# Supplementary material for: Pupal Diapause Termination and Transcriptional Response of Antheraea pernyi (Lepidoptera: Saturniidae) Triggered by 20-Hydroxyecdysone
Source: Front Physiol. 2022 May 26;13:888643. doi: 10.3389/fphys.2022.888643 (PMC9204484; doi:10.3389/fphys.2022.888643)
Supplement: Supplementary file 1 [file Table2.XLSX]

## Sheet: Table S1
Table S2. Transcriptome data obtained from 20E-treated pupae
Sample	Raw Reads	Clean Reads	Total Mapped	Q20	Q30	GC (%)
0d 1	54.63M	53141606	4.45592e+07	0.97	0.9196	0.4079
0d 2	79.17M	77233868	6.45366e+07	0.9711	0.9214	0.4055
0d 3	56.87M	55300934	4.57892e+07	0.9671	0.9144	0.4075
1d 1	58.99M	57631642	4.81628e+07	0.9694	0.9174	0.4091
1d 2	61.30M	60027002	4.82377e+07	0.968	0.9143	0.4062
1d 3	56.88M	55675962	4.67121e+07	0.9698	0.9182	0.4111
3d 1	64.20M	62058808	5.19246e+07	0.9727	0.9247	0.4083
3d 2	48.02M	46927264	3.92359e+07	0.9708	0.9209	0.4119
3d 3	54.09M	52838760	4.40253e+07	0.9682	0.9157	0.4092
6d 1	61.45M	60064118	4.97871e+07	0.9689	0.9167	0.4081
6d 2	57.90M	56422232	4.72705e+07	0.97	0.9194	0.4111
6d 3	38.15M	37299440	3.15255e+07	0.9717	0.9226	0.4149
9d 1	69.85M	68458548	5.69438e+07	0.9684	0.9154	0.4258
9d 2	70.25M	68906418	5.81432e+07	0.9732	0.9255	0.4265
9d 3	61.41M	60134230	4.94243e+07	0.9707	0.92	0.4182
