# Supplementary material for: Pupal Diapause Termination and Transcriptional Response of Antheraea pernyi (Lepidoptera: Saturniidae) Triggered by 20-Hydroxyecdysone
Source: Front Physiol. 2022 May 26;13:888643. doi: 10.3389/fphys.2022.888643 (PMC9204484; doi:10.3389/fphys.2022.888643)
Supplement: Supplementary file 2 [file Table3.XLSX]

## Sheet: Table S2
Table S3 DEGs in the comparison of 1 dpi versus 0 dpi
Gene ID	0dpi	1dpi	log2(FC)	PValue	FDR	Up/Down	Nr_desc	KEGG_ANNOT	KEGG_pathway	GO_MF	GO_BP	GO_CC
GWHGABGR000008	12.07	4.74	-1.3485	0.000459629	0.00353957	Down	EF-hand calcium-binding domain-containing protein 1-like [Bombyx mori]	NA	NA	NA	NA	NA
GWHGABGR000019	0.536667	1.87	1.8009	0.00488161	0.0248599	Up	LIM/homeobox protein Awh [Amyelois transitella]	K09375 LHX6_8; LIM homeobox protein 6/8	ko03000:Transcription factors;	GO:0003677;GO:0008270;	NA	GO:0005634;
GWHGABGR000028	67.99	23.3533	-1.5417	0.000155755	0.00146206	Down	domain-containing protein 1 [Papilio xuthus]	NA	NA	NA	NA	NA
GWHGABGR000029	127.803	46.0467	-1.4728	0.000350629	0.00284285	Down	uncharacterized protein LOC101742534 [Bombyx mori]	NA	NA	NA	NA	NA
GWHGABGR000037	8.76333	4.10333	-1.0947	0.00398679	0.0210117	Down	proton-coupled amino acid transporter 1-like isoform X1 [Bombyx mori] gt;gi|512900588|ref|XP_004924928.1| PREDICTED: proton-coupled amino acid transporter 1-like isoform X1 [Bombyx mori]	K14209 SLC36A, PAT; solute carrier family 36 (proton-coupled amino acid transporter)	ko04138:Autophagy - yeast;ko04974:Protein digestion and absorption;ko04131:Membrane trafficking;ko02000:Transporters;	NA	NA	GO:0016021;
GWHGABGR000039	40.8233	14.4933	-1.494	0.000570833	0.00426479	Down	NA	NA	NA	NA	NA	NA
GWHGABGR000044	34.7067	117.427	1.7585	8.07528e-12	4.0911e-10	Up	metalloprotease [Manduca sexta]	K08635 MMEL1, NEP; neprilysin [EC:3.4.24.11]	ko01002:Peptidases and inhibitors;	GO:0004222;	GO:0006508;	GO:0016021;
GWHGABGR000046	30.2267	93.7967	1.6337	1.48048e-16	1.3522e-14	Up	uncharacterized protein LOC101741823 isoform X1 [Bombyx mori]	K23488 RAPH1; Ras-associated and pleckstrin homology domains-containing protein 1	ko04361:Axon regeneration;	NA	NA	NA
GWHGABGR000050	15.45	7.12667	-1.1163	0.00172576	0.010643	Down	uncharacterized protein LOC106133924 [Amyelois transitella]	NA	NA	NA	NA	NA
GWHGABGR000051	43.1233	16.6167	-1.3758	0.000207135	0.00184547	Down	uncharacterized protein LOC106133923 [Amyelois transitella]	NA	NA	NA	NA	NA
GWHGABGR000057	1065.27	525.47	-1.0195	1.32341e-07	3.21046e-06	Down	[Papilio machaon]	K03781 katE, CAT, catB, srpA; catalase [EC:1.11.1.6]	ko00630:Glyoxylate and dicarboxylate metabolism;ko00380:Tryptophan metabolism;ko04016:MAPK signaling pathway - plant;ko04011:MAPK signaling pathway - yeast;ko04068:FoxO signaling pathway;ko04146:Peroxisome;ko04211:Longevity regulating pathway;ko04212:Longevity regulating pathway - worm;ko04213:Longevity regulating pathway - multiple species;ko05014:Amyotrophic lateral sclerosis;	GO:0004096;GO:0020037;GO:0046872;	GO:0006979;GO:0042744;GO:0055114;GO:0098869;	NA
GWHGABGR000059	148.6	554.98	1.901	6.52071e-21	8.69444e-19	Up	procollagen-lysine,2-oxoglutarate 5-dioxygenase 1 isoform X1 [Bombyx mori]	K13647 PLODN; procollagen-lysine,2-oxoglutarate 5-dioxygenase, invertebrate [EC:1.14.11.4]	ko00310:Lysine degradation;	NA	NA	NA
GWHGABGR000071	14.58	5.56333	-1.39	6.5813e-05	0.000717307	Down	uncharacterized protein LOC106133755 [Amyelois transitella]	NA	NA	NA	NA	NA
GWHGABGR000074	0.303333	1.45	2.2571	0.000835797	0.00588343	Up	NA	NA	NA	NA	NA	NA
GWHGABGR000076	20.4067	8.9	-1.1972	0.00243929	0.0141008	Down	thrombospondin-1-like [Papilio xuthus]	NA	NA	NA	NA	NA
GWHGABGR000087	39.96	14.72	-1.4408	0.000202432	0.00180911	Down	uncharacterized protein LOC101746303 [Bombyx mori]	NA	NA	NA	NA	NA
GWHGABGR000088	424.903	164.13	-1.3723	1.59681e-05	0.000216708	Down	uncharacterized protein LOC101745488 isoform X1 [Bombyx mori]	NA	NA	NA	NA	NA
GWHGABGR000089	241.717	85.22	-1.5041	1.95684e-05	0.000257904	Down	protein OBRU01_06779 [Operophtera brumata]	NA	NA	NA	NA	NA
GWHGABGR000090	45.38	15.09	-1.5885	7.81527e-06	0.000117596	Down	protein KGM_10869 [Danaus plexippus]	NA	NA	NA	NA	NA
GWHGABGR000091	60.7867	19.66	-1.6285	8.11077e-06	0.000121642	Down	uncharacterized protein LOC101745876 [Bombyx mori]	NA	NA	NA	NA	NA
GWHGABGR000098	24.3433	8.33667	-1.546	1.53769e-07	3.64791e-06	Down	hormone receptor [Operophtera brumata]	K08705 NR5A3, ftz-f1; nuclear receptor subfamily 5 group A member 3	ko03000:Transcription factors;ko03310:Nuclear receptors;	GO:0003700;GO:0003707;GO:0008270;GO:0043565;	GO:0006355;GO:0043401;	GO:0005634;
GWHGABGR000109	153.347	60.23	-1.3482	0.000150496	0.00142441	Down	uncharacterized protein LOC106133899 [Amyelois transitella]	NA	NA	NA	NA	NA
GWHGABGR000111	10.0567	24.89	1.3074	2.36055e-08	6.80128e-07	Up	membrane-bound transcription factor site-1 protease [Amyelois transitella]	K08653 MBTPS1; membrane-bound transcription factor site-1 protease [EC:3.4.21.112]	ko04141:Protein processing in endoplasmic reticulum;ko01002:Peptidases and inhibitors;ko03110:Chaperones and folding catalysts;	NA	NA	NA
GWHGABGR000130	18.4533	7.06333	-1.3855	0.00042927	0.00334962	Down	cytochrome b-c1 complex subunit Rieske, mitochondrial-like [Bombyx mori]	K00411 UQCRFS1, RIP1, petA; ubiquinol-cytochrome c reductase iron-sulfur subunit [EC:7.1.1.8]	ko00190:Oxidative phosphorylation;ko02020:Two-component system;ko04260:Cardiac muscle contraction;ko04714:Thermogenesis;ko05010:Alzheimer disease;ko05012:Parkinson disease;ko05014:Amyotrophic lateral sclerosis;ko05016:Huntington disease;ko04932:Non-alcoholic fatty liver disease;	GO:0008121;GO:0046872;GO:0051537;	GO:0055114;GO:1902600;	GO:0005743;GO:0070469;
GWHGABGR000131	25.83	9.58667	-1.4299	0.000124116	0.00120919	Down	uncharacterized protein LOC101736239 [Bombyx mori]	NA	NA	NA	NA	NA
GWHGABGR000135	28.3333	91.3733	1.6893	1.4249e-08	4.27399e-07	Up	SPARC-related modular calcium-binding protein 1 isoform X1 [Papilio xuthus]	NA	NA	GO:0005509;	GO:0007165;	NA
GWHGABGR000139	4.86667	9.78333	1.0074	0.00259186	0.0148186	Up	peptide transporter family 1-like [Bombyx mori]	K14206 SLC15A1, PEPT1; solute carrier family 15 (oligopeptide transporter), member 1	ko04974:Protein digestion and absorption;ko02000:Transporters;	NA	NA	NA
GWHGABGR000150	19.1767	8.56	-1.1637	0.000992805	0.00676448	Down	protein OBRU01_18952 [Operophtera brumata]	NA	NA	NA	NA	NA
GWHGABGR000151	35.2867	15.3633	-1.1996	0.000152371	0.00143843	Down	uncharacterized protein LOC106130536 isoform X1 [Amyelois transitella]	NA	NA	NA	NA	NA
GWHGABGR000153	90.76	35.3833	-1.359	0.000114317	0.00113001	Down	V-type proton ATPase 116 kDa subunit a isoform 1-like [Bombyx mori]	K02154 ATPeV0A, ATP6N; V-type H+-transporting ATPase subunit a	ko00190:Oxidative phosphorylation;ko04145:Phagosome;ko04142:Lysosome;ko04966:Collecting duct acid secretion;ko04721:Synaptic vesicle cycle;ko05323:Rheumatoid arthritis;ko05110:Vibrio cholerae infection;ko05120:Epithelial cell signaling in Helicobacter pylori infection;ko05152:Tuberculosis;ko05165:Human papillomavirus infection;ko04147:Exosome;	NA	NA	NA
GWHGABGR000154	31.2867	9.41667	-1.7323	3.7684e-07	8.11761e-06	Down	LOW QUALITY PROTEIN: uncharacterized protein LOC101737027 [Bombyx mori]	NA	NA	NA	NA	NA
GWHGABGR000155	56.5767	16.5333	-1.7748	1.32893e-08	3.99268e-07	Down	uncharacterized protein LOC106130530 isoform X1 [Amyelois transitella] gt;gi|913308584|ref|XP_013184837.1| PREDICTED: uncharacterized protein LOC106130530 isoform X2 [Amyelois transitella]	NA	NA	NA	NA	NA
GWHGABGR000156	7.79	2.26667	-1.7811	2.44638e-07	5.50344e-06	Down	flightin isoform X1 [Bombyx mori]	NA	NA	NA	NA	NA
GWHGABGR000157	5.50667	11.7867	1.0979	0.00062271	0.00459041	Up	and FADD-like apoptosis regulator [Operophtera brumata]	NA	NA	NA	NA	NA
GWHGABGR000158	2.33	5.75333	1.3041	0.00192197	0.0116454	Up	protein OBRU01_14405 [Operophtera brumata]	NA	NA	NA	NA	NA
GWHGABGR000159	17.2033	39.0333	1.182	0.00041123	0.00323651	Up	uncharacterized protein LOC101737163 [Bombyx mori] gt;gi|512921674|ref|XP_004929933.1| PREDICTED: uncharacterized protein LOC101737163 [Bombyx mori]	NA	NA	NA	NA	GO:0016021;
GWHGABGR000176	17.34	5.58333	-1.6349	1.33997e-11	6.52729e-10	Down	solute carrier family 15 member 1-like [Papilio polytes]	K14206 SLC15A1, PEPT1; solute carrier family 15 (oligopeptide transporter), member 1	ko04974:Protein digestion and absorption;ko02000:Transporters;	NA	NA	NA
GWHGABGR000177	1.20333	0.396667	-1.601	0.00362816	0.0194463	Down	uncharacterized protein LOC101737920 [Bombyx mori]	NA	NA	NA	NA	NA
GWHGABGR000178	4.99	1.63333	-1.6112	0.00299137	0.0166039	Down	trypsin alpha-4-like [Papilio xuthus]	K01312 PRSS1_2_3; trypsin [EC:3.4.21.4]	ko04080:Neuroactive ligand-receptor interaction;ko04972:Pancreatic secretion;ko04974:Protein digestion and absorption;ko05164:Influenza A;ko01002:Peptidases and inhibitors;ko04147:Exosome;	NA	NA	NA
GWHGABGR000195	0.406667	2.62667	2.6913	8.8537e-05	0.000914249	Up	alpha-tocopherol transfer protein-like [Amyelois transitella]	NA	NA	GO:0005215;	GO:0006810;	GO:0005622;
GWHGABGR000198	382.92	130.873	-1.5489	7.16306e-06	0.000109222	Down	aldose 1-epimerase-like [Bombyx mori]	K01785 galM, GALM; aldose 1-epimerase [EC:5.1.3.3]	ko00010:Glycolysis / Gluconeogenesis;ko00052:Galactose metabolism;	GO:0016853;GO:0030246;	GO:0005975;	NA
GWHGABGR000226	34.5367	9.94	-1.7968	3.51349e-06	5.79251e-05	Down	E3 ubiquitin-protein ligase MYCBP2-like [Plutella xylostella]	K10693 MYCBP2, PAM; RCR-type E3 ubiquitin transferase [EC:2.3.2.33]	ko04361:Axon regeneration;ko04121:Ubiquitin system;	NA	NA	NA
GWHGABGR000230	12.06	3.75	-1.6853	1.71485e-06	3.08318e-05	Down	E3 ubiquitin-protein ligase highwire [Bombyx mori]	K10693 MYCBP2, PAM; RCR-type E3 ubiquitin transferase [EC:2.3.2.33]	ko04361:Axon regeneration;ko04121:Ubiquitin system;	NA	NA	NA
GWHGABGR000232	3.62667	1.01	-1.8443	0.000262127	0.0022417	Down	E3 ubiquitin-protein ligase highwire [Bombyx mori]	NA	NA	NA	NA	NA
GWHGABGR000233	3.02333	0.73	-2.0502	0.00198534	0.0119415	Down	uncharacterized protein LOC101736297 [Bombyx mori]	NA	NA	NA	NA	NA
GWHGABGR000234	2.98333	0.993333	-1.5866	0.0019266	0.0116688	Down	protein RR48_01231 [Papilio machaon]	NA	NA	NA	NA	NA
GWHGABGR000243	42.6533	100.977	1.2433	6.5207e-09	2.09707e-07	Up	solute carrier family 35 member F6 [Bombyx mori]	NA	NA	NA	GO:0006810;	GO:0016021;
GWHGABGR000248	6.57667	2.49667	-1.3974	0.000847278	0.00595965	Down	NA	NA	NA	NA	NA	NA
GWHGABGR000249	216.4	75.0333	-1.5281	0.000122078	0.00119379	Down	uncharacterized protein LOC101747011 [Bombyx mori]	NA	NA	NA	NA	NA
GWHGABGR000275	45.5333	18.0067	-1.3384	0.000112822	0.00111703	Down	zinc finger protein 345 [Danaus plexippus]	K09228 KRAB; KRAB domain-containing zinc finger protein	ko05168:Herpes simplex virus 1 infection;ko03000:Transcription factors;	NA	NA	NA
GWHGABGR000283	5.31	11.2633	1.0849	0.00237249	0.01378	Up	neuronal calcium sensor 2 [Bombyx mori] gt;gi|357603459|gb|EHJ63788.1| hypothetical protein KGM_14021 [Danaus plexippus]	NA	NA	NA	NA	NA
GWHGABGR000288	5.27	21.43	2.0238	3.51304e-06	5.79251e-05	Up	uncharacterized protein LOC101741127 [Bombyx mori]	NA	NA	GO:0003676;GO:0046872;	NA	NA
GWHGABGR000305	222.167	759.523	1.7735	1.0315e-11	5.13419e-10	Up	protein KGM_14041 [Danaus plexippus]	K00058 serA, PHGDH; D-3-phosphoglycerate dehydrogenase / 2-oxoglutarate reductase [EC:1.1.1.95 1.1.1.399]	ko00680:Methane metabolism;ko00260:Glycine, serine and threonine metabolism;ko00270:Cysteine and methionine metabolism;ko04147:Exosome;	GO:0016616;GO:0051287;	GO:0055114;	NA
GWHGABGR000306	199.007	958.583	2.2681	2.96627e-15	2.35586e-13	Up	mucin-5AC isoform X1 [Bombyx mori] gt;gi|512934863|ref|XP_004933135.1| PREDICTED: mucin-5AC isoform X1 [Bombyx mori]	NA	NA	NA	NA	NA
GWHGABGR000310	453.84	183.923	-1.3031	0.000263813	0.00225085	Down	II [Antheraea pernyi]	K01689 ENO, eno; enolase [EC:4.2.1.11]	ko00010:Glycolysis / Gluconeogenesis;ko00680:Methane metabolism;ko03018:RNA degradation;ko04066:HIF-1 signaling pathway;ko03019:Messenger RNA biogenesis;ko04147:Exosome;	GO:0000287;GO:0004634;GO:0046983;	GO:0006096;	GO:0000015;
GWHGABGR000332	0.07	0.816667	3.5443	0.000237294	0.002073	Up	serine/arginine repetitive matrix protein 1-like, partial [Papilio xuthus]	NA	NA	NA	NA	NA
GWHGABGR000338	92.92	34.6367	-1.4237	7.89757e-05	0.00083342	Down	venom allergen 5-like [Papilio machaon] gt;gi|930665277|gb|KPJ06406.1| Venom allergen 5 [Papilio machaon]	NA	NA	NA	NA	NA
GWHGABGR000340	42	14.87	-1.498	1.95804e-09	6.90493e-08	Down	protein RR48_14143 [Papilio machaon]	NA	NA	NA	NA	NA
GWHGABGR000343	5.74667	0.63	-3.1893	4.90672e-15	3.79792e-13	Down	NA	NA	NA	NA	NA	NA
GWHGABGR000344	112.38	49.7233	-1.1764	0.000662214	0.00482708	Down	uncharacterized protein LOC101736715 [Bombyx mori]	NA	NA	NA	NA	NA
GWHGABGR000345	28.4533	12.86	-1.1457	4.2473e-05	0.000497343	Down	uncharacterized protein LOC101736715 [Bombyx mori]	NA	NA	NA	NA	NA
GWHGABGR000366	18.27	7.54333	-1.2762	0.00889456	0.0403169	Down	NADH-ubiquinone oxidoreductase subunit 8-like [Bombyx mori]	K03941 NDUFS8; NADH dehydrogenase (ubiquinone) Fe-S protein 8 [EC:7.1.1.2]	ko00190:Oxidative phosphorylation;ko04723:Retrograde endocannabinoid signaling;ko04714:Thermogenesis;ko05010:Alzheimer disease;ko05012:Parkinson disease;ko05014:Amyotrophic lateral sclerosis;ko05016:Huntington disease;ko04932:Non-alcoholic fatty liver disease;	NA	NA	NA
GWHGABGR000380	4.96333	1.79333	-1.4687	0.00306949	0.0169397	Down	receptor for phosphoinositides 1-associated scaffold protein [Operophtera brumata]	NA	NA	NA	NA	NA
GWHGABGR000381	7.25667	223.957	4.9478	8.67699e-85	3.96256e-81	Up	protein KGM_21511 [Danaus plexippus]	K19720 COL3A; collagen, type III, alpha	ko04611:Platelet activation;ko04926:Relaxin signaling pathway;ko04974:Protein digestion and absorption;ko04933:AGE-RAGE signaling pathway in diabetic complications;ko05146:Amoebiasis;ko00536:Glycosaminoglycan binding proteins;	NA	NA	NA
GWHGABGR000383	106.537	37.6733	-1.4997	2.46524e-08	7.05838e-07	Down	dynein heavy chain 6, axonemal [Amyelois transitella]	K10408 DNAH; dynein heavy chain, axonemal	ko05014:Amyotrophic lateral sclerosis;ko05016:Huntington disease;ko04812:Cytoskeleton proteins;	NA	NA	NA
GWHGABGR000392	0.44	1.66	1.9156	0.00375409	0.0200105	Up	probable G-protein coupled receptor 52 isoform X1 [Bombyx mori] gt;gi|827554724|ref|XP_012548901.1| PREDICTED: probable G-protein coupled receptor 52 isoform X1 [Bombyx mori]	K22919 DopEcR; dopamine/ecdysteroid receptor	ko04030:G protein-coupled receptors;	GO:0004930;	GO:0007186;	GO:0016021;
GWHGABGR000397	3.77667	1.03333	-1.8698	0.000222714	0.00196632	Down	uncharacterized protein LOC101736297 [Bombyx mori]	NA	NA	NA	NA	NA
GWHGABGR000403	169.843	433.003	1.3502	4.12817e-14	2.85641e-12	Up	leucine-rich repeat protein SHOC-2 [Bombyx mori]	K19613 SHOC2, SUR8; leucine-rich repeat protein SHOC2	ko04014:Ras signaling pathway;	NA	NA	NA
GWHGABGR000406	15.0633	32.55	1.1116	0.000521566	0.00394185	Up	uncharacterized protein LOC101739187 [Bombyx mori]	NA	NA	NA	NA	NA
GWHGABGR000412	1595.34	324.39	-2.2981	4.71861e-13	2.89244e-11	Down	short form [Operophtera brumata]	NA	NA	GO:0003774;	NA	GO:0016459;
GWHGABGR000413	1222.88	260.03	-2.2335	4.58165e-12	2.41888e-10	Down	[Danaus plexippus]	NA	NA	GO:0003774;	NA	GO:0016459;
GWHGABGR000424	34.02	85.0967	1.3227	0.000673533	0.00490176	Up	FK506-binding protein 2 isoform X1 [Papilio machaon]	NA	NA	GO:0005509;	GO:0006457;	NA
GWHGABGR000425	114.093	281.53	1.3031	0.000304752	0.00253849	Up	protein precursor [Bombyx mori]	K09577 FKBP14; FK506-binding protein 14 [EC:5.2.1.8]	ko03110:Chaperones and folding catalysts;	GO:0005509;	GO:0006457;	NA
GWHGABGR000429	14.56	41.0067	1.4938	3.90918e-09	1.31508e-07	Up	glycosyltransferase 25 family member isoform X1 [Amyelois transitella]	K11703 GLT25D; collagen beta-1,O-galactosyltransferase [EC:2.4.1.50]	ko00310:Lysine degradation;ko00514:Other types of O-glycan biosynthesis;ko01003:Glycosyltransferases;	NA	NA	NA
GWHGABGR000434	156.163	45.97	-1.7643	0.000296794	0.00248466	Down	titin [Amyelois transitella]	K12567 TTN; titin [EC:2.7.11.1]	ko05410:Hypertrophic cardiomyopathy;ko05414:Dilated cardiomyopathy;ko01001:Protein kinases;ko04131:Membrane trafficking;ko04812:Cytoskeleton proteins;ko04147:Exosome;	NA	NA	NA
GWHGABGR000437	22.5867	103.713	2.1991	3.92663e-12	2.12212e-10	Up	protein precursor [Bombyx mori]	K16642 PTN; pleiotrophin	ko00536:Glycosaminoglycan binding proteins;	GO:0008083;	NA	NA
GWHGABGR000438	0.806667	0.103333	-2.9647	0.00383945	0.0203993	Down	protein KGM_15158 [Danaus plexippus]	NA	NA	NA	NA	NA
GWHGABGR000441	29.0133	13.2367	-1.1322	4.39351e-05	0.000511186	Down	locomotion-related protein Hikaru genki [Amyelois transitella]	NA	NA	NA	NA	NA
GWHGABGR000443	0.53	2.21667	2.0643	0.000142599	0.00135953	Up	uncharacterized protein LOC106133794 [Amyelois transitella]	NA	NA	NA	NA	NA
GWHGABGR000444	9.88333	51.6633	2.3861	1.26381e-14	9.34659e-13	Up	discoidin domain-containing receptor 2-like isoform X2 [Amyelois transitella]	K05125 DDR2, TKT, CD167b; discoidin domain receptor family member 2 [EC:2.7.10.1]	ko01001:Protein kinases;ko04090:CD molecules;	NA	NA	NA
GWHGABGR000450	13.1133	3.36333	-1.9631	0.000755023	0.0053875	Down	finger CCCH domain-containing protein 10 [Papilio xuthus]	K23011 PRSS57, NSP4; serine protease 57 [EC:3.4.21.-]	ko01002:Peptidases and inhibitors;	NA	NA	NA
GWHGABGR000457	33.6633	206.38	2.6161	6.36412e-23	1.00218e-20	Up	UNC93-like protein [Amyelois transitella] gt;gi|913316899|ref|XP_013189408.1| PREDICTED: UNC93-like protein [Amyelois transitella] gt;gi|913316901|ref|XP_013189409.1| PREDICTED: UNC93-like protein [Amyelois transitella] gt;gi|913316903|ref|XP_013189411.1| PREDICTED: UNC93-like protein [Amyelois transitella]	NA	NA	NA	NA	GO:0016021;
GWHGABGR000476	0.0666667	0.523333	2.9727	0.00975535	0.0434849	Up	protein RR48_15299 [Papilio machaon]	NA	NA	NA	NA	NA
GWHGABGR000477	0.27	1.26	2.2224	0.000967434	0.00664116	Up	NA	NA	NA	NA	NA	NA
GWHGABGR000478	0.683333	3.85667	2.4967	3.1295e-08	8.70115e-07	Up	homeobox protein araucan-like isoform X2 [Bombyx mori]	NA	NA	NA	NA	NA
GWHGABGR000480	3.23333	20.8167	2.6866	2.52869e-28	5.37111e-26	Up	homeobox protein araucan isoform X3 [Papilio xuthus]	NA	NA	NA	NA	NA
GWHGABGR000484	0.52	3.88333	2.9007	2.70324e-10	1.08053e-08	Up	homeobox protein caupolican [Bombyx mori]	NA	NA	GO:0043565;	GO:0006355;	GO:0005634;
GWHGABGR000486	2.20333	13.8533	2.6525	4.16101e-13	2.57658e-11	Up	homeobox protein caupolican [Amyelois transitella]	NA	NA	GO:0043565;	GO:0006355;	GO:0005634;
GWHGABGR000489	24.3733	7.19667	-1.7599	2.09632e-05	0.00027197	Down	sodium-dependent nutrient amino acid transporter 1-like [Papilio xuthus]	NA	NA	NA	NA	NA
GWHGABGR000493	8.94333	2.42667	-1.8818	0.00101072	0.00686097	Down	5-hydroxylase 1 [Bombyx mori] gt;gi|675805966|gb|AIL94234.1| tryptophan hydroxylase [Bombyx mori]	K00502 TPH1_2; tryptophan 5-monooxygenase [EC:1.14.16.4]	ko00380:Tryptophan metabolism;ko00790:Folate biosynthesis;ko04726:Serotonergic synapse;ko04361:Axon regeneration;	GO:0004510;GO:0005506;GO:0016597;	GO:0009072;GO:0042427;GO:0055114;	NA
GWHGABGR000495	7.04	1.71667	-2.036	1.63987e-06	2.96883e-05	Down	gamma-aminobutyric acid receptor subunit beta-like [Amyelois transitella]	K05181 GABRB; gamma-aminobutyric acid receptor subunit beta	ko04080:Neuroactive ligand-receptor interaction;ko04727:GABAergic synapse;ko04726:Serotonergic synapse;ko04723:Retrograde endocannabinoid signaling;ko05032:Morphine addiction;ko05033:Nicotine addiction;ko04040:Ion channels;	GO:0004890;GO:0005230;	GO:0007165;GO:0034220;	GO:0005886;GO:0016021;GO:0030054;GO:0045202;
GWHGABGR000511	7.15	3.28667	-1.1213	1.53948e-05	0.000210965	Down	[Spodoptera litura]	NA	NA	NA	NA	NA
GWHGABGR000515	21.2333	6.74	-1.6555	1.086e-07	2.69904e-06	Down	ATP synthase subunit b, mitochondrial-like [Amyelois transitella]	K02127 ATPeF0B, ATP5F1, ATP4; F-type H+-transporting ATPase subunit b	ko00190:Oxidative phosphorylation;ko04714:Thermogenesis;ko05010:Alzheimer disease;ko05012:Parkinson disease;ko05014:Amyotrophic lateral sclerosis;ko05016:Huntington disease;	GO:0015078;	GO:0015986;	GO:0000276;
GWHGABGR000518	0.37	2.62333	2.8258	9.89343e-07	1.92054e-05	Up	carboxyl-terminal PDZ ligand of neuronal nitric oxide synthase protein [Amyelois transitella]	NA	NA	NA	NA	NA
GWHGABGR000519	0.153333	1.15667	2.9152	0.000934942	0.00645449	Up	carboxyl-terminal PDZ ligand of neuronal nitric oxide synthase protein isoform X2 [Bombyx mori]	NA	NA	NA	NA	NA
GWHGABGR000520	1.36	8.36333	2.6205	8.08503e-14	5.40986e-12	Up	carboxyl-terminal PDZ ligand of neuronal nitric oxide synthase protein isoform X2 [Bombyx mori]	K16513 NOS1AP, CAPON; carboxyl-terminal PDZ ligand of neuronal nitric oxide synthase protein	ko04713:Circadian entrainment;ko04131:Membrane trafficking;	NA	NA	NA
GWHGABGR000521	1.74667	5.75	1.719	2.12415e-06	3.74174e-05	Up	capon-like protein isoform X1 [Bombyx mori]	K16513 NOS1AP, CAPON; carboxyl-terminal PDZ ligand of neuronal nitric oxide synthase protein	ko04713:Circadian entrainment;ko04131:Membrane trafficking;	NA	NA	NA
GWHGABGR000524	4.62333	9.65333	1.0621	0.000660092	0.00481781	Up	endoplasmic reticulum mannosyl-oligosaccharide 1,2-alpha-mannosidase [Bombyx mori] gt;gi|827555094|ref|XP_012549050.1| PREDICTED: endoplasmic reticulum mannosyl-oligosaccharide 1,2-alpha-mannosidase [Bombyx mori] gt;gi|827555096|ref|XP_012549051.1| PREDICTED: endoplasmic reticulum mannosyl-oligosaccharide 1,2-alpha-mannosidase [Bombyx mori]	NA	NA	GO:0004571;GO:0005509;	GO:0008152;	GO:0016021;
GWHGABGR000526	50.3533	20.57	-1.2915	0.000447593	0.00346947	Down	outer dense fiber protein 2-like [Papilio xuthus]	NA	NA	NA	NA	NA
GWHGABGR000527	7.10667	2.52333	-1.4938	0.000889774	0.00620363	Down	interaptin-like [Amyelois transitella]	NA	NA	NA	NA	NA
GWHGABGR000530	5.80333	23.2833	2.0043	1.73471e-09	6.177e-08	Up	NA	NA	NA	NA	NA	NA
GWHGABGR000531	9.03	30.5767	1.7596	1.20248e-09	4.37565e-08	Up	hormone resistence protein II [Bombyx mori] gt;gi|165969953|gb|ABY76059.1| juvenile hormone resistence protein II [Bombyx mori]	NA	NA	NA	NA	NA
GWHGABGR000534	2.78	0.63	-2.1417	0.00039495	0.0031299	Down	protein RR46_06897 [Papilio xuthus]	NA	NA	NA	NA	NA
GWHGABGR000549	7.97667	2.3	-1.7942	8.86493e-06	0.000131441	Down	uncharacterized protein LOC106133776 [Amyelois transitella]	K21842 EFR3; protein EFR3	ko04131:Membrane trafficking;	NA	NA	NA
GWHGABGR000550	3.64	11.4533	1.6538	7.07626e-06	0.000108079	Up	[Operophtera brumata]	K20029 ZDHHC3_7_25; palmitoyltransferase ZDHHC3/7/25 [EC:2.3.1.225]	ko04131:Membrane trafficking;	GO:0016746;GO:0046872;	NA	GO:0016020;
GWHGABGR000557	192.377	633.127	1.7186	3.19918e-19	3.79476e-17	Up	peroxidasin isoform X2 [Bombyx mori]	K19511 PXDN, VPO1; peroxidase [EC:1.11.1.7]	ko99980:Enzymes with EC numbers;	GO:0004601;GO:0020037;	GO:0006979;GO:0055114;GO:0098869;	NA
GWHGABGR000558	93.2133	341.993	1.8754	2.05367e-09	7.2282e-08	Up	failed axon connections [Amyelois transitella]	NA	NA	NA	NA	NA
GWHGABGR000560	24.3967	111.26	2.1892	1.45342e-10	6.00669e-09	Up	failed axon connections [Amyelois transitella]	NA	NA	NA	NA	NA
GWHGABGR000569	11.54	4.96333	-1.2173	0.000262745	0.00224384	Down	protein [Bombyx mori] gt;gi|344925801|dbj|BAK64377.1| similar to amino acid transporter [Bombyx mori]	K15015 SLC32A, VGAT; solute carrier family 32 (vesicular inhibitory amino acid transporter)	ko04727:GABAergic synapse;ko04723:Retrograde endocannabinoid signaling;ko04721:Synaptic vesicle cycle;ko05032:Morphine addiction;ko05033:Nicotine addiction;ko02000:Transporters;	NA	NA	GO:0016021;
GWHGABGR000571	0.233333	0.001	-7.8662	0.00830877	0.0382212	Down	receptor A18 [Chilo suppressalis]	K05052 NMUR1; neuromedin U receptor 1	ko04080:Neuroactive ligand-receptor interaction;ko04030:G protein-coupled receptors;	NA	GO:0007186;	GO:0016020;
GWHGABGR000579	0.303333	8.09	4.7372	7.30875e-21	9.60496e-19	Up	ecdysone-induced protein 78C-like [Amyelois transitella]	NA	NA	NA	NA	NA
GWHGABGR000613	78.4667	35.3467	-1.1505	6.00101e-05	0.000663964	Down	uncharacterized protein LOC101746166 [Bombyx mori]	NA	NA	NA	NA	GO:0016020;
GWHGABGR000617	267.9	107.023	-1.3238	0.00020115	0.00179854	Down	dehydrogenase [ubiquinone] flavoprotein subunit, mitochondrial [Papilio machaon]	K00234 SDHA, SDH1; succinate dehydrogenase (ubiquinone) flavoprotein subunit [EC:1.3.5.1]	ko00020:Citrate cycle (TCA cycle);ko00190:Oxidative phosphorylation;ko04714:Thermogenesis;ko05010:Alzheimer disease;ko05012:Parkinson disease;ko05014:Amyotrophic lateral sclerosis;ko05016:Huntington disease;ko04932:Non-alcoholic fatty liver disease;	NA	NA	NA
GWHGABGR000620	232.267	76.5867	-1.6006	4.05698e-06	6.5816e-05	Down	IQ and AAA domain-containing protein 1-like [Bombyx mori]	NA	NA	GO:0005524;	NA	NA
GWHGABGR000624	1.85	4.48333	1.277	0.00633576	0.030729	Up	protein bric-a-brac 1-like [Bombyx mori]	NA	NA	NA	NA	NA
GWHGABGR000626	2.36333	6.37333	1.4312	0.00321308	0.0175887	Up	protein bric-a-brac 1-like [Bombyx mori]	NA	NA	NA	NA	NA
GWHGABGR000628	60.1133	24.1967	-1.3129	0.00111814	0.00744623	Down	protein KGM_07611 [Danaus plexippus]	NA	NA	NA	NA	NA
GWHGABGR000629	61.68	24.1	-1.3558	0.000937087	0.00646686	Down	uncharacterized protein LOC101738771 [Bombyx mori]	NA	NA	NA	NA	NA
GWHGABGR000640	5.8	0.526667	-3.4611	6.71601e-18	7.14915e-16	Down	activity of bc1 complex-like, mitochondrial [Papilio machaon]	NA	NA	NA	NA	NA
GWHGABGR000643	5.87	1.30333	-2.1712	3.90642e-08	1.07306e-06	Down	activity of bc1 complex-like, mitochondrial [Papilio machaon]	NA	NA	NA	NA	NA
GWHGABGR000651	136.88	55.4367	-1.304	0.000159578	0.00148953	Down	protein KGM_21521 [Danaus plexippus]	NA	NA	NA	NA	NA
GWHGABGR000660	3.44667	1.25	-1.4633	0.00117967	0.00778001	Down	NA	NA	NA	NA	NA	NA
GWHGABGR000673	17.11	3.47333	-2.3004	1.12614e-05	0.000161723	Down	dynein heavy chain 5, axonemal [Papilio xuthus]	K10408 DNAH; dynein heavy chain, axonemal	ko05014:Amyotrophic lateral sclerosis;ko05016:Huntington disease;ko04812:Cytoskeleton proteins;	NA	NA	NA
GWHGABGR000674	106.03	45.9233	-1.2072	0.000812194	0.00573275	Down	carrier protein-like [Bombyx mori] gt;gi|512933645|ref|XP_004932842.1| PREDICTED: ADP,ATP carrier protein-like [Bombyx mori] gt;gi|787071472|dbj|BAR13230.1| adenine nucleotide translocase insect2 [Bombyx mori]	NA	NA	GO:0005215;	GO:0055085;	GO:0005743;GO:0016021;
GWHGABGR000686	0.523333	0.0133333	-5.2946	0.00333125	0.0181485	Down	transcriptase [Operophtera brumata]	NA	NA	NA	NA	NA
GWHGABGR000693	46.49	21.6667	-1.1014	3.08846e-05	0.000379847	Down	processing peptidase beta subunit [Operophtera brumata]	K17732 PMPCB, MAS1; mitochondrial-processing peptidase subunit beta [EC:3.4.24.64]	ko01002:Peptidases and inhibitors;ko03029:Mitochondrial biogenesis;	NA	NA	NA
GWHGABGR000694	0.71	6.26667	3.1418	2.73324e-12	1.51297e-10	Up	dipeptidase 1-like [Bombyx mori]	NA	NA	NA	NA	NA
GWHGABGR000695	0.42	4.33667	3.3681	7.41342e-11	3.29491e-09	Up	dipeptidase 1-like [Bombyx mori]	NA	NA	NA	NA	NA
GWHGABGR000696	0.373333	3.32667	3.1555	1.68274e-10	6.93873e-09	Up	partial [Operophtera brumata]	K01273 DPEP; membrane dipeptidase [EC:3.4.13.19]	ko01002:Peptidases and inhibitors;ko04147:Exosome;ko00537:Glycosylphosphatidylinositol (GPI)-anchored proteins;	GO:0008235;GO:0008239;GO:0016805;GO:0046872;	GO:0006508;	GO:0031225;
GWHGABGR000700	22.7333	10.1033	-1.17	0.0087508	0.0397738	Down	actin-85C-like [Bombyx mori]	NA	NA	NA	NA	NA
GWHGABGR000702	0.22	2.92333	3.732	1.03158e-08	3.21567e-07	Up	dipeptidase 1-like [Papilio polytes]	NA	NA	NA	NA	NA
GWHGABGR000705	7.04333	3.50667	-1.0062	0.00123507	0.00808642	Down	mitochondrial carrier protein [Danaus plexippus]	K15108 SLC25A19, DNC, TPC1; solute carrier family 25 (mitochondrial thiamine pyrophosphate transporter), member 19	ko02000:Transporters;	NA	GO:0006810;	GO:0016020;
GWHGABGR000713	492.597	195.087	-1.3363	0.000210488	0.00186831	Down	protein KGM_14032 [Danaus plexippus]	NA	NA	NA	NA	NA
GWHGABGR000714	19.3833	7.87	-1.3004	3.92597e-05	0.000464781	Down	SET and MYND domain-containing protein 4 isoform X1 [Bombyx mori]	NA	NA	NA	NA	NA
GWHGABGR000720	0.0166667	0.79	5.5668	7.51501e-05	0.000801382	Up	protein KGM_14034 [Danaus plexippus]	NA	NA	NA	NA	NA
GWHGABGR000738	967.287	399.79	-1.2747	0.000502954	0.00381381	Down	tubulin alpha-1 chain-like [Papilio polytes] gt;gi|910351279|ref|XP_013179548.1| PREDICTED: tubulin alpha-1 chain-like [Papilio xuthus] gt;gi|943969645|ref|XP_014366581.1| PREDICTED: tubulin alpha-1 chain-like [Papilio machaon] gt;gi|930654411|gb|KPI96746.1| Tubulin alpha-1 chain [Papilio xuthus] gt;gi|930668013|gb|KPJ09054.1| Tubulin alpha-1 chain [Papilio machaon]	K07374 TUBA; tubulin alpha	ko04145:Phagosome;ko04210:Apoptosis;ko04530:Tight junction;ko04540:Gap junction;ko05010:Alzheimer disease;ko05012:Parkinson disease;ko05014:Amyotrophic lateral sclerosis;ko05016:Huntington disease;ko05130:Pathogenic Escherichia coli infection;ko03019:Messenger RNA biogenesis;ko03036:Chromosome and associated proteins;ko04812:Cytoskeleton proteins;ko04147:Exosome;	GO:0003924;GO:0005200;GO:0005525;	GO:0007017;	GO:0005737;GO:0005874;
GWHGABGR000741	146.757	54.8167	-1.4207	3.64907e-05	0.000437673	Down	protein KGM_08772 [Danaus plexippus]	NA	NA	NA	NA	NA
GWHGABGR000745	4.28	13.4967	1.6569	1.89526e-09	6.69646e-08	Up	CUB and sushi domain-containing protein 3 isoform X2 [Bombyx mori]	NA	NA	NA	NA	GO:0016020;
GWHGABGR000747	2.65667	1.06333	-1.321	0.00729707	0.0344968	Down	and reverse transcriptase-like protein [Bombyx mori]	NA	NA	NA	NA	NA
GWHGABGR000771	0.76	3.19333	2.071	6.39554e-06	9.88081e-05	Up	calpain-C [Bombyx mori]	K08578 CAPN9; calpain-9 [EC:3.4.22.-]	ko01002:Peptidases and inhibitors;	GO:0004198;GO:0005509;	GO:0006508;	GO:0005622;
GWHGABGR000776	8.57667	3.39333	-1.3377	0.00108892	0.00728355	Down	probable NADH dehydrogenase [ubiquinone] 1 alpha subcomplex subunit 12 isoform X1 [Bombyx mori]	K11352 NDUFA12; NADH dehydrogenase (ubiquinone) 1 alpha subcomplex subunit 12	ko00190:Oxidative phosphorylation;ko04723:Retrograde endocannabinoid signaling;ko04714:Thermogenesis;ko05010:Alzheimer disease;ko05012:Parkinson disease;ko05014:Amyotrophic lateral sclerosis;ko05016:Huntington disease;ko04932:Non-alcoholic fatty liver disease;	NA	NA	NA
GWHGABGR000777	1.45	3.65667	1.3345	0.000470716	0.00360417	Up	A splicing isoform type A [Bombyx mori]	NA	NA	GO:0004725;GO:0008270;GO:0043565;	GO:0006355;GO:0035335;	GO:0005634;
GWHGABGR000779	3.63	9.04	1.3164	1.50977e-05	0.000207829	Up	protein apterous-like isoform X3 [Papilio xuthus]	K09373 LHX2_9; LIM homeobox protein 2/9	ko03000:Transcription factors;	GO:0008270;GO:0043565;	GO:0006355;	GO:0005634;
GWHGABGR000780	2.69333	6.71667	1.3184	0.000431687	0.00336561	Up	protein apterous-like [Amyelois transitella]	NA	NA	GO:0004725;GO:0008270;GO:0043565;	GO:0006355;GO:0035335;	GO:0005634;
GWHGABGR000786	5.05	1.56333	-1.6917	6.18439e-07	1.26933e-05	Down	protein 4 [Papilio xuthus]	NA	NA	NA	NA	NA
GWHGABGR000787	62.5233	17.75	-1.8166	1.30948e-07	3.18089e-06	Down	protein 4 [Papilio xuthus]	K19949 OTOF; otoferlin	ko04131:Membrane trafficking;	NA	NA	NA
GWHGABGR000788	1.79667	0.13	-3.7887	7.24348e-07	1.45884e-05	Down	cation transporter protein [Operophtera brumata]	NA	NA	NA	NA	NA
GWHGABGR000790	0.993333	0.193333	-2.3612	0.00473081	0.0242202	Down	transient receptor potential cation channel subfamily A member 1 isoform X2 [Bombyx mori]	K04984 TRPA1, ANKTM1; transient receptor potential cation channel subfamily A member 1	ko04750:Inflammatory mediator regulation of TRP channels;ko04040:Ion channels;	GO:0005216;	GO:0034220;	GO:0016021;
GWHGABGR000793	6.83	1.57333	-2.1181	6.61976e-05	0.000719077	Down	uncharacterized protein LOC101737320 [Bombyx mori]	NA	NA	NA	NA	NA
GWHGABGR000795	25.7233	11.26	-1.1919	3.1968e-05	0.000390363	Down	protein OBRU01_18498 [Operophtera brumata]	NA	NA	NA	NA	NA
GWHGABGR000806	1.98333	0.72	-1.4619	0.00178007	0.0109116	Down	[Bombyx mori]	NA	NA	GO:0003677;	NA	NA
GWHGABGR000807	7.33	1.87	-1.9708	3.90344e-10	1.53342e-08	Down	anion exchange protein 3 isoform X2 [Bombyx mori]	NA	NA	GO:0005215;	GO:0006820;	NA
GWHGABGR000809	25.6833	6.88667	-1.899	4.18818e-12	2.23647e-10	Down	anion exchange protein 3 isoform X1 [Bombyx mori]	K13855 SLC4A2, AE2; solute carrier family 4 (anion exchanger), member 2	ko04970:Salivary secretion;ko04971:Gastric acid secretion;ko04972:Pancreatic secretion;ko04976:Bile secretion;ko02000:Transporters;	GO:0005452;	GO:0015698;GO:0098656;	GO:0016021;
GWHGABGR000830	621.32	217.137	-1.5167	2.4122e-05	0.000307493	Down	protein KBP homolog [Amyelois transitella]	NA	NA	NA	NA	NA
GWHGABGR000841	165.587	450.707	1.4446	9.52227e-11	4.11213e-09	Up	probable 3apos;,5apos;-cyclic phosphodiesterase pde-5 [Bombyx mori]	K18438 PDE10; cAMP and cAMP-inhibited cGMP 3',5'-cyclic phosphodiesterase 10 [EC:3.1.4.17 3.1.4.35]	ko00230:Purine metabolism;ko04024:cAMP signaling pathway;ko05032:Morphine addiction;	NA	NA	NA
GWHGABGR000852	48.6867	150.397	1.6272	8.92721e-11	3.89196e-09	Up	receptor [Manduca sexta]	K05110 EPHB1, ELK, NET; Eph receptor B1 [EC:2.7.10.1]	ko04360:Axon guidance;ko04361:Axon regeneration;ko01001:Protein kinases;	GO:0005003;GO:0005524;	GO:0018108;GO:0048013;	GO:0005887;
GWHGABGR000865	16.4233	42.1333	1.3592	3.02638e-07	6.66058e-06	Up	WD repeat-containing protein CG11141 isoform X2 [Bombyx mori]	K23881 TECPR2; tectonin beta-propeller repeat-containing protein 2	ko04131:Membrane trafficking;	NA	NA	NA
GWHGABGR000869	354.08	117.573	-1.5905	3.02335e-07	6.66058e-06	Down	hormonally up-regulated neu tumor-associated kinase homolog A [Bombyx mori]	K08798 MARK; MAP/microtubule affinity-regulating kinase [EC:2.7.11.1]	ko01001:Protein kinases;ko04812:Cytoskeleton proteins;	NA	NA	NA
GWHGABGR000871	2.47667	0.336667	-2.879	1.78727e-06	3.20393e-05	Down	3 [Operophtera brumata]	K01052 LIPA; lysosomal acid lipase/cholesteryl ester hydrolase [EC:3.1.1.13]	ko00100:Steroid biosynthesis;ko04142:Lysosome;ko04979:Cholesterol metabolism;	NA	NA	NA
GWHGABGR000894	1.30667	13.3033	3.3478	3.55172e-10	1.40128e-08	Up	cholinesterase 2-like [Bombyx mori] gt;gi|827542084|ref|XP_012544200.1| PREDICTED: cholinesterase 2-like [Bombyx mori]	K12298 CEL; bile salt-stimulated lipase [EC:3.1.1.3 3.1.1.13]	ko00100:Steroid biosynthesis;ko00561:Glycerolipid metabolism;ko04972:Pancreatic secretion;ko04975:Fat digestion and absorption;ko04147:Exosome;	GO:0016787;	NA	NA
GWHGABGR000914	13.57	29.4167	1.1162	0.000168633	0.00155813	Up	protein VAC14 homolog isoform X2 [Bombyx mori]	K15305 VAC14, TAX1BP2; vacuole morphology and inheritance protein 14	ko05203:Viral carcinogenesis;ko05166:Human T-cell leukemia virus 1 infection;	NA	GO:0043550;	GO:0070772;
GWHGABGR000934	27.1733	10.46	-1.3773	3.35936e-07	7.32283e-06	Down	uroporphyrinogen-III synthase-like protein [Danaus plexippus]	K01719 hemD, UROS; uroporphyrinogen-III synthase [EC:4.2.1.75]	ko00860:Porphyrin and chlorophyll metabolism;	GO:0004852;	GO:0033014;	NA
GWHGABGR000935	25.18	4	-2.6542	1.62763e-13	1.05432e-11	Down	uncharacterized protein LOC101736890 [Bombyx mori]	NA	NA	NA	NA	GO:0016021;
GWHGABGR000955	8.04667	16.3933	1.0266	0.00341117	0.0184957	Up	tudor domain-containing protein 5 [Amyelois transitella]	NA	NA	NA	NA	NA
GWHGABGR001078	257.337	725.607	1.4955	7.11942e-12	3.66339e-10	Up	isomerase B precursor [Bombyx mori] gt;gi|95103068|gb|ABF51475.1| peptidylprolyl isomerase B [Bombyx mori]	K03768 PPIB, ppiB; peptidyl-prolyl cis-trans isomerase B (cyclophilin B) [EC:5.2.1.8]	ko03110:Chaperones and folding catalysts;	GO:0003755;	GO:0000413;GO:0006457;	NA
GWHGABGR001082	5.04333	13.7267	1.4445	4.48865e-06	7.21146e-05	Up	ubiquitin-conjugating enzyme E2 R2 [Plutella xylostella]	K02207 UBE2R, UBC3, CDC34; ubiquitin-conjugating enzyme E2 R [EC:2.3.2.23]	ko04120:Ubiquitin mediated proteolysis;ko04121:Ubiquitin system;	NA	NA	NA
GWHGABGR001085	356.48	145.88	-1.289	0.00016128	0.00150235	Down	putative uncharacterized protein DDB_G0282133 [Papilio xuthus]	NA	NA	NA	NA	NA
GWHGABGR001089	5.52667	1.64667	-1.7469	0.000275123	0.00233318	Down	uncharacterized protein LOC105842229 [Bombyx mori]	NA	NA	NA	NA	GO:0016020;
GWHGABGR001092	1.56333	0.03	-5.7035	3.05726e-06	5.15666e-05	Down	protein RR48_13317 [Papilio machaon]	NA	NA	NA	NA	NA
GWHGABGR001095	2.89333	0.873333	-1.7281	0.00037524	0.00300373	Down	uncharacterized protein LOC101743765 [Bombyx mori]	NA	NA	NA	NA	NA
GWHGABGR001096	4.37	1.65667	-1.3993	0.000161744	0.00150469	Down	protein [Dendrolimus kikuchii]	NA	NA	NA	NA	NA
GWHGABGR001099	1523.59	746.163	-1.0299	0.000960402	0.00660281	Down	protein 4 precursor [Bombyx mori] gt;gi|21070369|gb|AAM34276.1|AF509239_1 chemosensory protein CSP1 [Bombyx mori] gt;gi|77415576|emb|CAJ01457.1| hypothetical protein [Bombyx mori] gt;gi|112032114|gb|ABH88197.1| chemosensory protein 4 [Bombyx mori] gt;gi|215435082|gb|ACJ66920.1| chemosensory protein CSP1 [Bombyx mori]	NA	NA	NA	NA	NA
GWHGABGR001102	17.1233	3.59333	-2.2526	8.61495e-09	2.72737e-07	Down	[Helicoverpa armigera]	NA	NA	NA	NA	NA
GWHGABGR001103	92.6967	45.89	-1.0143	0.00390715	0.0206755	Down	protein OBRU01_06965 [Operophtera brumata]	NA	NA	NA	NA	NA
GWHGABGR001104	4.02667	37.0133	3.2004	1.9603e-13	1.25645e-11	Up	protein 14 precursor [Bombyx mori] gt;gi|77415584|emb|CAJ01461.1| hypothetical protein [Bombyx mori] gt;gi|95102680|gb|ABF51278.1| chemosensory protein CSP2 [Bombyx mori] gt;gi|112032298|gb|ABH88207.1| chemosensory protein 14 [Bombyx mori]	NA	NA	NA	NA	NA
GWHGABGR001106	10.8667	36.28	1.7393	6.94469e-09	2.22169e-07	Up	protein 2 [Lonomia obliqua]	NA	NA	NA	NA	NA
GWHGABGR001120	9.41333	2.33333	-2.0123	3.29223e-06	5.48216e-05	Down	NA	NA	NA	NA	NA	NA
GWHGABGR001121	1.11333	0.263333	-2.0799	0.00165951	0.01029	Down	uncharacterized protein LOC106716498 [Papilio machaon]	NA	NA	NA	NA	NA
GWHGABGR001122	0.0266667	1.79667	6.0741	2.70424e-06	4.61235e-05	Up	NA	NA	NA	NA	NA	NA
GWHGABGR001125	3.59333	10.8367	1.5925	3.82871e-07	8.21871e-06	Up	protein KGM_05595 [Danaus plexippus]	K15289 SLC35F5; solute carrier family 35, member F5	ko02000:Transporters;	NA	NA	NA
GWHGABGR001133	76.99	158.133	1.0384	0.000264837	0.00225854	Up	microtubule-associated protein RP/EB family member 3 isoform X1 [Papilio machaon]	K10436 MAPRE; microtubule-associated protein, RP/EB family	ko03036:Chromosome and associated proteins;ko04812:Cytoskeleton proteins;	GO:0008017;	NA	NA
GWHGABGR001141	35.2233	79.6667	1.1774	0.00523668	0.0263377	Up	protein [Danaus plexippus]	NA	NA	NA	NA	NA
GWHGABGR001149	0.236667	0.001	-7.8867	0.0102679	0.0453514	Down	and reverse transcriptase-like protein [Bombyx mori]	NA	NA	GO:0003824;	GO:0090304;	NA
GWHGABGR001164	3.91333	8.76333	1.1631	0.000154801	0.0014561	Up	sex peptide receptor-like [Amyelois transitella]	NA	NA	GO:0008528;	GO:0007218;	GO:0016021;
GWHGABGR001165	8.88333	20.1733	1.1833	2.35837e-05	0.000301581	Up	tyrosine-protein kinase Src42A isoform X2 [Papilio xuthus] gt;gi|943967895|ref|XP_014365875.1| PREDICTED: tyrosine-protein kinase Src42A isoform X2 [Papilio machaon]	NA	NA	NA	NA	NA
GWHGABGR001166	2.46667	17.5367	2.8297	2.30577e-15	1.86369e-13	Up	protein RR48_13264 [Papilio machaon]	K08892 FRK, PTK5; fyn-related kinase [EC:2.7.10.2]	ko04013:MAPK signaling pathway - fly;ko01001:Protein kinases;	NA	NA	NA
GWHGABGR001168	10.8767	24.4833	1.1706	3.79058e-05	0.000451413	Up	tyrosine-protein kinase Src42A isoform X3 [Papilio machaon]	K08892 FRK, PTK5; fyn-related kinase [EC:2.7.10.2]	ko04013:MAPK signaling pathway - fly;ko01001:Protein kinases;	NA	NA	NA
GWHGABGR001169	4.87333	11.2	1.2005	7.37885e-05	0.000788704	Up	NA	NA	NA	NA	NA	NA
GWHGABGR001171	5.29667	2.2	-1.2676	0.00201451	0.012093	Down	midasin isoform X1 [Bombyx mori]	NA	NA	NA	NA	NA
GWHGABGR001174	253.187	101.287	-1.3218	0.000391054	0.00310911	Down	testis-specific serine/threonine-protein kinase 3-like [Bombyx mori]	K08811 TSSK, STK22; testis-specific serine kinase [EC:2.7.11.1]	ko01001:Protein kinases;ko03036:Chromosome and associated proteins;	GO:0004674;GO:0005524;	GO:0006468;	NA
GWHGABGR001179	89.98	40.9467	-1.1359	0.00271977	0.0154101	Down	cilia- and flagella-associated protein 20-like [Bombyx mori]	NA	NA	NA	NA	NA
GWHGABGR001180	47.7133	14.5967	-1.7088	3.13931e-05	0.00038524	Down	uncharacterized protein LOC101735446 [Bombyx mori]	NA	NA	NA	NA	NA
GWHGABGR001187	1.70667	4.72333	1.4686	0.00024635	0.00213679	Up	semaphorin-1A isoform X2 [Bombyx mori]	NA	NA	NA	NA	NA
GWHGABGR001191	25.2167	52.11	1.0472	0.000642221	0.00470387	Up	nucleotide-binding protein G(o) subunit alpha 1 [Danaus plexippus]	K04534 GNAO, G-ALPHA-O; guanine nucleotide-binding protein G(o) subunit alpha	ko04015:Rap1 signaling pathway;ko04915:Estrogen signaling pathway;ko04921:Oxytocin signaling pathway;ko04926:Relaxin signaling pathway;ko04916:Melanogenesis;ko04724:Glutamatergic synapse;ko04727:GABAergic synapse;ko04725:Cholinergic synapse;ko04728:Dopaminergic synapse;ko04726:Serotonergic synapse;ko04730:Long-term depression;ko04723:Retrograde endocannabinoid signaling;ko04361:Axon regeneration;…	NA	NA	NA
GWHGABGR001202	6536.28	2098.71	-1.639	1.70881e-07	4.0019e-06	Down	protein RR46_06451 [Papilio xuthus]	K09542 CRYAB; crystallin, alpha B	ko04141:Protein processing in endoplasmic reticulum;ko04213:Longevity regulating pathway - multiple species;ko03110:Chaperones and folding catalysts;ko04147:Exosome;	GO:0005212;	NA	NA
GWHGABGR001206	1.48333	6.53333	2.139	5.3158e-11	2.39172e-09	Up	protein dead ringer isoform X1 [Bombyx mori]	NA	NA	NA	NA	NA
GWHGABGR001219	5.00667	1.43	-1.8078	4.34136e-08	1.16967e-06	Down	protein KGM_16441 [Danaus plexippus]	NA	NA	NA	NA	NA
GWHGABGR001220	4.99333	1.66	-1.5888	1.44755e-05	0.000200262	Down	cyclase type 10 [Papilio machaon]	NA	NA	GO:0016849;	GO:0009190;GO:0035556;	GO:0005622;
GWHGABGR001222	7.31	2.02667	-1.8508	8.25295e-05	0.00086443	Down	adenylate cyclase type 10-like [Amyelois transitella]	NA	NA	NA	NA	NA
GWHGABGR001229	5.17	0.873333	-2.5656	0.000255978	0.00220459	Down	uncharacterized protein LOC101738428 [Bombyx mori] gt;gi|827538078|ref|XP_012549615.1| PREDICTED: uncharacterized protein LOC101738428 [Bombyx mori]	NA	NA	NA	NA	NA
GWHGABGR001237	3.59667	10.8933	1.5987	0.00356502	0.0191592	Up	cation channel SC1 [Bombyx mori] gt;gi|378829682|gb|AFC61133.1| voltage-dependent cation channel SC1 [Bombyx mori]	K21862 DSC1, NaCP60E; voltage-gated cation channel	ko02000:Transporters;	GO:0005248;	GO:0034765;GO:0035725;GO:0060078;	GO:0001518;
GWHGABGR001250	2.54	0.203333	-3.6429	1.6253e-08	4.80775e-07	Down	actin cytoskeleton-regulatory complex protein PAN1 [Bombyx mori] gt;gi|262034615|gb|ACY06932.1| putative cuticle protein CPH37 [Bombyx mori]	NA	NA	NA	NA	NA
GWHGABGR001275	4.57	1.76333	-1.3739	0.000253699	0.0021922	Down	protein [Helicoverpa armigera]	NA	NA	NA	NA	NA
GWHGABGR001279	10.7567	3.80333	-1.4999	0.000930343	0.0064276	Down	uncharacterized protein LOC105842357 [Bombyx mori]	NA	NA	NA	NA	NA
GWHGABGR001283	46.8	22.85	-1.0343	8.52026e-05	0.000888861	Down	uncharacterized protein LOC105842357 [Bombyx mori]	NA	NA	NA	NA	NA
GWHGABGR001284	150.69	60.3067	-1.3212	0.000153132	0.00144412	Down	protein OBRU01_01517, partial [Operophtera brumata]	NA	NA	NA	GO:0006355;	NA
GWHGABGR001287	7.04667	1.07333	-2.7148	0.000635062	0.00467016	Down	atrial natriuretic peptide receptor 1 [Bombyx mori]	NA	NA	NA	NA	NA
GWHGABGR001288	1.14	0.0433333	-4.7174	3.74216e-05	0.000447938	Down	receptor-type guanylate cyclase gcy-28 [Amyelois transitella]	NA	NA	NA	NA	NA
GWHGABGR001289	0.59	0.1	-2.5607	0.00477628	0.0244081	Down	atrial natriuretic peptide receptor 1 [Bombyx mori]	NA	NA	NA	NA	NA
GWHGABGR001290	1.26667	0.19	-2.737	0.00327605	0.0178958	Down	atrial natriuretic peptide receptor 1 [Bombyx mori]	NA	NA	NA	NA	NA
GWHGABGR001292	11.8567	1.65333	-2.8422	7.85768e-05	0.000830169	Down	natriuretic peptide receptor 1 [Papilio machaon]	NA	NA	NA	NA	NA
GWHGABGR001295	43.13	13.8533	-1.6385	1.69832e-06	3.05948e-05	Down	uncharacterized protein LOC101743100 [Bombyx mori]	NA	NA	NA	NA	NA
GWHGABGR001305	7.53333	43.5633	2.5318	7.30332e-12	3.74747e-10	Up	mast/stem cell growth factor receptor-related protein Kit-like [Bombyx mori]	K12378 TOR; tyrosine-protein kinase receptor torso [EC:2.7.10.1]	ko04013:MAPK signaling pathway - fly;	NA	NA	NA
GWHGABGR001306	10.54	4.34667	-1.2779	0.00166357	0.0103116	Down	NADH dehydrogenase [ubiquinone] iron-sulfur protein 5-like [Bombyx mori]	K03938 NDUFS5; NADH dehydrogenase (ubiquinone) Fe-S protein 5	ko00190:Oxidative phosphorylation;ko04723:Retrograde endocannabinoid signaling;ko04714:Thermogenesis;ko05010:Alzheimer disease;ko05012:Parkinson disease;ko05014:Amyotrophic lateral sclerosis;ko05016:Huntington disease;ko04932:Non-alcoholic fatty liver disease;	NA	NA	NA
GWHGABGR001340	8.09333	2.22667	-1.8618	0.00981959	0.0437072	Down	chaoptin [Bombyx mori]	NA	NA	NA	NA	NA
GWHGABGR001343	1.75667	25.8767	3.8807	3.23673e-34	9.53635e-32	Up	alpha-protein kinase 1 [Bombyx mori]	K17914 KIF13; kinesin family member 13	ko04812:Cytoskeleton proteins;	NA	NA	NA
GWHGABGR001348	7.54667	3.16667	-1.2529	1.87969e-06	3.35316e-05	Down	protein OBRU01_06070, partial [Operophtera brumata]	NA	NA	NA	NA	NA
GWHGABGR001349	52.1267	13.61	-1.9374	2.80163e-05	0.000349334	Down	[Danaus plexippus]	NA	NA	NA	NA	NA
GWHGABGR001353	1.76	4.45333	1.3393	0.00125683	0.00819654	Up	protein precursor [Bombyx mori] gt;gi|827542001|ref|XP_012544169.1| PREDICTED: CHH-like protein isoform X2 [Bombyx mori] gt;gi|13431368|sp|Q9NL55.1|CHHL_BOMMO RecName: Full=CHH-like protein; AltName: Full=BmCHHL; Flags: Precursor gt;gi|7007410|dbj|BAA90831.1| BmCHHL [Bombyx mori] gt;gi|63079226|gb|AAY29659.1| ion-transport peptide precursor [Bombyx mori]	NA	NA	GO:0005184;	GO:0007218;	GO:0005576;
GWHGABGR001356	36.0967	15.7667	-1.195	0.000231508	0.00203085	Down	heat shock protein 70 HSP70 interacting protein [Danaus plexippus]	K23012 TYSND1; peroxisomal leader peptide-processing protease [EC:3.4.21.-]	ko01002:Peptidases and inhibitors;	NA	NA	NA
GWHGABGR001360	20.67	80.1533	1.9552	2.26444e-15	1.83842e-13	Up	probable basic-leucine zipper transcription factor I [Bombyx mori]	NA	NA	NA	NA	NA
GWHGABGR001361	339.91	135.27	-1.3293	2.76476e-05	0.000345681	Down	uncharacterized protein LOC101742629 [Bombyx mori]	NA	NA	NA	NA	NA
GWHGABGR001392	0.49	0.0133333	-5.1997	0.00390402	0.0206649	Down	protein OBRU01_01732, partial [Operophtera brumata]	NA	NA	NA	NA	NA
GWHGABGR001402	129.91	44.4033	-1.5488	5.13133e-05	0.000583285	Down	monoacylglycerol lipase ABHD12-like [Amyelois transitella]	K13704 ABHD12; abhydrolase domain-containing protein 12 [EC:3.1.1.23]	ko01002:Peptidases and inhibitors;ko04147:Exosome;	NA	NA	GO:0016021;
GWHGABGR001414	1.52	0.163333	-3.2182	0.00210887	0.0125622	Down	EVH1 domain-containing protein 2 [Papilio machaon]	NA	NA	NA	NA	NA
GWHGABGR001423	6.52667	1.83333	-1.8319	0.000109222	0.00108846	Down	piggyBac transposable element-derived protein 3-like [Papilio machaon]	NA	NA	NA	NA	NA
GWHGABGR001431	3.56333	8.17333	1.1977	0.00110472	0.007373	Up	sprouty-related, EVH1 domain-containing protein 1 [Amyelois transitella]	K04703 SPRED; sprouty-related, EVH1 domain-containing protein	ko01009:Protein phosphatases and associated proteins;	NA	NA	NA
GWHGABGR001458	92.67	35.41	-1.3879	0.000392043	0.00311503	Down	transcriptase [Bombyx mori]	NA	NA	NA	GO:0006259;	NA
GWHGABGR001462	146.777	729.977	2.3142	2.33596e-07	5.29416e-06	Up	uncharacterized protein LOC101739160 [Bombyx mori]	NA	NA	NA	NA	NA
GWHGABGR001479	38.32	80.1967	1.0654	2.71934e-08	7.72537e-07	Up	heterogeneous nuclear ribonucleoprotein L isoform X1 [Bombyx mori]	K13159 HNRNPL; heterogeneous nuclear ribonucleoprotein L	ko03041:Spliceosome;	GO:0000166;GO:0003676;	NA	NA
GWHGABGR001484	6.01333	2.08333	-1.5293	0.0055978	0.0278321	Down	uncharacterized protein LOC106130388 [Amyelois transitella]	K18741 NANOS1, NOS1; protein nanos 1	ko03019:Messenger RNA biogenesis;	NA	NA	NA
GWHGABGR001485	26.6067	11.0167	-1.2721	1.79585e-05	0.000239103	Down	protein precursor [Danaus plexippus]	NA	NA	NA	NA	NA
GWHGABGR001486	238.897	118.303	-1.0139	5.64622e-05	0.00063237	Down	protein [Operophtera brumata]	NA	NA	NA	NA	GO:0016021;
GWHGABGR001493	180.193	13.6367	-3.724	1.21487e-18	1.37839e-16	Down	peptide binding protein precursor [Bombyx mori] gt;gi|95103040|gb|ABF51461.1| insulin-related peptide binding protein [Bombyx mori]	NA	NA	NA	NA	NA
GWHGABGR001512	19.2467	5.93	-1.6985	7.03968e-08	1.81118e-06	Down	gastrula zinc finger protein XlCGF46.1-like, partial [Bombyx mori]	K10500 ZBTB17, MIZ1; zinc finger and BTB domain-containing protein 17	ko04110:Cell cycle;ko05200:Pathways in cancer;ko05202:Transcriptional misregulation in cancer;ko05222:Small cell lung cancer;ko04121:Ubiquitin system;	NA	NA	NA
GWHGABGR001518	5.92333	1.95333	-1.6005	0.00021586	0.00191043	Down	uncharacterized protein LOC101736086 [Bombyx mori]	NA	NA	NA	NA	NA
GWHGABGR001522	2.83	6.33667	1.1629	0.0098004	0.0436537	Up	uncharacterized protein LOC101742772 isoform X1 [Bombyx mori] gt;gi|827540950|ref|XP_012543788.1| PREDICTED: uncharacterized protein LOC101742772 isoform X1 [Bombyx mori]	NA	NA	NA	NA	NA
GWHGABGR001561	278.29	109	-1.3523	4.41538e-05	0.000513404	Down	proton-coupled amino acid transporter 4-like [Amyelois transitella]	K14209 SLC36A, PAT; solute carrier family 36 (proton-coupled amino acid transporter)	ko04138:Autophagy - yeast;ko04974:Protein digestion and absorption;ko04131:Membrane trafficking;ko02000:Transporters;	NA	NA	NA
GWHGABGR001568	0.953333	3.43667	1.85	0.000395286	0.0031299	Up	irregular chiasm C-roughest protein-like [Amyelois transitella]	NA	NA	NA	NA	NA
GWHGABGR001575	4.08333	12.0533	1.5616	0.000563371	0.00421421	Up	irregular chiasm C-roughest protein-like isoform X1 [Bombyx mori] gt;gi|827543876|ref|XP_012544779.1| PREDICTED: irregular chiasm C-roughest protein-like isoform X1 [Bombyx mori] gt;gi|827543878|ref|XP_012544780.1| PREDICTED: irregular chiasm C-roughest protein-like isoform X1 [Bombyx mori]	NA	NA	NA	NA	NA
GWHGABGR001610	6.73	20.4333	1.6022	5.37622e-07	1.11854e-05	Up	tyrosine-protein kinase-like otk [Papilio xuthus]	NA	NA	NA	NA	NA
GWHGABGR001615	3.32333	0.793333	-2.0666	0.0064771	0.0312843	Down	uncharacterized protein LOC106713204 [Papilio machaon]	NA	NA	NA	NA	NA
GWHGABGR001631	194.243	464.807	1.2588	2.57255e-13	1.63169e-11	Up	cofilin/actin-depolymerizing factor homolog [Plutella xylostella]	K05765 CFL; cofilin	ko04810:Regulation of actin cytoskeleton;ko04666:Fc gamma R-mediated phagocytosis;ko04360:Axon guidance;ko05133:Pertussis;ko05170:Human immunodeficiency virus 1 infection;ko04131:Membrane trafficking;ko04812:Cytoskeleton proteins;ko04147:Exosome;	GO:0003779;	GO:0030042;	GO:0015629;
GWHGABGR001640	6.16667	2.36667	-1.3816	0.00136144	0.00875068	Down	homeobox protein SIX3-like [Amyelois transitella]	K15615 SIX4; homeobox protein SIX4	ko05202:Transcriptional misregulation in cancer;ko03000:Transcription factors;	GO:0043565;	GO:0006355;	GO:0005634;
GWHGABGR001656	10.96	4.66	-1.2338	1.09923e-06	2.10038e-05	Down	leukocyte tyrosine kinase receptor [Amyelois transitella]	K05119 ALK, CD246; anaplastic lymphoma kinase [EC:2.7.10.1]	ko05200:Pathways in cancer;ko05235:PD-L1 expression and PD-1 checkpoint pathway in cancer;ko05223:Non-small cell lung cancer;ko01001:Protein kinases;ko04090:CD molecules;	GO:0004672;	GO:0006468;	GO:0016021;
GWHGABGR001657	10.94	4.53667	-1.2699	0.000102016	0.00103644	Down	ALK tyrosine kinase receptor [Bombyx mori]	K05119 ALK, CD246; anaplastic lymphoma kinase [EC:2.7.10.1]	ko05200:Pathways in cancer;ko05235:PD-L1 expression and PD-1 checkpoint pathway in cancer;ko05223:Non-small cell lung cancer;ko01001:Protein kinases;ko04090:CD molecules;	GO:0016301;	GO:0016310;	GO:0016020;
GWHGABGR001660	22.5633	7.82667	-1.5275	1.09013e-06	2.08955e-05	Down	ADP-ribosylation factor-like protein 13B [Bombyx mori]	K07962 ARL13B, ARL2L1; ADP-ribosylation factor-like protein 13B	ko04031:GTP-binding proteins;	GO:0005525;	GO:0007264;	GO:0005622;
GWHGABGR001664	191.957	82.04	-1.2264	9.15538e-11	3.98194e-09	Down	uncharacterized protein LOC101746973 isoform X2 [Bombyx mori]	NA	NA	NA	NA	NA
GWHGABGR001689	4.16	1.78333	-1.222	0.00498331	0.0253072	Down	hemicentin-1 isoform X1 [Amyelois transitella]	NA	NA	NA	NA	NA
GWHGABGR001739	0.906667	4.54667	2.3262	2.44259e-07	5.50169e-06	Up	nephrin-like [Bombyx mori]	NA	NA	NA	NA	NA
GWHGABGR001740	0.51	2.87333	2.4942	5.08369e-07	1.06495e-05	Up	nephrin-like [Bombyx mori]	NA	NA	NA	NA	GO:0016021;
GWHGABGR001770	22.8233	7.91	-1.5288	7.63736e-05	0.000812058	Down	potassium/sodium hyperpolarization-activated cyclic nucleotide-gated channel 1-like [Papilio xuthus]	K04956 HCN3; hyperpolarization activated cyclic nucleotide-gated potassium channel 3	ko04929:GnRH secretion;ko04040:Ion channels;	NA	NA	NA
GWHGABGR001773	63.9333	192.03	1.5867	0.00774496	0.0361197	Up	uncharacterized protein LOC106137676 [Amyelois transitella]	NA	NA	NA	NA	NA
GWHGABGR001776	3.44667	1.53333	-1.1685	0.0042822	0.0223367	Down	uncharacterized protein LOC105842936 [Bombyx mori]	NA	NA	NA	NA	NA
GWHGABGR001782	29.3133	58.6867	1.0015	0.000597797	0.0044336	Up	DNA replication licensing factor Mcm3 [Bombyx mori]	K02541 MCM3; DNA replication licensing factor MCM3 [EC:3.6.4.12]	ko03030:DNA replication;ko04110:Cell cycle;ko04111:Cell cycle - yeast;ko04113:Meiosis - yeast;ko03032:DNA replication proteins;ko03036:Chromosome and associated proteins;	GO:0003677;GO:0003678;GO:0005524;	GO:0006270;GO:0032508;	GO:0005634;GO:0042555;
GWHGABGR001785	1.9	0.556667	-1.7711	0.00512972	0.0259067	Down	NA	NA	NA	NA	NA	NA
GWHGABGR001788	50.33	20.3433	-1.3069	3.88058e-05	0.000460003	Down	uncharacterized protein LOC106136751 [Amyelois transitella]	NA	NA	NA	NA	NA
GWHGABGR001791	3.54	0.83	-2.0926	0.00795595	0.0368861	Down	arabinose-proton symporter-like [Amyelois transitella]	NA	NA	NA	NA	GO:0016020;
GWHGABGR001794	3.31667	0.806667	-2.0397	0.000416563	0.00327003	Down	putative transporter ZK637.1 [Bombyx mori]	NA	NA	NA	NA	NA
GWHGABGR001795	73.3667	159.707	1.1222	2.0645e-05	0.000268605	Up	UDP-galactose 4-epimerase isoform X1 [Bombyx mori]	NA	NA	GO:0003824;GO:0050662;	NA	NA
GWHGABGR001799	4.43	9.48667	1.0986	4.51212e-05	0.00052332	Up	channel subfamily K member 9 [Operophtera brumata]	K05323 KCNKN; potassium channel subfamily K, invertebrate	ko04040:Ion channels;	GO:0005267;	GO:0071805;	GO:0016021;
GWHGABGR001805	0.883333	0.19	-2.217	0.0069743	0.0332122	Down	carbonic anhydrase 2-like [Bombyx mori]	K01672 CA; carbonic anhydrase [EC:4.2.1.1]	ko00910:Nitrogen metabolism;	NA	NA	NA
GWHGABGR001807	22.6967	118.217	2.3809	2.98105e-12	1.64516e-10	Up	synaptic vesicle glycoprotein 2B-like [Amyelois transitella]	K06258 SV2; MFS transporter, VNT family, synaptic vesicle glycoprotein 2	ko04512:ECM-receptor interaction;ko02000:Transporters;	NA	NA	NA
GWHGABGR001808	32.3067	191.987	2.5711	4.86073e-15	3.77834e-13	Up	organic cation/carnitine transporter 7-like [Bombyx mori]	NA	NA	NA	NA	NA
GWHGABGR001810	10.7667	25.34	1.2348	0.00182335	0.0111283	Up	molecular mass 30 kDa lipoprotein 19G1-like precursor [Bombyx mori] gt;gi|379046508|gb|AFC87815.1| 30K protein 17 [Bombyx mori]	NA	NA	NA	NA	NA
GWHGABGR001818	2.87	6.64	1.2101	0.000680108	0.00492726	Up	synaptic vesicle glycoprotein 2C-like [Bombyx mori]	NA	NA	NA	NA	NA
GWHGABGR001822	30.25	12.82	-1.2385	0.00041105	0.00323651	Down	uncharacterized protein LOC101741148 [Bombyx mori]	NA	NA	NA	NA	NA
GWHGABGR001832	10.79	3.63667	-1.569	0.000256423	0.00220635	Down	protein KGM_02976 [Danaus plexippus]	NA	NA	NA	NA	NA
GWHGABGR001843	3.50667	1.66667	-1.0731	0.00169971	0.0105001	Down	vesicle glycoprotein 2A [Papilio xuthus]	NA	NA	NA	NA	NA
GWHGABGR001855	307.01	103.03	-1.5752	1.16244e-06	2.20502e-05	Down	uncharacterized protein LOC101739641 [Bombyx mori]	NA	NA	NA	NA	NA
GWHGABGR001863	320.917	771.197	1.2649	2.53399e-06	4.3545e-05	Up	H2A.V [Papilio machaon]	K24262 SPARC; secreted protein acidic and rich in cysteine	ko03110:Chaperones and folding catalysts;	GO:0003677;GO:0005509;GO:0046982;	GO:0007165;	GO:0000786;GO:0005615;GO:0005634;
GWHGABGR001867	17.6633	5.75667	-1.6175	7.67138e-06	0.000115812	Down	uncharacterized protein LOC106134809 [Amyelois transitella]	NA	NA	NA	NA	NA
GWHGABGR001869	0.9	0.216667	-2.0544	0.00916497	0.0412966	Down	high-affinity choline transporter 1 [Papilio machaon] gt;gi|930680481|gb|KPJ20167.1| High-affinity choline transporter 1 [Papilio machaon]	NA	NA	GO:0005215;	GO:0055085;	GO:0016021;
GWHGABGR001870	3.63667	0.76	-2.2585	6.38702e-09	2.0577e-07	Down	choline transporter [Danaus plexippus]	K14387 SLC5A7, CHT1; solute carrier family 5 (high affinity choline transporter), member 7	ko04725:Cholinergic synapse;ko05231:Choline metabolism in cancer;ko02000:Transporters;	GO:0005215;	GO:0055085;	GO:0016021;
GWHGABGR001927	4.89	2.4	-1.0268	0.00303232	0.0167579	Down	protein KGM_11218 [Danaus plexippus]	NA	NA	NA	NA	NA
GWHGABGR001972	59.53	19.2467	-1.629	1.86701e-11	8.92791e-10	Down	arginine/serine-rich coiled-coil protein 2-like [Bombyx mori]	NA	NA	NA	NA	NA
GWHGABGR001975	44.9633	14.3	-1.6527	0.000220933	0.00195154	Down	protein RR48_11478 [Papilio machaon]	NA	NA	NA	NA	NA
GWHGABGR001987	5.79	2.82	-1.0379	0.0017664	0.010846	Down	NADP-dependent malic enzyme-like, partial [Amyelois transitella]	NA	NA	GO:0004471;GO:0046872;GO:0051287;	GO:0006108;GO:0055114;	NA
GWHGABGR001989	257.6	606.207	1.2347	2.41644e-07	5.45625e-06	Up	serine/threonine-protein kinase DCLK3 isoform X4 [Papilio machaon]	K08823 CLK2_3; dual specificity protein kinase CLK2/3 [EC:2.7.12.1]	ko01001:Protein kinases;ko03041:Spliceosome;	NA	NA	NA
GWHGABGR001991	39.68	223.773	2.4956	3.96692e-32	1.02062e-29	Up	dual specificity protein kinase CLK2 isoform X3 [Amyelois transitella] gt;gi|913327538|ref|XP_013195228.1| PREDICTED: dual specificity protein kinase CLK2 isoform X3 [Amyelois transitella]	NA	NA	GO:0016829;	NA	GO:0016021;
GWHGABGR002003	0.513333	2.08	2.0186	0.00702282	0.0334252	Up	precursor [Bombyx mori] gt;gi|95102830|gb|ABF51356.1| scolexin [Bombyx mori]	NA	NA	GO:0004252;	GO:0006508;	NA
GWHGABGR002020	0.19	3.51	4.2074	2.8729e-14	2.0107e-12	Up	protein RR48_11041 [Papilio machaon]	NA	NA	NA	NA	NA
GWHGABGR002021	7.22667	469.4	6.0213	3.99723e-148	7.30174e-144	Up	uncharacterized protein LOC101744039 [Bombyx mori]	NA	NA	NA	NA	GO:0016021;
GWHGABGR002027	3.08	14.65	2.2499	1.97395e-07	4.58755e-06	Up	protein KGM_22731 [Danaus plexippus]	K06774 HNT; neurotrimin	ko04515:Cell adhesion molecules;	NA	NA	NA
GWHGABGR002039	751.52	264.697	-1.5055	1.31183e-05	0.000184758	Down	uncharacterized protein LOC101743946 [Bombyx mori]	NA	NA	NA	NA	NA
GWHGABGR002045	12.5867	5.26	-1.2588	0.0109816	0.0478418	Down	kynurenine formamidase-like [Papilio polytes]	NA	NA	GO:0004061;	GO:0019441;	NA
GWHGABGR002048	0.213333	1.00667	2.2384	0.00349429	0.0188345	Up	protein RR48_04448 [Papilio machaon]	NA	NA	GO:0008061;	GO:0006030;	GO:0005576;
GWHGABGR002051	106.697	41.9967	-1.3452	6.0851e-05	0.000672047	Down	IQ and ubiquitin-like domain-containing protein [Amyelois transitella]	NA	NA	NA	NA	NA
GWHGABGR002054	5.64333	20.3533	1.8506	8.40071e-16	7.17083e-14	Up	B isoform RBS [Bombyx mori] gt;gi|225637152|dbj|BAH30151.1| Abdominal-B [Bombyx mori]	K09300 ABDB; homeobox protein abdominal-B and related proteins	ko03000:Transcription factors;	GO:0043565;	GO:0006355;	GO:0005634;
GWHGABGR002061	8.99667	18.9	1.0709	0.0081493	0.0375822	Up	transcript variant E [Bombyx mori]	K09311 ANTP; Antp family, other	ko03000:Transcription factors;	GO:0043565;	GO:0006355;	GO:0005634;
GWHGABGR002063	8.53	20.5	1.265	1.40535e-06	2.60837e-05	Up	protein abdominal-A-like [Papilio machaon]	K09311 ANTP; Antp family, other	ko03000:Transcription factors;	GO:0043565;	GO:0006355;	GO:0005634;
GWHGABGR002066	4.70333	10.2367	1.122	0.000592925	0.00440462	Up	protein [Bombyx mori]	K09311 ANTP; Antp family, other	ko03000:Transcription factors;	GO:0003700;GO:0043565;	GO:0006355;GO:0007275;	GO:0005634;
GWHGABGR002080	0.793333	3.46	2.1248	3.43567e-06	5.68473e-05	Up	combs reduced-like protein [Operophtera brumata]	K09311 ANTP; Antp family, other	ko03000:Transcription factors;	GO:0003677;GO:0003700;	GO:0006355;	NA
GWHGABGR002081	0.126667	0.956667	2.917	0.00141113	0.00899918	Up	combs reduced-like protein [Operophtera brumata]	K09311 ANTP; Antp family, other	ko03000:Transcription factors;	GO:0003700;GO:0043565;	GO:0006355;GO:0007275;	GO:0005634;
GWHGABGR002085	0.27	2.06	2.9316	1.6314e-06	2.95936e-05	Up	homeobox protein Hox-B4 [Amyelois transitella]	K09304 HOX_4; homeobox protein HoxA/B/C/D4	ko03000:Transcription factors;	GO:0003700;GO:0043565;	GO:0006355;GO:0007275;	GO:0005634;
GWHGABGR002102	10.51	2.41333	-2.1227	1.65893e-05	0.000223974	Down	peroxidase [Papilio machaon]	K19511 PXDN, VPO1; peroxidase [EC:1.11.1.7]	ko99980:Enzymes with EC numbers;	NA	NA	NA
GWHGABGR002105	32.1067	14.2567	-1.1712	0.000904796	0.00628978	Down	protein KGM_10943 [Danaus plexippus]	NA	NA	NA	NA	NA
GWHGABGR002110	431.677	1012.28	1.2296	3.87586e-12	2.1009e-10	Up	heterogeneous nuclear ribonucleoprotein 87F-like [Amyelois transitella]	K12741 HNRNPA1_3; heterogeneous nuclear ribonucleoprotein A1/A3	ko03040:Spliceosome;ko05014:Amyotrophic lateral sclerosis;ko03019:Messenger RNA biogenesis;ko03041:Spliceosome;	GO:0000166;GO:0003676;	NA	GO:0019013;
GWHGABGR002119	18.7767	52.09	1.4721	2.54002e-07	5.69308e-06	Up	protein KGM_10939 [Danaus plexippus]	K17345 TSPAN5; tetraspanin-5	ko04147:Exosome;	NA	NA	GO:0016021;
GWHGABGR002124	0.32	1.22	1.9307	0.00731115	0.0345544	Up	precursor [Bombyx mori] gt;gi|827556410|ref|XP_012549557.1| PREDICTED: neuroparsin isoform X1 [Bombyx mori] gt;gi|827556412|ref|XP_012549558.1| PREDICTED: neuroparsin isoform X1 [Bombyx mori] gt;gi|193248560|dbj|BAG50366.1| neuroparsin [Bombyx mori]	NA	NA	GO:0005520;	GO:0001558;	GO:0005576;
GWHGABGR002133	14.59	68.5367	2.2319	3.62901e-20	4.60355e-18	Up	LOW QUALITY PROTEIN: chaoptin [Bombyx mori]	NA	NA	NA	NA	NA
GWHGABGR002175	5.31	20.5433	1.9519	0.00403869	0.0212546	Up	protein [Operophtera brumata]	K04380 MAPT, TAU; microtubule-associated protein tau	ko04010:MAPK signaling pathway;ko05010:Alzheimer disease;ko05012:Parkinson disease;ko01009:Protein phosphatases and associated proteins;ko04131:Membrane trafficking;ko04812:Cytoskeleton proteins;	GO:0008017;	NA	GO:0005737;GO:0005874;
GWHGABGR002183	5.97333	27.33	2.1939	3.56593e-17	3.5595e-15	Up	proton-coupled folate transporter-like [Bombyx mori]	K20840 SLC46A3; MFS transporter, PCFT/HCP family, solute carrier family 46, member 3	ko02000:Transporters;	NA	NA	NA
GWHGABGR002189	10.7533	4.46333	-1.2686	0.00274309	0.0154971	Down	axonemal dynein light intermediate polypeptide 1 [Amyelois transitella]	K10410 DNALI; dynein light intermediate chain, axonemal	ko05014:Amyotrophic lateral sclerosis;ko05016:Huntington disease;ko04812:Cytoskeleton proteins;	NA	NA	NA
GWHGABGR002217	1.02333	4.54	2.1494	6.20661e-05	0.000682577	Up	uncharacterized protein LOC106124676 isoform X1 [Papilio xuthus] gt;gi|910346278|ref|XP_013177040.1| PREDICTED: uncharacterized protein LOC106124676 isoform X1 [Papilio xuthus]	NA	NA	NA	NA	NA
GWHGABGR002218	182.79	66.5	-1.4588	1.79214e-06	3.20951e-05	Down	coiled-coil domain-containing protein 113-like [Bombyx mori]	NA	NA	NA	NA	NA
GWHGABGR002219	8.93333	29.8033	1.7382	1.30802e-08	3.94936e-07	Up	protein RR48_10125 [Papilio machaon]	NA	NA	NA	NA	NA
GWHGABGR002220	22.4967	191.757	3.0915	7.462e-36	2.39138e-33	Up	uncharacterized protein LOC101738839 isoform X1 [Bombyx mori] gt;gi|827544313|ref|XP_012544878.1| PREDICTED: uncharacterized protein LOC101738839 isoform X2 [Bombyx mori]	NA	NA	NA	NA	NA
GWHGABGR002245	3.20333	0.293333	-3.449	1.70002e-08	5.01683e-07	Down	Full=Chorion class B protein PC401; Flags: Precursor, partial [Antheraea polyphemus] gt;gi|5631|emb|CAA23419.1| chorion protein [Antheraea polyphemus]	NA	NA	NA	NA	NA
GWHGABGR002248	0.51	0.0433333	-3.5569	0.00416828	0.0218673	Down	NA	NA	NA	NA	NA	NA
GWHGABGR002300	1.98667	0.656667	-1.5971	0.00903621	0.0408373	Down	early B [Bombyx mori]	NA	NA	NA	NA	NA
GWHGABGR002305	0.47	0.0266667	-4.1396	0.0108837	0.0474605	Down	NA	NA	NA	NA	NA	NA
GWHGABGR002343	1.63667	0.56	-1.5473	0.00535081	0.0268083	Down	chorion class CB protein M5H4-like [Bombyx mori] gt;gi|918399785|dbj|BAS21369.1| chorion early B [Bombyx mori]	NA	NA	NA	NA	NA
GWHGABGR002350	100.873	25.19	-2.0016	5.52751e-07	1.1474e-05	Down	protein 1 precursor [Papilio xuthus] gt;gi|389608733|dbj|BAM17976.1| cuticular protein PxutCPH1 [Papilio xuthus]	NA	NA	NA	NA	NA
GWHGABGR002354	39.1767	12.5233	-1.6454	1.28757e-11	6.28878e-10	Down	glucose-6-phosphatase [Papilio machaon] gt;gi|930670064|gb|KPJ10887.1| Glucose-6-phosphatase [Papilio machaon]	K01084 G6PC; glucose-6-phosphatase [EC:3.1.3.9]	ko00010:Glycolysis / Gluconeogenesis;ko00052:Galactose metabolism;ko00500:Starch and sucrose metabolism;ko04068:FoxO signaling pathway;ko04151:PI3K-Akt signaling pathway;ko04152:AMPK signaling pathway;ko04910:Insulin signaling pathway;ko04922:Glucagon signaling pathway;ko04920:Adipocytokine signaling pathway;ko04973:Carbohydrate digestion and absorption;ko04931:Insulin resistance;	NA	NA	GO:0016021;
GWHGABGR002380	10.0133	3.87333	-1.3703	0.000523436	0.00395108	Down	angiotensin-converting enzyme-like [Amyelois transitella]	K01283 ACE, CD143; peptidyl-dipeptidase A [EC:3.4.15.1]	ko04924:Renin secretion;ko04614:Renin-angiotensin system;ko05410:Hypertrophic cardiomyopathy;ko05142:Chagas disease;ko01002:Peptidases and inhibitors;ko04147:Exosome;ko04090:CD molecules;	NA	NA	NA
GWHGABGR002383	0.0166667	0.4	4.585	0.0081922	0.037761	Up	uncharacterized protein LOC106124343 isoform X1 [Papilio xuthus]	NA	NA	NA	NA	NA
GWHGABGR002386	659.023	263.95	-1.3201	2.78333e-05	0.000347764	Down	protein OBRU01_01757, partial [Operophtera brumata]	NA	NA	NA	NA	NA
GWHGABGR002387	108.54	40.4533	-1.4239	0.00014897	0.00141289	Down	uncharacterized protein LOC101736997 [Bombyx mori]	NA	NA	NA	NA	NA
GWHGABGR002404	3.39667	138.78	5.3525	3.8457e-82	1.17082e-78	Up	nuclear hormone receptor HR3 [Papilio machaon]	K14033 NR1F4; nuclear receptor subfamily 1 group F member 4	ko03000:Transcription factors;ko03310:Nuclear receptors;	NA	NA	NA
GWHGABGR002415	2.46667	7.09333	1.5239	0.00574556	0.0284274	Up	serine proteinase stubble isoform X1 [Bombyx mori]	NA	NA	GO:0004252;	GO:0006508;	NA
GWHGABGR002420	5.93667	23.62	1.9923	8.46439e-07	1.68247e-05	Up	serine proteinase stubble [Amyelois transitella]	NA	NA	NA	NA	NA
GWHGABGR002437	5.06667	1.76667	-1.52	0.00264548	0.0150733	Down	protein [Operophtera brumata]	NA	NA	NA	NA	NA
GWHGABGR002440	871.477	273.67	-1.671	1.88229e-09	6.66351e-08	Down	uncharacterized protein PFB0145c-like [Amyelois transitella]	NA	NA	NA	NA	NA
GWHGABGR002441	713.387	239.09	-1.5771	6.79787e-06	0.00010435	Down	uncharacterized protein LOC106715200 [Papilio machaon]	NA	NA	NA	NA	NA
GWHGABGR002442	3.12667	14.4	2.2034	8.20369e-10	3.03969e-08	Up	[Manduca sexta]	K05463 EFNB; ephrin-B	ko04360:Axon guidance;ko04147:Exosome;ko04052:Cytokines and growth factors;	NA	NA	GO:0016021;
GWHGABGR002446	140.597	52.25	-1.4281	0.00100977	0.00685707	Down	uncharacterized protein LOC101736342 [Bombyx mori]	NA	NA	NA	NA	GO:0005739;
GWHGABGR002456	0.453333	2.10333	2.214	1.71807e-05	0.000230315	Up	Dll limb-patterning protein [Danaus plexippus]	K18488 DLX2; homeobox protein DLX2	ko03000:Transcription factors;	GO:0043565;	GO:0006355;	GO:0005634;
GWHGABGR002458	0.793333	2.88	1.8601	8.01612e-05	0.000843979	Up	homeotic protein distal-less isoform X2 [Bombyx mori]	K18488 DLX2; homeobox protein DLX2	ko03000:Transcription factors;	NA	NA	NA
GWHGABGR002459	4.25333	8.76667	1.0434	0.00311609	0.0171404	Up	lipoma HMGIC fusion partner-like 2 protein [Plutella xylostella]	K23893 LHFPL; LHFPL tetraspan subfamily member protein	ko02000:Transporters;	NA	NA	NA
GWHGABGR002467	1.2	11.6067	3.2738	7.83236e-12	3.98534e-10	Up	uncharacterized protein LOC106101798 [Papilio polytes]	NA	NA	NA	NA	NA
GWHGABGR002468	4.63667	21.2033	2.1931	3.05594e-08	8.5356e-07	Up	isomerase cwc27 [Papilio machaon]	K03006 RPB1, POLR2A; DNA-directed RNA polymerase II subunit RPB1 [EC:2.7.7.6]	ko03020:RNA polymerase;ko05016:Huntington disease;ko03021:Transcription machinery;ko03400:DNA repair and recombination proteins;	NA	NA	NA
GWHGABGR002477	13.61	5.80667	-1.2289	0.000743926	0.00532079	Down	androgen-dependent TFPI-regulating protein-like [Bombyx mori]	NA	NA	NA	NA	NA
GWHGABGR002486	72.6567	29.8267	-1.2845	8.93187e-05	0.000921278	Down	coiled-coil domain-containing protein 13 [Papilio polytes]	NA	NA	NA	NA	NA
GWHGABGR002500	18.4367	8.27667	-1.1555	0.000228482	0.00200754	Down	solute carrier family 28 member 3-like [Papilio xuthus] gt;gi|910345912|ref|XP_013176839.1| PREDICTED: solute carrier family 28 member 3-like [Papilio xuthus]	K11536 SLC28A; pyrimidine nucleoside transport protein	ko02000:Transporters;	GO:0003774;GO:0005337;GO:0005524;	GO:1901642;	GO:0016021;GO:0016459;
GWHGABGR002501	451.843	175.423	-1.365	3.18148e-05	0.000389257	Down	uncharacterized protein LOC101738418 [Bombyx mori]	NA	NA	NA	NA	NA
GWHGABGR002503	25.4867	8.14333	-1.6461	1.57285e-11	7.58081e-10	Down	finger protein 26 [Papilio xuthus]	K09228 KRAB; KRAB domain-containing zinc finger protein	ko05168:Herpes simplex virus 1 infection;ko03000:Transcription factors;	GO:0097159;GO:1901363;	NA	NA
GWHGABGR002504	4.61333	1.56	-1.5643	0.000153611	0.00144789	Down	zinc finger protein 141-like isoform X1 [Papilio polytes]	NA	NA	NA	NA	NA
GWHGABGR002510	10.2967	24.3233	1.2402	0.00040995	0.0032334	Up	protein [Bombyx mandarina] gt;gi|315424892|dbj|BAJ46581.1| carotenoid-binding protein [Bombyx mandarina]	K22291 STARD3; StAR-related lipid transfer protein 3	ko04979:Cholesterol metabolism;ko02000:Transporters;	NA	NA	NA
GWHGABGR002512	4.71333	0.876667	-2.4266	4.34556e-10	1.68179e-08	Down	uncharacterized protein LOC105202492 [Solenopsis invicta]	NA	NA	NA	NA	NA
GWHGABGR002514	49.1533	20.1967	-1.2832	0.000676614	0.00491245	Down	protein KGM_01905 [Danaus plexippus]	K10091 LGALS4; galectin-4	ko04091:Lectins;	NA	NA	NA
GWHGABGR002515	32.8367	13.08	-1.3279	0.000360301	0.0029148	Down	uncharacterized protein LOC101739373 [Bombyx mori]	K10091 LGALS4; galectin-4	ko04091:Lectins;	GO:0030246;	NA	NA
GWHGABGR002520	0.41	2.59333	2.6611	2.16262e-07	4.93808e-06	Up	protein invected [Bombyx mori] gt;gi|123387|sp|P27610.1|HMIN_BOMMO RecName: Full=Homeobox protein invected gt;gi|156004|gb|AAA67313.1| invected homeodomain [Bombyx mori]	K09319 EN; homeobox protein engrailed	ko04341:Hedgehog signaling pathway - fly;ko03000:Transcription factors;	GO:0043565;	GO:0006355;GO:0007275;	GO:0005634;
GWHGABGR002521	0.173333	2.08333	3.5873	1.19976e-07	2.95763e-06	Up	[Junonia coenia]	K09319 EN; homeobox protein engrailed	ko04341:Hedgehog signaling pathway - fly;ko03000:Transcription factors;	GO:0043565;	GO:0006355;GO:0007367;	GO:0005634;
GWHGABGR002522	0.956667	5.42	2.5022	3.20444e-07	7.03553e-06	Up	segmentation polarity homeobox protein engrailed-like [Amyelois transitella]	K09319 EN; homeobox protein engrailed	ko04341:Hedgehog signaling pathway - fly;ko03000:Transcription factors;	GO:0043565;	GO:0006355;GO:0007367;	GO:0005634;
GWHGABGR002525	1.25333	9.23667	2.8816	3.39931e-17	3.43067e-15	Up	homeobox protein invected-like [Amyelois transitella] gt;gi|913314845|ref|XP_013188272.1| PREDICTED: homeobox protein invected-like [Amyelois transitella]	K09319 EN; homeobox protein engrailed	ko04341:Hedgehog signaling pathway - fly;ko03000:Transcription factors;	GO:0003677;	NA	NA
GWHGABGR002551	188.687	71.1567	-1.4069	0.000176891	0.00162212	Down	uncharacterized protein LOC106709507 [Papilio machaon]	NA	NA	NA	NA	NA
GWHGABGR002553	0.716667	2.93667	2.0348	3.48185e-05	0.000420646	Up	uncharacterized protein LOC101738867 [Bombyx mori]	NA	NA	NA	NA	NA
GWHGABGR002554	8.34	28.7433	1.7851	1.01011e-08	3.15413e-07	Up	uncharacterized protein LOC106709528 isoform X1 [Papilio machaon]	NA	NA	GO:0005509;	NA	GO:0016021;GO:0031514;
GWHGABGR002555	1.06667	29.4233	4.7858	1.51527e-05	0.000208272	Up	uncharacterized protein LOC101738727 [Bombyx mori]	NA	NA	NA	NA	NA
GWHGABGR002559	285.423	99.6233	-1.5185	2.64535e-06	4.52459e-05	Down	uncharacterized protein LOC101742877 [Bombyx mori]	NA	NA	NA	NA	NA
GWHGABGR002561	430.87	147.887	-1.5428	1.52044e-05	0.000208669	Down	putative leucine-rich repeat-containing protein DDB_G0290503 [Amyelois transitella]	NA	NA	NA	NA	NA
GWHGABGR002564	3.04333	12.3567	2.0216	2.15056e-07	4.91667e-06	Up	aldo-keto reductase AKR2E4-like [Papilio xuthus]	NA	NA	NA	NA	NA
GWHGABGR002569	4.05	8.64667	1.0942	0.000545251	0.00409375	Up	aldo-keto reductase AKR2E4-like isoform X1 [Bombyx mori]	NA	NA	GO:0016491;	GO:0055114;	NA
GWHGABGR002582	306.313	102.603	-1.5779	4.84778e-08	1.28526e-06	Down	uncharacterized protein LOC101737862 isoform X2 [Bombyx mori]	NA	NA	NA	NA	NA
GWHGABGR002585	0.543333	0.06	-3.1788	0.00422493	0.0220947	Down	aldo-keto reductase AKR2E4-like [Bombyx mori]	NA	NA	GO:0016491;	GO:0055114;	NA
GWHGABGR002598	14.0167	4.11	-1.7699	0.000750908	0.00536569	Down	talin-1 isoform X1 [Papilio xuthus]	NA	NA	NA	NA	NA
GWHGABGR002622	0.403333	3.09667	2.9407	9.12577e-07	1.79634e-05	Up	aldo-keto reductase AKR2E4-like [Plutella xylostella]	NA	NA	NA	NA	NA
GWHGABGR002640	44.28	18.99	-1.2214	2.01338e-06	3.5638e-05	Down	uncharacterized protein LOC101736617 [Bombyx mori]	NA	NA	NA	NA	NA
GWHGABGR002660	0.116667	1.26333	3.4368	0.000341463	0.00278212	Up	isomerase cwc27 [Papilio machaon]	NA	NA	NA	NA	NA
GWHGABGR002680	0.68	3.84333	2.4988	1.07555e-08	3.32437e-07	Up	[Papilio xuthus]	K06766 NEO1; neogenin	ko04350:TGF-beta signaling pathway;ko04514:Cell adhesion molecules;ko04360:Axon guidance;	NA	NA	NA
GWHGABGR002681	0.69	3.41667	2.3079	0.000124501	0.00121229	Up	[Papilio xuthus]	NA	NA	NA	NA	NA
GWHGABGR002686	0.45	3.71667	3.046	0.000657199	0.00480202	Up	neogenin [Bombyx mori]	K06766 NEO1; neogenin	ko04350:TGF-beta signaling pathway;ko04514:Cell adhesion molecules;ko04360:Axon guidance;	NA	NA	NA
GWHGABGR002697	10.7367	4.94333	-1.119	0.00948052	0.0424836	Down	protein C12orf26-like [Papilio xuthus]	NA	NA	NA	NA	NA
GWHGABGR002702	1083.23	509.467	-1.0883	1.44622e-09	5.18003e-08	Down	probable nucleolar GTP-binding protein 1 [Papilio xuthus]	K06943 NOG1; nucleolar GTP-binding protein	ko03008:Ribosome biogenesis in eukaryotes;ko03009:Ribosome biogenesis;	NA	NA	NA
GWHGABGR002713	417.163	129.877	-1.6835	6.34411e-07	1.29344e-05	Down	uncharacterized protein LOC106101380 isoform X1 [Papilio polytes]	NA	NA	NA	NA	NA
GWHGABGR002714	118.773	34.7533	-1.773	8.08108e-10	3.00035e-08	Down	uncharacterized protein LOC101741243 [Bombyx mori]	NA	NA	NA	NA	NA
GWHGABGR002715	256.49	83.1533	-1.6251	9.0716e-12	4.57256e-10	Down	uncharacterized protein LOC101741243 [Bombyx mori]	NA	NA	NA	NA	NA
GWHGABGR002718	6.68667	2.32333	-1.5251	1.12737e-07	2.79046e-06	Down	androgen-dependent TFPI-regulating protein-like isoform X1 [Bombyx mori]	NA	NA	NA	NA	NA
GWHGABGR002719	0.64	2.24333	1.8095	0.00972559	0.0433628	Up	uncharacterized protein LOC106135377 [Amyelois transitella]	NA	NA	NA	NA	NA
GWHGABGR002722	3.40667	1.04333	-1.7072	0.00290059	0.0161935	Down	androgen-dependent TFPI-regulating protein-like isoform X1 [Bombyx mori]	NA	NA	NA	NA	NA
GWHGABGR002729	2.61	54.68	4.3889	2.88244e-25	5.1621e-23	Up	uncharacterized protein LOC101740538 [Bombyx mori]	NA	NA	GO:0008061;	GO:0006030;	GO:0005576;
GWHGABGR002740	3.99667	1.76333	-1.1805	0.00144988	0.00919689	Down	paired amphipathic helix protein Sin3a [Bombyx mori]	NA	NA	NA	NA	NA
GWHGABGR002741	2.95333	0.526667	-2.4874	0.000637093	0.00467928	Down	NA	NA	NA	NA	NA	NA
GWHGABGR002753	2.44667	6.75333	1.4648	0.000167603	0.00155018	Up	lysine-specific demethylase 3B [Bombyx mori]	NA	NA	NA	NA	NA
GWHGABGR002755	0.503333	1.76667	1.8114	0.00227821	0.0133593	Up	expression-enhancing protein 2 [Operophtera brumata]	NA	NA	NA	NA	NA
GWHGABGR002768	2.54	0.963333	-1.3987	0.00277735	0.0156531	Down	transcription factor collier [Amyelois transitella]	K09103 EBF, COE; early B-cell factor	ko03000:Transcription factors;	NA	NA	NA
GWHGABGR002778	2.80667	0.966667	-1.5378	0.000679816	0.00492726	Down	[Antheraea pernyi]	NA	NA	NA	NA	NA
GWHGABGR002786	2.92667	70.4867	4.59	7.10995e-17	6.90838e-15	Up	NA	NA	NA	NA	NA	NA
GWHGABGR002788	3.88333	1.03333	-1.91	0.000124105	0.00120919	Down	prominin-1-A [Amyelois transitella]	K06532 PROM1, CD133; prominin 1	ko05202:Transcriptional misregulation in cancer;ko04147:Exosome;ko04090:CD molecules;	NA	NA	NA
GWHGABGR002801	612.047	71.6633	-3.0943	1.68639e-25	3.08054e-23	Down	binding protein LOC100301495 precursor [Bombyx mori] gt;gi|226000895|dbj|BAH36761.1| odorant binding protein [Bombyx mori]	NA	NA	NA	NA	NA
GWHGABGR002814	11.33	22.8533	1.0123	0.0114024	0.0493925	Up	[Bombyx mori] gt;gi|300669733|dbj|BAJ11655.1| DICER-2 [Bombyx mori]	K11592 DICER1, DCR1; endoribonuclease Dicer [EC:3.1.26.-]	ko05206:MicroRNAs in cancer;ko03036:Chromosome and associated proteins;	GO:0003677;GO:0003723;GO:0004525;GO:0005524;	GO:0006396;GO:0016075;GO:0090502;	NA
GWHGABGR002818	15.17	30.7367	1.0187	0.00281748	0.0158263	Up	[Bombyx mori] gt;gi|300669733|dbj|BAJ11655.1| DICER-2 [Bombyx mori]	NA	NA	GO:0003677;GO:0003723;GO:0004525;GO:0005524;	GO:0006396;GO:0016075;GO:0090502;	NA
GWHGABGR002875	0.001	0.25	7.9658	0.00962819	0.0430336	Up	NA	NA	NA	NA	NA	NA
GWHGABGR002879	43.05	17.38	-1.3086	3.81469e-05	0.000453665	Down	uncharacterized protein LOC101742564 [Bombyx mori]	NA	NA	NA	NA	NA
GWHGABGR002884	5.34	11.3933	1.0933	0.00289867	0.0161877	Up	of apoptosis 2 [Bombyx mori] gt;gi|304421448|gb|ADM32523.1| iap2 [Bombyx mori]	K16060 BIRC2_3; baculoviral IAP repeat-containing protein 2/3	ko04120:Ubiquitin mediated proteolysis;ko04390:Hippo signaling pathway;ko04064:NF-kappa B signaling pathway;ko04668:TNF signaling pathway;ko04210:Apoptosis;ko04215:Apoptosis - multiple species;ko04217:Necroptosis;ko04510:Focal adhesion;ko04624:Toll and Imd signaling pathway;ko04621:NOD-like receptor signaling pathway;ko05200:Pathways in cancer;ko05202:Transcriptional misregulation in cancer;ko052…	GO:0008270;	NA	NA
GWHGABGR002915	15.2333	39.1167	1.3606	0.000778487	0.00554111	Up	monocarboxylate transporter 4 isoform X1 [Bombyx mori]	NA	NA	NA	NA	NA
GWHGABGR002923	4.07	28.7033	2.8181	1.43331e-08	4.29216e-07	Up	uncharacterized protein LOC101737882 [Bombyx mori]	NA	NA	NA	NA	NA
GWHGABGR002940	4.01667	9.85333	1.2946	0.00274164	0.0154971	Up	beta-secretase 1-like [Bombyx mori]	K04521 BACE1; beta-site APP-cleaving enzyme 1 (memapsin 2) [EC:3.4.23.46]	ko05010:Alzheimer disease;ko01002:Peptidases and inhibitors;	GO:0008233;	NA	GO:0016020;
GWHGABGR002961	2.51333	6.4	1.3485	0.00118063	0.00778292	Up	major facilitator superfamily domain-containing protein 6-A [Amyelois transitella]	NA	NA	NA	NA	GO:0016021;
GWHGABGR002992	3825.52	873.527	-2.1307	4.31261e-08	1.16536e-06	Down	methionine rich hexamerin precursor [Hyalophora cecropia]	NA	NA	NA	NA	NA
GWHGABGR002993	3226.82	769.887	-2.0674	1.45249e-05	0.000200701	Down	methionine rich hexamerin precursor [Hyalophora cecropia]	NA	NA	NA	NA	NA
GWHGABGR003020	35.2733	73.5367	1.0599	0.000296671	0.00248466	Up	vacuolar protein sorting-associated protein 13A-like [Bombyx mori]	K19525 VPS13A_C; vacuolar protein sorting-associated protein 13A/C	ko04131:Membrane trafficking;	NA	NA	NA
GWHGABGR003038	4.98667	17.88	1.8422	2.97307e-07	6.56699e-06	Up	vang-like protein 1 [Papilio xuthus]	K04510 VANGL; vang-like	ko04310:Wnt signaling pathway;	NA	GO:0007275;	GO:0016021;
GWHGABGR003039	11.6633	24.13	1.0488	1.4319e-05	0.000198607	Up	protein KGM_08319 [Danaus plexippus]	NA	NA	NA	NA	NA
GWHGABGR003040	11.9667	26.31	1.1366	0.000998146	0.00678988	Up	protein OBRU01_23000 [Operophtera brumata]	NA	NA	NA	NA	GO:0016021;
GWHGABGR003060	45.51	92.5433	1.0239	1.12592e-06	2.14465e-05	Up	nexin-12 [Papilio xuthus]	K17918 SNX3_12; sorting nexin-3/12	ko04144:Endocytosis;	GO:0035091;	NA	NA
GWHGABGR003061	51.3633	22.87	-1.1673	0.000858853	0.00602252	Down	cAMP and cAMP-inhibited cGMP 3apos;,5apos;-cyclic phosphodiesterase 10A-like [Amyelois transitella]	K18438 PDE10; cAMP and cAMP-inhibited cGMP 3',5'-cyclic phosphodiesterase 10 [EC:3.1.4.17 3.1.4.35]	ko00230:Purine metabolism;ko04024:cAMP signaling pathway;ko05032:Morphine addiction;	GO:0004114;GO:0046872;	GO:0007165;	NA
GWHGABGR003089	0.666667	3.51	2.3964	1.37649e-06	2.55984e-05	Up	protein RR48_08416 [Papilio machaon]	NA	NA	NA	NA	NA
GWHGABGR003094	6.16333	17.13	1.4747	0.00138588	0.0088672	Up	[Danaus plexippus]	K21013 FPPP; farnesyl diphosphate phosphatase [EC:3.1.3.-]	ko00981:Insect hormone biosynthesis;	NA	NA	NA
GWHGABGR003096	12.6967	71.2333	2.4881	1.44058e-10	5.96712e-09	Up	uncharacterized protein LOC101742706 [Bombyx mori]	NA	NA	NA	NA	NA
GWHGABGR003101	2.27667	0.67	-1.7647	0.00537794	0.0269148	Down	probable E3 SUMO-protein ligase RNF212 [Plutella xylostella]	NA	NA	NA	NA	NA
GWHGABGR003102	5.17	67.12	3.6985	2.93742e-11	1.36534e-09	Up	precursor [Bombyx mori] gt;gi|68066547|gb|AAD18032.2| transferrin [Bombyx mori] gt;gi|87246220|gb|ABD35289.1| transferrin [Bombyx mori]	NA	NA	GO:0046872;	GO:0006811;GO:0055072;	GO:0005615;
GWHGABGR003103	133.517	1389.27	3.3792	4.06036e-12	2.18149e-10	Up	precursor [Bombyx mori] gt;gi|68066547|gb|AAD18032.2| transferrin [Bombyx mori] gt;gi|87246220|gb|ABD35289.1| transferrin [Bombyx mori]	K06569 MFI2, CD228; melanoma-associated antigen p97	ko04090:CD molecules;	GO:0046872;	GO:0006811;GO:0055072;	GO:0005615;
GWHGABGR003112	51.2067	15.3	-1.7428	1.05985e-05	0.000153288	Down	uncharacterized protein LOC101738187 [Bombyx mori]	K05313 GRIN; glutamate receptor, ionotropic, invertebrate	ko04040:Ion channels;	GO:0004970;GO:0005234;	GO:0034220;GO:0035235;	GO:0016021;GO:0030054;GO:0045211;
GWHGABGR003119	259.2	64.78	-2.0004	3.21838e-13	2.01336e-11	Down	protein 11 [Cnaphalocrocis medinalis]	NA	NA	GO:0005549;	NA	NA
GWHGABGR003122	18.7467	628.773	5.0678	2.54913e-71	3.88041e-68	Up	mucin-17 [Bombyx mori]	NA	NA	NA	NA	NA
GWHGABGR003123	64.3367	27.1467	-1.2449	0.0051813	0.0260951	Down	MORN repeat-containing protein 5-like [Amyelois transitella]	NA	NA	NA	NA	NA
GWHGABGR003131	118.827	56.4633	-1.0735	0.000328849	0.00269497	Down	[Spodoptera exigua]	K05361 GPX4; phospholipid-hydroperoxide glutathione peroxidase [EC:1.11.1.12]	ko00480:Glutathione metabolism;ko04216:Ferroptosis;	GO:0004602;	GO:0006979;GO:0055114;GO:0098869;	NA
GWHGABGR003132	13.0867	4.63667	-1.4969	7.32611e-09	2.33553e-07	Down	[Spodoptera exigua]	K05361 GPX4; phospholipid-hydroperoxide glutathione peroxidase [EC:1.11.1.12]	ko00480:Glutathione metabolism;ko04216:Ferroptosis;	GO:0004602;	GO:0006979;GO:0055114;GO:0098869;	NA
GWHGABGR003133	29.3	64.5433	1.1394	4.4992e-06	7.21571e-05	Up	lamin-B receptor [Bombyx mori]	K19532 LBR; Delta14-sterol reductase (lamin-B receptor) [EC:1.3.1.70]	ko00100:Steroid biosynthesis;ko03036:Chromosome and associated proteins;	NA	NA	NA
GWHGABGR003140	8.85333	91.72	3.3729	5.96104e-37	2.1351e-34	Up	protein RR48_03060 [Papilio machaon]	NA	NA	NA	NA	NA
GWHGABGR003142	34.0267	15.8067	-1.1061	0.00643363	0.0311155	Down	4 [Bombyx mori] gt;gi|54111988|gb|AAV28707.1| innexin 4 [Bombyx mori]	K22037 inx, zpg, ogre, shakB; innexin	ko02000:Transporters;	NA	GO:0006811;	GO:0005886;GO:0005921;GO:0016021;
GWHGABGR003147	15.7967	34.54	1.1286	4.26295e-05	0.000498536	Up	unconventional myosin-XV isoform X1 [Bombyx mori]	NA	NA	NA	NA	NA
GWHGABGR003149	20.4867	6.46333	-1.6643	1.75296e-07	4.08436e-06	Down	probable RNA-binding protein 46 [Amyelois transitella]	NA	NA	GO:0000166;GO:0003676;	NA	NA
GWHGABGR003166	19.0333	54.23	1.5106	6.34435e-07	1.29344e-05	Up	leucine-rich repeats and immunoglobulin-like domains protein 1 [Papilio polytes]	NA	NA	NA	NA	NA
GWHGABGR003167	21.8633	48.8767	1.1606	4.04224e-05	0.000476248	Up	short-chain specific acyl-CoA dehydrogenase, mitochondrial-like isoform X2 [Bombyx mori]	NA	NA	GO:0003995;GO:0050660;	GO:0055114;	NA
GWHGABGR003181	30.7633	9.4	-1.7105	0.000322891	0.00266587	Down	sulfotransferase 1 family member D1-like [Bombyx mori]	K01016 SULT1E1, STE; estrone sulfotransferase [EC:2.8.2.4]	ko00140:Steroid hormone biosynthesis;	GO:0005215;GO:0008146;	GO:0006810;	GO:0016020;
GWHGABGR003184	22.6867	2.78	-3.0287	1.54549e-06	2.83164e-05	Down	sulfotransferase 1 family member D1-like [Bombyx mori]	K01016 SULT1E1, STE; estrone sulfotransferase [EC:2.8.2.4]	ko00140:Steroid hormone biosynthesis;	GO:0005215;GO:0016740;	GO:0006810;	GO:0016020;
GWHGABGR003186	144.563	53.21	-1.4419	1.03065e-07	2.57197e-06	Down	3-hydroxyisobutyrate dehydrogenase isoform X1 [Bombyx mori] gt;gi|827560619|ref|XP_012551190.1| PREDICTED: 3-hydroxyisobutyrate dehydrogenase isoform X2 [Bombyx mori]	K23146 HPD1; 3-hydroxyisobutyrate/3-hydroxypropionate dehydrogenase [EC:1.1.1.31 1.1.1.59]	ko00640:Propanoate metabolism;ko00280:Valine, leucine and isoleucine degradation;ko00410:beta-Alanine metabolism;	GO:0004616;GO:0008442;GO:0051287;	GO:0006574;GO:0055114;	NA
GWHGABGR003187	0.963333	2.67	1.4707	0.00866819	0.0394769	Up	uncharacterized protein LOC106140867 [Amyelois transitella]	NA	NA	NA	NA	NA
GWHGABGR003192	3.64667	70.09	4.2646	8.80717e-22	1.24714e-19	Up	lipase [Operophtera brumata]	K19404 LIPH_I; phosphatidic acid-selective phospholipase A1 [EC:3.1.1.-]	ko99980:Enzymes with EC numbers;	GO:0052689;	NA	GO:0005576;
GWHGABGR003233	0.836667	3.61667	2.1119	0.00927003	0.041673	Up	P450 9e2 [Papilio xuthus]	NA	NA	NA	NA	NA
GWHGABGR003234	173.857	611.653	1.8148	0.000265894	0.00226491	Up	LOW QUALITY PROTEIN: uncharacterized protein LOC106109682 [Papilio polytes]	K15003 CYP9; cytochrome P450 family 9 [EC:1.14.-.-]	ko00199:Cytochrome P450;	GO:0004497;GO:0005506;GO:0016705;GO:0020037;	GO:0055114;	GO:0016021;
GWHGABGR003236	1.03667	4.39	2.0823	0.000108941	0.00108626	Up	transcriptase [Bombyx mori]	NA	NA	NA	NA	NA
GWHGABGR003265	3.26667	0.733333	-2.1553	3.95454e-08	1.08465e-06	Down	P450 9e2 [Papilio xuthus]	K14999 CYP6; cytochrome P450 family 6 [EC:1.14.-.-]	ko00199:Cytochrome P450;	NA	NA	NA
GWHGABGR003269	2.64333	0.496667	-2.412	0.00268968	0.015287	Down	P450 [Bombyx mori] gt;gi|433339083|dbj|BAM73893.1| cytochrome P450 [Bombyx mori]	K15003 CYP9; cytochrome P450 family 9 [EC:1.14.-.-]	ko00199:Cytochrome P450;	GO:0004497;GO:0005506;GO:0016705;GO:0020037;	GO:0055114;	NA
GWHGABGR003277	23.94	89.6133	1.9043	2.10489e-07	4.83041e-06	Up	15-hydroxyprostaglandin dehydrogenase [NAD(+)]-like [Bombyx mori]	K00069 HPGD; 15-hydroxyprostaglandin dehydrogenase (NAD) [EC:1.1.1.141]	ko05202:Transcriptional misregulation in cancer;ko04147:Exosome;	NA	NA	NA
GWHGABGR003279	48.7567	205.967	2.0787	5.62264e-12	2.93453e-10	Up	dehydrogenase [Operophtera brumata]	NA	NA	NA	NA	NA
GWHGABGR003288	32.0733	103.287	1.6872	0.0046183	0.023778	Up	dehydrogenase [Operophtera brumata]	K00069 HPGD; 15-hydroxyprostaglandin dehydrogenase (NAD) [EC:1.1.1.141]	ko05202:Transcriptional misregulation in cancer;ko04147:Exosome;	NA	NA	NA
GWHGABGR003293	42.9867	125.837	1.5496	0.00993565	0.0441378	Up	dehydrogenase [Operophtera brumata]	K00069 HPGD; 15-hydroxyprostaglandin dehydrogenase (NAD) [EC:1.1.1.141]	ko05202:Transcriptional misregulation in cancer;ko04147:Exosome;	NA	NA	NA
GWHGABGR003298	29.2033	6.83667	-2.0948	1.09063e-12	6.34473e-11	Down	P450 [Bombyx mori]	K15003 CYP9; cytochrome P450 family 9 [EC:1.14.-.-]	ko00199:Cytochrome P450;	GO:0004497;GO:0005506;GO:0016705;GO:0020037;	GO:0055114;	NA
GWHGABGR003299	2.53667	0.92	-1.4632	8.66946e-05	0.000899802	Down	P450 [Bombyx mori]	NA	NA	GO:0004497;GO:0005506;GO:0016705;GO:0020037;	GO:0055114;	NA
GWHGABGR003308	50.7333	166.48	1.7143	4.25812e-08	1.15234e-06	Up	prominin-like protein [Bombyx mori]	K06532 PROM1, CD133; prominin 1	ko05202:Transcriptional misregulation in cancer;ko04147:Exosome;ko04090:CD molecules;	NA	NA	NA
GWHGABGR003309	5.49	20.8067	1.9222	3.79186e-08	1.04631e-06	Up	(Prom) protein [Operophtera brumata]	NA	NA	NA	NA	NA
GWHGABGR003337	2.81333	1.23	-1.1936	0.00656582	0.0316125	Down	lipase 3-like [Bombyx mori]	NA	NA	NA	NA	NA
GWHGABGR003359	0.416667	0.0133333	-4.9658	0.00739773	0.0349004	Down	Full=Pupal cuticle protein 20; AltName: Full=MS-PCP20; Short=MsCP20; Flags: Precursor gt;gi|19548965|gb|AAL90881.1|AF487520_1 cuticle protein 20 [Manduca sexta]	K10385 LOR; loricrin	ko04812:Cytoskeleton proteins;	GO:0042302;	NA	NA
GWHGABGR003361	10.3267	4	-1.3683	0.000329176	0.00269644	Down	protein KGM_02124 [Danaus plexippus]	NA	NA	NA	NA	NA
GWHGABGR003362	113.36	42.5333	-1.4142	6.79361e-15	5.21424e-13	Down	uncharacterized protein LOC778505 isoform X1 [Bombyx mori]	NA	NA	NA	NA	GO:0016021;
GWHGABGR003399	6.42	2.60667	-1.3004	0.00919791	0.0414348	Down	uncharacterized protein LOC101745261 [Bombyx mori]	NA	NA	NA	NA	NA
GWHGABGR003401	23.38	4.36333	-2.4218	1.79837e-09	6.37881e-08	Down	uncharacterized protein LOC105841238 [Bombyx mori]	NA	NA	NA	NA	NA
GWHGABGR003402	2.58	5.96333	1.2087	0.000181464	0.00165754	Up	NA	NA	NA	NA	NA	NA
GWHGABGR003406	0.393333	38.5967	6.6166	5.07914e-41	1.93293e-38	Up	uncharacterized protein LOC101746405 [Bombyx mori]	NA	NA	NA	NA	NA
GWHGABGR003412	26.7733	11.99	-1.159	0.00693684	0.033059	Down	uncharacterized protein LOC106142392 isoform X1 [Amyelois transitella]	NA	NA	NA	NA	NA
GWHGABGR003413	79.2933	28.2033	-1.4913	0.000321775	0.00265847	Down	endothelin-converting enzyme 1-like [Amyelois transitella]	K08635 MMEL1, NEP; neprilysin [EC:3.4.24.11]	ko01002:Peptidases and inhibitors;	NA	NA	NA
GWHGABGR003414	79.71	38.5533	-1.0479	2.99356e-09	1.03176e-07	Down	oxidoreductase [Bombyx mori] gt;gi|95102972|gb|ABF51427.1| NADP-dependent oxidoreductase [Bombyx mori]	K13948 PTGR1, LTB4DH; prostaglandin reductase 1 [EC:1.3.1.74 1.3.1.48]	ko99980:Enzymes with EC numbers;	GO:0008270;GO:0016491;	GO:0055114;	NA
GWHGABGR003415	24.6767	7.19	-1.7791	6.29928e-07	1.29001e-05	Down	uncharacterized protein LOC106142400 [Amyelois transitella]	NA	NA	NA	NA	NA
GWHGABGR003418	33.0967	8.77	-1.916	1.27427e-09	4.60933e-08	Down	prostaglandin reductase 1-like [Papilio xuthus] gt;gi|930650731|gb|KPI93076.1| Prostaglandin reductase 1 [Papilio xuthus]	K13948 PTGR1, LTB4DH; prostaglandin reductase 1 [EC:1.3.1.74 1.3.1.48]	ko99980:Enzymes with EC numbers;	GO:0008270;GO:0016491;	GO:0055114;	NA
GWHGABGR003425	15.07	5.27	-1.5158	5.87251e-05	0.000652805	Down	protein KGM_04067 [Danaus plexippus]	NA	NA	GO:0008270;GO:0016491;	GO:0055114;	NA
GWHGABGR003428	32.75	73.9033	1.1741	8.41537e-05	0.000879426	Up	protein HGV2 [Papilio polytes]	K11291 NASP; nuclear autoantigenic sperm protein	ko03036:Chromosome and associated proteins;	NA	NA	NA
GWHGABGR003435	1.03333	2.87	1.4737	0.000974946	0.00667516	Up	NA	NA	NA	NA	NA	NA
GWHGABGR003438	44.6733	111.247	1.3163	2.8081e-08	7.95279e-07	Up	caskin-2 isoform X3 [Bombyx mori]	K21952 CASKIN, ANKS5; CASK-interacting protein	ko04131:Membrane trafficking;	NA	NA	NA
GWHGABGR003443	1638.86	461.74	-1.8275	1.29383e-07	3.15748e-06	Down	dihydropyrimidine dehydrogenase [NADP(+)] [Bombyx mori]	K00207 DPYD; dihydropyrimidine dehydrogenase (NADP+) [EC:1.3.1.2]	ko00240:Pyrimidine metabolism;ko00410:beta-Alanine metabolism;ko00770:Pantothenate and CoA biosynthesis;ko00983:Drug metabolism - other enzymes;	NA	NA	NA
GWHGABGR003445	8.29	3.62	-1.1954	0.000108809	0.00108613	Down	uncharacterized protein LOC101736861 isoform X2 [Bombyx mori]	NA	NA	NA	NA	NA
GWHGABGR003456	19.4267	38.9333	1.003	0.0057826	0.0285566	Up	LOW QUALITY PROTEIN: uncharacterized protein LOC101745926 [Bombyx mori]	NA	NA	NA	NA	NA
GWHGABGR003458	4.13333	13.1933	1.6744	1.09216e-09	3.99808e-08	Up	lyase [Papilio xuthus]	NA	NA	GO:0004018;GO:0070626;	GO:0006189;GO:0044208;	NA
GWHGABGR003461	96.82	213.86	1.1433	1.00924e-06	1.95709e-05	Up	adenylosuccinate lyase [Papilio polytes]	K01756 purB, ADSL; adenylosuccinate lyase [EC:4.3.2.2]	ko00230:Purine metabolism;ko00250:Alanine, aspartate and glutamate metabolism;	GO:0004018;GO:0070626;	GO:0006189;GO:0044208;	NA
GWHGABGR003462	52.67	7.75	-2.7647	1.97173e-15	1.62976e-13	Down	uncharacterized protein LOC101746073 [Bombyx mori]	NA	NA	NA	NA	NA
GWHGABGR003490	1.06667	12.2433	3.5208	5.33853e-18	5.8047e-16	Up	nucleolin isoform X1 [Bombyx mori]	NA	NA	NA	NA	NA
GWHGABGR003491	8.64667	20.2133	1.2251	0.000196237	0.0017641	Up	sodium-independent sulfate anion transporter isoform X3 [Bombyx mori]	K14708 SLC26A11; solute carrier family 26 (sodium-independent sulfate anion transporter), member 11	ko02000:Transporters;	GO:0008271;	GO:1902358;	GO:0016021;
GWHGABGR003501	30.1933	13.5167	-1.1595	0.000426349	0.00333242	Down	serine/threonine-protein kinase ATR [Amyelois transitella]	K06640 ATR; serine/threonine-protein kinase ATR [EC:2.7.11.1]	ko03460:Fanconi anemia pathway;ko04110:Cell cycle;ko04214:Apoptosis - fly;ko04115:p53 signaling pathway;ko04218:Cellular senescence;ko05166:Human T-cell leukemia virus 1 infection;ko05170:Human immunodeficiency virus 1 infection;ko05165:Human papillomavirus infection;ko01001:Protein kinases;ko03400:DNA repair and recombination proteins;	GO:0004674;	GO:0006468;	NA
GWHGABGR003508	3.16667	8.92333	1.4946	0.00391053	0.0206874	Up	G protein-activated inward rectifier potassium channel 3-like isoform X2 [Bombyx mori]	NA	NA	NA	NA	NA
GWHGABGR003509	22.97	56.5667	1.3002	0.000345519	0.00280896	Up	G protein-activated inward rectifier potassium channel 3-like isoform X4 [Papilio polytes]	K05330 KCNJN; potassium inwardly-rectifying channel subfamily J, other	ko04040:Ion channels;	NA	NA	NA
GWHGABGR003524	32.24	91.9233	1.5116	2.47546e-11	1.1565e-09	Up	uncharacterized protein LOC101740611 [Bombyx mori]	NA	NA	NA	NA	GO:0016021;
GWHGABGR003555	100.713	36.9867	-1.4452	6.66906e-06	0.000102632	Down	nutrient amino acid transporter 1 [Papilio machaon]	NA	NA	NA	GO:0006810;	NA
GWHGABGR003556	93.71	42.02	-1.1571	0.00141566	0.00901982	Down	zinc carboxypeptidase-like [Papilio xuthus]	K23009 CPO; carboxypeptidase O [EC:3.4.17.-]	ko01002:Peptidases and inhibitors;	NA	NA	NA
GWHGABGR003561	18.4667	5.87	-1.6535	2.14871e-06	3.77149e-05	Down	uncharacterized protein LOC106142389 [Amyelois transitella]	NA	NA	NA	NA	NA
GWHGABGR003563	21.85	6.00667	-1.863	0.00275209	0.0155402	Down	dynein intermediate chain 3, ciliary-like [Bombyx mori]	K11143 DNAI2; dynein intermediate chain 2, axonemal	ko05014:Amyotrophic lateral sclerosis;ko05016:Huntington disease;ko04812:Cytoskeleton proteins;	NA	NA	NA
GWHGABGR003567	23.9867	653.25	4.7673	3.9558e-15	3.11468e-13	Up	mucin-22-like [Amyelois transitella]	NA	NA	NA	NA	NA
GWHGABGR003568	69.8	28.0467	-1.3154	0.000548134	0.00411033	Down	uncharacterized protein LOC101736073 [Bombyx mori] gt;gi|827548744|ref|XP_012546551.1| PREDICTED: uncharacterized protein LOC101737633 [Bombyx mori]	NA	NA	NA	NA	GO:0016020;
GWHGABGR003573	91.4333	30.1533	-1.6004	6.49331e-05	0.000708985	Down	dynein intermediate chain 3, ciliary-like [Bombyx mori]	K11143 DNAI2; dynein intermediate chain 2, axonemal	ko05014:Amyotrophic lateral sclerosis;ko05016:Huntington disease;ko04812:Cytoskeleton proteins;	NA	NA	NA
GWHGABGR003574	5.24333	1.53	-1.777	0.00704172	0.033489	Down	repeat protein 25 [Papilio xuthus]	K24254 TTC25; tetratricopeptide repeat protein 25	ko03036:Chromosome and associated proteins;	NA	NA	NA
GWHGABGR003577	120.767	48.31	-1.3218	0.00106639	0.00715905	Down	ligase [Operophtera brumata]	K16599 TTLL1; tubulin polyglutamylase TTLL1 [EC:6.-.-.-]	ko04812:Cytoskeleton proteins;	GO:0016874;	GO:0018095;	NA
GWHGABGR003578	10.7867	4.13333	-1.3839	0.00136928	0.00878872	Down	protein OBRU01_23626 [Operophtera brumata]	K16599 TTLL1; tubulin polyglutamylase TTLL1 [EC:6.-.-.-]	ko04812:Cytoskeleton proteins;	GO:0003677;GO:0016874;	GO:0018095;	NA
GWHGABGR003586	0.94	0.001	-9.8765	6.911e-07	1.3965e-05	Down	P450 [Operophtera brumata]	K14999 CYP6; cytochrome P450 family 6 [EC:1.14.-.-]	ko00199:Cytochrome P450;	GO:0016491;GO:0046872;	NA	NA
GWHGABGR003598	0.14	0.803333	2.5206	0.0031032	0.0170999	Up	NA	NA	NA	NA	NA	NA
GWHGABGR003600	102.503	40.55	-1.3379	7.8101e-05	0.000826583	Down	inorganic phosphate carrier [Bombyx mori] gt;gi|95102814|gb|ABF51348.1| mitochondrial inorganic phosphate carrier [Bombyx mori]	K15102 SLC25A3, PHC, PIC; solute carrier family 25 (mitochondrial phosphate transporter), member 3	ko02000:Transporters;ko04147:Exosome;	NA	GO:0006810;	GO:0016021;
GWHGABGR003613	14.4167	3.05	-2.2409	7.79386e-17	7.3767e-15	Down	protein OBRU01_08898 [Operophtera brumata]	K11153 RDH12; retinol dehydrogenase 12 [EC:1.1.1.300]	ko00830:Retinol metabolism;	NA	NA	NA
GWHGABGR003617	509.23	198.023	-1.3626	1.94274e-08	5.67809e-07	Down	biogenesis protein RLP24 [Manduca sexta]	K02896 RP-L24e, RPL24; large subunit ribosomal protein L24e	ko03010:Ribosome;ko03011:Ribosome;	NA	GO:0042254;	GO:0005840;
GWHGABGR003621	124.75	48.4367	-1.3649	7.62158e-06	0.000115251	Down	uncharacterized protein LOC101747030 [Bombyx mori]	NA	NA	NA	NA	NA
GWHGABGR003622	5.86333	1.98	-1.5662	0.00646969	0.0312568	Down	uncharacterized protein LOC105388617 [Plutella xylostella]	NA	NA	NA	NA	NA
GWHGABGR003652	4.37	33.2467	2.9275	2.90632e-33	8.04389e-31	Up	RNA-binding protein MEX3D [Bombyx mori]	K15686 MEX3, RKHD; RNA-binding protein MEX3 [EC:2.3.2.27]	ko03019:Messenger RNA biogenesis;ko04121:Ubiquitin system;	GO:0003723;GO:0008270;	NA	NA
GWHGABGR003657	1.69333	14.64	3.112	1.85395e-22	2.79885e-20	Up	RNA-binding protein MEX3B [Papilio xuthus]	NA	NA	GO:0003723;GO:0008270;	NA	NA
GWHGABGR003664	14.9833	30.74	1.0368	0.00440058	0.0228238	Up	domain-containing protein, partial [Manduca sexta]	NA	NA	GO:0005215;	GO:0006810;	GO:0005622;
GWHGABGR003665	1.89333	4.25667	1.1688	0.00761219	0.0356818	Up	domain-containing protein, partial [Manduca sexta]	NA	NA	GO:0005215;	GO:0006810;	GO:0005622;
GWHGABGR003678	5.05	45.38	3.1677	9.67237e-07	1.88565e-05	Up	protease serine 9 [Papilio machaon]	K09640 TMPRSS9; transmembrane protease serine 9 [EC:3.4.21.-]	ko01002:Peptidases and inhibitors;	GO:0008236;	NA	NA
GWHGABGR003682	12.0867	24.2633	1.0054	0.0056039	0.0278472	Up	serine protease snake-like [Bombyx mori]	NA	NA	GO:0008233;	NA	NA
GWHGABGR003683	1.23	3.56667	1.5359	0.0043215	0.0224967	Up	reductase 1 [Papilio machaon]	NA	NA	NA	NA	NA
GWHGABGR003699	0.0333333	1.46	5.4529	3.75607e-06	6.14253e-05	Up	uncharacterized protein LOC101743257 [Bombyx mori]	NA	NA	NA	NA	NA
GWHGABGR003715	44.5533	186.03	2.0619	3.18433e-10	1.26178e-08	Up	NA	NA	NA	NA	NA	NA
GWHGABGR003721	11.2367	0.696667	-4.0116	1.99519e-12	1.11798e-10	Down	protein Lsti201 [Loxostege sticticalis]	NA	NA	NA	NA	NA
GWHGABGR003723	0.35	2.04	2.5431	0.000921529	0.00637394	Up	protease 2 [Papilio machaon]	K08654 PCSK5; proprotein convertase subtilisin/kexin type 5 [EC:3.4.21.-]	ko01002:Peptidases and inhibitors;ko03110:Chaperones and folding catalysts;	NA	NA	NA
GWHGABGR003744	71.1333	28.5233	-1.3184	0.000125122	0.00121639	Down	Alpha [Danaus plexippus]	K14464 FUT-1, FucTC; alpha-1,3-fucosyltransferase [EC:2.4.1.-]	ko00513:Various types of N-glycan biosynthesis;	NA	NA	NA
GWHGABGR003748	137.653	335.927	1.2871	0.000947017	0.00652799	Up	45 kDa immunophilin FKBP45 isoform X1 [Bombyx mori]	K14826 FPR3_4; FK506-binding nuclear protein [EC:5.2.1.8]	ko03009:Ribosome biogenesis;	GO:0016853;GO:0097159;GO:1901363;	GO:0000413;	GO:0005634;
GWHGABGR003754	10.4933	5.12	-1.0353	0.0106841	0.0468249	Down	uncharacterized protein LOC106136039 [Amyelois transitella]	NA	NA	NA	NA	NA
GWHGABGR003759	964.587	438.947	-1.1359	3.49164e-05	0.000421002	Down	uncharacterized protein LOC101743893 [Bombyx mori]	NA	NA	NA	NA	NA
GWHGABGR003776	6.67667	2.86	-1.2231	0.00231617	0.0135391	Down	synaptic vesicle glycoprotein 2B-like [Bombyx mori] gt;gi|512920412|ref|XP_004929626.1| PREDICTED: synaptic vesicle glycoprotein 2B-like [Bombyx mori]	K06258 SV2; MFS transporter, VNT family, synaptic vesicle glycoprotein 2	ko04512:ECM-receptor interaction;ko02000:Transporters;	GO:0005215;	GO:0055085;	GO:0016021;
GWHGABGR003778	3.11667	9.29667	1.5767	7.71177e-06	0.000116326	Up	protein [Helicoverpa armigera]	NA	NA	NA	NA	NA
GWHGABGR003793	6.42333	0.79	-3.0234	4.83947e-08	1.28492e-06	Down	lipase [Helicoverpa armigera]	K14073 PNLIP, PL; pancreatic triacylglycerol lipase [EC:3.1.1.3]	ko00561:Glycerolipid metabolism;ko04972:Pancreatic secretion;ko04975:Fat digestion and absorption;ko04977:Vitamin digestion and absorption;	GO:0052689;	NA	GO:0005576;
GWHGABGR003816	21.7	8.45667	-1.3595	1.18589e-05	0.000168975	Down	uncharacterized protein LOC101735561 [Bombyx mori]	K03951 NDUFA7; NADH dehydrogenase (ubiquinone) 1 alpha subcomplex subunit 7	ko00190:Oxidative phosphorylation;ko04723:Retrograde endocannabinoid signaling;ko04714:Thermogenesis;ko05010:Alzheimer disease;ko05012:Parkinson disease;ko05014:Amyotrophic lateral sclerosis;ko05016:Huntington disease;ko04932:Non-alcoholic fatty liver disease;	GO:0008137;	GO:0042773;	GO:0005743;
GWHGABGR003828	0.303333	3.68	3.6007	2.06788e-10	8.33861e-09	Up	flocculation protein FLO11 isoform X1 [Bombyx mori]	NA	NA	NA	NA	NA
GWHGABGR003829	0.126667	6.36333	5.6507	2.11752e-18	2.35858e-16	Up	protein RR46_02573 [Papilio xuthus]	NA	NA	NA	NA	NA
GWHGABGR003839	5.80333	750.737	7.0153	7.21223e-53	6.27361e-50	Up	protein RR-1 motif 21 precursor [Bombyx mori] gt;gi|23096118|dbj|BAC16225.1| cuticle protein [Bombyx mori]	NA	NA	NA	NA	NA
GWHGABGR003860	1.02	0.16	-2.6724	0.000257346	0.00221221	Down	protein [Bombyx mori]	NA	NA	NA	NA	NA
GWHGABGR003864	1.49	0.29	-2.3612	0.00370637	0.0198024	Down	protein OBRU01_01490 [Operophtera brumata]	NA	NA	NA	NA	NA
GWHGABGR003865	117.023	39.1967	-1.578	0.000115617	0.00113914	Down	uncharacterized protein LOC106130847 [Amyelois transitella]	NA	NA	NA	NA	NA
GWHGABGR003873	12.5	88.0533	2.8164	1.38611e-27	2.84495e-25	Up	A disintegrin and metalloproteinase with thrombospondin motifs 7 [Bombyx mori]	NA	NA	GO:0004222;GO:0008270;	GO:0006508;	NA
GWHGABGR003874	7.87333	46.9133	2.575	1.5592e-20	2.01999e-18	Up	disintegrin and metalloproteinase with thrombospondin motifs 7 [Operophtera brumata]	NA	NA	NA	NA	NA
GWHGABGR003875	0.363333	1.65667	2.1889	0.000944301	0.00651172	Up	NA	NA	NA	NA	NA	NA
GWHGABGR003876	0.803333	4.29667	2.4191	1.36588e-07	3.30033e-06	Up	A disintegrin and metalloproteinase with thrombospondin motifs 7 [Bombyx mori]	NA	NA	GO:0004222;GO:0008270;	GO:0006508;	NA
GWHGABGR003898	117.05	241.417	1.0444	1.31548e-06	2.46461e-05	Up	major facilitator superfamily domain-containing protein 1-like [Bombyx mori]	NA	NA	NA	GO:0055085;	GO:0016021;
GWHGABGR003900	346.69	147.963	-1.2284	0.000219601	0.00194071	Down	decarboxylase [Atta colombica]	K01593 DDC, TDC; aromatic-L-amino-acid/L-tryptophan decarboxylase [EC:4.1.1.28 4.1.1.105]	ko00350:Tyrosine metabolism;ko00360:Phenylalanine metabolism;ko00380:Tryptophan metabolism;ko00901:Indole alkaloid biosynthesis;ko00950:Isoquinoline alkaloid biosynthesis;ko00965:Betalain biosynthesis;ko04728:Dopaminergic synapse;ko04726:Serotonergic synapse;ko04361:Axon regeneration;ko05030:Cocaine addiction;ko05031:Amphetamine addiction;ko05034:Alcoholism;ko04147:Exosome;	GO:0016491;	GO:0019752;GO:0055114;	NA
GWHGABGR003911	66.82	254.57	1.9297	1.07422e-10	4.57245e-09	Up	synthase 1 [Papilio xuthus]	K00698 CHS1; chitin synthase [EC:2.4.1.16]	ko00520:Amino sugar and nucleotide sugar metabolism;ko01003:Glycosyltransferases;	GO:0004100;	NA	GO:0016021;
GWHGABGR003912	47.2967	192.11	2.0221	1.1097e-11	5.50841e-10	Up	synthase [Manduca sexta]	K00698 CHS1; chitin synthase [EC:2.4.1.16]	ko00520:Amino sugar and nucleotide sugar metabolism;ko01003:Glycosyltransferases;	GO:0004100;	NA	GO:0016021;
GWHGABGR003920	216.757	85.7367	-1.3381	4.49119e-05	0.000521223	Down	uncharacterized protein LOC106133563 isoform X1 [Amyelois transitella]	NA	NA	NA	NA	NA
GWHGABGR003921	88.38	31.0633	-1.5085	6.18478e-06	9.59876e-05	Down	uncharacterized protein LOC106133563 isoform X1 [Amyelois transitella]	NA	NA	NA	NA	NA
GWHGABGR003925	37.21	15.13	-1.2983	0.000969507	0.00665197	Down	protein PIH1D3 [Amyelois transitella]	K24253 DNAAF6, PIH1D3; dynein assembly factor 6, axonemal	ko04812:Cytoskeleton proteins;	NA	NA	NA
GWHGABGR003938	5.99333	14.81	1.3051	0.000780401	0.00554908	Up	homeotic protein spalt-major-like isoform X1 [Bombyx mori]	NA	NA	NA	NA	NA
GWHGABGR003939	10.27	29.8833	1.5409	1.9705e-07	4.58536e-06	Up	spalt-like protein [Danaus plexippus]	K19871 SALL; sal-like protein	ko03036:Chromosome and associated proteins;	GO:0003676;GO:0046872;	NA	NA
GWHGABGR003958	63.4833	211.967	1.7394	1.15011e-10	4.87449e-09	Up	C3 and PZP-like alpha-2-macroglobulin domain-containing protein 8 [Bombyx mori]	K06530 CD109; CD109 antigen	ko01002:Peptidases and inhibitors;ko04090:CD molecules;	NA	NA	NA
GWHGABGR003964	201.17	75.5033	-1.4138	1.2659e-05	0.000178841	Down	pyruvate kinase-like [Amyelois transitella]	K00873 PK, pyk; pyruvate kinase [EC:2.7.1.40]	ko00010:Glycolysis / Gluconeogenesis;ko00620:Pyruvate metabolism;ko00230:Purine metabolism;ko04922:Glucagon signaling pathway;ko05203:Viral carcinogenesis;ko05230:Central carbon metabolism in cancer;ko04930:Type II diabetes mellitus;ko05165:Human papillomavirus infection;ko04131:Membrane trafficking;ko04147:Exosome;	GO:0000287;GO:0004743;GO:0016301;GO:0030955;	GO:0006096;	NA
GWHGABGR003967	4.55667	12.8933	1.5006	8.28056e-06	0.000123694	Up	protein KGM_05529 [Danaus plexippus]	K20017 BUFFY; Bcl-2 family protein	ko04214:Apoptosis - fly;ko04215:Apoptosis - multiple species;	NA	GO:0042981;	GO:0016021;
GWHGABGR003976	183.64	476.223	1.3748	7.44968e-09	2.37079e-07	Up	homocysteine S-methyltransferase isoform 1 [Danaus plexippus]	K00547 mmuM, BHMT2; homocysteine S-methyltransferase [EC:2.1.1.10]	ko00270:Cysteine and methionine metabolism;	NA	NA	NA
GWHGABGR003984	1678.73	5288.83	1.6556	4.6411e-10	1.78859e-08	Up	type IV [Papilio xuthus]	K06237 COL4A; collagen, type IV, alpha	ko04151:PI3K-Akt signaling pathway;ko04512:ECM-receptor interaction;ko04510:Focal adhesion;ko04926:Relaxin signaling pathway;ko04974:Protein digestion and absorption;ko05200:Pathways in cancer;ko05222:Small cell lung cancer;ko04933:AGE-RAGE signaling pathway in diabetic complications;ko05165:Human papillomavirus infection;ko05146:Amoebiasis;ko04147:Exosome;ko00536:Glycosaminoglycan binding protei…	GO:0005201;	NA	GO:0005581;
GWHGABGR003985	933.08	2578.76	1.4666	5.30559e-08	1.39249e-06	Up	collagen alpha-2(IV) chain [Bombyx mori]	K06237 COL4A; collagen, type IV, alpha	ko04151:PI3K-Akt signaling pathway;ko04512:ECM-receptor interaction;ko04510:Focal adhesion;ko04926:Relaxin signaling pathway;ko04974:Protein digestion and absorption;ko05200:Pathways in cancer;ko05222:Small cell lung cancer;ko04933:AGE-RAGE signaling pathway in diabetic complications;ko05165:Human papillomavirus infection;ko05146:Amoebiasis;ko04147:Exosome;ko00536:Glycosaminoglycan binding protei…	NA	NA	NA
GWHGABGR004037	4.56667	14.0067	1.6169	6.66928e-08	1.72073e-06	Up	protein O-mannosyltransferase 1 isoform X1 [Bombyx mori]	NA	NA	NA	NA	NA
GWHGABGR004038	18.1033	47.3567	1.3873	9.95903e-10	3.65304e-08	Up	protein O-mannosyltransferase 1 [Amyelois transitella]	K00728 POMT, pmt; dolichyl-phosphate-mannose-protein mannosyltransferase [EC:2.4.1.109]	ko00515:Mannose type O-glycan biosynthesis;ko00514:Other types of O-glycan biosynthesis;ko01003:Glycosyltransferases;	NA	NA	NA
GWHGABGR004054	1.97333	0.793333	-1.3146	0.00117457	0.0077514	Down	protein OBRU01_08063 [Operophtera brumata]	NA	NA	GO:0003676;GO:0046872;	NA	NA
GWHGABGR004057	73.88	17.2467	-2.0989	2.32772e-14	1.66096e-12	Down	hydrocephalus-inducing protein-like [Amyelois transitella]	K17570 HYDIN; hydrocephalus-inducing protein	ko01009:Protein phosphatases and associated proteins;	NA	NA	NA
GWHGABGR004058	99.8333	27.22	-1.8749	1.40125e-14	1.02387e-12	Down	hydrocephalus-inducing protein-like [Amyelois transitella]	K17570 HYDIN; hydrocephalus-inducing protein	ko01009:Protein phosphatases and associated proteins;	NA	NA	NA
GWHGABGR004059	130.737	44.3333	-1.5602	6.66183e-07	1.35514e-05	Down	hydrocephalus-inducing protein homolog [Bombyx mori]	K17570 HYDIN; hydrocephalus-inducing protein	ko01009:Protein phosphatases and associated proteins;	NA	NA	NA
GWHGABGR004066	0.813333	4.12	2.3407	8.32287e-07	1.65976e-05	Up	uncharacterized protein LOC106143669 [Amyelois transitella]	NA	NA	NA	NA	NA
GWHGABGR004069	8.51333	23.2367	1.4486	7.58249e-07	1.52208e-05	Up	ubiquitin-conjugating enzyme E2Q-like protein CG4502 [Papilio polytes]	K10582 UBE2Q; ubiquitin-conjugating enzyme E2 Q [EC:2.3.2.23]	ko04120:Ubiquitin mediated proteolysis;ko04121:Ubiquitin system;	NA	NA	NA
GWHGABGR004073	1.3	19.3333	3.8945	0.000675056	0.00490503	Up	hemocyte protein-glutamine gamma-glutamyltransferase-like [Amyelois transitella]	K05619 TGM1; transglutaminase 1 [EC:2.3.2.13]	ko99980:Enzymes with EC numbers;	GO:0003810;	GO:0018149;	NA
GWHGABGR004084	25.07	10.2133	-1.2955	0.0012427	0.00812758	Down	protein tilB homolog [Amyelois transitella]	K19753 LRRC6; protein TilB	ko04812:Cytoskeleton proteins;	NA	NA	NA
GWHGABGR004092	0.676667	3.65	2.4314	2.59801e-06	4.45613e-05	Up	T-box transcription factor TBX20-like [Amyelois transitella]	K10185 TBX20; T-box protein 20	ko03000:Transcription factors;	GO:0003700;	GO:0006355;	GO:0005634;
GWHGABGR004096	20.3533	6.47	-1.6534	2.88449e-05	0.000358686	Down	uncharacterized protein LOC101738994 [Bombyx mori]	NA	NA	NA	NA	GO:0016021;
GWHGABGR004099	5.62667	18.1567	1.6901	1.26374e-05	0.000178776	Up	homeobox protein Mohawk isoform X2 [Bombyx mori]	NA	NA	GO:0003677;	GO:0006355;	GO:0005634;
GWHGABGR004101	3.46333	7.36333	1.0882	0.00489613	0.024913	Up	zinc transporter ZIP10 [Bombyx mori]	K14711 SLC39A5, ZIP5; solute carrier family 39 (zinc transporter), member 5	ko02000:Transporters;	GO:0046873;	GO:0030001;GO:0055085;	GO:0016021;
GWHGABGR004119	179.113	710.727	1.9884	2.97321e-26	5.77784e-24	Up	[Operophtera brumata]	K05759 PFN; profilin	ko04015:Rap1 signaling pathway;ko04013:MAPK signaling pathway - fly;ko04810:Regulation of actin cytoskeleton;ko05014:Amyotrophic lateral sclerosis;ko05132:Salmonella infection;ko05131:Shigellosis;ko04131:Membrane trafficking;ko04812:Cytoskeleton proteins;ko04147:Exosome;	GO:0003779;	NA	GO:0005737;GO:0005856;
GWHGABGR004126	0.33	4.01667	3.6055	4.02514e-08	1.09906e-06	Up	zinc finger protein 629 [Bombyx mori]	K09223 GFI1; growth factor independent 1	ko03000:Transcription factors;	GO:0005488;	NA	NA
GWHGABGR004127	0.0633333	1.33667	4.3995	9.48324e-05	0.000972112	Up	protein OBRU01_19886 [Operophtera brumata]	NA	NA	NA	NA	NA
GWHGABGR004131	27.6333	11.1267	-1.3124	0.00105497	0.00709282	Down	radial spoke head 10 homolog B-like [Amyelois transitella]	NA	NA	NA	NA	NA
GWHGABGR004132	11.73	4.76333	-1.3002	0.00321825	0.0176117	Down	radial spoke head 10 homolog B-like [Amyelois transitella]	NA	NA	NA	NA	NA
GWHGABGR004133	45.68	19.0167	-1.2643	0.00214632	0.0127295	Down	uncharacterized protein LOC106133644 [Amyelois transitella]	NA	NA	NA	NA	NA
GWHGABGR004141	8.10667	1.61333	-2.3291	3.89515e-07	8.35127e-06	Down	protein KGM_12042 [Danaus plexippus]	NA	NA	NA	NA	NA
GWHGABGR004150	15.5067	6.87	-1.1745	7.62491e-05	0.00081159	Down	signal transducing adapter molecule 2 [Bombyx mori]	K04705 STAM; signal transducing adaptor molecule	ko04630:JAK-STAT signaling pathway;ko04144:Endocytosis;ko04131:Membrane trafficking;	NA	NA	NA
GWHGABGR004154	14.11	6.23333	-1.1786	7.99796e-07	1.60196e-05	Down	signal transducing adapter molecule 2 [Bombyx mori]	K04705 STAM; signal transducing adaptor molecule	ko04630:JAK-STAT signaling pathway;ko04144:Endocytosis;ko04131:Membrane trafficking;	NA	NA	NA
GWHGABGR004168	4.61667	1.49333	-1.6283	0.00119746	0.00787898	Down	arrestin homolog [Bombyx mori]	K13808 ARR1; arrestin-1	ko99995:Signaling proteins;	NA	GO:0007165;	NA
GWHGABGR004173	0.163333	1.11333	2.769	0.000426832	0.00333345	Up	nephrin-like [Bombyx mori]	NA	NA	NA	NA	NA
GWHGABGR004181	1.25667	0.103333	-3.6042	0.00427287	0.0223027	Down	transcriptase [Operophtera brumata]	NA	NA	NA	NA	NA
GWHGABGR004202	1.06	5.97	2.4937	2.93169e-09	1.01235e-07	Up	protein abrupt-like isoform X2 [Bombyx mori]	NA	NA	NA	NA	NA
GWHGABGR004203	2.86	9.08	1.6667	8.83579e-06	0.000131116	Up	abrupt [Operophtera brumata]	NA	NA	NA	NA	NA
GWHGABGR004208	140.003	46.4133	-1.5928	7.16895e-05	0.000768516	Down	cilia- and flagella-associated protein 43 [Amyelois transitella]	K24223 CFAP43; cilia- and flagella-associated protein 43	ko03036:Chromosome and associated proteins;	NA	NA	NA
GWHGABGR004209	5.78333	1.36667	-2.0812	6.73007e-05	0.000728739	Down	uncharacterized protein LOC106719267 [Papilio machaon]	NA	NA	NA	NA	NA
GWHGABGR004210	18.8467	40.9067	1.118	2.99144e-05	0.00036947	Up	group XV phospholipase A2-like [Bombyx mori]	K06129 LYPLA3; lysophospholipase III [EC:3.1.1.5]	ko00564:Glycerophospholipid metabolism;ko04142:Lysosome;	GO:0008374;	GO:0006629;	NA
GWHGABGR004212	44.5167	21.0433	-1.081	0.00213777	0.012687	Down	protein OBRU01_07860 [Operophtera brumata]	NA	NA	NA	NA	NA
GWHGABGR004227	0.203333	2.48	3.6084	5.0032e-09	1.64673e-07	Up	SOX domain-containing protein dichaete-like [Bombyx mori]	K09267 SOX1S; transcription factor SOX1/3/14/21 (SOX group B)	ko03000:Transcription factors;	NA	NA	NA
GWHGABGR004229	0.123333	1.37333	3.477	8.83306e-06	0.000131116	Up	transcription factor Sox-21 [Papilio polytes]	K09267 SOX1S; transcription factor SOX1/3/14/21 (SOX group B)	ko03000:Transcription factors;	NA	NA	NA
GWHGABGR004238	0.72	0.103333	-2.8007	0.00544527	0.0271921	Down	protein OBRU01_16463 [Operophtera brumata]	NA	NA	NA	NA	NA
GWHGABGR004262	10.3133	3.77333	-1.4506	1.79828e-05	0.000239252	Down	protein KGM_12669 [Danaus plexippus]	K02098 SPIR; spire	ko04320:Dorso-ventral axis formation;	NA	NA	NA
GWHGABGR004270	3.46	0.98	-1.8199	3.53106e-07	7.66055e-06	Down	broad-complex core protein isoforms 1/2/3/4/5 [Bombyx mori]	K22402 GZF1; GDNF-inducible zinc finger protein 1	ko03000:Transcription factors;	NA	NA	NA
GWHGABGR004275	0.03	1.1	5.1964	0.000283638	0.00239428	Up	protein RR-2 motif 59-like protein [Antheraea yamamai]	NA	NA	GO:0042302;	NA	NA
GWHGABGR004276	0.116667	2.53667	4.4425	9.34766e-06	0.000137372	Up	protein RR-2 motif 59-like protein [Antheraea yamamai]	NA	NA	GO:0042302;	NA	NA
GWHGABGR004290	0.363333	0.001	-8.5051	0.000718444	0.00516076	Down	maltase A1-like [Amyelois transitella]	K01187 malZ; alpha-glucosidase [EC:3.2.1.20]	ko00052:Galactose metabolism;ko00500:Starch and sucrose metabolism;	GO:0003824;	GO:0005975;	NA
GWHGABGR004313	10.57	5.14667	-1.0383	0.000687594	0.00496061	Down	cyclic nucleotide-gated cation channel beta-1 isoform X2 [Bombyx mori]	K04952 CNGB1; cyclic nucleotide gated channel beta 1	ko04024:cAMP signaling pathway;ko04022:cGMP-PKG signaling pathway;ko04744:Phototransduction;ko04740:Olfactory transduction;ko04040:Ion channels;	NA	GO:0006810;	NA
GWHGABGR004319	5.94333	147.237	4.6307	3.68595e-29	8.31251e-27	Up	venom serine carboxypeptidase-like [Bombyx mori]	K09645 CPVL; vitellogenic carboxypeptidase-like protein [EC:3.4.16.-]	ko01002:Peptidases and inhibitors;	GO:0004185;	GO:0006508;	GO:0016021;
GWHGABGR004323	37.0133	79.33	1.0998	6.6548e-06	0.000102585	Up	myosin-VIIa [Papilio polytes] gt;gi|909557405|ref|XP_013133669.1| PREDICTED: myosin-VIIa [Papilio polytes] gt;gi|909557407|ref|XP_013133670.1| PREDICTED: myosin-VIIa [Papilio polytes]	K10359 MYO7A, USH1B; myosin VIIa	ko04131:Membrane trafficking;ko03036:Chromosome and associated proteins;ko04812:Cytoskeleton proteins;	GO:0003774;GO:0003779;GO:0005524;	NA	GO:0016459;
GWHGABGR004324	21.2233	49.8433	1.2317	4.95391e-05	0.000566645	Up	myosin-VIIa [Papilio polytes] gt;gi|909557405|ref|XP_013133669.1| PREDICTED: myosin-VIIa [Papilio polytes] gt;gi|909557407|ref|XP_013133670.1| PREDICTED: myosin-VIIa [Papilio polytes]	NA	NA	NA	NA	NA
GWHGABGR004335	77.4467	25.7933	-1.5862	4.53617e-05	0.000525442	Down	dynein heavy chain 7, axonemal [Bombyx mori]	K10408 DNAH; dynein heavy chain, axonemal	ko05014:Amyotrophic lateral sclerosis;ko05016:Huntington disease;ko04812:Cytoskeleton proteins;	NA	NA	NA
GWHGABGR004336	1.58	0.366667	-2.1074	0.00234498	0.0136724	Down	protein OBRU01_22741 [Operophtera brumata]	NA	NA	GO:0003777;	GO:0007018;	GO:0016021;GO:0030286;
GWHGABGR004337	13.3033	5.54	-1.2638	0.000185089	0.00168114	Down	dynein heavy chain 7, axonemal [Amyelois transitella]	NA	NA	NA	NA	NA
GWHGABGR004338	37.1933	12.2433	-1.603	4.13002e-08	1.12266e-06	Down	dynein heavy chain 7, axonemal [Bombyx mori]	K10408 DNAH; dynein heavy chain, axonemal	ko05014:Amyotrophic lateral sclerosis;ko05016:Huntington disease;ko04812:Cytoskeleton proteins;	NA	NA	NA
GWHGABGR004339	6.76	2.48333	-1.4447	2.84613e-06	4.82733e-05	Down	dynein heavy chain 7, axonemal [Amyelois transitella]	NA	NA	NA	NA	NA
GWHGABGR004341	101.08	48.61	-1.0562	0.00616324	0.0300464	Down	uncharacterized protein LOC106143601 [Amyelois transitella]	NA	NA	NA	NA	NA
GWHGABGR004353	1.44	8.51	2.5631	5.49276e-09	1.79814e-07	Up	leucine-rich repeat and immunoglobulin-like domain-containing nogo receptor-interacting protein 1 [Amyelois transitella]	NA	NA	GO:0004180;	GO:0006508;	GO:0016021;
GWHGABGR004355	28.8833	12.7033	-1.185	8.61047e-05	0.000895144	Down	protein FAM92A1 isoform X2 [Papilio machaon]	K23868 FAM92; protein FAM92	ko03036:Chromosome and associated proteins;	NA	NA	NA
GWHGABGR004356	4.22333	9.99333	1.2426	0.000501034	0.00380241	Up	NA	K19765 HSBP1; heat shock factor-binding protein 1	ko04212:Longevity regulating pathway - worm;	NA	NA	NA
GWHGABGR004363	18.0467	80.5367	2.1579	7.35497e-13	4.4341e-11	Up	domain-containing protein, partial [Manduca sexta]	NA	NA	GO:0005215;	GO:0006810;	GO:0005622;
GWHGABGR004374	12.6567	5.33	-1.2477	0.00600267	0.0294125	Down	uncharacterized protein LOC106143593 [Amyelois transitella]	NA	NA	NA	NA	NA
GWHGABGR004376	31.69	69.6833	1.1368	7.4305e-07	1.49321e-05	Up	protein KGM_04721 [Danaus plexippus]	NA	NA	NA	NA	NA
GWHGABGR004390	16.5767	33.2867	1.0058	0.000678929	0.00492534	Up	[Heliconius erato]	NA	NA	NA	NA	NA
GWHGABGR004402	625.457	171.177	-1.8694	1.14423e-17	1.18089e-15	Down	uncharacterized protein LOC101739091 isoform X1 [Bombyx mori]	K16831 BORA; protein aurora borealis	ko03036:Chromosome and associated proteins;	NA	NA	NA
GWHGABGR004407	66.9633	9.89667	-2.7584	1.69165e-13	1.09192e-11	Down	uncharacterized protein LOC106714961 isoform X2 [Papilio machaon]	NA	NA	NA	NA	NA
GWHGABGR004411	4.54333	2.08667	-1.1226	0.00228239	0.0133715	Down	uncharacterized protein LOC101741686 [Bombyx mori]	NA	NA	NA	GO:0006814;	GO:0016020;
GWHGABGR004413	5.66333	43.26	2.9333	5.53206e-33	1.50827e-30	Up	multiple inositol polyphosphate phosphatase, partial [Operophtera brumata]	K03103 MINPP1; multiple inositol-polyphosphate phosphatase / 2,3-bisphosphoglycerate 3-phosphatase [EC:3.1.3.62 3.1.3.80]	ko00010:Glycolysis / Gluconeogenesis;ko00562:Inositol phosphate metabolism;	NA	NA	NA
GWHGABGR004420	131.03	629.89	2.2652	4.68633e-19	5.45256e-17	Up	mucin-5AC-like [Bombyx mori]	NA	NA	NA	NA	NA
GWHGABGR004421	83.48	36.2633	-1.2029	0.000308565	0.0025644	Down	uncharacterized protein LOC101737966 [Bombyx mori]	NA	NA	NA	NA	NA
GWHGABGR004422	3.85333	1.22333	-1.6553	0.0014489	0.00919631	Down	protein KGM_03983 [Danaus plexippus]	NA	NA	NA	NA	NA
GWHGABGR004436	35.9667	82.2333	1.1931	0.000155752	0.00146206	Up	uncharacterized protein LOC101740299 [Bombyx mori]	NA	NA	NA	NA	NA
GWHGABGR004439	92.3633	18.4833	-2.3211	2.20988e-16	1.98857e-14	Down	tissue inhibitor of metalloproteases [Bombyx mori] gt;gi|827559516|ref|XP_012550765.1| PREDICTED: tissue inhibitor of metalloproteases [Bombyx mori]	K16866 TIMP3; metalloproteinase inhibitor 3	ko05206:MicroRNAs in cancer;ko05205:Proteoglycans in cancer;ko01002:Peptidases and inhibitors;	GO:0008233;	GO:0006508;	NA
GWHGABGR004441	28	9.16	-1.612	1.70169e-07	3.99034e-06	Down	UPF0691 protein C9orf116 isoform X1 [Bombyx mori]	NA	NA	NA	NA	NA
GWHGABGR004450	231.297	485.203	1.0688	0.00311085	0.0171317	Up	precursor [Bombyx mori] gt;gi|223671394|tpd|FAA00649.1| TPA: putative cuticle protein [Bombyx mori]	K06237 COL4A; collagen, type IV, alpha	ko04151:PI3K-Akt signaling pathway;ko04512:ECM-receptor interaction;ko04510:Focal adhesion;ko04926:Relaxin signaling pathway;ko04974:Protein digestion and absorption;ko05200:Pathways in cancer;ko05222:Small cell lung cancer;ko04933:AGE-RAGE signaling pathway in diabetic complications;ko05165:Human papillomavirus infection;ko05146:Amoebiasis;ko04147:Exosome;ko00536:Glycosaminoglycan binding protei…	GO:0042302;	NA	NA
GWHGABGR004455	222.623	90.3367	-1.3012	0.000349584	0.00283564	Down	glutamine synthetase 2 cytoplasmic-like [Amyelois transitella]	K01915 glnA, GLUL; glutamine synthetase [EC:6.3.1.2]	ko00630:Glyoxylate and dicarboxylate metabolism;ko00910:Nitrogen metabolism;ko00250:Alanine, aspartate and glutamate metabolism;ko00220:Arginine biosynthesis;ko02020:Two-component system;ko04217:Necroptosis;ko04724:Glutamatergic synapse;ko04727:GABAergic synapse;ko04147:Exosome;	NA	NA	NA
GWHGABGR004456	77.9933	29.1167	-1.4215	5.31091e-05	0.000598485	Down	uncharacterized protein LOC101747142 [Bombyx mori]	NA	NA	NA	NA	NA
GWHGABGR004457	1.09	3.07667	1.497	0.000682687	0.00493887	Up	elastase-1 [Bombyx mori]	K23440 PRSS56; serine protease 56 [EC:3.4.21.-]	ko01002:Peptidases and inhibitors;	GO:0008236;	NA	NA
GWHGABGR004465	15.29	5.45	-1.4883	0.00142664	0.0090708	Down	protein still life, isoform SIF type 1 [Papilio xuthus]	NA	NA	NA	NA	NA
GWHGABGR004480	70.6533	195.137	1.4657	1.4309e-10	5.9405e-09	Up	recognition complex subunit 3 [Papilio machaon]	K02605 ORC3; origin recognition complex subunit 3	ko04110:Cell cycle;ko04111:Cell cycle - yeast;ko04113:Meiosis - yeast;ko03032:DNA replication proteins;ko03036:Chromosome and associated proteins;	NA	NA	NA
GWHGABGR004482	3.53	30.1333	3.0936	1.13468e-11	5.61715e-10	Up	uncharacterized protein LOC106714766 [Papilio machaon]	NA	NA	NA	NA	NA
GWHGABGR004490	1.16333	7.13333	2.6163	4.25313e-10	1.65811e-08	Up	cuticular protein glycine-rich 21 isoform X1 [Bombyx mori] gt;gi|223671016|tpd|FAA00459.1| TPA: putative cuticle protein [Bombyx mori]	NA	NA	NA	NA	NA
GWHGABGR004492	0.0533333	6.23	6.8681	3.68259e-12	2.00208e-10	Up	larval cuticle protein LCP-22-like [Amyelois transitella]	NA	NA	GO:0042302;	NA	NA
GWHGABGR004495	1.95333	0.346667	-2.4943	0.0101137	0.0447978	Down	cell wall protein RBR3-like [Bombyx mori]	NA	NA	NA	NA	NA
GWHGABGR004497	23.2133	49.57	1.0945	0.00514571	0.0259588	Up	protein RR-1 motif 33 precursor [Bombyx mori] gt;gi|223671168|tpd|FAA00536.1| TPA: putative cuticle protein [Bombyx mori]	NA	NA	GO:0042302;	NA	NA
GWHGABGR004498	3.59333	10.16	1.4995	0.00224298	0.01319	Up	protein RR-1 motif 32 [Antheraea yamamai]	NA	NA	GO:0042302;	NA	NA
GWHGABGR004502	4.50667	0.363333	-3.6327	4.01093e-08	1.09847e-06	Down	protein 14 [Antheraea pernyi]	NA	NA	GO:0042302;	NA	NA
GWHGABGR004507	18.0333	39.69	1.1381	1.59791e-06	2.91599e-05	Up	uncharacterized protein LOC101744240 [Bombyx mori]	NA	NA	NA	NA	NA
GWHGABGR004519	24.11	11.13	-1.1152	0.000321535	0.00265768	Down	uncharacterized protein LOC106101301 [Papilio polytes]	NA	NA	NA	NA	NA
GWHGABGR004524	15.9033	6.14667	-1.3715	0.000387169	0.00308166	Down	protein RR-2 motif 128 [Danaus plexippus]	NA	NA	GO:0042302;	NA	NA
GWHGABGR004527	14.71	44.5	1.597	4.0647e-06	6.58827e-05	Up	uncharacterized protein LOC101745594 [Bombyx mori]	NA	NA	NA	NA	NA
GWHGABGR004530	0.19	1.32	2.7965	0.000500283	0.00379986	Up	cuticle protein 8 [Bombyx mori] gt;gi|262034565|gb|ACY06907.1| putative cuticle protein CPR150 [Bombyx mori]	NA	NA	NA	NA	NA
GWHGABGR004567	2.78667	12.3667	2.1498	0.00036999	0.00297399	Up	cuticular protein RR-2 motif 90 isoform X1 [Bombyx mori]	NA	NA	NA	NA	NA
GWHGABGR004580	0.91	5.34	2.5529	0.000680273	0.00492726	Up	protein RR-2 motif 79 precursor [Bombyx mori] gt;gi|223671260|tpd|FAA00582.1| TPA: putative cuticle protein [Bombyx mori]	NA	NA	NA	NA	NA
GWHGABGR004586	125.797	467.507	1.8939	9.95368e-13	5.88427e-11	Up	innexin inx3 [Papilio machaon] gt;gi|930668802|gb|KPJ09808.1| Innexin inx3 [Papilio machaon]	K22037 inx, zpg, ogre, shakB; innexin	ko02000:Transporters;	NA	GO:0006811;	GO:0005886;GO:0005921;GO:0016021;
GWHGABGR004587	4.37333	19.0633	2.124	4.16058e-09	1.39104e-07	Up	NA	NA	NA	NA	NA	NA
GWHGABGR004593	0.36	2.62	2.8635	3.6079e-08	9.97058e-07	Up	GATA-binding factor C-like isoform X2 [Bombyx mori]	NA	NA	NA	NA	NA
GWHGABGR004594	0.86	6.07333	2.8201	3.33469e-09	1.12805e-07	Up	GATA-binding factor C-like isoform X1 [Amyelois transitella] gt;gi|913330775|ref|XP_013196930.1| PREDICTED: GATA-binding factor C-like isoform X1 [Amyelois transitella]	K17894 GATA2; GATA-binding protein 2	ko03000:Transcription factors;	NA	NA	NA
GWHGABGR004595	0.35	2.53333	2.8556	9.71877e-07	1.89066e-05	Up	protein KGM_21939 [Danaus plexippus]	NA	NA	NA	NA	NA
GWHGABGR004615	93.1767	18.4967	-2.3327	9.47973e-11	4.10347e-09	Down	shock protein 70-2 [Antheraea pernyi]	K03283 HSPA1s; heat shock 70kDa protein 1/2/6/8	ko03040:Spliceosome;ko04141:Protein processing in endoplasmic reticulum;ko04010:MAPK signaling pathway;ko04144:Endocytosis;ko04612:Antigen processing and presentation;ko04915:Estrogen signaling pathway;ko04213:Longevity regulating pathway - multiple species;ko05020:Prion diseases;ko05134:Legionellosis;ko05162:Measles;ko05145:Toxoplasmosis;ko01009:Protein phosphatases and associated proteins;ko030…	GO:0005524;	NA	NA
GWHGABGR004616	84.0967	11.59	-2.8592	2.68437e-15	2.15067e-13	Down	shock protein 70-2 [Antheraea pernyi]	K03283 HSPA1s; heat shock 70kDa protein 1/2/6/8	ko03040:Spliceosome;ko04141:Protein processing in endoplasmic reticulum;ko04010:MAPK signaling pathway;ko04144:Endocytosis;ko04612:Antigen processing and presentation;ko04915:Estrogen signaling pathway;ko04213:Longevity regulating pathway - multiple species;ko05020:Prion diseases;ko05134:Legionellosis;ko05162:Measles;ko05145:Toxoplasmosis;ko01009:Protein phosphatases and associated proteins;ko030…	GO:0005524;	NA	NA
GWHGABGR004617	13.36	37.5267	1.49	3.14855e-09	1.07705e-07	Up	uncharacterized protein LOC101737035 [Bombyx mori]	NA	NA	NA	NA	NA
GWHGABGR004618	1594.26	4001.49	1.3277	4.36481e-05	0.00050817	Up	[Bombyx mori] gt;gi|223951465|gb|ACN29696.1| calreticulin [Bombyx mori]	K08057 CALR; calreticulin	ko04141:Protein processing in endoplasmic reticulum;ko04145:Phagosome;ko04612:Antigen processing and presentation;ko05166:Human T-cell leukemia virus 1 infection;ko05170:Human immunodeficiency virus 1 infection;ko05168:Herpes simplex virus 1 infection;ko05163:Human cytomegalovirus infection;ko05169:Epstein-Barr virus infection;ko05142:Chagas disease;ko03110:Chaperones and folding catalysts;ko0409…	GO:0005509;GO:0030246;GO:0051082;	GO:0006457;	GO:0005788;
GWHGABGR004620	7.38333	26.2	1.8272	2.09335e-17	2.1244e-15	Up	GTP-binding protein ARAC9 [Papilio machaon]	NA	NA	GO:0005525;	GO:0007264;	GO:0005622;
GWHGABGR004626	35.1233	149.873	2.0932	4.20722e-09	1.39733e-07	Up	ATP-binding cassette sub-family G member 5 [Bombyx mori]	K05683 ABCG5; ATP-binding cassette, subfamily G (WHITE), member 5 (sterolin 1)	ko02010:ABC transporters;ko04976:Bile secretion;ko04975:Fat digestion and absorption;ko04979:Cholesterol metabolism;ko02000:Transporters;	NA	NA	NA
GWHGABGR004627	13.71	166.5	3.6022	9.24319e-47	4.82415e-44	Up	ATP-binding cassette sub-family G member 8 [Bombyx mori] gt;gi|827559696|ref|XP_012550829.1| PREDICTED: ATP-binding cassette sub-family G member 8 [Bombyx mori] gt;gi|827559698|ref|XP_012550830.1| PREDICTED: ATP-binding cassette sub-family G member 8 [Bombyx mori]	NA	NA	GO:0005524;GO:0016887;	NA	GO:0016021;
GWHGABGR004631	2.70333	14.3367	2.4069	4.06386e-08	1.10798e-06	Up	facilitated trehalose transporter Tret1-like [Papilio polytes]	NA	NA	NA	NA	NA
GWHGABGR004632	20.2767	9.42333	-1.1055	0.000230331	0.00202184	Down	facilitated trehalose transporter Tret1-2 homolog [Bombyx mori]	NA	NA	NA	NA	NA
GWHGABGR004634	1.36667	9.97	2.8669	3.1449e-09	1.07705e-07	Up	general odorant-binding protein 70 [Bombyx mori]	NA	NA	GO:0005549;	NA	NA
GWHGABGR004637	5.04667	11.0767	1.1341	1.31108e-05	0.000184758	Up	calcium uniporter protein, mitochondrial [Papilio polytes]	K20858 MCU; calcium uniporter protein, mitochondrial	ko04020:Calcium signaling pathway;ko04218:Cellular senescence;ko04621:NOD-like receptor signaling pathway;ko05010:Alzheimer disease;ko05012:Parkinson disease;ko05014:Amyotrophic lateral sclerosis;ko03029:Mitochondrial biogenesis;ko02000:Transporters;	NA	NA	NA
GWHGABGR004639	51.2833	15.96	-1.684	2.65832e-12	1.47597e-10	Down	protein OBRU01_08796, partial [Operophtera brumata]	NA	NA	NA	NA	NA
GWHGABGR004644	9.44333	34.8233	1.8827	1.75227e-09	6.22739e-08	Up	protocadherin-like wing polarity protein stan [Amyelois transitella]	NA	NA	GO:0004888;	GO:0007155;GO:0007165;	GO:0016020;
GWHGABGR004645	14.9233	53.1433	1.8323	2.00174e-06	3.54664e-05	Up	protocadherin-like wing polarity protein stan [Bombyx mori]	NA	NA	NA	NA	NA
GWHGABGR004646	520.807	193.377	-1.4293	4.65416e-07	9.79464e-06	Down	protein KGM_13043 [Danaus plexippus]	K13172 SRRM2, SRM300; serine/arginine repetitive matrix protein 2	ko03041:Spliceosome;	NA	NA	NA
GWHGABGR004651	7.67667	23.53	1.6159	0.00136619	0.00877504	Up	uncharacterized protein LOC105842539 [Bombyx mori]	NA	NA	NA	NA	NA
GWHGABGR004652	105.693	38.13	-1.4709	3.80107e-05	0.00045234	Down	protein KGM_13035 [Danaus plexippus]	NA	NA	NA	NA	NA
GWHGABGR004653	32.5433	11.3633	-1.518	1.18735e-05	0.000169051	Down	NA	NA	NA	NA	NA	NA
GWHGABGR004654	138.863	61.26	-1.1806	0.00109146	0.0072925	Down	uncharacterized protein LOC101745587 [Bombyx mori]	NA	NA	NA	NA	NA
GWHGABGR004656	968.083	1995.14	1.0433	0.00265897	0.0151407	Up	[Helicoverpa armigera]	NA	NA	NA	NA	NA
GWHGABGR004669	27.5467	5.6	-2.2984	8.91164e-08	2.25101e-06	Down	uncharacterized protein LOC106143533 [Amyelois transitella]	NA	NA	NA	NA	NA
GWHGABGR004670	8.65	1.64667	-2.3932	4.23942e-07	9.00483e-06	Down	uncharacterized protein LOC106125285 isoform X1 [Papilio xuthus]	NA	NA	NA	NA	NA
GWHGABGR004671	188.427	57.2033	-1.7198	1.55309e-07	3.67491e-06	Down	four and a half lim domains-containing protein [Operophtera brumata]	K14380 FHL2; four and a half LIM domains protein 2	ko04380:Osteoclast differentiation;	GO:0008270;	NA	NA
GWHGABGR004673	202.293	76.1533	-1.4095	5.8647e-06	9.14863e-05	Down	and a half LIM domains protein 2 [Papilio xuthus]	K14380 FHL2; four and a half LIM domains protein 2	ko04380:Osteoclast differentiation;	NA	NA	NA
GWHGABGR004695	3.82333	13.4167	1.8111	3.00224e-06	5.07795e-05	Up	uncharacterized protein LOC101741202 [Bombyx mori]	NA	NA	NA	NA	NA
GWHGABGR004698	56.4067	161.347	1.5162	1.76285e-10	7.23067e-09	Up	hybrid signal transduction histidine kinase I [Bombyx mori]	NA	NA	NA	NA	NA
GWHGABGR004699	0.55	2.02667	1.8816	0.000562484	0.00420929	Up	hybrid signal transduction histidine kinase I [Bombyx mori]	NA	NA	NA	NA	NA
GWHGABGR004700	35.9433	6.53667	-2.4591	1.30182e-10	5.45419e-09	Down	[Bombyx mori] gt;gi|19773424|dbj|BAB86851.1| alpha-tubulin [Bombyx mori]	NA	NA	GO:0003924;GO:0005200;GO:0005525;	GO:0007017;	GO:0005737;GO:0005874;
GWHGABGR004718	0.17	1.74333	3.3582	0.00017714	0.00162278	Up	NA	NA	NA	NA	NA	NA
GWHGABGR004764	10.48	1.42333	-2.8803	7.72899e-08	1.97462e-06	Down	sodium channel protein Nach-like [Papilio polytes]	K03440 ASICN; acid-sensing ion channel, other	ko04040:Ion channels;	NA	NA	NA
GWHGABGR004772	6.78667	18.5467	1.4504	8.89184e-11	3.8864e-09	Up	protein KGM_08512 [Danaus plexippus]	K02537 MAD2; mitotic spindle assembly checkpoint protein MAD2	ko04110:Cell cycle;ko04111:Cell cycle - yeast;ko04113:Meiosis - yeast;ko04114:Oocyte meiosis;ko04914:Progesterone-mediated oocyte maturation;ko05166:Human T-cell leukemia virus 1 infection;ko03036:Chromosome and associated proteins;	NA	GO:0007094;	NA
GWHGABGR004778	2.27333	13.6333	2.5843	1.24472e-10	5.239e-09	Up	netrin receptor UNC5C-like isoform X1 [Bombyx mori]	K07521 UNC5; netrin receptor unc-5	ko04360:Axon guidance;	NA	NA	NA
GWHGABGR004788	7.28667	1.01	-2.8509	2.66612e-05	0.000335876	Down	peroxidase-like isoform X1 [Bombyx mori]	K19511 PXDN, VPO1; peroxidase [EC:1.11.1.7]	ko99980:Enzymes with EC numbers;	NA	NA	NA
GWHGABGR004791	20.1467	203.34	3.3353	1.9674e-23	3.2088e-21	Up	netrin receptor UNC5C-like [Amyelois transitella]	K07521 UNC5; netrin receptor unc-5	ko04360:Axon guidance;	NA	NA	NA
GWHGABGR004821	0.0466667	0.6	3.6845	0.00775886	0.0361467	Up	[Spodoptera litura]	NA	NA	NA	GO:0042742;	GO:0005576;
GWHGABGR004822	0.0633333	2.00667	4.9857	8.86123e-08	2.24194e-06	Up	NA	NA	NA	NA	NA	NA
GWHGABGR004834	25.7633	11.44	-1.1712	1.96184e-05	0.000258377	Down	C-Myc-binding protein [Amyelois transitella]	NA	NA	GO:0003713;	GO:0006355;	NA
GWHGABGR004860	25.67	60.4667	1.2361	4.4907e-07	9.47246e-06	Up	toll [Operophtera brumata]	NA	NA	NA	GO:0007165;	GO:0016021;
GWHGABGR004861	8.46333	45.5367	2.4277	2.23086e-22	3.34026e-20	Up	slit homolog 1 protein-like [Amyelois transitella]	NA	NA	NA	GO:0007165;	GO:0016021;
GWHGABGR004867	10.9833	48.99	2.1572	5.71313e-14	3.87962e-12	Up	protein toll [Amyelois transitella]	NA	NA	NA	GO:0007165;	GO:0016021;
GWHGABGR004878	4.97	47.6167	3.2601	9.31937e-25	1.63689e-22	Up	slit homolog 3 protein [Bombyx mori]	NA	NA	NA	GO:0007165;	GO:0016021;
GWHGABGR004879	3.16333	35.3633	3.4827	4.50506e-32	1.14297e-29	Up	slit homolog 3 protein [Bombyx mori]	NA	NA	NA	GO:0007165;	GO:0016021;
GWHGABGR004886	18.5633	7.38	-1.3308	0.00130309	0.00843203	Down	organic cation transporter protein-like [Bombyx mori]	K08200 SLC22A3, OCT3; MFS transporter, OCT family, solute carrier family 22 (organic cation transporter), member 3	ko05231:Choline metabolism in cancer;ko02000:Transporters;	NA	NA	NA
GWHGABGR004892	1.29333	0.0866667	-3.8995	8.53753e-05	0.000890154	Down	organic cation transporter protein-like [Bombyx mori]	NA	NA	GO:0022857;	GO:0055085;	GO:0016021;
GWHGABGR004894	3.71333	24.1967	2.704	2.64791e-06	4.52474e-05	Up	organic cation transporter protein-like [Amyelois transitella]	NA	NA	GO:0022857;	GO:0055085;	GO:0016021;
GWHGABGR004895	2.81333	20.43	2.8603	7.40792e-11	3.29491e-09	Up	organic cation transporter protein-like [Bombyx mori]	NA	NA	GO:0022857;	GO:0055085;	GO:0016021;
GWHGABGR004899	14.0333	51.6167	1.879	1.02859e-12	6.06104e-11	Up	organic cation transporter protein-like isoform X1 [Bombyx mori]	K08202 SLC22A4_5, OCTN; MFS transporter, OCT family, solute carrier family 22 (organic cation transporter), member 4/5	ko05231:Choline metabolism in cancer;ko02000:Transporters;	GO:0022857;	GO:0055085;	GO:0016021;
GWHGABGR004900	30.9733	135.477	2.1289	8.05886e-11	3.54726e-09	Up	proline-rich extensin-like protein EPR1 [Bombyx mori]	NA	NA	GO:0042302;	NA	NA
GWHGABGR004903	36.0067	86.1833	1.2591	2.35921e-07	5.34023e-06	Up	organic cation transporter protein isoform X1 [Bombyx mori]	K08209 SLC22A13; MFS transporter, OCT family, solute carrier family 22 (organic cation transporter), member 13	ko02000:Transporters;	GO:0022857;	GO:0055085;	GO:0016021;
GWHGABGR004904	70.2533	183.29	1.3835	4.92755e-08	1.30263e-06	Up	organic cation transporter protein isoform X2 [Bombyx mori]	K08202 SLC22A4_5, OCTN; MFS transporter, OCT family, solute carrier family 22 (organic cation transporter), member 4/5	ko05231:Choline metabolism in cancer;ko02000:Transporters;	GO:0022857;	GO:0055085;	GO:0016021;
GWHGABGR004906	56.2167	131.897	1.2303	5.19237e-08	1.36473e-06	Up	monocarboxylate transporter 10 [Papilio machaon]	K08187 SLC16A10; MFS transporter, MCT family, solute carrier family 16 (monocarboxylic acid transporters), member 10	ko04919:Thyroid hormone signaling pathway;ko04974:Protein digestion and absorption;ko02000:Transporters;	GO:0015173;GO:0015349;	GO:0015801;GO:0055085;GO:0070327;	GO:0005887;
GWHGABGR004908	8.37	19.9767	1.255	0.0013518	0.00869486	Up	kelch-like protein 5 [Amyelois transitella]	K10442 KLHL1_4_5; kelch-like protein 1/4/5	ko04121:Ubiquitin system;	NA	NA	NA
GWHGABGR004920	6.14667	72.5567	3.5612	9.62333e-48	5.67062e-45	Up	wheeler [Operophtera brumata]	NA	NA	NA	GO:0007165;	GO:0016021;
GWHGABGR004921	1.33	0.116667	-3.511	0.0016959	0.0104801	Down	protein KGM_15063 [Danaus plexippus]	NA	NA	NA	NA	NA
GWHGABGR004933	110.087	47.5733	-1.2104	0.000265956	0.00226491	Down	organic cation transporter-like protein [Bombyx mori]	NA	NA	GO:0022857;	GO:0055085;	GO:0016021;
GWHGABGR004934	54.8767	25.8667	-1.0851	0.00192862	0.0116772	Down	organic cation transporter-like protein [Bombyx mori]	NA	NA	GO:0022857;	GO:0055085;	GO:0016021;
GWHGABGR004947	1.25333	0.29	-2.1116	0.00260597	0.0148769	Down	uncharacterized protein LOC106140050 [Amyelois transitella]	NA	NA	NA	NA	NA
GWHGABGR004948	8.95667	3.75667	-1.2535	0.00301715	0.0167056	Down	uncharacterized protein LOC106720343 [Papilio machaon]	NA	NA	NA	NA	NA
GWHGABGR004957	14.9433	5.94333	-1.3302	0.00250263	0.0144031	Down	glutathione S-transferase 1-5 [Spodoptera litura]	K00799 GST, gst; glutathione S-transferase [EC:2.5.1.18]	ko00480:Glutathione metabolism;ko00980:Metabolism of xenobiotics by cytochrome P450;ko00982:Drug metabolism - cytochrome P450;ko00983:Drug metabolism - other enzymes;ko04212:Longevity regulating pathway - worm;ko05200:Pathways in cancer;ko05204:Chemical carcinogenesis;ko05225:Hepatocellular carcinoma;ko05418:Fluid shear stress and atherosclerosis;ko01524:Platinum drug resistance;ko02000:Transport…	GO:0016740;	NA	GO:0016021;
GWHGABGR004965	1.6	4.05667	1.3422	0.00037006	0.00297399	Up	phospholipase D3-like isoform X1 [Papilio polytes]	K13176 THOC7; THO complex subunit 7	ko03013:RNA transport;ko03019:Messenger RNA biogenesis;ko03041:Spliceosome;	NA	NA	NA
GWHGABGR004968	0.796667	5.12667	2.686	0.0016038	0.0100194	Up	tigger transposable element-derived protein 4-like [Microplitis demolitor]	NA	NA	NA	NA	NA
GWHGABGR004978	11.1233	3.59667	-1.6289	0.000975705	0.00667786	Down	uncharacterized protein LOC101746648 [Bombyx mori]	NA	NA	NA	NA	NA
GWHGABGR004981	150.033	47.2433	-1.6671	1.7835e-06	3.20031e-05	Down	uncharacterized protein LOC106137331 [Amyelois transitella]	NA	NA	NA	NA	NA
GWHGABGR004983	238.06	85.7433	-1.4732	8.03373e-05	0.000845346	Down	putative leucine-rich repeat-containing protein DDB_G0290503 [Amyelois transitella]	NA	NA	NA	NA	NA
GWHGABGR004997	10.8967	3.31667	-1.7161	0.000325086	0.00267373	Down	synthase reductase [Papilio machaon]	NA	NA	NA	NA	NA
GWHGABGR005038	0.263333	2.05667	2.9653	0.000209032	0.00185991	Up	organic cation transporter protein-like [Papilio polytes]	NA	NA	NA	NA	NA
GWHGABGR005040	2.72667	22.4767	3.0432	7.6104e-13	4.55801e-11	Up	LOW QUALITY PROTEIN: organic cation transporter protein-like [Papilio machaon]	NA	NA	NA	NA	NA
GWHGABGR005046	10.2433	20.8533	1.0256	0.00217901	0.0128899	Up	uncharacterized protein LOC106140625 isoform X1 [Amyelois transitella]	NA	NA	NA	NA	NA
GWHGABGR005049	2.60667	0.47	-2.4715	8.99467e-07	1.77432e-05	Down	cation transporter [Operophtera brumata]	K08202 SLC22A4_5, OCTN; MFS transporter, OCT family, solute carrier family 22 (organic cation transporter), member 4/5	ko05231:Choline metabolism in cancer;ko02000:Transporters;	GO:0022857;	GO:0055085;	GO:0016021;
GWHGABGR005051	0.686667	0.0566667	-3.599	0.00397005	0.0209417	Down	organic cation transporter protein-like isoform X2 [Bombyx mori]	NA	NA	GO:0005215;	NA	GO:0016020;
GWHGABGR005055	0.786667	0.0266667	-4.8826	0.00247041	0.0142536	Down	solute carrier family 22 member 6-like [Bombyx mori]	NA	NA	GO:0005215;	GO:0055085;	GO:0016021;
GWHGABGR005057	6.12667	1.04	-2.5585	2.86303e-05	0.000356261	Down	organic cation transporter protein-like [Bombyx mori]	NA	NA	GO:0005215;	GO:0055085;	GO:0016021;
GWHGABGR005064	115.31	40.1633	-1.5216	0.00814312	0.0375632	Down	LOW QUALITY PROTEIN: cytosol aminopeptidase-like [Plutella xylostella]	K11142 LAP3; cytosol aminopeptidase [EC:3.4.11.1 3.4.11.5]	ko00330:Arginine and proline metabolism;ko00480:Glutathione metabolism;ko01002:Peptidases and inhibitors;	NA	NA	NA
GWHGABGR005070	14.4233	144	3.3196	1.13722e-14	8.54882e-13	Up	protein takeout-like [Bombyx mori] gt;gi|512910333|ref|XP_004927146.1| PREDICTED: protein takeout-like [Bombyx mori]	NA	NA	NA	NA	NA
GWHGABGR005071	1.15333	0.146667	-2.9752	5.28165e-05	0.000595555	Down	hormone binding protein e96h-0303 precursor [Bombyx mori] gt;gi|73992806|dbj|BAE43416.1| hypothetical protein [Bombyx mori]	NA	NA	NA	NA	NA
GWHGABGR005072	194.213	61.1267	-1.6678	5.96027e-07	1.23163e-05	Down	hormone binding protein an-0128 precursor [Bombyx mori] gt;gi|73992794|dbj|BAE43410.1| hypothetical protein [Bombyx mori] gt;gi|255977200|dbj|BAH97092.1| juvenile hormone binding protein [Bombyx mori]	NA	NA	NA	NA	NA
GWHGABGR005092	135.51	63.28	-1.0986	0.00242847	0.0140516	Down	protein OBRU01_17035, partial [Operophtera brumata]	NA	NA	NA	NA	NA
GWHGABGR005097	7.48667	2.17	-1.7866	0.00103459	0.00698147	Down	uncharacterized protein LOC101739678 [Bombyx mori]	NA	NA	NA	NA	GO:0016020;
GWHGABGR005098	15.6567	6.64	-1.2375	0.000811775	0.005732	Down	uncharacterized protein LOC106137316 [Amyelois transitella]	NA	NA	NA	NA	NA
GWHGABGR005099	0.763333	9.61	3.6542	1.34118e-10	5.59347e-09	Up	extensin-like [Bombyx mori]	NA	NA	NA	NA	NA
GWHGABGR005107	11.1933	2.77	-2.0147	9.80649e-06	0.000143653	Down	degrading enzyme CXE3 [Sesamia inferens]	K01049 ACHE; acetylcholinesterase [EC:3.1.1.7]	ko00564:Glycerophospholipid metabolism;ko04725:Cholinergic synapse;ko00537:Glycosylphosphatidylinositol (GPI)-anchored proteins;	GO:0016787;	NA	NA
GWHGABGR005109	0.486667	0.001	-8.9268	0.000172554	0.00158633	Down	esterase CXE10 [Spodoptera exigua]	NA	NA	GO:0016787;	NA	NA
GWHGABGR005119	3.56667	81.01	4.5055	2.14357e-83	7.83132e-80	Up	potassium channel subfamily K member 1-like [Amyelois transitella]	K04912 KCNK1, K2P1.1; potassium channel subfamily K member 1	ko04040:Ion channels;	NA	NA	NA
GWHGABGR005123	75.31	178.807	1.2475	3.41882e-10	1.35177e-08	Up	protein piccolo-like isoform X6 [Papilio machaon] gt;gi|930675848|gb|KPJ16094.1| hypothetical protein RR48_06049 [Papilio machaon]	NA	NA	NA	NA	NA
GWHGABGR005124	16.59	39.57	1.2541	1.70763e-06	3.07323e-05	Up	muscle M-line assembly protein unc-89-like isoform X2 [Bombyx mori]	NA	NA	NA	NA	NA
GWHGABGR005128	1.84667	5.48333	1.5701	0.00483711	0.0246608	Up	uncharacterized protein LOC105385172 [Plutella xylostella]	K03927 CES2; carboxylesterase 2 [EC:3.1.1.1 3.1.1.84 3.1.1.56]	ko00983:Drug metabolism - other enzymes;	NA	NA	NA
GWHGABGR005152	33.12	68.5933	1.0504	5.15559e-05	0.000585643	Up	membrane-bound transcription factor site-2 protease [Bombyx mori]	K07765 MBTPS2; S2P endopeptidase [EC:3.4.24.85]	ko04141:Protein processing in endoplasmic reticulum;ko01002:Peptidases and inhibitors;	NA	NA	NA
GWHGABGR005163	26.2867	73.8733	1.4907	2.28421e-07	5.18976e-06	Up	mucin-17-like isoform X1 [Bombyx mori] gt;gi|827550707|ref|XP_012547306.1| PREDICTED: mucin-17-like isoform X1 [Bombyx mori]	NA	NA	NA	NA	NA
GWHGABGR005172	0.0433333	1.63	5.2333	4.87782e-06	7.7616e-05	Up	elongation of very long chain fatty acids protein 4-like [Amyelois transitella]	K10249 ELOVL4; elongation of very long chain fatty acids protein 4 [EC:2.3.1.199]	ko00062:Fatty acid elongation;ko01040:Biosynthesis of unsaturated fatty acids;ko01004:Lipid biosynthesis proteins;	GO:0016740;	GO:0006633;	GO:0016021;
GWHGABGR005178	3.86333	0.78	-2.3083	0.00180191	0.0110307	Down	transmembrane protease serine 9-like [Bombyx mori]	K09640 TMPRSS9; transmembrane protease serine 9 [EC:3.4.21.-]	ko01002:Peptidases and inhibitors;	NA	NA	NA
GWHGABGR005181	1.78667	6.63667	1.8932	0.000442595	0.00343891	Up	transmembrane protease serine 9-like [Bombyx mori]	K01312 PRSS1_2_3; trypsin [EC:3.4.21.4]	ko04080:Neuroactive ligand-receptor interaction;ko04972:Pancreatic secretion;ko04974:Protein digestion and absorption;ko05164:Influenza A;ko01002:Peptidases and inhibitors;ko04147:Exosome;	GO:0004252;	GO:0006508;	NA
GWHGABGR005186	8.02333	16.68	1.0558	0.00112575	0.00749418	Up	uncharacterized protein LOC106113359 [Papilio xuthus]	K12345 SRD5A3; 3-oxo-5-alpha-steroid 4-dehydrogenase 3 / polyprenol reductase [EC:1.3.1.22 1.3.1.94]	ko00140:Steroid hormone biosynthesis;ko00510:N-Glycan biosynthesis;	GO:0016627;	GO:0006629;GO:0055114;	GO:0005737;GO:0016021;
GWHGABGR005191	0.946667	0.296667	-1.674	0.00772708	0.0360814	Down	endonuclease and reverse transcriptase-like protein [Danaus plexippus]	NA	NA	NA	NA	NA
GWHGABGR005197	53.7333	21.6133	-1.3139	0.00197233	0.0118828	Down	fork head domain transcription factor slp2 [Bombyx mori]	K08038 FOXA3, HNF3G; forkhead box protein A3, hepatocyte nuclear factor 3-gamma	ko04950:Maturity onset diabetes of the young;ko03000:Transcription factors;	GO:0003700;GO:0043565;	GO:0006355;	GO:0005634;
GWHGABGR005198	2.27	0.1	-4.5046	9.19794e-07	1.8053e-05	Down	ae17 [Bombyx mori]	K12298 CEL; bile salt-stimulated lipase [EC:3.1.1.3 3.1.1.13]	ko00100:Steroid biosynthesis;ko00561:Glycerolipid metabolism;ko04972:Pancreatic secretion;ko04975:Fat digestion and absorption;ko04147:Exosome;	NA	NA	NA
GWHGABGR005208	12.2467	49.4233	2.0128	0.000385073	0.00307148	Up	glycine N-methyltransferase [Amyelois transitella]	K00552 GNMT; glycine N-methyltransferase [EC:2.1.1.20]	ko00260:Glycine, serine and threonine metabolism;	GO:0017174;	GO:0032259;	NA
GWHGABGR005212	0.77	3.11	2.014	0.00359867	0.0193072	Up	glycine N-methyltransferase-like [Bombyx mori]	NA	NA	GO:0016740;	NA	NA
GWHGABGR005216	2.80667	0.92	-1.6092	0.000233687	0.00204638	Down	endothelin-converting enzyme 1-like, partial [Amyelois transitella]	K01415 ECE; endothelin-converting enzyme [EC:3.4.24.71]	ko01002:Peptidases and inhibitors;ko04147:Exosome;	NA	NA	NA
GWHGABGR005220	1020.19	322.797	-1.6601	1.94333e-05	0.000256865	Down	I 1 [Lonomia obliqua]	K12046 TNNT3; troponin T, fast skeletal muscle	ko04812:Cytoskeleton proteins;	NA	GO:0006937;	GO:0005861;
GWHGABGR005225	3.37333	1.07667	-1.6476	0.00447539	0.0231395	Down	trypsin-like proteinase [Danaus plexippus]	K01312 PRSS1_2_3; trypsin [EC:3.4.21.4]	ko04080:Neuroactive ligand-receptor interaction;ko04972:Pancreatic secretion;ko04974:Protein digestion and absorption;ko05164:Influenza A;ko01002:Peptidases and inhibitors;ko04147:Exosome;	GO:0004252;	GO:0006508;	NA
GWHGABGR005232	4.08333	0.866667	-2.2362	0.0046165	0.023778	Down	solute carrier family 22 member 3-like [Bombyx mori]	K08200 SLC22A3, OCT3; MFS transporter, OCT family, solute carrier family 22 (organic cation transporter), member 3	ko05231:Choline metabolism in cancer;ko02000:Transporters;	NA	NA	NA
GWHGABGR005238	18.0533	5.56	-1.6991	2.95652e-05	0.000366645	Down	uncharacterized protein LOC101739502 [Bombyx mori] gt;gi|512907186|ref|XP_004926380.1| PREDICTED: uncharacterized protein LOC101739502 [Bombyx mori]	NA	NA	NA	NA	NA
GWHGABGR005239	131.287	42.5233	-1.6264	1.34491e-06	2.51201e-05	Down	uncharacterized protein LOC101739822 [Bombyx mori]	NA	NA	NA	NA	NA
GWHGABGR005240	125.883	49.1767	-1.356	6.98307e-05	0.000751235	Down	uncharacterized protein LOC106139969 [Amyelois transitella]	NA	NA	NA	NA	NA
GWHGABGR005248	2.17667	0.34	-2.6785	4.78096e-05	0.000548924	Down	facilitated trehalose transporter Tret1-like isoform X1 [Bombyx mori]	NA	NA	NA	NA	NA
GWHGABGR005253	214.567	521.917	1.2824	0.000108902	0.00108626	Up	putative aminopeptidase W07G4.4 [Amyelois transitella]	K01255 CARP, pepA; leucyl aminopeptidase [EC:3.4.11.1]	ko00480:Glutathione metabolism;ko01002:Peptidases and inhibitors;	NA	NA	NA
GWHGABGR005269	15.3233	32.25	1.0736	0.00188823	0.0114745	Up	UDP-galactose transporter [Danaus plexippus]	K15272 SLC35A1_2_3; solute carrier family 35 (UDP-sugar transporter), member A1/2/3	ko02000:Transporters;	GO:0005351;	GO:0008643;	GO:0000139;GO:0016021;
GWHGABGR005273	13.1067	29.3133	1.1613	0.0014069	0.00897966	Up	UDP-galactose transporter [Danaus plexippus]	K15272 SLC35A1_2_3; solute carrier family 35 (UDP-sugar transporter), member A1/2/3	ko02000:Transporters;	GO:0005351;	GO:0008643;	GO:0000139;GO:0016021;
GWHGABGR005278	20.2467	52.4733	1.3739	4.55501e-05	0.000526623	Up	ER membrane protein complex subunit 10 [Bombyx mori]	K23570 EMC10; ER membrane protein complex subunit 10	ko04131:Membrane trafficking;	NA	NA	GO:0016021;
GWHGABGR005281	16.9833	43.4433	1.355	9.11641e-05	0.000937301	Up	ER membrane protein complex subunit 10 [Bombyx mori]	K23570 EMC10; ER membrane protein complex subunit 10	ko04131:Membrane trafficking;	NA	NA	GO:0016021;
GWHGABGR005292	5.08333	2.47	-1.0413	0.000624867	0.00460446	Down	CD151 antigen [Bombyx mori]	K06537 CD151, TSPAN24; CD151 antigen	ko04090:CD molecules;	NA	NA	NA
GWHGABGR005302	288.94	116.663	-1.3084	0.000109647	0.00109092	Down	cingulin-like isoform X2 [Amyelois transitella]	NA	NA	NA	NA	NA
GWHGABGR005303	434.84	174.27	-1.3192	8.94168e-05	0.00092177	Down	putative leucine-rich repeat-containing protein DDB_G0290503 [Bombyx mori]	NA	NA	NA	NA	NA
GWHGABGR005304	1636.06	611.917	-1.4188	8.83684e-05	0.000913023	Down	MAR-binding filament-like protein 1 [Bombyx mori]	NA	NA	NA	NA	NA
GWHGABGR005313	69.26	144.653	1.0625	4.29475e-09	1.42124e-07	Up	probable phosphorylase b kinase regulatory subunit alpha isoform X1 [Bombyx mori]	NA	NA	GO:0005516;	GO:0005977;	NA
GWHGABGR005316	1.92333	0.48	-2.0025	0.000426517	0.00333242	Down	GABA receptor subunit [Bombyx mori]	K05175 GABRA; gamma-aminobutyric acid receptor subunit alpha	ko04080:Neuroactive ligand-receptor interaction;ko04727:GABAergic synapse;ko04723:Retrograde endocannabinoid signaling;ko04742:Taste transduction;ko05032:Morphine addiction;ko05033:Nicotine addiction;ko04040:Ion channels;	GO:0004890;GO:0005230;	GO:0007165;GO:0034220;	GO:0005886;GO:0016021;GO:0030054;GO:0045202;
GWHGABGR005319	7.14333	2.45667	-1.5399	0.00109015	0.0072864	Down	low-density lipoprotein receptor-related protein 4-like [Bombyx mori]	K20051 LRP4, MEGF7; low-density lipoprotein receptor-related protein 4	ko04131:Membrane trafficking;	NA	NA	NA
GWHGABGR005351	12.96	29.5967	1.1914	1.77053e-05	0.000236247	Up	protein sprouty [Bombyx mori] gt;gi|827550430|ref|XP_012547203.1| PREDICTED: protein sprouty [Bombyx mori] gt;gi|827550432|ref|XP_012547204.1| PREDICTED: protein sprouty [Bombyx mori]	K17383 SPRY2; protein sprouty homolog 2	ko04013:MAPK signaling pathway - fly;ko05206:MicroRNAs in cancer;	NA	GO:0007275;GO:0009966;	GO:0016020;
GWHGABGR005355	69.21	29.28	-1.2411	0.000338941	0.00276403	Down	uncharacterized protein LOC101742063 isoform X1 [Bombyx mori]	NA	NA	NA	NA	NA
GWHGABGR005356	125.083	47.44	-1.3987	1.13093e-05	0.000162156	Down	uncharacterized protein LOC101742063 isoform X1 [Bombyx mori]	NA	NA	NA	NA	NA
GWHGABGR005370	6.48	1.38667	-2.2244	1.59203e-05	0.00021622	Down	[Papilio xuthus]	K19906 SYT6; synaptotagmin-6	ko04131:Membrane trafficking;	NA	NA	NA
GWHGABGR005372	25.3933	65.9367	1.3766	8.29374e-07	1.65576e-05	Up	dipeptidyl peptidase 4 [Papilio xuthus]	K01278 DPP4, CD26; dipeptidyl-peptidase 4 [EC:3.4.14.5]	ko04974:Protein digestion and absorption;ko01002:Peptidases and inhibitors;ko04147:Exosome;ko04090:CD molecules;	NA	NA	NA
GWHGABGR005380	11.1933	3.75	-1.5777	2.20263e-06	3.85398e-05	Down	cytochrome P450 CYP12A2-like [Papilio polytes]	NA	NA	GO:0005488;GO:0016491;	NA	NA
GWHGABGR005383	2.13	0.656667	-1.6976	0.000349048	0.00283255	Down	P450 333B11 [Manduca sexta]	K15004 CYP12; cytochrome P450 family 12 [EC:1.14.-.-]	ko00199:Cytochrome P450;	GO:0004497;GO:0005506;GO:0016705;GO:0020037;	GO:0055114;	NA
GWHGABGR005384	52.44	22.02	-1.2519	7.11681e-05	0.000763375	Down	P450 [Bombyx mori] gt;gi|433338903|dbj|BAM73807.1| cytochrome P450 [Bombyx mori]	K15001 CYP4; cytochrome P450 family 4 [EC:1.14.-.-]	ko00199:Cytochrome P450;	GO:0004497;GO:0005506;GO:0016705;GO:0020037;	GO:0055114;	NA
GWHGABGR005399	0.59	7.03	3.5747	2.85935e-14	2.00891e-12	Up	30.3 kDa protein [Papilio xuthus]	NA	NA	NA	NA	NA
GWHGABGR005400	1.5	46.0133	4.939	1.22516e-22	1.86501e-20	Up	protein [Antheraea pernyi]	NA	NA	NA	GO:0006952;	NA
GWHGABGR005405	1.22	5.03667	2.0456	0.00260776	0.0148769	Up	uncharacterized protein LOC101743788 [Bombyx mori]	K06774 HNT; neurotrimin	ko04515:Cell adhesion molecules;	NA	NA	NA
GWHGABGR005414	1.47333	19.7867	3.7474	1.23555e-33	3.47226e-31	Up	LOW QUALITY PROTEIN: nose resistant to fluoxetine protein 6-like [Bombyx mori]	NA	NA	NA	NA	NA
GWHGABGR005415	1.65333	22.2433	3.7499	4.13323e-48	2.51672e-45	Up	nose resistant to fluoxetine protein 6-like [Amyelois transitella]	NA	NA	NA	NA	NA
GWHGABGR005416	3.65333	60	4.0377	7.405e-78	1.69084e-74	Up	nose resistant to fluoxetine protein 6 isoform X1 [Papilio xuthus]	NA	NA	GO:0016747;	NA	GO:0016021;
GWHGABGR005433	26.64	139.5	2.3886	4.39056e-15	3.44216e-13	Up	finger protein jing-like [Papilio machaon]	K17452 AEBP2; zinc finger protein AEBP2	ko03000:Transcription factors;ko03036:Chromosome and associated proteins;	NA	NA	NA
GWHGABGR005435	0.426667	2.05333	2.2668	0.000853839	0.00599657	Up	protein RR46_14610 [Papilio xuthus]	NA	NA	NA	NA	NA
GWHGABGR005444	0.533333	2.58667	2.278	0.00012961	0.00125269	Up	protein OBRU01_22221 [Operophtera brumata]	NA	NA	NA	NA	NA
GWHGABGR005451	9.65333	4.34667	-1.1511	0.0107081	0.0469009	Down	inositol 2-dehydrogenase-like [Amyelois transitella]	K00010 iolG; myo-inositol 2-dehydrogenase / D-chiro-inositol 1-dehydrogenase [EC:1.1.1.18 1.1.1.369]	ko00562:Inositol phosphate metabolism;ko00521:Streptomycin biosynthesis;	NA	NA	NA
GWHGABGR005452	3.35333	9.30667	1.4727	0.000555217	0.00415833	Up	delta-sarcoglycan-like [Bombyx mori] gt;gi|827550370|ref|XP_012547184.1| PREDICTED: delta-sarcoglycan-like [Bombyx mori] gt;gi|827550372|ref|XP_012547185.1| PREDICTED: delta-sarcoglycan-like [Bombyx mori] gt;gi|827550374|ref|XP_012547186.1| PREDICTED: delta-sarcoglycan-like [Bombyx mori]	K12563 SGCD; delta-sarcoglycan	ko05410:Hypertrophic cardiomyopathy;ko05412:Arrhythmogenic right ventricular cardiomyopathy;ko05414:Dilated cardiomyopathy;ko05416:Viral myocarditis;	NA	NA	GO:0016012;GO:0016021;
GWHGABGR005459	30.47	11.6067	-1.3924	0.00302778	0.0167472	Down	uncharacterized protein LOC101747079 [Bombyx mori]	NA	NA	NA	NA	NA
GWHGABGR005473	183.967	1682.1	3.1927	1.63433e-86	9.95146e-83	Up	subunit beta-1 [Papilio machaon]	NA	NA	NA	NA	NA
GWHGABGR005474	2.25333	20.7367	3.2021	5.62921e-21	7.61695e-19	Up	beta-wing chain [Bombyx mori]	NA	NA	NA	NA	NA
GWHGABGR005478	3.07	1.07667	-1.5117	0.000418702	0.00328152	Down	intraflagellar transport protein 88 homolog [Amyelois transitella]	NA	NA	NA	NA	NA
GWHGABGR005479	1.68333	0.553333	-1.6051	0.00559509	0.0278262	Down	intraflagellar transport protein 88 homolog [Papilio xuthus]	NA	NA	NA	NA	NA
GWHGABGR005480	12.6033	5.80333	-1.1189	0.000146296	0.00139115	Down	intraflagellar transport protein 88 homolog [Amyelois transitella]	K16474 IFT88; intraflagellar transport protein 88	ko03036:Chromosome and associated proteins;	NA	NA	NA
GWHGABGR005489	7.58667	29.2	1.9444	6.17673e-09	2.00054e-07	Up	transmembrane and TPR repeat-containing protein CG4050 [Bombyx mori]	K23424 TMTC; protein O-mannosyl-transferase [EC:2.4.1.-]	ko01003:Glycosyltransferases;	NA	NA	GO:0016021;
GWHGABGR005496	18.11	347.357	4.2616	1.08244e-35	3.40911e-33	Up	uncharacterized protein LOC106131262 isoform X1 [Amyelois transitella]	NA	NA	NA	NA	NA
GWHGABGR005510	127.51	49.5933	-1.3624	0.000667992	0.00486532	Down	rho-associated protein kinase 2-like [Papilio machaon]	K08811 TSSK, STK22; testis-specific serine kinase [EC:2.7.11.1]	ko01001:Protein kinases;ko03036:Chromosome and associated proteins;	NA	NA	NA
GWHGABGR005511	71.95	26.6967	-1.4303	8.8863e-06	0.000131651	Down	protein KGM_12206 [Danaus plexippus]	K08811 TSSK, STK22; testis-specific serine kinase [EC:2.7.11.1]	ko01001:Protein kinases;ko03036:Chromosome and associated proteins;	NA	NA	NA
GWHGABGR005519	1.5	0.32	-2.2288	7.81016e-05	0.000826583	Down	probable serine/threonine-protein kinase DDB_G0282963 [Papilio polytes]	NA	NA	NA	NA	NA
GWHGABGR005527	31.03	62.6067	1.0127	4.62999e-06	7.39948e-05	Up	monocarboxylate transporter 9 [Papilio polytes]	K08190 SLC16A14; MFS transporter, MCT family, solute carrier family 16 (monocarboxylic acid transporters), member 14	ko02000:Transporters;	NA	GO:0055085;	GO:0016021;
GWHGABGR005530	3201.6	697.767	-2.198	1.14687e-14	8.58601e-13	Down	P450 4G49 [Manduca sexta]	K15001 CYP4; cytochrome P450 family 4 [EC:1.14.-.-]	ko00199:Cytochrome P450;	GO:0004497;GO:0005506;GO:0016705;GO:0020037;	GO:0055114;	GO:0016021;
GWHGABGR005531	292.577	114.567	-1.3526	3.55317e-06	5.84644e-05	Down	P450 4G49 [Manduca sexta]	NA	NA	GO:0016491;GO:0046872;	NA	GO:0016020;
GWHGABGR005533	0.0633333	1.11	4.1315	0.000458243	0.00353195	Up	achaete-scute complex protein T8-like [Amyelois transitella]	K09067 ASCL; achaete-scute complex protein	ko03000:Transcription factors;	GO:0003677;GO:0046983;	NA	NA
GWHGABGR005536	0.506667	15.85	4.9673	6.88778e-33	1.82346e-30	Up	protein [Bombyx mori] gt;gi|85813384|gb|ABC84346.1| achaete-scute-like protein [Bombyx mori] gt;gi|85813386|gb|ABC84347.1| achaete-scute-like protein [Bombyx mori]	K09067 ASCL; achaete-scute complex protein	ko03000:Transcription factors;	GO:0003677;GO:0046983;	NA	NA
GWHGABGR005538	0.103333	5.46667	5.7253	1.10158e-17	1.14333e-15	Up	achaete-scute complex protein T3-like [Amyelois transitella]	K09067 ASCL; achaete-scute complex protein	ko03000:Transcription factors;	GO:0003677;GO:0046983;	NA	NA
GWHGABGR005539	0.0866667	5.30333	5.9353	1.42629e-16	1.31586e-14	Up	achaete-scute complex protein T3-like [Amyelois transitella]	K09067 ASCL; achaete-scute complex protein	ko03000:Transcription factors;	GO:0003677;GO:0046983;	NA	NA
GWHGABGR005540	0.106667	5	5.5507	3.73995e-17	3.71292e-15	Up	achaete-scute complex protein T3-like [Amyelois transitella]	K09067 ASCL; achaete-scute complex protein	ko03000:Transcription factors;	GO:0003677;GO:0046983;	NA	NA
GWHGABGR005557	86.6767	35.8233	-1.2747	0.00276116	0.0155818	Down	uncharacterized protein LOC101742981 [Bombyx mori]	NA	NA	GO:0005509;	NA	NA
GWHGABGR005562	144.003	49.7933	-1.5321	0.00267558	0.0152211	Down	mitochondrial malate dehydrogenase isoform 1 [Operophtera brumata]	K00026 MDH2; malate dehydrogenase [EC:1.1.1.37]	ko00020:Citrate cycle (TCA cycle);ko00620:Pyruvate metabolism;ko00630:Glyoxylate and dicarboxylate metabolism;ko00710:Carbon fixation in photosynthetic organisms;ko00270:Cysteine and methionine metabolism;	GO:0016616;	GO:0005975;GO:0019752;GO:0055114;	NA
GWHGABGR005564	9.94667	1.99	-2.3214	5.90835e-05	0.000654505	Down	malate dehydrogenase, mitochondrial [Bombyx mori]	K00026 MDH2; malate dehydrogenase [EC:1.1.1.37]	ko00020:Citrate cycle (TCA cycle);ko00620:Pyruvate metabolism;ko00630:Glyoxylate and dicarboxylate metabolism;ko00710:Carbon fixation in photosynthetic organisms;ko00270:Cysteine and methionine metabolism;	GO:0016616;	GO:0005975;GO:0019752;GO:0055114;	NA
GWHGABGR005567	247.86	118.847	-1.0604	0.0042049	0.0220278	Down	uncharacterized protein LOC106131082 [Amyelois transitella]	NA	NA	NA	NA	NA
GWHGABGR005575	11.0333	65.0267	2.5592	7.60684e-25	1.34907e-22	Up	protein ovo isoform X1 [Papilio machaon] gt;gi|930671878|gb|KPJ12572.1| Protein ovo [Papilio machaon]	K09216 OVOL; ovo	ko03000:Transcription factors;	NA	NA	NA
GWHGABGR005579	2.40333	0.26	-3.2085	3.63587e-05	0.000436663	Down	NA	NA	NA	NA	NA	NA
GWHGABGR005580	54.1467	19.9933	-1.4374	0.000995938	0.00678077	Down	protein KGM_04383 [Danaus plexippus]	NA	NA	NA	NA	NA
GWHGABGR005582	2087.77	662.923	-1.655	2.88933e-08	8.10924e-07	Down	P450 [Antheraea pernyi]	K15001 CYP4; cytochrome P450 family 4 [EC:1.14.-.-]	ko00199:Cytochrome P450;	GO:0004497;GO:0005506;GO:0016705;GO:0020037;	GO:0055114;	GO:0016021;
GWHGABGR005583	25.3433	11.05	-1.1976	0.000250727	0.00217063	Down	uncharacterized protein LOC106131079 [Amyelois transitella]	NA	NA	NA	NA	NA
GWHGABGR005584	4.46	1.30333	-1.7748	0.000254359	0.00219657	Down	NA	NA	NA	NA	NA	NA
GWHGABGR005587	25.6533	8.43	-1.6055	8.81334e-05	0.000911111	Down	protein kinase catalytic subunit [Operophtera brumata]	K04345 PKA; protein kinase A [EC:2.7.11.11]	ko04014:Ras signaling pathway;ko04010:MAPK signaling pathway;ko04310:Wnt signaling pathway;ko04340:Hedgehog signaling pathway;ko04341:Hedgehog signaling pathway - fly;ko04371:Apelin signaling pathway;ko04020:Calcium signaling pathway;ko04024:cAMP signaling pathway;ko04140:Autophagy - animal;ko04138:Autophagy - yeast;ko04113:Meiosis - yeast;ko04114:Oocyte meiosis;ko04530:Tight junction;ko04540:Gap…	GO:0004674;GO:0005524;	GO:0006468;	NA
GWHGABGR005588	41.3633	14.31	-1.5313	2.4537e-06	4.24851e-05	Down	cAMP-dependent protein kinase catalytic subunit alpha-like [Bombyx mori]	K04345 PKA; protein kinase A [EC:2.7.11.11]	ko04014:Ras signaling pathway;ko04010:MAPK signaling pathway;ko04310:Wnt signaling pathway;ko04340:Hedgehog signaling pathway;ko04341:Hedgehog signaling pathway - fly;ko04371:Apelin signaling pathway;ko04020:Calcium signaling pathway;ko04024:cAMP signaling pathway;ko04140:Autophagy - animal;ko04138:Autophagy - yeast;ko04113:Meiosis - yeast;ko04114:Oocyte meiosis;ko04530:Tight junction;ko04540:Gap…	GO:0004674;GO:0005524;	GO:0006468;	GO:0016021;
GWHGABGR005589	191.78	91.1433	-1.0732	1.99326e-06	3.53504e-05	Down	clock-controlled protein [Papilio machaon]	NA	NA	NA	NA	NA
GWHGABGR005600	13.7733	5.83333	-1.2395	0.000372025	0.00298454	Down	uncharacterized protein LOC105841905 [Bombyx mori]	NA	NA	NA	NA	NA
GWHGABGR005604	2.44333	6.89333	1.4964	1.99875e-05	0.000262481	Up	protein RR46_05126 [Papilio xuthus]	NA	NA	NA	NA	NA
GWHGABGR005605	49.7233	127.233	1.3555	2.78829e-14	1.96655e-12	Up	transcription factor ETV6 [Amyelois transitella]	K03211 ETV6_7, yan; ETS translocation variant 6/7	ko04013:MAPK signaling pathway - fly;ko04320:Dorso-ventral axis formation;ko05202:Transcriptional misregulation in cancer;ko03000:Transcription factors;	GO:0003700;GO:0043565;	GO:0000122;GO:0001709;GO:0045596;	GO:0005634;
GWHGABGR005613	68.99	22.87	-1.5929	7.76772e-05	0.000823522	Down	protein OBRU01_22700 [Operophtera brumata]	NA	NA	GO:0046872;	NA	NA
GWHGABGR005614	9.1	2.83667	-1.6817	2.04169e-11	9.66206e-10	Down	eye-specific diacylglycerol kinase isoform X4 [Bombyx mori]	K00901 dgkA, DGK; diacylglycerol kinase (ATP) [EC:2.7.1.107]	ko00561:Glycerolipid metabolism;ko00564:Glycerophospholipid metabolism;ko04070:Phosphatidylinositol signaling system;ko04072:Phospholipase D signaling pathway;ko04361:Axon regeneration;ko05231:Choline metabolism in cancer;	GO:0016301;	GO:0016310;GO:0035556;	GO:0005622;
GWHGABGR005615	39.61	16.1767	-1.292	1.28308e-08	3.8869e-07	Down	eye-specific diacylglycerol kinase isoform X1 [Bombyx mori]	K00901 dgkA, DGK; diacylglycerol kinase (ATP) [EC:2.7.1.107]	ko00561:Glycerolipid metabolism;ko00564:Glycerophospholipid metabolism;ko04070:Phosphatidylinositol signaling system;ko04072:Phospholipase D signaling pathway;ko04361:Axon regeneration;ko05231:Choline metabolism in cancer;	GO:0016301;	GO:0016310;GO:0035556;	GO:0005622;
GWHGABGR005616	33.5567	14.34	-1.2266	6.8993e-07	1.39568e-05	Down	eye-specific diacylglycerol kinase isoform X1 [Bombyx mori]	NA	NA	GO:0016301;	GO:0016310;GO:0035556;	GO:0005622;
GWHGABGR005623	0.1	1.15667	3.5319	0.000169162	0.0015622	Up	[Bombyx mori] gt;gi|521229|dbj|BAA04086.1| cad protein [Bombyx mori]	K09312 CDX1_4; homeobox protein CDX1/4	ko03000:Transcription factors;	GO:0043565;	GO:0006355;	GO:0005634;
GWHGABGR005624	0.253333	1.06667	2.074	0.00908931	0.0410063	Up	uncharacterized protein LOC105842033 [Bombyx mori]	K09312 CDX1_4; homeobox protein CDX1/4	ko03000:Transcription factors;	NA	NA	NA
GWHGABGR005628	852.123	322.28	-1.4027	6.35391e-11	2.84477e-09	Down	adhesive plaque matrix protein-like [Bombyx mori]	NA	NA	NA	NA	NA
GWHGABGR005634	108.24	263.973	1.2862	3.12169e-06	5.246e-05	Up	putative N-acetylglucosamine-6-phosphate deacetylase [Bombyx mori]	K01443 nagA, AMDHD2; N-acetylglucosamine-6-phosphate deacetylase [EC:3.5.1.25]	ko00520:Amino sugar and nucleotide sugar metabolism;	GO:0008448;	GO:0005975;GO:0006044;	NA
GWHGABGR005635	141.28	52.9733	-1.4152	4.45632e-14	3.06028e-12	Down	protein KGM_04358 [Danaus plexippus]	K11997 TRIM2_3; tripartite motif-containing protein 2/3	ko04121:Ubiquitin system;	GO:0008270;	NA	GO:0005622;
GWHGABGR005637	26.2533	146.53	2.4806	2.57627e-43	1.12049e-40	Up	teneurin-3 isoform X1 [Papilio xuthus] gt;gi|910342959|ref|XP_013175226.1| PREDICTED: teneurin-3 isoform X1 [Papilio xuthus] gt;gi|910342961|ref|XP_013175228.1| PREDICTED: teneurin-3 isoform X1 [Papilio xuthus]	NA	NA	NA	NA	NA
GWHGABGR005650	6.64667	14.5167	1.127	0.000239236	0.00208299	Up	zinc transporter 9 [Bombyx mori]	K14696 SLC30A9, ZNT9; solute carrier family 30 (zinc transporter), member 9	ko02000:Transporters;	GO:0008324;	GO:0098655;	GO:0016021;
GWHGABGR005656	1.18	9.99333	3.0822	4.86833e-21	6.63655e-19	Up	uncharacterized protein LOC101740144 isoform X1 [Bombyx mori]	NA	NA	NA	NA	NA
GWHGABGR005672	2.83333	0.766667	-1.8858	0.00280284	0.0157537	Down	protein OBRU01_12033 [Operophtera brumata]	NA	NA	NA	NA	NA
GWHGABGR005673	1.43333	0.296667	-2.2725	0.00078859	0.00560077	Down	paired mesoderm homeobox protein 2B-like [Amyelois transitella]	NA	NA	NA	NA	NA
GWHGABGR005675	777.993	126.13	-2.6248	4.30464e-17	4.22757e-15	Down	protein 20-like protein [Danaus plexippus]	K20526 TAGLN; transgelin	ko04131:Membrane trafficking;	NA	NA	NA
GWHGABGR005676	251.96	35.1267	-2.8426	1.36021e-14	9.97868e-13	Down	protein 1 [Lonomia obliqua]	NA	NA	GO:0008270;	NA	NA
GWHGABGR005677	920.033	168.77	-2.4466	7.14961e-13	4.32457e-11	Down	LIM protein isoform 1 [Bombyx mori] gt;gi|87248175|gb|ABD36140.1| muscle LIM protein [Bombyx mori]	NA	NA	GO:0008270;	NA	NA
GWHGABGR005692	15.2033	62.78	2.0459	5.31725e-14	3.62426e-12	Up	semaphorin-2A-like isoform X2 [Bombyx mori]	NA	NA	NA	NA	NA
GWHGABGR005693	0.453333	1.96667	2.1171	9.88264e-05	0.0010074	Up	semaphorin-2A-like isoform X2 [Bombyx mori]	NA	NA	NA	NA	NA
GWHGABGR005698	8.38667	16.98	1.0177	0.000477102	0.00364501	Up	COP9 signalosome complex subunit 3 [Plutella xylostella]	NA	NA	NA	NA	NA
GWHGABGR005705	0.246667	2.60667	3.4016	1.21682e-08	3.71079e-07	Up	COPII coat assembly protein SEC16 isoform X2 [Bombyx mori]	NA	NA	GO:0003677;	NA	NA
GWHGABGR005718	42.83	19.6033	-1.1275	0.00043992	0.0034225	Down	cilia- and flagella-associated protein 99-like [Amyelois transitella]	NA	NA	NA	NA	NA
GWHGABGR005720	0.0166667	0.453333	4.7655	0.00172546	0.010643	Up	protein RR46_05216 [Papilio xuthus]	NA	NA	NA	NA	NA
GWHGABGR005726	18.8667	88.2367	2.2255	1.96251e-20	2.50694e-18	Up	uncharacterized protein LOC106708867 isoform X1 [Papilio machaon]	K21877 USH1C; harmonin	ko03036:Chromosome and associated proteins;	NA	NA	NA
GWHGABGR005727	1.51	3.48	1.2045	0.00782681	0.0363811	Up	protein KGM_00741 [Danaus plexippus]	NA	NA	GO:0005328;	GO:0006836;GO:0055085;	GO:0016021;
GWHGABGR005730	54.99	111.07	1.0142	4.09247e-05	0.000481682	Up	low-density lipoprotein receptor-related protein 6-like [Papilio machaon]	K03068 LRP5_6; low density lipoprotein receptor-related protein 5/6	ko04310:Wnt signaling pathway;ko04150:mTOR signaling pathway;ko04928:Parathyroid hormone synthesis, secretion and action;ko05200:Pathways in cancer;ko05225:Hepatocellular carcinoma;ko05226:Gastric cancer;ko05224:Breast cancer;ko05010:Alzheimer disease;ko04131:Membrane trafficking;	NA	NA	GO:0016021;
GWHGABGR005733	28.4867	59.1967	1.0552	5.66278e-05	0.000633669	Up	uncharacterized protein LOC101738535 [Bombyx mori]	NA	NA	NA	NA	NA
GWHGABGR005744	178.743	80.83	-1.1449	0.00101761	0.00689746	Down	uncharacterized protein LOC101739082 [Bombyx mori]	K17352 TSPAN11; tetraspanin-11	ko99992:Structural proteins;	NA	NA	NA
GWHGABGR005745	113.047	48.3333	-1.2258	0.000158781	0.00148361	Down	peptidyl-prolyl cis-trans isomerase E isoform X1 [Bombyx mori]	NA	NA	GO:0003755;	GO:0000413;GO:0006457;	NA
GWHGABGR005746	4.82333	13.1067	1.4422	0.000165451	0.00153338	Up	LOW QUALITY PROTEIN: 23 kDa integral membrane protein-like [Bombyx mori]	K17352 TSPAN11; tetraspanin-11	ko99992:Structural proteins;	NA	NA	NA
GWHGABGR005756	98.3533	308.047	1.6471	3.86588e-08	1.06352e-06	Up	rab proteins geranylgeranyltransferase component A 1 [Plutella xylostella]	K23460 CHM, CHML; Rab proteins geranylgeranyltransferase component A	ko01006:Prenyltransferases;ko04131:Membrane trafficking;	GO:0005092;GO:0016491;	GO:0006886;GO:0007264;GO:0018344;GO:0050790;GO:0055114;	GO:0005968;
GWHGABGR005759	3.76667	53.15	3.8187	3.46246e-28	7.26998e-26	Up	GATA zinc finger domain-containing protein 14-like [Bombyx mori]	NA	NA	NA	NA	NA
GWHGABGR005768	342.493	110.833	-1.6277	1.55215e-05	0.000211958	Down	troponin I isoform X8 [Plutella xylostella]	K12044 TNNI3; troponin I, cardiac muscle	ko04024:cAMP signaling pathway;ko04260:Cardiac muscle contraction;ko04261:Adrenergic signaling in cardiomyocytes;ko05410:Hypertrophic cardiomyopathy;ko05414:Dilated cardiomyopathy;ko04812:Cytoskeleton proteins;	NA	NA	NA
GWHGABGR005786	14.1267	31.5	1.1569	0.00147926	0.00935652	Up	eukaryotic translation initiation factor 4 gamma, 2 [Danaus plexippus]	K03260 EIF4G; translation initiation factor 4G	ko03013:RNA transport;ko05416:Viral myocarditis;ko03019:Messenger RNA biogenesis;ko03012:Translation factors;	NA	NA	NA
GWHGABGR005787	39.56	116.5	1.5582	1.91066e-06	3.40238e-05	Up	eukaryotic translation initiation factor 4 gamma, 2 [Danaus plexippus]	K03260 EIF4G; translation initiation factor 4G	ko03013:RNA transport;ko05416:Viral myocarditis;ko03019:Messenger RNA biogenesis;ko03012:Translation factors;	NA	NA	NA
GWHGABGR005788	8.80667	3.05333	-1.5282	0.000109423	0.00108975	Down	NA	NA	NA	NA	NA	NA
GWHGABGR005794	31.4067	73.8767	1.234	3.76562e-05	0.000449879	Up	recombination 11 [Bombyx mori] gt;gi|9857264|dbj|BAB11924.1| Mre11 [Bombyx mori]	NA	NA	GO:0004519;GO:0008408;GO:0030145;	GO:0006302;GO:0051321;GO:0090305;	GO:0030870;
GWHGABGR005822	0.466667	1.86333	1.9974	0.00649472	0.031328	Up	NA	NA	NA	NA	NA	NA
GWHGABGR005827	174.127	475.723	1.45	0.00017561	0.00161118	Up	teneurin-3 isoform X1 [Papilio xuthus]	NA	NA	NA	NA	NA
GWHGABGR005831	83.2333	31.2233	-1.4145	5.35863e-11	2.40506e-09	Down	calnexin [Bombyx mori]	NA	NA	NA	NA	NA
GWHGABGR005835	8.66667	2.73	-1.6666	0.00212759	0.0126513	Down	uncharacterized protein LOC101737689 [Bombyx mori]	NA	NA	NA	NA	NA
GWHGABGR005836	126.52	54.1433	-1.2245	0.00301669	0.0167056	Down	uncharacterized protein LOC101736406 [Bombyx mori]	NA	NA	GO:0016740;	NA	NA
GWHGABGR005839	85.6	34.78	-1.2994	0.000322964	0.00266587	Down	TBC1 domain family member 19 [Bombyx mori]	NA	NA	NA	NA	NA
GWHGABGR005847	371.487	151.303	-1.2959	0.000130849	0.001262	Down	Cep78-like [Papilio machaon]	K16765 CEP78; centrosomal protein CEP78	ko03036:Chromosome and associated proteins;	NA	NA	NA
GWHGABGR005853	110.293	369.523	1.7443	1.40124e-13	9.20735e-12	Up	triglyceride lipase [Manduca sexta]	NA	NA	NA	GO:0006629;	NA
GWHGABGR005873	4.29333	9.19	1.098	0.00346266	0.0187027	Up	B-cell receptor CD22-like [Papilio machaon] gt;gi|943950267|ref|XP_014358129.1| PREDICTED: B-cell receptor CD22-like [Papilio machaon] gt;gi|930674995|gb|KPJ15325.1| Hemicentin-1 [Papilio machaon]	NA	NA	NA	NA	NA
GWHGABGR005880	2.04333	4.84667	1.2461	0.00015178	0.00143359	Up	basic proline-rich protein-like [Amyelois transitella]	NA	NA	NA	NA	NA
GWHGABGR005898	101.8	207.867	1.0299	1.94906e-05	0.000257251	Up	signal peptidase complex catalytic subunit SEC11A [Plutella xylostella] gt;gi|913318400|ref|XP_013190228.1| PREDICTED: signal peptidase complex catalytic subunit SEC11A [Amyelois transitella]	K13280 SEC11, sipW; signal peptidase I [EC:3.4.21.89]	ko03060:Protein export;ko01002:Peptidases and inhibitors;	GO:0005524;GO:0008236;GO:0016881;GO:0019781;	GO:0006465;GO:0045116;	GO:0005789;GO:0016021;
GWHGABGR005904	2.95333	0.616667	-2.2598	2.09574e-07	4.81699e-06	Down	uncharacterized protein LOC106134622 [Amyelois transitella]	NA	NA	NA	NA	GO:0016020;
GWHGABGR005908	5.14667	2.29	-1.1683	0.000791789	0.00561694	Down	protein KGM_16407 [Danaus plexippus]	NA	NA	NA	NA	NA
GWHGABGR005914	4.56667	1.47	-1.6353	0.000224238	0.00197727	Down	NA	NA	NA	NA	NA	NA
GWHGABGR005918	15.8733	140.633	3.1473	2.11026e-25	3.81665e-23	Up	protein precursor [Bombyx mori] gt;gi|109138368|gb|ABG25817.1| SCP-related protein [Bombyx mori]	NA	NA	NA	NA	NA
GWHGABGR005923	5.40333	0.6	-3.1708	1.96451e-05	0.000258543	Down	receptor B3 [Chilo suppressalis]	K04576 CALCR; calcitonin receptor	ko04080:Neuroactive ligand-receptor interaction;ko04380:Osteoclast differentiation;ko04030:G protein-coupled receptors;	GO:0004930;	GO:0007166;GO:0007186;	GO:0016021;
GWHGABGR005928	1.38	0.383333	-1.848	0.00151351	0.00954999	Down	[Bombyx mori] gt;gi|110171871|dbj|BAE97427.1| aquaporin AQP-Bom2 [Bombyx mori]	K09884 AQPN; aquaporin rerated protein, invertebrate	ko02000:Transporters;	GO:0005215;	GO:0006810;	GO:0016021;
GWHGABGR005931	25.23	55.1167	1.1273	3.3874e-05	0.000410602	Up	fasciclin-1 isoform X2 [Bombyx mori]	K19897 FAS1; fasciclin 1	ko00537:Glycosylphosphatidylinositol (GPI)-anchored proteins;	NA	NA	NA
GWHGABGR005932	4.20333	0.67	-2.6493	1.32359e-05	0.000185985	Down	arylsulfatase B-like [Bombyx mori]	K01135 ARSB; arylsulfatase B [EC:3.1.6.12]	ko00531:Glycosaminoglycan degradation;ko04142:Lysosome;	GO:0003824;	NA	NA
GWHGABGR005947	414.623	136.483	-1.6031	1.71851e-05	0.000230315	Down	uncharacterized protein LOC106103694 [Papilio polytes]	NA	NA	NA	NA	NA
GWHGABGR005951	2.79	10.4867	1.9102	4.1292e-11	1.89043e-09	Up	desert hedgehog protein B [Bombyx mori]	K06224 HH; hedgehog	ko04341:Hedgehog signaling pathway - fly;ko01002:Peptidases and inhibitors;ko00536:Glycosaminoglycan binding proteins;	GO:0008233;	GO:0007267;GO:0007275;GO:0016539;	NA
GWHGABGR005957	40.5367	125.233	1.6273	3.46031e-12	1.88685e-10	Up	carbonic anhydrase 7-like [Amyelois transitella]	K01672 CA; carbonic anhydrase [EC:4.2.1.1]	ko00910:Nitrogen metabolism;	NA	NA	NA
GWHGABGR005975	0.546667	2.71333	2.3113	0.000465308	0.00357134	Up	growth factor-binding protein complex acid labile chain [Operophtera brumata]	NA	NA	NA	NA	GO:0016021;
GWHGABGR005976	28.7433	79.0033	1.4587	1.05909e-10	4.52018e-09	Up	protein RR46_01692 [Papilio xuthus] gt;gi|930664898|gb|KPJ06029.1| hypothetical protein RR48_14471 [Papilio machaon]	NA	NA	NA	NA	NA
GWHGABGR005977	7.15	24.4533	1.774	1.2647e-11	6.19363e-10	Up	uncharacterized protein LOC101735549 isoform X3 [Bombyx mori]	NA	NA	NA	NA	NA
GWHGABGR005985	0.59	0.09	-2.7127	0.00359361	0.0193015	Down	uncharacterized protein LOC101735869 [Bombyx mori]	NA	NA	NA	NA	NA
GWHGABGR005994	70.8467	162.277	1.1957	5.73816e-07	1.18977e-05	Up	uncharacterized protein LOC106143246 [Amyelois transitella]	NA	NA	NA	NA	NA
GWHGABGR005999	55.28	110.847	1.0037	2.34374e-05	0.000300021	Up	uncharacterized protein LOC101737722 [Bombyx mori]	NA	NA	NA	NA	NA
GWHGABGR006004	3.96667	0.873333	-2.1833	0.000177108	0.00162278	Down	neuropeptide F [Spodoptera littoralis]	NA	NA	NA	GO:0007218;	NA
GWHGABGR006010	17.8467	57.18	1.6799	0.000251124	0.00217242	Up	alanine--glyoxylate aminotransferase 2-like [Papilio polytes]	K14286 AGXT2L1, ETNPPL; ethanolamine-phosphate phospho-lyase [EC:4.2.3.2]	ko00564:Glycerophospholipid metabolism;	GO:0008483;GO:0030170;	NA	NA
GWHGABGR006012	52.8567	19.12	-1.467	4.62282e-06	7.39449e-05	Down	protein OBRU01_20262 [Operophtera brumata]	K11153 RDH12; retinol dehydrogenase 12 [EC:1.1.1.300]	ko00830:Retinol metabolism;	NA	NA	NA
GWHGABGR006019	0.823333	5.76667	2.8082	2.2738e-07	5.17254e-06	Up	protein OBRU01_24109 [Operophtera brumata]	NA	NA	NA	NA	GO:0016021;
GWHGABGR006031	199.22	74.4267	-1.4205	0.000513597	0.00388805	Down	pyruvate kinase-like [Bombyx mori]	K00873 PK, pyk; pyruvate kinase [EC:2.7.1.40]	ko00010:Glycolysis / Gluconeogenesis;ko00620:Pyruvate metabolism;ko00230:Purine metabolism;ko04922:Glucagon signaling pathway;ko05203:Viral carcinogenesis;ko05230:Central carbon metabolism in cancer;ko04930:Type II diabetes mellitus;ko05165:Human papillomavirus infection;ko04131:Membrane trafficking;ko04147:Exosome;	NA	NA	NA
GWHGABGR006032	102.623	32.63	-1.6531	5.60883e-06	8.787e-05	Down	pyruvate kinase-like [Papilio polytes]	K00873 PK, pyk; pyruvate kinase [EC:2.7.1.40]	ko00010:Glycolysis / Gluconeogenesis;ko00620:Pyruvate metabolism;ko00230:Purine metabolism;ko04922:Glucagon signaling pathway;ko05203:Viral carcinogenesis;ko05230:Central carbon metabolism in cancer;ko04930:Type II diabetes mellitus;ko05165:Human papillomavirus infection;ko04131:Membrane trafficking;ko04147:Exosome;	NA	NA	NA
GWHGABGR006039	0.673333	0.09	-2.9033	0.00368092	0.0196952	Down	NA	NA	NA	NA	NA	NA
GWHGABGR006043	13.55	42.21	1.6393	1.75565e-10	7.22308e-09	Up	uncharacterized protein LOC106120575 isoform X1 [Papilio xuthus]	NA	NA	NA	NA	NA
GWHGABGR006046	3.53667	9.78	1.4674	1.46337e-07	3.49887e-06	Up	protein OBRU01_20490 [Operophtera brumata]	NA	NA	NA	NA	NA
GWHGABGR006053	8.31333	17.9533	1.1108	0.00283274	0.0158875	Up	protein KGM_10575 [Danaus plexippus]	K23033 TENT5A_B, FAM46A_B; terminal nucleotidyltransferase 5A/B [EC:2.7.7.-]	ko03019:Messenger RNA biogenesis;	NA	NA	NA
GWHGABGR006060	373.263	152.427	-1.2921	6.89854e-08	1.77737e-06	Down	5-aminolevulinate synthase, nonspecific, mitochondrial [Bombyx mori]	K00643 E2.3.1.37, ALAS; 5-aminolevulinate synthase [EC:2.3.1.37]	ko00260:Glycine, serine and threonine metabolism;ko00860:Porphyrin and chlorophyll metabolism;ko01007:Amino acid related enzymes;	GO:0003870;GO:0030170;	GO:0006782;	GO:0005759;
GWHGABGR006073	0.856667	0.156667	-2.451	0.00392261	0.0207393	Down	Full=Aminopeptidase N; Short=AP-N; AltName: Full=Apn2; AltName: Full=Microsomal aminopeptidase; Flags: Precursor [Manduca sexta] gt;gi|4582686|emb|CAA66466.2| aminopeptidase N [Manduca sexta]	K11140 ANPEP, CD13; aminopeptidase N [EC:3.4.11.2]	ko00480:Glutathione metabolism;ko04640:Hematopoietic cell lineage;ko04614:Renin-angiotensin system;ko01002:Peptidases and inhibitors;ko04131:Membrane trafficking;ko04147:Exosome;ko04090:CD molecules;	GO:0004177;GO:0008237;GO:0008270;	GO:0006508;	GO:0005886;GO:0031225;
GWHGABGR006083	160.74	63.3233	-1.3439	1.30861e-07	3.18089e-06	Down	p60 ATPase-containing subunit A-like 1 [Papilio xuthus]	K07767 KATNA1; katanin p60 ATPase-containing subunit A1 [EC:5.6.1.1]	ko04812:Cytoskeleton proteins;	NA	NA	NA
GWHGABGR006087	44.3833	113.65	1.3565	4.71529e-07	9.91187e-06	Up	myosin heavy chain 95F [Amyelois transitella]	K10358 MYO6; myosin VI	ko05130:Pathogenic Escherichia coli infection;ko05132:Salmonella infection;ko04131:Membrane trafficking;ko04812:Cytoskeleton proteins;ko04147:Exosome;	NA	NA	NA
GWHGABGR006089	5.00333	1.15667	-2.1129	4.23701e-06	6.84934e-05	Down	uncharacterized protein LOC106130366 isoform X1 [Amyelois transitella]	NA	NA	NA	NA	NA
GWHGABGR006090	462.38	155.797	-1.5694	1.4586e-07	3.49203e-06	Down	protein RR46_06541 [Papilio xuthus]	NA	NA	NA	NA	NA
GWHGABGR006094	28.5833	6.62	-2.1103	5.60758e-06	8.787e-05	Down	sodium- and chloride-dependent glycine transporter 1-like [Bombyx mori]	NA	NA	GO:0005328;	GO:0006836;GO:0055085;	GO:0016021;
GWHGABGR006103	27.9767	9.2	-1.6045	2.61689e-06	4.48431e-05	Down	carbonic anhydrase 2-like [Amyelois transitella]	K01672 CA; carbonic anhydrase [EC:4.2.1.1]	ko00910:Nitrogen metabolism;	NA	NA	NA
GWHGABGR006104	14.0867	5.64333	-1.3197	1.57906e-05	0.000215098	Down	protein [Operophtera brumata]	NA	NA	NA	NA	NA
GWHGABGR006106	20.0833	7.31	-1.4581	0.000431161	0.00336294	Down	carbonic anhydrase 1-like [Bombyx mori]	K01672 CA; carbonic anhydrase [EC:4.2.1.1]	ko00910:Nitrogen metabolism;	NA	NA	NA
GWHGABGR006112	195.78	71.01	-1.4631	4.1194e-05	0.000484228	Down	E3 ubiquitin-protein ligase MARCH2-like [Amyelois transitella]	K10658 MARCH3; E3 ubiquitin-protein ligase MARCH3 [EC:2.3.2.27]	ko04121:Ubiquitin system;	NA	NA	NA
GWHGABGR006114	67.6867	157.42	1.2177	0.00385642	0.0204646	Up	recognition protein-like protein [Antheraea pernyi]	K01446 PGRP; peptidoglycan recognition protein	ko04624:Toll and Imd signaling pathway;	GO:0008270;GO:0008745;GO:0042834;	GO:0009253;GO:0045087;	NA
GWHGABGR006149	2.04667	10.1233	2.3063	1.0945e-06	2.09353e-05	Up	uncharacterized protein LOC101746412 [Bombyx mori]	K18080 TNS; tensin	ko01009:Protein phosphatases and associated proteins;	NA	NA	NA
GWHGABGR006155	2.59	0.5	-2.373	0.000286556	0.00241387	Down	solute carrier family 22 member 13-like [Papilio machaon] gt;gi|930664812|gb|KPJ05943.1| Solute carrier family 22 member 13 [Papilio machaon]	NA	NA	NA	NA	NA
GWHGABGR006156	10.1733	3.07333	-1.7269	2.52512e-07	5.66662e-06	Down	solute carrier family 22 member 13-like [Papilio machaon] gt;gi|930664812|gb|KPJ05943.1| Solute carrier family 22 member 13 [Papilio machaon]	NA	NA	NA	NA	NA
GWHGABGR006175	28.7833	71.7267	1.3173	3.10864e-07	6.83341e-06	Up	zinc finger protein Elbow [Bombyx mori]	NA	NA	GO:0003676;GO:0046872;	NA	NA
GWHGABGR006179	25.8733	8.83333	-1.5504	0.0031504	0.0173008	Down	IQ and AAA domain-containing protein 1-like [Papilio xuthus]	NA	NA	NA	NA	NA
GWHGABGR006181	95.4833	43.61	-1.1306	4.32889e-05	0.000504632	Down	meiosis-specific nuclear structural protein 1-like [Bombyx mori]	NA	NA	NA	NA	NA
GWHGABGR006189	34.5167	12.5733	-1.4569	1.84376e-06	3.2955e-05	Down	protein KGM_09039 [Danaus plexippus]	K19757 RSPH9; radial spoke head protein 9	ko04812:Cytoskeleton proteins;	GO:0008270;GO:0016874;	NA	NA
GWHGABGR006195	42.91	19.2767	-1.1545	0.00163003	0.0101451	Down	uncharacterized protein LOC101744083 [Bombyx mori]	NA	NA	NA	NA	NA
GWHGABGR006213	1.21667	0.146667	-3.0523	0.00163301	0.0101567	Down	protease 13 [Antheraea pernyi]	NA	NA	GO:0004252;	GO:0006508;	NA
GWHGABGR006222	2.33667	6.55	1.487	5.36814e-05	0.000603445	Up	protein nubbin-like isoform X1 [Amyelois transitella]	K09364 POU2F, OTF; POU domain transcription factor, class 2	ko05168:Herpes simplex virus 1 infection;ko03000:Transcription factors;ko03021:Transcription machinery;	NA	NA	NA
GWHGABGR006229	0.496667	0.03	-4.0492	0.00685047	0.0326986	Down	NA	NA	NA	NA	NA	NA
GWHGABGR006247	0.62	3	2.2746	1.37596e-06	2.55984e-05	Up	ATP-binding cassette sub-family G member 1-like [Plutella xylostella]	NA	NA	NA	NA	NA
GWHGABGR006249	3.90333	13.87	1.8292	8.64638e-07	1.71305e-05	Up	ATP-binding cassette sub-family G member 1-like [Bombyx mori]	K05679 ABCG1; ATP-binding cassette, subfamily G (WHITE), member 1	ko02010:ABC transporters;ko02000:Transporters;	NA	NA	NA
GWHGABGR006255	0.0366667	1.58	5.4293	2.77371e-07	6.15641e-06	Up	zinc finger protein 177-like [Amyelois transitella]	NA	NA	NA	NA	NA
GWHGABGR006258	0.02	0.553333	4.7901	0.00326265	0.0178333	Up	CYP338A2 [Spodoptera littoralis]	K14999 CYP6; cytochrome P450 family 6 [EC:1.14.-.-]	ko00199:Cytochrome P450;	GO:0004497;GO:0005506;GO:0016705;GO:0020037;	GO:0055114;	GO:0016021;
GWHGABGR006268	28.7733	14.2933	-1.0094	9.18385e-05	0.00094248	Down	CUGBP Elav-like family member 1 isoform X3 [Bombyx mori]	K02177 BRU; bruno	ko04320:Dorso-ventral axis formation;ko03019:Messenger RNA biogenesis;ko03041:Spliceosome;	GO:0000166;GO:0003676;	NA	NA
GWHGABGR006270	11.9533	56.58	2.2429	1.29394e-08	3.9133e-07	Up	UGT46A3, partial [Operophtera brumata]	NA	NA	GO:0016758;	GO:0008152;	NA
GWHGABGR006271	14.99	65.11	2.1189	1.06687e-08	3.30313e-07	Up	UGT46A3 [Helicoverpa armigera]	NA	NA	GO:0015020;	GO:0008152;	GO:0016021;
GWHGABGR006279	37.05	78.9367	1.0912	0.000341987	0.0027839	Up	N-acetylgalactosaminyltransferase 7 [Bombyx mori]	K00710 GALNT; polypeptide N-acetylgalactosaminyltransferase [EC:2.4.1.41]	ko00512:Mucin type O-glycan biosynthesis;ko00514:Other types of O-glycan biosynthesis;ko01003:Glycosyltransferases;	GO:0016757;GO:0030246;	GO:0006486;	GO:0000139;GO:0016021;
GWHGABGR006281	115.57	321.07	1.4741	0.000104939	0.00106025	Up	[Antheraea pernyi]	K13915 LYZ; lysozyme C [EC:3.2.1.17]	ko04970:Salivary secretion;ko04147:Exosome;	GO:0003796;	GO:0008152;GO:0019835;GO:0042742;	NA
GWHGABGR006288	102.027	47.5367	-1.1018	0.00256376	0.0146902	Down	cGMP-dependent 3apos;,5apos;-cyclic phosphodiesterase-like [Amyelois transitella]	K18283 PDE2A; cGMP-dependent 3',5'-cyclic phosphodiesterase [EC:3.1.4.17]	ko00230:Purine metabolism;ko04022:cGMP-PKG signaling pathway;ko04925:Aldosterone synthesis and secretion;ko04740:Olfactory transduction;ko05032:Morphine addiction;	NA	NA	NA
GWHGABGR006294	1.2	0.276667	-2.1168	0.00770972	0.036028	Down	glucose dehydrogenase [FAD, quinone]-like [Bombyx mori]	NA	NA	NA	NA	NA
GWHGABGR006303	40.6	20.1433	-1.0112	0.000662023	0.00482708	Down	Zinc finger protein 26 [Danaus plexippus]	K22534 PRDM5; PR domain zinc finger protein 5	ko03000:Transcription factors;	NA	NA	NA
GWHGABGR006305	2.39667	11.0933	2.2106	1.19777e-06	2.26498e-05	Up	protein dachsous [Papilio xuthus]	K16507 DCHS1_2, PCDH16_23; protocadherin-16/23	ko04391:Hippo signaling pathway - fly;ko04392:Hippo signaling pathway - multiple species;ko04515:Cell adhesion molecules;	NA	NA	NA
GWHGABGR006306	18.99	103.243	2.4427	3.94617e-13	2.45186e-11	Up	protein dachsous [Bombyx mori]	K16507 DCHS1_2, PCDH16_23; protocadherin-16/23	ko04391:Hippo signaling pathway - fly;ko04392:Hippo signaling pathway - multiple species;ko04515:Cell adhesion molecules;	NA	NA	NA
GWHGABGR006308	50.3067	142.437	1.5015	4.94518e-10	1.89175e-08	Up	integrin alpha subunit 3 [Manduca sexta]	K06585 ITGA9; integrin alpha 9	ko04151:PI3K-Akt signaling pathway;ko04512:ECM-receptor interaction;ko04514:Cell adhesion molecules;ko04510:Focal adhesion;ko04810:Regulation of actin cytoskeleton;ko05410:Hypertrophic cardiomyopathy;ko05412:Arrhythmogenic right ventricular cardiomyopathy;ko05414:Dilated cardiomyopathy;ko05165:Human papillomavirus infection;ko04515:Cell adhesion molecules;	NA	NA	GO:0016021;
GWHGABGR006317	1.82667	0.0433333	-5.3976	3.40903e-07	7.42227e-06	Down	putative fatty acyl-CoA reductase CG5065 [Bombyx mori]	NA	NA	NA	NA	NA
GWHGABGR006323	1.75	0.336667	-2.378	4.12471e-05	0.000484541	Down	reductase [Bicyclus anynana]	K13356 FAR; alcohol-forming fatty acyl-CoA reductase [EC:1.2.1.84]	ko00073:Cutin, suberine and wax biosynthesis;ko04146:Peroxisome;ko04212:Longevity regulating pathway - worm;	NA	NA	GO:0016020;
GWHGABGR006325	4.13	1.06	-1.9621	0.00652896	0.0314599	Down	arrestin domain-containing protein 2-like [Plutella xylostella]	NA	NA	NA	NA	NA
GWHGABGR006340	72.1167	266.953	1.8882	7.02379e-12	3.62439e-10	Up	neutral ceramidase [Bombyx mori]	K12349 ASAH2; neutral ceramidase [EC:3.5.1.23]	ko00600:Sphingolipid metabolism;ko04071:Sphingolipid signaling pathway;	NA	NA	NA
GWHGABGR006341	3.89333	1.32	-1.5605	0.000319224	0.00264097	Down	neutral ceramidase-like [Bombyx mori]	K12349 ASAH2; neutral ceramidase [EC:3.5.1.23]	ko00600:Sphingolipid metabolism;ko04071:Sphingolipid signaling pathway;	NA	NA	NA
GWHGABGR006342	11.4233	25.6033	1.1643	0.00210598	0.0125514	Up	ATP-dependent dihydroxyacetone kinase/FAD-AMP lyase (cyclizing) [Papilio xuthus]	NA	NA	NA	NA	NA
GWHGABGR006344	12.5567	3.27	-1.9411	0.000166532	0.00154106	Down	[Operophtera brumata]	NA	NA	NA	NA	NA
GWHGABGR006345	15.7333	33.4867	1.0898	2.58494e-06	4.43788e-05	Up	NA	NA	NA	NA	NA	NA
GWHGABGR006348	1719.94	857.697	-1.0038	0.000370322	0.00297479	Down	nesprin-1 isoform X1 [Amyelois transitella]	K19326 SYNE1; nesprin-1	ko03036:Chromosome and associated proteins;	NA	NA	NA
GWHGABGR006349	160.91	62.9	-1.3551	0.00220833	0.0130296	Down	nesprin-1 isoform X1 [Amyelois transitella]	NA	NA	NA	NA	NA
GWHGABGR006350	286.403	116.773	-1.2943	0.000680655	0.00492807	Down	protein [Operophtera brumata]	NA	NA	NA	NA	NA
GWHGABGR006357	56.8133	16.77	-1.7603	1.53402e-21	2.12288e-19	Down	heavy chain, flagellar inner arm I1 complex [Papilio xuthus]	NA	NA	NA	NA	NA
GWHGABGR006359	87.3733	32.3933	-1.4315	2.08709e-17	2.1244e-15	Down	dynein heavy chain 2, axonemal [Amyelois transitella]	NA	NA	NA	NA	NA
GWHGABGR006360	299.24	102.783	-1.5417	8.59475e-11	3.77405e-09	Down	LOW QUALITY PROTEIN: dynein heavy chain 2, axonemal-like [Bombyx mori]	K10408 DNAH; dynein heavy chain, axonemal	ko05014:Amyotrophic lateral sclerosis;ko05016:Huntington disease;ko04812:Cytoskeleton proteins;	NA	NA	NA
GWHGABGR006361	53.9267	116.033	1.1055	0.00253431	0.0145579	Up	uncharacterized protein LOC101742944 [Bombyx mori]	NA	NA	NA	NA	NA
GWHGABGR006362	12.3833	29.22	1.2386	0.000766855	0.00546126	Up	uncharacterized protein LOC101742944 [Bombyx mori]	NA	NA	NA	NA	NA
GWHGABGR006369	18.7833	58.5067	1.6391	1.49096e-06	2.74274e-05	Up	receptor class B member 3 [Bombyx mori] gt;gi|283483654|dbj|BAI66271.1| Cameo1 [Bombyx mori]	K13885 SCARB1; scavenger receptor class B, member 1	ko04145:Phagosome;ko04913:Ovarian steroidogenesis;ko04925:Aldosterone synthesis and secretion;ko04927:Cortisol synthesis and secretion;ko04976:Bile secretion;ko04975:Fat digestion and absorption;ko04979:Cholesterol metabolism;ko04977:Vitamin digestion and absorption;ko04934:Cushing syndrome;ko05160:Hepatitis C;ko04131:Membrane trafficking;ko04147:Exosome;	NA	NA	GO:0016021;
GWHGABGR006377	41.77	92.4767	1.1466	2.72198e-06	4.63397e-05	Up	protein hypothetical 28 precursor [Bombyx mori] gt;gi|223671088|tpd|FAA00495.1| TPA: putative cuticle protein [Bombyx mori]	NA	NA	NA	NA	NA
GWHGABGR006386	504.253	170.323	-1.5659	3.66699e-05	0.000439533	Down	uncharacterized protein LOC101742066 [Bombyx mori]	NA	NA	NA	NA	NA
GWHGABGR006400	28.3767	11.26	-1.3335	1.20738e-06	2.28079e-05	Down	nucleoside diphosphate kinase homolog 5-like [Amyelois transitella]	K20790 NME5; nucleoside diphosphate kinase homolog 5	ko03036:Chromosome and associated proteins;	NA	NA	NA
GWHGABGR006401	2.42	0.743333	-1.7029	0.00334229	0.0181978	Down	protein OBRU01_01912 [Operophtera brumata]	NA	NA	GO:0003676;GO:0008270;	NA	GO:0005634;
GWHGABGR006420	4.29667	1.12667	-1.9312	1.71844e-07	4.01931e-06	Down	limbic system-associated membrane protein-like [Bombyx mori]	NA	NA	NA	NA	NA
GWHGABGR006421	8.89	3.11	-1.5153	6.31746e-06	9.78804e-05	Down	hemicentin-1-like isoform X2 [Papilio xuthus]	NA	NA	NA	NA	NA
GWHGABGR006426	0.256667	1.42	2.4679	0.000293457	0.00245952	Up	androgen-dependent TFPI-regulating protein-like [Bombyx mori]	NA	NA	NA	NA	NA
GWHGABGR006429	3.92333	1.01333	-1.953	0.000456865	0.00352282	Down	putative fatty acyl-CoA reductase CG5065 [Bombyx mori]	K13356 FAR; alcohol-forming fatty acyl-CoA reductase [EC:1.2.1.84]	ko00073:Cutin, suberine and wax biosynthesis;ko04146:Peroxisome;ko04212:Longevity regulating pathway - worm;	NA	NA	NA
GWHGABGR006433	1185.2	2388.16	1.0108	0.0031383	0.0172465	Up	aldehyde dehydrogenase X, mitochondrial-like [Plutella xylostella]	K00128 ALDH; aldehyde dehydrogenase (NAD+) [EC:1.2.1.3]	ko00010:Glycolysis / Gluconeogenesis;ko00053:Ascorbate and aldarate metabolism;ko00620:Pyruvate metabolism;ko00071:Fatty acid degradation;ko00561:Glycerolipid metabolism;ko00280:Valine, leucine and isoleucine degradation;ko00310:Lysine degradation;ko00330:Arginine and proline metabolism;ko00340:Histidine metabolism;ko00380:Tryptophan metabolism;ko00410:beta-Alanine metabolism;ko00770:Pantothenate…	NA	NA	NA
GWHGABGR006447	4.48333	1.1	-2.0271	9.27508e-07	1.81595e-05	Down	NA	NA	NA	NA	NA	NA
GWHGABGR006448	63.7333	19.0467	-1.7425	4.33173e-06	6.99055e-05	Down	Headcase protein [Danaus plexippus]	K23049 HECA, HDC; headcase protein	ko99994:Others;	NA	NA	NA
GWHGABGR006449	59.0333	15.5633	-1.9234	3.2722e-06	5.45875e-05	Down	Headcase protein [Operophtera brumata]	K23049 HECA, HDC; headcase protein	ko99994:Others;	NA	NA	NA
GWHGABGR006461	22.35	196.693	3.1376	2.30111e-29	5.25429e-27	Up	cadherin-86C [Amyelois transitella]	NA	NA	NA	NA	NA
GWHGABGR006463	1.78333	19.14	3.4239	1.51234e-15	1.27308e-13	Up	cadherin-86C [Amyelois transitella]	NA	NA	NA	NA	NA
GWHGABGR006468	0.256667	1.15667	2.172	0.0104294	0.0458848	Up	LOW QUALITY PROTEIN: dachshund homolog 2 [Bombyx mori]	NA	NA	NA	NA	NA
GWHGABGR006471	0.483333	2	2.0489	0.000372778	0.00298795	Up	LOW QUALITY PROTEIN: dachshund homolog 2 [Bombyx mori]	NA	NA	NA	NA	NA
GWHGABGR006479	2.60333	0.44	-2.5648	7.65718e-05	0.000813219	Down	hormone acid methyltransferase [Danaus plexippus]	NA	NA	NA	NA	NA
GWHGABGR006483	31.8167	9.49667	-1.7443	5.1591e-06	8.12425e-05	Down	protein KGM_10851 [Danaus plexippus]	NA	NA	NA	NA	NA
GWHGABGR006500	60.14	19.99	-1.589	0.000455899	0.00351685	Down	aminoacylase-1-like [Plutella xylostella]	K14677 ACY1; aminoacylase [EC:3.5.1.14]	ko00220:Arginine biosynthesis;ko01002:Peptidases and inhibitors;ko04147:Exosome;	NA	NA	NA
GWHGABGR006501	1.75667	0.556667	-1.658	0.00396305	0.0209108	Down	aminoacylase-1-like [Bombyx mori]	K14677 ACY1; aminoacylase [EC:3.5.1.14]	ko00220:Arginine biosynthesis;ko01002:Peptidases and inhibitors;ko04147:Exosome;	NA	NA	NA
GWHGABGR006520	112.683	50.4967	-1.158	0.00331636	0.0180782	Down	uncharacterized protein LOC101744949 [Bombyx mori]	NA	NA	NA	NA	NA
GWHGABGR006539	24.6333	51.1567	1.0543	0.000138489	0.00132658	Up	decapentaplegic isoform X1 [Bombyx mori] gt;gi|827553790|ref|XP_012548530.1| PREDICTED: decapentaplegic isoform X1 [Bombyx mori] gt;gi|827553792|ref|XP_012548531.1| PREDICTED: decapentaplegic isoform X1 [Bombyx mori] gt;gi|820941943|gb|AKG96797.1| DPP [Bombyx mori]	K04662 BMP4; bone morphogenetic protein 4	ko04013:MAPK signaling pathway - fly;ko04341:Hedgehog signaling pathway - fly;ko04350:TGF-beta signaling pathway;ko04390:Hippo signaling pathway;ko04060:Cytokine-cytokine receptor interaction;ko04550:Signaling pathways regulating pluripotency of stem cells;ko04919:Thyroid hormone signaling pathway;ko05200:Pathways in cancer;ko05217:Basal cell carcinoma;ko05418:Fluid shear stress and atheroscleros…	GO:0008083;	GO:0040007;	GO:0005576;
GWHGABGR006547	65.3267	515.523	2.9803	1.63098e-44	7.63928e-42	Up	phosphoinositide 3-kinase adapter protein 1 isoform X1 [Bombyx mori]	K12230 PIK3AP1, BCAP; phosphoinositide 3-kinase adapter protein 1	ko04151:PI3K-Akt signaling pathway;ko04662:B cell receptor signaling pathway;	NA	NA	NA
GWHGABGR006550	14.4267	39.7667	1.4628	1.06139e-08	3.29176e-07	Up	4-hydroxylase alpha subunit precursor [Bombyx mori] gt;gi|37543673|gb|AAM21932.1| prolyl 4-hydroxylase alpha subunit [Bombyx mori]	NA	NA	GO:0016491;	NA	NA
GWHGABGR006551	43.8467	134.54	1.6175	1.65149e-14	1.19713e-12	Up	4-hydroxylase alpha subunit precursor [Bombyx mori] gt;gi|37543673|gb|AAM21932.1| prolyl 4-hydroxylase alpha subunit [Bombyx mori]	K00472 P4HA; prolyl 4-hydroxylase [EC:1.14.11.2]	ko00330:Arginine and proline metabolism;	GO:0004656;GO:0005506;GO:0016702;GO:0031418;	GO:0019511;GO:0055114;	GO:0005783;
GWHGABGR006558	6.93	1.95	-1.8294	1.0438e-05	0.000151688	Down	uncharacterized protein LOC101746914 [Bombyx mori]	NA	NA	NA	NA	NA
GWHGABGR006560	13.4567	3.27	-2.041	4.81923e-11	2.18987e-09	Down	transcriptase [Bombyx mori]	NA	NA	GO:0003964;GO:0004519;	GO:0006278;GO:0090305;	NA
GWHGABGR006565	3.87333	1.62333	-1.2546	0.00513364	0.0259194	Down	inactive hydroxysteroid dehydrogenase-like protein 1 isoform X1 [Amyelois transitella]	K10251 HSD17B12, KAR, IFA38; 17beta-estradiol 17-dehydrogenase / very-long-chain 3-oxoacyl-CoA reductase [EC:1.1.1.62 1.1.1.330]	ko00062:Fatty acid elongation;ko00140:Steroid hormone biosynthesis;ko01040:Biosynthesis of unsaturated fatty acids;ko01004:Lipid biosynthesis proteins;	NA	NA	NA
GWHGABGR006568	3.87333	1.78333	-1.119	0.00521278	0.0262392	Down	uncharacterized protein LOC101746914 [Bombyx mori]	NA	NA	NA	NA	NA
GWHGABGR006569	19.5633	8.05	-1.2811	0.00405119	0.0213081	Down	voltage and ligand gated potassium channel, partial [Operophtera brumata]	NA	NA	NA	NA	GO:0016021;
GWHGABGR006574	6.76333	26.7167	1.9819	1.23146e-14	9.14434e-13	Up	sodium/potassium-transporting ATPase subunit beta-2-like [Bombyx mori]	K01540 ATP1B, CD298; sodium/potassium-transporting ATPase subunit beta	ko04024:cAMP signaling pathway;ko04022:cGMP-PKG signaling pathway;ko04911:Insulin secretion;ko04918:Thyroid hormone synthesis;ko04919:Thyroid hormone signaling pathway;ko04925:Aldosterone synthesis and secretion;ko04260:Cardiac muscle contraction;ko04261:Adrenergic signaling in cardiomyocytes;ko04970:Salivary secretion;ko04971:Gastric acid secretion;ko04972:Pancreatic secretion;ko04976:Bile secre…	NA	GO:0006813;GO:0006814;	GO:0005890;
GWHGABGR006576	17.11	7.89	-1.1167	0.00211307	0.0125813	Down	beta-subunit [Bombyx mori]	K01540 ATP1B, CD298; sodium/potassium-transporting ATPase subunit beta	ko04024:cAMP signaling pathway;ko04022:cGMP-PKG signaling pathway;ko04911:Insulin secretion;ko04918:Thyroid hormone synthesis;ko04919:Thyroid hormone signaling pathway;ko04925:Aldosterone synthesis and secretion;ko04260:Cardiac muscle contraction;ko04261:Adrenergic signaling in cardiomyocytes;ko04970:Salivary secretion;ko04971:Gastric acid secretion;ko04972:Pancreatic secretion;ko04976:Bile secre…	NA	GO:0006813;GO:0006814;	GO:0005890;
GWHGABGR006578	0.001	0.336667	8.3952	0.00315102	0.0173008	Up	NA	NA	NA	NA	NA	NA
GWHGABGR006584	4.03667	14.9467	1.8886	4.44727e-12	2.35473e-10	Up	laminin subunit alpha-1-like isoform X1 [Amyelois transitella]	K05637 LAMA1_2; laminin, alpha 1/2	ko04151:PI3K-Akt signaling pathway;ko04512:ECM-receptor interaction;ko04510:Focal adhesion;ko05200:Pathways in cancer;ko05222:Small cell lung cancer;ko05410:Hypertrophic cardiomyopathy;ko05412:Arrhythmogenic right ventricular cardiomyopathy;ko05414:Dilated cardiomyopathy;ko05416:Viral myocarditis;ko05165:Human papillomavirus infection;ko05146:Amoebiasis;ko05145:Toxoplasmosis;	NA	NA	NA
GWHGABGR006588	2.37	10.6967	2.1742	1.39216e-05	0.000194127	Up	laminin subunit alpha-2-like, partial [Papilio xuthus]	K05637 LAMA1_2; laminin, alpha 1/2	ko04151:PI3K-Akt signaling pathway;ko04512:ECM-receptor interaction;ko04510:Focal adhesion;ko05200:Pathways in cancer;ko05222:Small cell lung cancer;ko05410:Hypertrophic cardiomyopathy;ko05412:Arrhythmogenic right ventricular cardiomyopathy;ko05414:Dilated cardiomyopathy;ko05416:Viral myocarditis;ko05165:Human papillomavirus infection;ko05146:Amoebiasis;ko05145:Toxoplasmosis;	NA	NA	NA
GWHGABGR006592	0.81	0.216667	-1.9024	0.0112191	0.0487372	Down	hydrolase [Operophtera brumata]	K01187 malZ; alpha-glucosidase [EC:3.2.1.20]	ko00052:Galactose metabolism;ko00500:Starch and sucrose metabolism;	GO:0016787;	GO:0005975;	GO:0016021;
GWHGABGR006597	1.12333	0.366667	-1.6152	0.00680847	0.0325236	Down	cyclase [Danaus plexippus]	NA	NA	NA	NA	NA
GWHGABGR006606	28.9667	9.79667	-1.564	4.7178e-05	0.000542696	Down	uncharacterized protein LOC105394308 isoform X2 [Plutella xylostella]	NA	NA	NA	NA	NA
GWHGABGR006609	2.36333	7.16	1.5991	3.87517e-05	0.000459661	Up	polyamine-modulated factor 1-binding protein 1-like isoform X1 [Bombyx mori]	NA	NA	NA	NA	NA
GWHGABGR006617	4.89333	14.1867	1.5356	0.0113443	0.0491873	Up	carbonyl reductase [NADPH] 3-like [Bombyx mori]	K00079 CBR1; carbonyl reductase 1 [EC:1.1.1.184 1.1.1.189 1.1.1.197]	ko00590:Arachidonic acid metabolism;ko00790:Folate biosynthesis;ko00980:Metabolism of xenobiotics by cytochrome P450;ko05204:Chemical carcinogenesis;	NA	NA	NA
GWHGABGR006621	1.67667	5.31667	1.6649	0.000246253	0.00213679	Up	5 [Spodoptera littoralis]	K07378 NLGN; neuroligin	ko04514:Cell adhesion molecules;ko04131:Membrane trafficking;	NA	NA	GO:0016021;
GWHGABGR006627	223.577	63.45	-1.8171	5.1857e-09	1.70373e-07	Down	dynein intermediate chain 3, ciliary-like [Amyelois transitella]	K11143 DNAI2; dynein intermediate chain 2, axonemal	ko05014:Amyotrophic lateral sclerosis;ko05016:Huntington disease;ko04812:Cytoskeleton proteins;	NA	NA	NA
GWHGABGR006628	63.79	28.3433	-1.1703	0.00670886	0.0321318	Down	uncharacterized protein LOC105842097 [Bombyx mori]	K10263 FBXW5; F-box and WD-40 domain protein 5	ko04121:Ubiquitin system;ko03036:Chromosome and associated proteins;	NA	NA	NA
GWHGABGR006629	83.36	25.01	-1.7369	0.000954707	0.00657108	Down	F-box and WD domain protein [Danaus plexippus]	NA	NA	NA	NA	NA
GWHGABGR006644	110.267	42.8833	-1.3625	0.000873972	0.0061169	Down	protein KGM_03116 [Danaus plexippus]	NA	NA	NA	NA	NA
GWHGABGR006645	140.903	50.7567	-1.473	0.000224716	0.00198016	Down	uncharacterized protein LOC106143019 [Amyelois transitella]	NA	NA	NA	NA	NA
GWHGABGR006652	12.1867	3.78667	-1.6863	1.29466e-07	3.15748e-06	Down	tubulin polyglutamylase complex subunit 2-like [Bombyx mori]	K16605 TPGS2; tubulin polyglutamylase complex subunit 2	ko04812:Cytoskeleton proteins;	NA	NA	NA
GWHGABGR006654	66.3867	141.913	1.096	0.000174103	0.00159896	Up	plexin-C1 [Amyelois transitella]	K06820 PLXNA; plexin A	ko04360:Axon guidance;	GO:0017154;	GO:0007411;GO:0071526;	GO:0016021;
GWHGABGR006665	9.31	22.3633	1.2643	0.00401014	0.0211233	Up	Full=Putative defense protein 2; Short=DFP-2; Flags: Precursor, partial [Antheraea mylitta]	NA	NA	NA	GO:0042742;GO:0042832;GO:0045087;	GO:0005576;
GWHGABGR006666	1.44667	0.363333	-1.9934	0.00203403	0.0121942	Down	Full=Putative defense protein 1; Short=DFP-1; Flags: Precursor [Antheraea mylitta] gt;gi|110347806|gb|ABG72705.1| putative defense protein [Antheraea mylitta]	NA	NA	NA	GO:0042742;GO:0042832;GO:0045087;	GO:0005576;
GWHGABGR006669	0.54	0.0433333	-3.6394	0.00864638	0.0393972	Down	Full=Putative defense protein 3; Short=DFP-3; Flags: Precursor [Antheraea mylitta] gt;gi|110347808|gb|ABG72706.1| putative defense protein [Antheraea mylitta]	NA	NA	NA	GO:0042742;GO:0042832;GO:0045087;	GO:0005576;
GWHGABGR006679	32.5133	172.347	2.4062	1.76536e-26	3.50519e-24	Up	uncharacterized protein LOC106143023 isoform X1 [Amyelois transitella] gt;gi|913302533|ref|XP_013200442.1| PREDICTED: uncharacterized protein LOC106143023 isoform X2 [Amyelois transitella]	NA	NA	GO:0030246;	NA	NA
GWHGABGR006685	3.32667	1.28667	-1.3704	0.00393615	0.0207869	Down	venom acid phosphatase Acph-1-like isoform X1 [Bombyx mori]	K19283 ACPP; prostatic aicd phosphatase [EC:3.1.3.2 3.1.3.5]	ko99980:Enzymes with EC numbers;	NA	NA	NA
GWHGABGR006687	261.32	42.55	-2.6186	0.00879862	0.0399415	Down	hypothetical protein [Glyptapanteles flavicoxis]	NA	NA	NA	NA	NA
GWHGABGR006688	10.4433	1.52	-2.7804	0.000683434	0.00494231	Down	hypothetical protein [Glyptapanteles indiensis]	NA	NA	NA	NA	NA
GWHGABGR006690	34.3067	4.16	-3.0438	0.010165	0.0449796	Down	hypothetical protein [Glyptapanteles flavicoxis]	NA	NA	NA	NA	NA
GWHGABGR006695	11.1567	4.98667	-1.1618	0.00763972	0.0357833	Down	hypothetical protein [Glyptapanteles indiensis]	NA	NA	NA	NA	NA
GWHGABGR006696	4.88333	10.5	1.1045	0.00101914	0.00690274	Up	hypothetical protein [Glyptapanteles flavicoxis]	NA	NA	NA	NA	NA
GWHGABGR006706	4.28	8.72333	1.0273	0.0102986	0.0454517	Up	carboxy-terminal domain RNA polymerase II polypeptide A small phosphatase 1 [Bombyx mori] gt;gi|827553624|ref|XP_012548470.1| PREDICTED: carboxy-terminal domain RNA polymerase II polypeptide A small phosphatase 1 [Bombyx mori]	NA	NA	GO:0016791;	GO:0016311;	NA
GWHGABGR006714	0.0266667	0.5	4.2288	0.00465532	0.0239209	Up	homeobox protein aristaless-like [Bombyx mori]	NA	NA	NA	NA	NA
GWHGABGR006715	0.246667	1.69667	2.7821	5.16403e-05	0.000585643	Up	family homeodomain transcription factor [Danaus plexippus]	K09452 ARX; homeobox protein aristaless-related	ko03000:Transcription factors;	NA	NA	NA
GWHGABGR006725	0.96	7.42333	2.951	6.76877e-11	3.02311e-09	Up	[Helicoverpa armigera]	K03209 WNT1; wingless-type MMTV integration site family, member 1	ko04310:Wnt signaling pathway;ko04390:Hippo signaling pathway;ko04391:Hippo signaling pathway - fly;ko04150:mTOR signaling pathway;ko04550:Signaling pathways regulating pluripotency of stem cells;ko04916:Melanogenesis;ko05200:Pathways in cancer;ko05205:Proteoglycans in cancer;ko05225:Hepatocellular carcinoma;ko05226:Gastric cancer;ko05217:Basal cell carcinoma;ko05224:Breast cancer;ko05010:Alzheim…	GO:0005102;	GO:0007275;GO:0016055;	NA
GWHGABGR006730	4.98333	0.936667	-2.4115	2.4378e-09	8.48216e-08	Down	lipase 3-like [Amyelois transitella]	K01052 LIPA; lysosomal acid lipase/cholesteryl ester hydrolase [EC:3.1.1.13]	ko00100:Steroid biosynthesis;ko04142:Lysosome;ko04979:Cholesterol metabolism;	NA	NA	NA
GWHGABGR006731	86.2967	30.09	-1.52	2.58273e-05	0.00032582	Down	uncharacterized protein LOC106099810 [Papilio polytes]	NA	NA	NA	NA	NA
GWHGABGR006732	1527.91	544.84	-1.4877	1.56672e-06	2.86479e-05	Down	LOW QUALITY PROTEIN: uncharacterized protein PFB0765w-like [Amyelois transitella]	NA	NA	NA	NA	NA
GWHGABGR006735	24.23	89.8733	1.8911	9.33613e-14	6.2242e-12	Up	beta pat-3 precursor [Danaus plexippus]	NA	NA	NA	NA	NA
GWHGABGR006739	447.44	150.677	-1.5702	3.9122e-06	6.36942e-05	Down	tubulin glycylase 3A-like isoform X1 [Bombyx mori]	NA	NA	NA	GO:0006464;	NA
GWHGABGR006744	0.716667	0.113333	-2.6607	0.00432528	0.0225099	Down	NA	NA	NA	NA	NA	NA
GWHGABGR006752	2.55	8.37333	1.7153	1.99012e-07	4.61925e-06	Up	region y protein [Operophtera brumata]	K16796 SOX2; transcription factor SOX2 (SOX group B)	ko04390:Hippo signaling pathway;ko04550:Signaling pathways regulating pluripotency of stem cells;ko03000:Transcription factors;	NA	GO:0006355;	NA
GWHGABGR006759	37.64	17.2733	-1.1237	0.00643923	0.0311261	Down	myosin-VIIa-like isoform X1 [Bombyx mori]	K10359 MYO7A, USH1B; myosin VIIa	ko04131:Membrane trafficking;ko03036:Chromosome and associated proteins;ko04812:Cytoskeleton proteins;	NA	NA	NA
GWHGABGR006768	1.65667	0.323333	-2.3572	6.37554e-05	0.000698213	Down	meiotic recombination protein SPO11 [Bombyx mori]	K10878 SPO11; meiotic recombination protein SPO11	ko04113:Meiosis - yeast;ko03400:DNA repair and recombination proteins;	NA	NA	NA
GWHGABGR006769	8.80667	3.50667	-1.3285	0.000141899	0.00135427	Down	inactive dipeptidyl peptidase 10 [Amyelois transitella]	K23014 DPP10; inactive dipeptidyl peptidase 10	ko99977:Transport;	NA	NA	NA
GWHGABGR006771	342.487	159.523	-1.1023	0.00067456	0.00490426	Down	polyamine oxidase, partial [Operophtera brumata]	K01278 DPP4, CD26; dipeptidyl-peptidase 4 [EC:3.4.14.5]	ko04974:Protein digestion and absorption;ko01002:Peptidases and inhibitors;ko04147:Exosome;ko04090:CD molecules;	GO:0008236;GO:0016491;	GO:0006508;GO:0055114;	NA
GWHGABGR006781	37.2767	82.3167	1.1429	4.99033e-06	7.90619e-05	Up	tyrosine-protein kinase transmembrane receptor Ror-like isoform X1 [Bombyx mori]	K05122 ROR1, NTRKR1; receptor tyrosine kinase-like orphan receptor 1 [EC:2.7.10.1]	ko04310:Wnt signaling pathway;ko01001:Protein kinases;	GO:0004672;	GO:0006468;	GO:0016020;
GWHGABGR006783	5.94	15	1.3364	0.000587682	0.00437279	Up	calcium channel flower isoform X2 [Bombyx mori]	NA	NA	NA	NA	NA
GWHGABGR006793	139.88	768.993	2.4588	1.02461e-22	1.59971e-20	Up	[Danaus plexippus]	K04381 STMN1; stathmin	ko04010:MAPK signaling pathway;ko05206:MicroRNAs in cancer;ko04812:Cytoskeleton proteins;	NA	GO:0031110;	NA
GWHGABGR006808	285.65	113.853	-1.3271	0.000151662	0.00143321	Down	adenylate kinase isoenzyme 1-like [Amyelois transitella]	NA	NA	NA	NA	NA
GWHGABGR006809	40.6267	12.7433	-1.6727	1.13925e-05	0.00016322	Down	uncharacterized protein LOC100862767 [Bombyx mori]	K19383 TGIF1; homeobox protein TGIF1	ko04350:TGF-beta signaling pathway;ko03000:Transcription factors;	NA	NA	NA
GWHGABGR006810	39.9667	16.5067	-1.2757	6.14288e-05	0.000677609	Down	adenylate kinase isoenzyme 1 isoform X1 [Bombyx mori]	K00939 adk, AK; adenylate kinase [EC:2.7.4.3]	ko00230:Purine metabolism;ko00730:Thiamine metabolism;ko04147:Exosome;	GO:0005524;GO:0019205;	GO:0006139;GO:0016310;	NA
GWHGABGR006814	12.2733	3.76	-1.7067	2.08422e-05	0.000270978	Down	tripartite motif-containing protein 45 [Bombyx mori]	K12021 TRIM45; tripartite motif-containing protein 45	ko04121:Ubiquitin system;	NA	NA	NA
GWHGABGR006835	5.92667	13.3233	1.1687	0.00589831	0.028987	Up	protein KGM_09986 [Danaus plexippus]	NA	NA	NA	NA	NA
GWHGABGR006836	3.63	8.59	1.2427	0.000924847	0.00639446	Up	domain family member 24 [Operophtera brumata]	NA	NA	NA	NA	NA
GWHGABGR006837	53.4767	119.333	1.158	0.00036518	0.00294514	Up	TBC1 domain family member 24 isoform X6 [Bombyx mori]	K21841 TBC1D24; TBC1 domain family member 24	ko04131:Membrane trafficking;	NA	NA	NA
GWHGABGR006859	2.56333	6.94333	1.4376	0.00186514	0.011353	Up	suppressor APC domain-containing protein 2 [Amyelois transitella]	NA	NA	NA	NA	NA
GWHGABGR006870	60.9	19.9033	-1.6134	1.54133e-06	2.83051e-05	Down	uncharacterized protein LOC106143000 [Amyelois transitella]	NA	NA	NA	NA	NA
GWHGABGR006876	9.34667	27.4667	1.5552	1.60506e-06	2.92611e-05	Up	protein kinase DC2 [Bombyx mori]	K19584 PRKX; protein kinase X [EC:2.7.11.11]	ko01001:Protein kinases;	GO:0004674;GO:0005524;	GO:0006468;	NA
GWHGABGR006878	4.02333	10.9767	1.448	0.000341809	0.00278369	Up	alpha-tocopherol transfer protein-like [Amyelois transitella] gt;gi|913302777|ref|XP_013200526.1| PREDICTED: alpha-tocopherol transfer protein-like [Amyelois transitella]	NA	NA	GO:0005215;	GO:0006810;	GO:0005622;
GWHGABGR006881	21.4233	49.09	1.1962	1.00462e-07	2.5139e-06	Up	uncharacterized protein LOC106127728 isoform X1 [Papilio xuthus] gt;gi|930651571|gb|KPI93914.1| Pleckstrin-likey domain-containing family G member 4B [Papilio xuthus]	NA	NA	NA	NA	NA
GWHGABGR006894	7.06333	16.48	1.2223	2.01061e-05	0.000263458	Up	[Operophtera brumata]	NA	NA	GO:0046872;	NA	NA
GWHGABGR006901	82.7767	32.5333	-1.3473	1.08992e-05	0.000157016	Down	long-chain fatty acid transport protein 4-like [Amyelois transitella]	K08745 SLC27A1_4, FATP1_4; solute carrier family 27 (fatty acid transporter), member 1/4 [EC:6.2.1.-]	ko03320:PPAR signaling pathway;ko04975:Fat digestion and absorption;ko04931:Insulin resistance;ko01004:Lipid biosynthesis proteins;ko02000:Transporters;	GO:0003824;	GO:0008152;	NA
GWHGABGR006905	6.54667	1.1	-2.5733	9.51067e-07	1.85809e-05	Down	protein ultraspiracle homolog isoform X1 [Bombyx mori] gt;gi|827553225|ref|XP_012548310.1| PREDICTED: protein ultraspiracle homolog isoform X1 [Bombyx mori] gt;gi|827553227|ref|XP_012548312.1| PREDICTED: protein ultraspiracle homolog isoform X1 [Bombyx mori] gt;gi|827553229|ref|XP_012548313.1| PREDICTED: protein ultraspiracle homolog isoform X1 [Bombyx mori] gt;gi|827553231|ref|XP_012548314.1| PR…	NA	NA	GO:0003700;GO:0003707;GO:0008270;GO:0043565;	GO:0006355;GO:0043401;	GO:0005634;
GWHGABGR006921	4.73333	1.74667	-1.4383	0.00324548	0.0177447	Down	uncharacterized protein LOC105398531 [Plutella xylostella]	NA	NA	NA	NA	NA
GWHGABGR006935	1.61667	5.17667	1.679	5.22756e-07	1.09134e-05	Up	mitochondrial sodium/hydrogen exchanger 9B2 isoform X2 [Bombyx mori]	NA	NA	NA	GO:0006810;	NA
GWHGABGR006936	43.0167	113.82	1.4038	4.19943e-12	2.23647e-10	Up	mitochondrial sodium/hydrogen exchanger 9B2 isoform X2 [Bombyx mori]	K23994 SLC9B1_2; solute carrier family 9B (sodium/hydrogen exchanger), member 1/2	ko02000:Transporters;	GO:0015299;	GO:1902600;	GO:0016021;
GWHGABGR006939	47.4133	170.073	1.8428	1.64846e-16	1.49813e-14	Up	protein 60A [Amyelois transitella]	K16621 BMP7; bone morphogenetic protein 7	ko04350:TGF-beta signaling pathway;ko04390:Hippo signaling pathway;ko04060:Cytokine-cytokine receptor interaction;ko04360:Axon guidance;ko04052:Cytokines and growth factors;ko00536:Glycosaminoglycan binding proteins;	NA	NA	NA
GWHGABGR006946	56.4333	117.6	1.0593	1.84607e-05	0.000245074	Up	frizzled-7-B [Amyelois transitella]	K02432 FZD1_7, fz; frizzled 1/7	ko04310:Wnt signaling pathway;ko04390:Hippo signaling pathway;ko04150:mTOR signaling pathway;ko04550:Signaling pathways regulating pluripotency of stem cells;ko04916:Melanogenesis;ko05200:Pathways in cancer;ko05205:Proteoglycans in cancer;ko05225:Hepatocellular carcinoma;ko05226:Gastric cancer;ko05217:Basal cell carcinoma;ko05224:Breast cancer;ko05010:Alzheimer disease;ko04934:Cushing syndrome;ko…	GO:0042813;	GO:0007275;GO:0060070;	GO:0016021;
GWHGABGR006950	476.327	1100.62	1.2083	0.000204978	0.00182918	Up	uncharacterized protein LOC106143014 [Amyelois transitella]	NA	NA	GO:0008061;GO:0016810;	GO:0005975;GO:0006030;	GO:0005576;
GWHGABGR006957	29.5467	68.8767	1.221	2.71582e-06	4.62779e-05	Up	ras-related protein Rab-14 isoform X1 [Amyelois transitella] gt;gi|913303084|ref|XP_013200648.1| PREDICTED: ras-related protein Rab-14 isoform X2 [Amyelois transitella]	K07881 RAB14; Ras-related protein Rab-14	ko04152:AMPK signaling pathway;ko04131:Membrane trafficking;ko04147:Exosome;ko04031:GTP-binding proteins;	GO:0003924;GO:0005525;	GO:0006895;GO:0007264;GO:0032456;GO:0042742;GO:0090382;	GO:0005802;GO:0005829;GO:0045335;GO:0055037;
GWHGABGR006968	20.6733	53.8833	1.3821	1.77267e-10	7.24414e-09	Up	1 [Operophtera brumata]	K03691 POFUT; peptide-O-fucosyltransferase [EC:2.4.1.221]	ko00514:Other types of O-glycan biosynthesis;ko01003:Glycosyltransferases;	GO:0046922;	GO:0036066;	NA
GWHGABGR006978	1.05333	2.89333	1.4578	0.0023278	0.0135939	Up	zinc finger protein SLUG [Operophtera brumata]	K05706 SNAI2, SLUG; snail 2	ko04390:Hippo signaling pathway;ko04520:Adherens junction;ko03000:Transcription factors;	GO:0003676;GO:0046872;	NA	NA
GWHGABGR006987	6.64	14.27	1.1037	0.00049079	0.00373708	Up	protein brother-like [Papilio xuthus] gt;gi|943950865|ref|XP_014358386.1| PREDICTED: protein big brother-like [Papilio machaon]	NA	NA	GO:0003713;	GO:1903506;	GO:0005634;
GWHGABGR006998	0.326667	2.83333	3.1166	6.19497e-05	0.000681708	Up	protein OBRU01_08294 [Operophtera brumata]	NA	NA	NA	NA	GO:0016021;
GWHGABGR006999	1.95333	14.3433	2.8764	1.7287e-05	0.000231511	Up	4-monooxygenase [Bombyx mori] gt;gi|355525889|gb|AET05796.1| luciferin 4-monooxygenase [Bombyx mori]	K01904 4CL; 4-coumarate--CoA ligase [EC:6.2.1.12]	ko00130:Ubiquinone and other terpenoid-quinone biosynthesis;ko00940:Phenylpropanoid biosynthesis;	GO:0004497;	GO:0055114;	NA
GWHGABGR007009	23.77	7.64	-1.6375	1.24744e-07	3.05456e-06	Down	probable NADH dehydrogenase [ubiquinone] flavoprotein 2, mitochondrial [Bombyx mori]	K03943 NDUFV2; NADH dehydrogenase (ubiquinone) flavoprotein 2 [EC:7.1.1.2]	ko00190:Oxidative phosphorylation;ko04723:Retrograde endocannabinoid signaling;ko04714:Thermogenesis;ko05010:Alzheimer disease;ko05012:Parkinson disease;ko05014:Amyotrophic lateral sclerosis;ko05016:Huntington disease;ko04932:Non-alcoholic fatty liver disease;	GO:0016491;GO:0046872;GO:0051537;	GO:0055114;	NA
GWHGABGR007010	84.2467	273.677	1.6998	3.52852e-14	2.46013e-12	Up	uncharacterized protein LOC101740740 [Bombyx mori]	NA	NA	NA	NA	NA
GWHGABGR007013	21.2533	60.4633	1.5084	6.72692e-09	2.1558e-07	Up	uncharacterized protein LOC101740603 isoform X1 [Bombyx mori] gt;gi|827555726|ref|XP_012549296.1| PREDICTED: uncharacterized protein LOC101740603 isoform X1 [Bombyx mori] gt;gi|827555728|ref|XP_012549298.1| PREDICTED: uncharacterized protein LOC101740603 isoform X1 [Bombyx mori]	NA	NA	NA	NA	NA
GWHGABGR007014	111.807	43.3267	-1.3677	1.55253e-05	0.000211958	Down	heavy chain [Danaus plexippus]	NA	NA	NA	NA	NA
GWHGABGR007015	339.903	119.88	-1.5035	4.24488e-08	1.15193e-06	Down	LOW QUALITY PROTEIN: dynein heavy chain 8, axonemal-like [Bombyx mori]	K10408 DNAH; dynein heavy chain, axonemal	ko05014:Amyotrophic lateral sclerosis;ko05016:Huntington disease;ko04812:Cytoskeleton proteins;	NA	NA	NA
GWHGABGR007016	185.53	53.1	-1.8049	3.77511e-16	3.34757e-14	Down	LOW QUALITY PROTEIN: dynein heavy chain 8, axonemal-like [Bombyx mori]	K10408 DNAH; dynein heavy chain, axonemal	ko05014:Amyotrophic lateral sclerosis;ko05016:Huntington disease;ko04812:Cytoskeleton proteins;	NA	NA	NA
GWHGABGR007024	11.2567	5.37	-1.0678	0.00583503	0.0287396	Down	LOW QUALITY PROTEIN: uncharacterized protein LOC101739696 [Bombyx mori]	NA	NA	NA	NA	NA
GWHGABGR007025	96.1433	43.17	-1.1552	0.00431525	0.0224734	Down	uncharacterized protein LOC106137792 [Amyelois transitella]	NA	NA	NA	NA	NA
GWHGABGR007030	301.957	644.96	1.0949	7.94096e-06	0.000119193	Up	P450 monooxygenase Cyp4M5 [Bombyx mori] gt;gi|145581050|gb|ABP87671.1| cytochrome P450 monooxygenase Cyp4M5 [Bombyx mori]	K01425 glsA, GLS; glutaminase [EC:3.5.1.2]	ko00250:Alanine, aspartate and glutamate metabolism;ko00220:Arginine biosynthesis;ko00471:D-Glutamine and D-glutamate metabolism;ko02020:Two-component system;ko04964:Proximal tubule bicarbonate reclamation;ko04724:Glutamatergic synapse;ko04727:GABAergic synapse;ko05206:MicroRNAs in cancer;ko05230:Central carbon metabolism in cancer;	GO:0004497;GO:0005506;GO:0016705;GO:0020037;	GO:0055114;	NA
GWHGABGR007031	14.7233	5.88667	-1.3226	0.00097305	0.00666783	Down	uncharacterized protein LOC106137788 [Amyelois transitella]	NA	NA	NA	NA	NA
GWHGABGR007032	16.6533	152.587	3.1957	1.12173e-33	3.20165e-31	Up	myrosinase 1-like isoform X1 [Papilio machaon]	NA	NA	NA	NA	NA
GWHGABGR007039	8.61333	27.68	1.6842	2.38217e-09	8.30442e-08	Up	nicotinate phosphoribosyltransferase 2 isoform X4 [Papilio xuthus]	K00763 pncB, NAPRT1; nicotinate phosphoribosyltransferase [EC:6.3.4.21]	ko00760:Nicotinate and nicotinamide metabolism;	NA	NA	NA
GWHGABGR007042	15.2967	272.733	4.1562	2.67142e-61	2.56836e-58	Up	LOW QUALITY PROTEIN: uncharacterized protein LOC101737507 [Bombyx mori]	K09614 CORIN; atrial natriuretic peptide-converting enzyme [EC:3.4.21.-]	ko01002:Peptidases and inhibitors;	NA	NA	NA
GWHGABGR007043	0.166667	2.42667	3.8639	8.50202e-08	2.16304e-06	Up	NA	NA	NA	NA	NA	NA
GWHGABGR007046	0.583333	0.103333	-2.497	0.00589621	0.0289844	Down	bile salt-activated lipase-like [Bombyx mori]	K12298 CEL; bile salt-stimulated lipase [EC:3.1.1.3 3.1.1.13]	ko00100:Steroid biosynthesis;ko00561:Glycerolipid metabolism;ko04972:Pancreatic secretion;ko04975:Fat digestion and absorption;ko04147:Exosome;	GO:0016787;	NA	NA
GWHGABGR007047	10.53	0.956667	-3.4603	2.33364e-05	0.000299147	Down	bile salt-activated lipase-like [Bombyx mori]	NA	NA	GO:0016787;	NA	NA
GWHGABGR007056	65.2	167.713	1.3631	1.9171e-14	1.38417e-12	Up	uncharacterized protein LOC106100596 isoform X2 [Papilio polytes]	NA	NA	NA	NA	NA
GWHGABGR007063	30.8233	84.5233	1.4553	1.43215e-06	2.64788e-05	Up	solute carrier organic anion transporter family member 5A1 [Papilio xuthus]	K14353 SLCO3A; solute carrier organic anion transporter family, member 3A	ko02000:Transporters;	GO:0005215;	GO:0006811;	GO:0005886;GO:0016021;
GWHGABGR007064	1.55667	7.73667	2.3133	1.7464e-08	5.14541e-07	Up	uncharacterized protein LOC101735393 [Bombyx mori]	NA	NA	NA	NA	NA
GWHGABGR007067	27.0133	6.45667	-2.0648	3.61544e-06	5.92847e-05	Down	adhesive plaque matrix protein-like [Bombyx mori]	NA	NA	NA	NA	NA
GWHGABGR007073	333.25	134.14	-1.3129	0.000528078	0.0039779	Down	protein OBRU01_11082 [Operophtera brumata]	NA	NA	NA	NA	NA
GWHGABGR007074	59.86	22.15	-1.4343	4.88215e-05	0.000559488	Down	protein KGM_05256 [Danaus plexippus]	NA	NA	NA	NA	NA
GWHGABGR007083	140.043	49.0133	-1.5146	1.68835e-05	0.000226939	Down	zinc finger protein weckle-like isoform X1 [Bombyx mori]	NA	NA	NA	NA	NA
GWHGABGR007085	252.543	103.967	-1.2804	0.000184654	0.00167898	Down	T-complex-associated testis-expressed protein 1-like [Amyelois transitella]	NA	NA	NA	NA	NA
GWHGABGR007093	39.9833	14.5333	-1.46	0.00029184	0.0024488	Down	cytosolic carboxypeptidase 4-like [Bombyx mori]	K23435 AGTPBP1, CCP1; cytosolic carboxypeptidase protein 1 [EC:3.4.17.24]	ko01002:Peptidases and inhibitors;	NA	NA	NA
GWHGABGR007110	125.093	49.1967	-1.3464	0.000323496	0.00266745	Down	gamma-lyase [Bombyx mori] gt;gi|87248095|gb|ABD36100.1| cystathionine gamma-lyase [Bombyx mori]	NA	NA	GO:0016829;GO:0030170;	NA	NA
GWHGABGR007113	237.613	83.7667	-1.5042	6.3486e-06	9.82795e-05	Down	mitochondrial import receptor subunit TOM40 homolog 1-like isoform X1 [Bombyx mori]	K11518 TOM40; mitochondrial import receptor subunit TOM40	ko05014:Amyotrophic lateral sclerosis;ko03029:Mitochondrial biogenesis;ko02000:Transporters;	NA	GO:0055085;	GO:0005741;
GWHGABGR007117	4.77	11.19	1.2301	0.00101863	0.00690185	Up	voltage-dependent calcium channel subunit alpha-2/delta-3 [Bombyx mori]	K04861 CACNA2D4; voltage-dependent calcium channel alpha-2/delta-4	ko04010:MAPK signaling pathway;ko04921:Oxytocin signaling pathway;ko04260:Cardiac muscle contraction;ko04261:Adrenergic signaling in cardiomyocytes;ko05410:Hypertrophic cardiomyopathy;ko05412:Arrhythmogenic right ventricular cardiomyopathy;ko05414:Dilated cardiomyopathy;ko04040:Ion channels;	NA	NA	NA
GWHGABGR007128	12.55	26.71	1.0897	0.000140884	0.0013467	Up	uncharacterized protein LOC101747221 isoform X1 [Bombyx mori]	K09614 CORIN; atrial natriuretic peptide-converting enzyme [EC:3.4.21.-]	ko01002:Peptidases and inhibitors;	NA	NA	GO:0016020;
GWHGABGR007133	23.46	7.73333	-1.601	0.00153639	0.00966766	Down	NA	NA	NA	NA	NA	NA
GWHGABGR007137	0.583333	3.14333	2.4299	3.15297e-05	0.000386287	Up	fork head domain-containing protein FD4-like [Amyelois transitella]	K09411 FOXX; forkhead box protein, other	ko03000:Transcription factors;	GO:0003700;GO:0043565;	GO:0006355;	NA
GWHGABGR007138	0.05	0.703333	3.8142	0.00213287	0.0126703	Up	fork head domain-containing protein FD4-like [Bombyx mori]	K09411 FOXX; forkhead box protein, other	ko03000:Transcription factors;	GO:0003700;GO:0043565;	GO:0006355;	GO:0005634;
GWHGABGR007167	145.603	56.2333	-1.3725	6.62067e-05	0.000719077	Down	ornithine aminotransferase, mitochondrial [Bombyx mori]	K00819 rocD, OAT; ornithine--oxo-acid transaminase [EC:2.6.1.13]	ko00330:Arginine and proline metabolism;ko01007:Amino acid related enzymes;	GO:0008483;GO:0030170;	NA	NA
GWHGABGR007185	0.743333	0.143333	-2.3746	0.0022449	0.01319	Down	monocarboxylate transporter 1-like isoform X1 [Bombyx mori]	NA	NA	NA	NA	NA
GWHGABGR007189	1.66333	0.443333	-1.9076	0.000764781	0.00544862	Down	partial [Operophtera brumata]	K09640 TMPRSS9; transmembrane protease serine 9 [EC:3.4.21.-]	ko01002:Peptidases and inhibitors;	GO:0008233;	NA	NA
GWHGABGR007190	14.9767	4.87667	-1.6187	6.2497e-05	0.000686078	Down	fibrous sheath-interacting protein 2 [Bombyx mori]	NA	NA	NA	NA	NA
GWHGABGR007192	35.2333	14.3167	-1.2992	9.47081e-06	0.00013907	Down	uncharacterized protein LOC101738890 [Bombyx mori]	NA	NA	NA	NA	NA
GWHGABGR007193	118.223	43.7433	-1.4344	3.75929e-05	0.000449418	Down	uncharacterized protein LOC106129795 [Amyelois transitella]	NA	NA	NA	NA	NA
GWHGABGR007195	14.2567	4.10667	-1.7956	1.05512e-05	0.000152725	Down	uncharacterized protein LOC106129795 [Amyelois transitella]	NA	NA	NA	NA	NA
GWHGABGR007196	190	76.64	-1.3098	0.000395204	0.0031299	Down	uncharacterized protein LOC106129767 [Amyelois transitella]	NA	NA	NA	NA	NA
GWHGABGR007202	1.39	3.33	1.2604	0.0078772	0.036586	Up	uncharacterized protein LOC106129782 [Amyelois transitella]	NA	NA	NA	NA	NA
GWHGABGR007203	18.8833	9.23667	-1.0317	1.92585e-06	3.42546e-05	Down	leucine-rich PPR motif-containing protein, mitochondrial-like [Papilio polytes]	NA	NA	NA	NA	NA
GWHGABGR007204	23.16	8.82	-1.3928	0.000310763	0.00258032	Down	transport protein 74-like [Papilio machaon]	K19679 IFT74; intraflagellar transport protein 74	ko03036:Chromosome and associated proteins;	NA	NA	NA
GWHGABGR007216	174.857	65.65	-1.4133	4.60058e-06	7.36536e-05	Down	repeat and MYND domain-containing protein 1 [Papilio machaon]	K01669 phrB; deoxyribodipyrimidine photo-lyase [EC:4.1.99.3]	ko03400:DNA repair and recombination proteins;	NA	NA	NA
GWHGABGR007222	48.5233	100.347	1.0482	8.39205e-07	1.66991e-05	Up	ribosomal protein S31, mitochondrial [Papilio machaon]	K17410 MRPS31; small subunit ribosomal protein S31	ko03011:Ribosome;	GO:0005125;GO:0005164;	GO:0006955;	GO:0005615;GO:0016021;
GWHGABGR007223	13.73	55.86	2.0245	1.07634e-10	4.57245e-09	Up	protein KGM_19989 [Danaus plexippus]	K01792 E5.1.3.15; glucose-6-phosphate 1-epimerase [EC:5.1.3.15]	ko00010:Glycolysis / Gluconeogenesis;	GO:0016853;GO:0030246;	GO:0005975;	NA
GWHGABGR007224	931.583	2047.05	1.1358	0.000320787	0.0026527	Up	protein disulfide-isomerase A3 [Papilio machaon] gt;gi|930666227|gb|KPJ07347.1| Protein disulfide-isomerase A3 [Papilio machaon]	K08056 PDIA3, GRP58; protein disulfide-isomerase A3 [EC:5.3.4.1]	ko04141:Protein processing in endoplasmic reticulum;ko04612:Antigen processing and presentation;ko05170:Human immunodeficiency virus 1 infection;ko05168:Herpes simplex virus 1 infection;ko05163:Human cytomegalovirus infection;ko05169:Epstein-Barr virus infection;ko03110:Chaperones and folding catalysts;ko04131:Membrane trafficking;ko04147:Exosome;	GO:0003756;	GO:0045454;	GO:0005783;
GWHGABGR007235	19.2167	221.643	3.5278	5.20036e-42	2.111e-39	Up	LIX1-like protein [Amyelois transitella]	K16673 LIX1L; LIX1-like protein	ko04391:Hippo signaling pathway - fly;	NA	NA	NA
GWHGABGR007237	3.74	9.15667	1.2918	0.000477034	0.00364501	Up	kinesin-like protein KIF21A isoform X2 [Amyelois transitella]	K24185 KIF21; kinesin family member 21	ko04131:Membrane trafficking;ko04812:Cytoskeleton proteins;	NA	NA	NA
GWHGABGR007247	0.293333	3.61333	3.6227	2.0186e-06	3.56958e-05	Up	neurogenic protein big brain-like, partial [Bombyx mori]	K09866 AQP4; aquaporin-4	ko04976:Bile secretion;ko04962:Vasopressin-regulated water reabsorption;ko02000:Transporters;	NA	NA	NA
GWHGABGR007248	0.0466667	2.12333	5.5078	3.79886e-08	1.04666e-06	Up	neurogenic protein big brain-like [Bombyx mori]	NA	NA	GO:0005215;	GO:0006810;	GO:0016021;
GWHGABGR007262	20.7433	43.4467	1.0666	4.61145e-05	0.000532138	Up	uncharacterized protein LOC106129825 [Amyelois transitella] gt;gi|913307006|ref|XP_013183965.1| PREDICTED: uncharacterized protein LOC106129825 [Amyelois transitella] gt;gi|913307008|ref|XP_013183966.1| PREDICTED: uncharacterized protein LOC106129825 [Amyelois transitella] gt;gi|913307010|ref|XP_013183967.1| PREDICTED: uncharacterized protein LOC106129825 [Amyelois transitella]	NA	NA	NA	NA	GO:0016021;
GWHGABGR007268	24.1467	72.1867	1.5799	1.17527e-08	3.5969e-07	Up	short-chain dehydrogenase/reductase family 16C member 6-like [Bombyx mori]	K15734 SDR16C5; all-trans-retinol dehydrogenase (NAD+) [EC:1.1.1.105]	ko00830:Retinol metabolism;	GO:0016491;	GO:0055114;	GO:0016021;
GWHGABGR007274	56.6033	21.9033	-1.3697	5.16342e-05	0.000585643	Down	armadillo repeat containing 3 [Danaus plexippus]	NA	NA	NA	NA	NA
GWHGABGR007275	59.7333	21.1	-1.5013	0.00101483	0.00688601	Down	17-beta-hydroxysteroid dehydrogenase 13 [Bombyx mori]	K15734 SDR16C5; all-trans-retinol dehydrogenase (NAD+) [EC:1.1.1.105]	ko00830:Retinol metabolism;	NA	NA	NA
GWHGABGR007276	35.7767	17.04	-1.0701	0.000158714	0.00148361	Down	17-beta-hydroxysteroid dehydrogenase 13 [Bombyx mori]	NA	NA	NA	NA	NA
GWHGABGR007286	0.493333	0.03	-4.0395	0.00616789	0.030061	Down	NA	NA	NA	NA	NA	NA
GWHGABGR007295	93.82	35.6233	-1.3971	0.000113064	0.00111881	Down	protein OBRU01_04888 [Operophtera brumata]	NA	NA	NA	NA	NA
GWHGABGR007298	46.8133	109.98	1.2322	1.2464e-06	2.34721e-05	Up	wnt inhibitory factor 1 precursor isoform X1 [Bombyx mori]	K01691 WIF1; WNT inhibitory factor 1	ko04310:Wnt signaling pathway;	NA	NA	NA
GWHGABGR007307	184.523	72.6833	-1.3441	4.04369e-05	0.000476248	Down	uncharacterized protein LOC101737288 [Bombyx mori]	K00274 MAO, aofH; monoamine oxidase [EC:1.4.3.4]	ko00260:Glycine, serine and threonine metabolism;ko00330:Arginine and proline metabolism;ko00340:Histidine metabolism;ko00350:Tyrosine metabolism;ko00360:Phenylalanine metabolism;ko00380:Tryptophan metabolism;ko00950:Isoquinoline alkaloid biosynthesis;ko00982:Drug metabolism - cytochrome P450;ko04728:Dopaminergic synapse;ko04726:Serotonergic synapse;ko05012:Parkinson disease;ko05030:Cocaine addic…	GO:0016491;	GO:0055114;	NA
GWHGABGR007308	2.44	9.50333	1.9616	9.95561e-11	4.27904e-09	Up	transporter 2 [Operophtera brumata]	K14689 SLC30A2, ZNT2; solute carrier family 30 (zinc transporter), member 2	ko02000:Transporters;	GO:0008324;	GO:0098655;	GO:0016021;
GWHGABGR007309	3.14667	9.84333	1.6453	4.7012e-10	1.80793e-08	Up	transporter 2 [Papilio machaon]	K14689 SLC30A2, ZNT2; solute carrier family 30 (zinc transporter), member 2	ko02000:Transporters;	GO:0008324;	GO:0098655;	GO:0016021;
GWHGABGR007311	189.083	63.6733	-1.5703	2.11386e-07	4.84489e-06	Down	protein lethal(2)essential for life-like [Bombyx mori]	NA	NA	NA	NA	NA
GWHGABGR007312	228.627	98.46	-1.2154	0.000460083	0.00354016	Down	heat shock protein [Antheraea yamamai]	NA	NA	NA	NA	NA
GWHGABGR007313	68.85	20.1667	-1.7715	1.12376e-08	3.46166e-07	Down	dde superfamily endonuclease [Operophtera brumata]	NA	NA	NA	NA	NA
GWHGABGR007314	133.453	54.1367	-1.3017	1.32678e-08	3.99268e-07	Down	heat shock protein [Spodoptera litura]	K09542 CRYAB; crystallin, alpha B	ko04141:Protein processing in endoplasmic reticulum;ko04213:Longevity regulating pathway - multiple species;ko03110:Chaperones and folding catalysts;ko04147:Exosome;	NA	NA	NA
GWHGABGR007319	17.2733	8.13667	-1.086	0.0115461	0.0499131	Down	uncharacterized protein LOC106132973 [Amyelois transitella]	NA	NA	NA	NA	NA
GWHGABGR007323	1.39	0.113333	-3.6164	0.000106189	0.00107063	Down	probable G-protein coupled receptor 158 [Papilio xuthus]	K08469 GPR158; G protein-coupled receptor 158	ko04030:G protein-coupled receptors;	GO:0004965;	GO:0007186;	GO:0016021;
GWHGABGR007326	219.727	84.6	-1.377	0.00108302	0.00724673	Down	CCDC46 protein [Operophtera brumata]	NA	NA	NA	NA	NA
GWHGABGR007338	1.44	0.44	-1.7105	0.00295638	0.0164648	Down	atrial natriuretic peptide-converting enzyme [Bombyx mori]	K09614 CORIN; atrial natriuretic peptide-converting enzyme [EC:3.4.21.-]	ko01002:Peptidases and inhibitors;	NA	NA	NA
GWHGABGR007342	5.30667	11.0333	1.056	0.00138268	0.0088536	Up	gamma-1-syntrophin [Bombyx mori]	NA	NA	NA	NA	NA
GWHGABGR007345	2.9	1.18	-1.2973	0.0015363	0.00966766	Down	Down syndrome cell adhesion molecule-like protein Dscam2 [Bombyx mori]	K06767 DSCAM; Down syndrome cell adhesion molecule	ko04515:Cell adhesion molecules;	NA	NA	GO:0016020;
GWHGABGR007357	1.55667	0.38	-2.0344	0.000281451	0.00237705	Down	Down syndrome cell adhesion molecule-like protein Dscam2 [Amyelois transitella]	NA	NA	NA	NA	NA
GWHGABGR007367	7.16	2.94667	-1.2809	2.53219e-05	0.000320108	Down	armadillo repeat-containing protein 3 [Bombyx mori]	NA	NA	NA	NA	NA
GWHGABGR007369	6.04667	14.3433	1.2462	0.000157699	0.00147501	Up	acetylcholinesterase isoform X1 [Papilio xuthus]	NA	NA	NA	NA	NA
GWHGABGR007376	1.06	3.22	1.603	0.00054225	0.0040729	Up	acetylcholinesterase isoform X2 [Papilio xuthus]	NA	NA	NA	NA	GO:0016021;
GWHGABGR007382	12.8	25.93	1.0185	0.000682456	0.00493887	Up	band 4.1-like protein 4 [Amyelois transitella]	NA	NA	NA	NA	NA
GWHGABGR007386	41.14	17.1067	-1.266	0.00172881	0.0106582	Down	uncharacterized protein C15orf26 [Amyelois transitella]	NA	NA	NA	NA	NA
GWHGABGR007404	184.683	61.2433	-1.5924	4.52134e-09	1.49351e-07	Down	cilia- and flagella-associated protein 57 isoform X2 [Amyelois transitella]	NA	NA	NA	NA	NA
GWHGABGR007415	47.66	162.093	1.766	9.08655e-12	4.57256e-10	Up	semaphorin-1A-like [Bombyx mori]	K06842 SEMA6; semaphorin 6	ko04360:Axon guidance;	NA	NA	NA
GWHGABGR007441	3.02333	14.6633	2.278	1.58129e-12	8.99858e-11	Up	putative inorganic phosphate cotransporter [Bombyx mori]	K08193 SLC17A; MFS transporter, ACS family, solute carrier family 17 (sodium-dependent inorganic phosphate cotransporter), other	ko02000:Transporters;	NA	GO:0055085;	GO:0016021;
GWHGABGR007453	181.063	70.62	-1.3583	1.03444e-06	1.99326e-05	Down	protein Iapos;m not dead yet-like [Bombyx mori]	K14445 SLC13A2_3_5; solute carrier family 13 (sodium-dependent dicarboxylate transporter), member 2/3/5	ko02000:Transporters;	NA	NA	NA
GWHGABGR007459	57.7267	23.5333	-1.2945	0.000382733	0.00305701	Down	coiled-coil domain-containing protein 96 [Bombyx mori]	NA	NA	NA	NA	NA
GWHGABGR007460	28.3033	124.487	2.1369	2.16602e-15	1.76637e-13	Up	putative inorganic phosphate cotransporter [Papilio polytes]	K08193 SLC17A; MFS transporter, ACS family, solute carrier family 17 (sodium-dependent inorganic phosphate cotransporter), other	ko02000:Transporters;	NA	GO:0055085;	GO:0016021;
GWHGABGR007461	5.12667	14.5733	1.5072	1.25341e-06	2.35798e-05	Up	putative inorganic phosphate cotransporter [Papilio xuthus]	K08193 SLC17A; MFS transporter, ACS family, solute carrier family 17 (sodium-dependent inorganic phosphate cotransporter), other	ko02000:Transporters;	NA	GO:0055085;	GO:0016021;
GWHGABGR007464	0.313333	2.74	3.1284	5.80146e-08	1.51618e-06	Up	putative inorganic phosphate cotransporter [Bombyx mori] gt;gi|827546301|ref|XP_012545590.1| PREDICTED: putative inorganic phosphate cotransporter [Bombyx mori]	K08193 SLC17A; MFS transporter, ACS family, solute carrier family 17 (sodium-dependent inorganic phosphate cotransporter), other	ko02000:Transporters;	NA	GO:0055085;	GO:0016021;
GWHGABGR007478	17.4333	8.64333	-1.0122	8.811e-05	0.000911111	Down	mitochondrial uncoupling protein 4 [Amyelois transitella] gt;gi|913301410|ref|XP_013200005.1| PREDICTED: mitochondrial uncoupling protein 4 [Amyelois transitella] gt;gi|913301413|ref|XP_013200006.1| PREDICTED: mitochondrial uncoupling protein 4 [Amyelois transitella] gt;gi|913301415|ref|XP_013200007.1| PREDICTED: mitochondrial uncoupling protein 4 [Amyelois transitella]	K15112 SLC25A27, UCP4; solute carrier family 25 (mitochondrial uncoupling protein), member 27	ko02000:Transporters;	NA	NA	NA
GWHGABGR007482	183.9	71.28	-1.3674	0.000616731	0.00455001	Down	ubiquitin carboxyl-terminal hydrolase 7-like isoform X1 [Papilio xuthus]	K11838 USP7, UBP15; ubiquitin carboxyl-terminal hydrolase 7 [EC:3.4.19.12]	ko04068:FoxO signaling pathway;ko05203:Viral carcinogenesis;ko05169:Epstein-Barr virus infection;ko01002:Peptidases and inhibitors;ko04121:Ubiquitin system;	GO:0036459;	GO:0006511;GO:0016579;	NA
GWHGABGR007483	213.903	83.1767	-1.3627	8.13455e-05	0.0008536	Down	ubiquitin carboxyl-terminal hydrolase 7-like [Amyelois transitella]	K11838 USP7, UBP15; ubiquitin carboxyl-terminal hydrolase 7 [EC:3.4.19.12]	ko04068:FoxO signaling pathway;ko05203:Viral carcinogenesis;ko05169:Epstein-Barr virus infection;ko01002:Peptidases and inhibitors;ko04121:Ubiquitin system;	GO:0036459;	GO:0006511;GO:0016579;	NA
GWHGABGR007486	2.78667	0.54	-2.3675	0.00158188	0.00989254	Down	uncharacterized protein LOC106119172 [Papilio xuthus]	NA	NA	NA	NA	NA
GWHGABGR007497	1.77333	0.416667	-2.0895	0.00622445	0.0303125	Down	kinesin-like protein KIF19 isoform X2 [Bombyx mori]	K10401 KIF18_19; kinesin family member 18/19	ko04812:Cytoskeleton proteins;	GO:0003777;GO:0005524;GO:0008017;	GO:0007018;	GO:0005874;
GWHGABGR007520	54.0867	19.8733	-1.4444	5.0658e-06	8.01185e-05	Down	uncharacterized protein LOC101737817 isoform X1 [Bombyx mori]	NA	NA	NA	NA	NA
GWHGABGR007521	104.69	24.3133	-2.1063	1.53596e-14	1.11782e-12	Down	uncharacterized protein LOC101737344 [Bombyx mori] gt;gi|512905225|ref|XP_004925891.1| PREDICTED: uncharacterized protein LOC101737344 [Bombyx mori]	NA	NA	NA	NA	GO:0016021;
GWHGABGR007546	2.29667	4.94333	1.1059	0.000809101	0.00571533	Up	uncharacterized protein LOC101746842 [Bombyx mori]	K23869 GALS; galactan beta-1,4-galactosyltransferase [EC:2.4.1.-]	ko01003:Glycosyltransferases;	NA	NA	NA
GWHGABGR007571	10.8167	5.04333	-1.1008	0.0092335	0.0415644	Down	protein KGM_12790 [Danaus plexippus]	K00736 MGAT2; alpha-1,6-mannosyl-glycoprotein beta-1,2-N-acetylglucosaminyltransferase [EC:2.4.1.143]	ko00510:N-Glycan biosynthesis;ko00513:Various types of N-glycan biosynthesis;ko01003:Glycosyltransferases;	NA	NA	NA
GWHGABGR007585	5.71667	1.88333	-1.6019	0.0017964	0.0110006	Down	NA	NA	NA	NA	NA	NA
GWHGABGR007587	5.45	25.24	2.2114	5.19141e-23	8.24622e-21	Up	N-sulphoglucosamine sulphohydrolase [Bombyx mori]	NA	NA	GO:0008484;	GO:0008152;	NA
GWHGABGR007588	7.85	40.75	2.376	7.19255e-22	1.02646e-19	Up	N-sulphoglucosamine sulphohydrolase [Bombyx mori]	K01565 SGSH; N-sulfoglucosamine sulfohydrolase [EC:3.10.1.1]	ko00531:Glycosaminoglycan degradation;ko04142:Lysosome;	GO:0008484;	GO:0008152;	NA
GWHGABGR007589	0.836667	4.38667	2.3904	4.26623e-10	1.65811e-08	Up	N-sulphoglucosamine sulphohydrolase [Bombyx mori]	NA	NA	GO:0008484;	GO:0008152;	NA
GWHGABGR007600	1.61333	0.35	-2.2046	0.00356774	0.0191682	Down	NA	NA	NA	NA	NA	NA
GWHGABGR007607	1.33333	0.276667	-2.2688	0.00422697	0.0220991	Down	oxidase [Bombyx mori]	NA	NA	GO:0016491;	NA	NA
GWHGABGR007611	43.1933	16.0167	-1.4312	0.000196567	0.00176533	Down	clusterin-associated protein 1, partial [Bombyx mori]	K19684 CLUAP1, DYF3; clusterin-associated protein 1	ko03036:Chromosome and associated proteins;	NA	NA	NA
GWHGABGR007613	213.517	525.667	1.2998	1.53526e-05	0.000210545	Up	protein singed [Plutella xylostella]	K23551 FSCN1; fascin 1	ko05206:MicroRNAs in cancer;ko04131:Membrane trafficking;ko04812:Cytoskeleton proteins;	GO:0030674;GO:0051015;	GO:0007015;	GO:0005737;GO:0005856;
GWHGABGR007621	2.59	0.993333	-1.3826	0.00173225	0.0106722	Down	[Antheraea pernyi]	NA	NA	GO:0030246;	NA	NA
GWHGABGR007622	100.12	36.2933	-1.464	0.000418746	0.00328152	Down	[Antheraea pernyi]	NA	NA	GO:0030246;	NA	NA
GWHGABGR007623	78.32	29.4133	-1.4129	0.000482486	0.00367845	Down	uncharacterized protein LOC106136344 [Amyelois transitella]	NA	NA	NA	NA	NA
GWHGABGR007627	6.83667	1.92667	-1.8272	0.000286689	0.00241387	Down	allatostatin-A receptor [Plutella xylostella]	K04233 ASTA-R; allatostatin A receptor	ko04030:G protein-coupled receptors;	GO:0004930;GO:0042562;GO:0042923;	GO:0007186;	GO:0005886;GO:0016021;
GWHGABGR007631	6.53667	2.17	-1.5909	0.000100192	0.0010193	Down	allatostatin-A receptor [Amyelois transitella]	K04233 ASTA-R; allatostatin A receptor	ko04030:G protein-coupled receptors;	GO:0004930;GO:0042562;GO:0042923;	GO:0007186;	GO:0005886;GO:0016021;
GWHGABGR007633	0.836667	0.16	-2.3866	0.00643342	0.0311155	Down	lectin [Antheraea pernyi]	NA	NA	NA	NA	NA
GWHGABGR007636	0.376667	0.0133333	-4.8202	0.00481148	0.0245644	Down	ecdysone oxidase, partial [Operophtera brumata]	NA	NA	NA	NA	NA
GWHGABGR007662	22.4467	54.3	1.2745	0.000323838	0.00266827	Up	heavy chain, non-muscle [Papilio xuthus]	NA	NA	GO:0003774;GO:0003779;GO:0005524;	NA	GO:0016459;
GWHGABGR007665	258.183	643.073	1.3166	1.22913e-07	3.01377e-06	Up	myosin heavy chain, non-muscle [Papilio polytes]	K10352 MYH9s; myosin heavy chain 9/10/11/14	ko04530:Tight junction;ko04810:Regulation of actin cytoskeleton;ko04270:Vascular smooth muscle contraction;ko05130:Pathogenic Escherichia coli infection;ko04812:Cytoskeleton proteins;ko04147:Exosome;	NA	NA	NA
GWHGABGR007669	0.001	0.56	9.1293	0.000142246	0.00135687	Up	uncharacterized protein LOC101744777 isoform X1 [Bombyx mori]	NA	NA	GO:0004601;GO:0020037;	GO:0006979;GO:0055114;GO:0098869;	NA
GWHGABGR007675	80.2533	25.55	-1.6512	3.48408e-05	0.000420646	Down	protein KGM_06279 [Danaus plexippus]	NA	NA	NA	NA	NA
GWHGABGR007676	1.66667	5.43333	1.7049	2.04587e-06	3.61082e-05	Up	7 [Spodoptera exigua]	K01183 E3.2.1.14; chitinase [EC:3.2.1.14]	ko00520:Amino sugar and nucleotide sugar metabolism;	GO:0004568;GO:0008061;	GO:0005975;GO:0006032;	GO:0005576;
GWHGABGR007677	5.10333	16.5367	1.6962	1.11451e-05	0.000160305	Up	7 [Spodoptera exigua]	K01183 E3.2.1.14; chitinase [EC:3.2.1.14]	ko00520:Amino sugar and nucleotide sugar metabolism;	GO:0004568;GO:0008061;	GO:0005975;GO:0006032;	GO:0005576;
GWHGABGR007679	17.0067	53.2067	1.6455	1.1529e-12	6.64351e-11	Up	uncharacterized protein LOC106142577 isoform X1 [Amyelois transitella]	NA	NA	NA	NA	NA
GWHGABGR007684	144.14	315.113	1.1284	9.04913e-08	2.28001e-06	Up	rho GDP-dissociation inhibitor 1-like [Plutella xylostella] gt;gi|768432802|ref|XP_011557740.1| PREDICTED: rho GDP-dissociation inhibitor 1-like [Plutella xylostella] gt;gi|768445351|ref|XP_011564568.1| PREDICTED: rho GDP-dissociation inhibitor 1-like isoform X2 [Plutella xylostella] gt;gi|768445353|ref|XP_011564569.1| PREDICTED: rho GDP-dissociation inhibitor 1-like isoform X2 [Plutella xylostel…	K12462 ARHGDI, RHOGDI; Rho GDP-dissociation inhibitor	ko04962:Vasopressin-regulated water reabsorption;ko04722:Neurotrophin signaling pathway;ko04147:Exosome;	NA	NA	NA
GWHGABGR007690	12.8767	28.1733	1.1296	3.89474e-06	6.35226e-05	Up	galactokinase-like isoform X2 [Bombyx mori]	K00849 galK; galactokinase [EC:2.7.1.6]	ko00052:Galactose metabolism;ko00520:Amino sugar and nucleotide sugar metabolism;ko04147:Exosome;	NA	NA	NA
GWHGABGR007695	16.1433	36.8967	1.1926	0.000737977	0.00528257	Up	acylamino-acid-releasing enzyme-like [Papilio xuthus] gt;gi|910332243|ref|XP_013169477.1| PREDICTED: acylamino-acid-releasing enzyme-like [Papilio xuthus]	K01303 APEH; acylaminoacyl-peptidase [EC:3.4.19.1]	ko01002:Peptidases and inhibitors;	GO:0008236;	NA	NA
GWHGABGR007701	53.1433	200.027	1.9122	0.000979176	0.00669911	Up	NA	NA	NA	NA	NA	NA
GWHGABGR007702	5.79333	37.45	2.6925	3.38563e-05	0.000410602	Up	NA	NA	NA	NA	NA	NA
GWHGABGR007703	4.58333	15.62	1.7689	3.55581e-06	5.84644e-05	Up	[Operophtera brumata]	K01194 TREH, treA, treF; alpha,alpha-trehalase [EC:3.2.1.28]	ko00500:Starch and sucrose metabolism;ko00537:Glycosylphosphatidylinositol (GPI)-anchored proteins;	GO:0004555;	GO:0005991;	NA
GWHGABGR007704	0.993333	4.00667	2.0121	2.35922e-05	0.000301581	Up	uncharacterized protein LOC106118787 [Papilio xuthus]	NA	NA	GO:0004555;	GO:0005991;	NA
GWHGABGR007705	2.47	16.8833	2.773	1.00442e-08	3.14173e-07	Up	precursor [Bombyx mori] gt;gi|418128|sp|P32358.1|TREA_BOMMO RecName: Full=Trehalase; AltName: Full=Alpha,alpha-trehalase; AltName: Full=Alpha,alpha-trehalose glucohydrolase; Flags: Precursor gt;gi|217294|dbj|BAA02909.1| trehalase [Bombyx mori] gt;gi|685089|gb|AAC60507.1| trehalase [Bombyx mori]	K01194 TREH, treA, treF; alpha,alpha-trehalase [EC:3.2.1.28]	ko00500:Starch and sucrose metabolism;ko00537:Glycosylphosphatidylinositol (GPI)-anchored proteins;	GO:0016787;	NA	GO:0016020;
GWHGABGR007709	7.72667	3.72	-1.0545	0.0011423	0.00757404	Down	kinase 2 [Biston betularia]	NA	NA	GO:0016301;	GO:0016310;	NA
GWHGABGR007714	51.4533	19.82	-1.3763	2.52205e-05	0.000319267	Down	protein KGM_11309 [Danaus plexippus]	NA	NA	NA	NA	NA
GWHGABGR007727	0.453333	0.03	-3.9175	0.0095431	0.0426951	Down	protein cortex [Bombyx mori]	K03363 CDC20; cell division cycle 20, cofactor of APC complex	ko04120:Ubiquitin mediated proteolysis;ko04110:Cell cycle;ko04111:Cell cycle - yeast;ko04113:Meiosis - yeast;ko04114:Oocyte meiosis;ko05203:Viral carcinogenesis;ko05166:Human T-cell leukemia virus 1 infection;ko04121:Ubiquitin system;ko03036:Chromosome and associated proteins;	NA	NA	NA
GWHGABGR007734	71.2933	199.72	1.4861	5.35234e-05	0.000602411	Up	astrocyte-derived neurotrophic factor [Operophtera brumata]	K22556 MANF, ARMET; mesencephalic astrocyte-derived neurotrophic factor	ko04131:Membrane trafficking;	NA	NA	NA
GWHGABGR007737	376.277	178.603	-1.075	3.77184e-06	6.16281e-05	Down	ribonuclease Z, mitochondrial isoform X1 [Bombyx mori]	K00784 rnz; ribonuclease Z [EC:3.1.26.11]	ko03013:RNA transport;ko03016:Transfer RNA biogenesis;	NA	NA	NA
GWHGABGR007749	25.51	57.56	1.174	3.91294e-06	6.36942e-05	Up	LOW QUALITY PROTEIN: thymidylate kinase [Bombyx mori]	K00943 tmk, DTYMK; dTMP kinase [EC:2.7.4.9]	ko00240:Pyrimidine metabolism;	GO:0004798;GO:0005524;	GO:0006233;GO:0046939;	NA
GWHGABGR007756	78.0367	22.8733	-1.7705	5.29143e-07	1.10341e-05	Down	protein KGM_04578 [Danaus plexippus]	NA	NA	NA	NA	NA
GWHGABGR007757	164.033	67.8967	-1.2726	0.000735704	0.00527231	Down	shuttle craft-like protein [Heliconius erato]	NA	NA	NA	NA	NA
GWHGABGR007761	17.0933	7.88	-1.1172	0.000150193	0.00142302	Down	NADH-ubiquinone oxidoreductase 75 kDa subunit, mitochondrial precursor [Danaus plexippus]	NA	NA	GO:0008137;GO:0009055;GO:0051536;	GO:0042773;	GO:0016020;
GWHGABGR007769	468.173	164.78	-1.5065	1.21818e-05	0.000172902	Down	coiled-coil domain-containing protein 40 [Amyelois transitella]	NA	NA	NA	NA	NA
GWHGABGR007770	7.75	3.07667	-1.3328	0.000189736	0.00171579	Down	intraflagellar transport protein 56 [Bombyx mori]	K19685 TTC26, IFT56, DYF13; intraflagellar transport protein 56	ko03036:Chromosome and associated proteins;	NA	NA	NA
GWHGABGR007772	69.6767	21.27	-1.7119	1.27158e-07	3.1095e-06	Down	CBR-EAT-6 protein [Operophtera brumata]	K01539 ATP1A; sodium/potassium-transporting ATPase subunit alpha [EC:7.2.2.13]	ko04024:cAMP signaling pathway;ko04022:cGMP-PKG signaling pathway;ko04911:Insulin secretion;ko04918:Thyroid hormone synthesis;ko04919:Thyroid hormone signaling pathway;ko04925:Aldosterone synthesis and secretion;ko04260:Cardiac muscle contraction;ko04261:Adrenergic signaling in cardiomyocytes;ko04970:Salivary secretion;ko04971:Gastric acid secretion;ko04972:Pancreatic secretion;ko04976:Bile secre…	GO:0005391;GO:0005524;GO:0046872;	GO:0006813;GO:0006814;GO:0010248;GO:0090662;	GO:0016021;
GWHGABGR007775	1.56333	0.54	-1.5336	0.00452856	0.0234078	Down	finger protein, partial [Oryctes borbonicus]	NA	NA	NA	NA	NA
GWHGABGR007776	2.43	0.746667	-1.7024	0.00489177	0.0249047	Down	zinc finger protein 684-like isoform X1 [Bombyx mori]	NA	NA	NA	NA	NA
GWHGABGR007784	2739.63	10098.8	1.8821	7.52409e-18	7.90053e-16	Up	5C, isoform B [Drosophila melanogaster] gt;gi|24639997|ref|NP_727048.1| actin 5C, isoform A [Drosophila melanogaster] gt;gi|62473515|ref|NP_001014725.1| actin 5C, isoform D [Drosophila melanogaster] gt;gi|62473526|ref|NP_001014726.1| actin 5C, isoform C [Drosophila melanogaster] gt;gi|187109134|ref|NP_001119672.1| actin related protein 1 [Acyrthosiphon pisum] gt;gi|187281844|ref|NP_001119727.1| a…	K05692 ACTB_G1; actin beta/gamma 1	ko04015:Rap1 signaling pathway;ko04390:Hippo signaling pathway;ko04391:Hippo signaling pathway - fly;ko04145:Phagosome;ko04210:Apoptosis;ko04510:Focal adhesion;ko04520:Adherens junction;ko04530:Tight junction;ko04810:Regulation of actin cytoskeleton;ko04611:Platelet activation;ko04670:Leukocyte transendothelial migration;ko04921:Oxytocin signaling pathway;ko04919:Thyroid hormone signaling pathway…	GO:0005200;GO:0005524;	GO:0000281;GO:0002121;GO:0006338;GO:0006909;GO:0007010;GO:0007291;GO:0016319;GO:0032507;GO:0035148;	GO:0005737;GO:0005811;GO:0005875;GO:0005884;GO:0031011;GO:0035060;
GWHGABGR007789	563.627	254.257	-1.1485	0.00464885	0.0239011	Down	NA	NA	NA	NA	NA	NA
GWHGABGR007790	0.54	2.78667	2.3675	0.000633109	0.00465768	Up	uncharacterized protein LOC105278600 [Cerapachys biroi]	NA	NA	NA	NA	NA
GWHGABGR007791	32.5033	11.37	-1.5154	0.000115176	0.00113602	Down	keratin-associated protein 5-4-like [Bombyx mori]	NA	NA	NA	NA	NA
GWHGABGR007792	520.723	247.64	-1.0723	0.00431579	0.0224734	Down	NA	NA	NA	NA	NA	NA
GWHGABGR007802	74.9567	217.017	1.5337	1.05423e-12	6.16806e-11	Up	uncharacterized protein LOC101739854 isoform X2 [Bombyx mori]	NA	NA	NA	NA	GO:0016020;
GWHGABGR007809	5.31333	12.6667	1.2533	3.49024e-05	0.000421002	Up	[Samia ricini]	K21894 CYGB; cytoglobin	ko02000:Transporters;	GO:0005344;GO:0019825;GO:0020037;	GO:0015671;	NA
GWHGABGR007834	3.40333	1.44	-1.2409	0.00805979	0.0372541	Down	protein OBRU01_13454, partial [Operophtera brumata]	NA	NA	GO:0005215;	NA	GO:0016020;
GWHGABGR007837	13.4	40.19	1.5846	3.59683e-13	2.24243e-11	Up	protein OBRU01_06573, partial [Operophtera brumata]	NA	NA	GO:0022857;	GO:0055085;	GO:0016021;
GWHGABGR007838	2.31333	6.41667	1.4719	7.57771e-05	0.000807125	Up	protein OBRU01_06573, partial [Operophtera brumata]	NA	NA	GO:0022857;	GO:0055085;	GO:0016021;
GWHGABGR007839	2.87333	9.01	1.6488	3.25887e-09	1.10476e-07	Up	facilitated trehalose transporter Tret1-like [Bombyx mori]	NA	NA	NA	NA	NA
GWHGABGR007842	9.61667	47.65	2.3089	2.32307e-06	4.04533e-05	Up	uncharacterized protein LOC106107482 isoform X1 [Papilio polytes]	NA	NA	NA	NA	NA
GWHGABGR007843	40.6567	134.74	1.7286	1.17784e-14	8.78185e-13	Up	ubiquitin-protein ligase [Operophtera brumata]	K04506 SIAH1; E3 ubiquitin-protein ligase SIAH1 [EC:2.3.2.27]	ko04120:Ubiquitin mediated proteolysis;ko04013:MAPK signaling pathway - fly;ko04310:Wnt signaling pathway;ko04115:p53 signaling pathway;ko04121:Ubiquitin system;	GO:0004842;GO:0008270;GO:0016874;	GO:0006511;GO:0007275;GO:0016567;	GO:0005634;
GWHGABGR007849	57.7867	129.047	1.1591	9.04576e-06	0.000133688	Up	protein abnormal spindle [Amyelois transitella]	K16743 ASPM, ASP; abnormal spindle-like microcephaly-associated protein	ko03036:Chromosome and associated proteins;	NA	NA	NA
GWHGABGR007857	63.77	167.017	1.389	4.85591e-10	1.86351e-08	Up	UNC93-like protein MFSD11 isoform X2 [Papilio machaon]	NA	NA	NA	NA	NA
GWHGABGR007871	4.99	19.48	1.9649	1.34372e-07	3.25109e-06	Up	uncharacterized protein LOC101736981 [Bombyx mori] gt;gi|827551682|ref|XP_012547691.1| PREDICTED: uncharacterized protein LOC101736981 [Bombyx mori] gt;gi|827551684|ref|XP_012547692.1| PREDICTED: uncharacterized protein LOC101736981 [Bombyx mori]	K00019 E1.1.1.30, bdh; 3-hydroxybutyrate dehydrogenase [EC:1.1.1.30]	ko00650:Butanoate metabolism;ko00072:Synthesis and degradation of ketone bodies;	NA	NA	NA
GWHGABGR007874	8.19	2.93667	-1.4797	0.0010747	0.00720098	Down	aquaporin AQPAe.a-like [Bombyx mori]	NA	NA	NA	NA	NA
GWHGABGR007876	0.833333	0.03	-4.7959	0.000688221	0.00496215	Down	NA	NA	NA	NA	NA	NA
GWHGABGR007879	158.867	77.34	-1.0385	1.15236e-06	2.19044e-05	Down	uncharacterized protein LOC101746298 [Bombyx mori] gt;gi|827551281|ref|XP_012547532.1| PREDICTED: uncharacterized protein LOC101746298 [Bombyx mori]	NA	NA	NA	NA	NA
GWHGABGR007899	0.953333	4.97333	2.3832	6.87953e-05	0.000742282	Up	protein KGM_21429 [Danaus plexippus]	NA	NA	NA	NA	NA
GWHGABGR007904	10.2733	25.87	1.3324	1.42926e-05	0.000198604	Up	4-coumarate--CoA ligase 1-like [Amyelois transitella]	NA	NA	GO:0003824;	GO:0008152;	NA
GWHGABGR007905	0.176667	1.12333	2.6687	0.0016376	0.0101818	Up	protein OBRU01_02490, partial [Operophtera brumata]	NA	NA	NA	NA	NA
GWHGABGR007916	31.1467	11.54	-1.4324	4.75152e-05	0.000546211	Down	secreted peptide 30 [Danaus plexippus]	NA	NA	NA	NA	NA
GWHGABGR007924	30.3667	74.24	1.2897	2.32968e-06	4.04913e-05	Up	probable 4-coumarate--CoA ligase 3 [Bombyx mori] gt;gi|827551451|ref|XP_012547605.1| PREDICTED: probable 4-coumarate--CoA ligase 3 [Bombyx mori]	NA	NA	GO:0003824;	GO:0008152;	NA
GWHGABGR007948	8.67667	33.43	1.9459	1.07422e-07	2.67339e-06	Up	amyloid protein precursor-like protein [Manduca sexta]	K04520 APP; amyloid beta A4 protein	ko04726:Serotonergic synapse;ko05010:Alzheimer disease;ko01002:Peptidases and inhibitors;ko00535:Proteoglycans;ko00536:Glycosaminoglycan binding proteins;	GO:0005515;GO:0008201;GO:0046914;	NA	GO:0016021;
GWHGABGR007949	20.2367	90.4767	2.1606	7.97841e-17	7.51245e-15	Up	[Bombyx mori]	K04520 APP; amyloid beta A4 protein	ko04726:Serotonergic synapse;ko05010:Alzheimer disease;ko01002:Peptidases and inhibitors;ko00535:Proteoglycans;ko00536:Glycosaminoglycan binding proteins;	GO:0005515;GO:0008201;GO:0046914;	NA	GO:0016021;
GWHGABGR007953	14.01	6.26667	-1.1607	0.00164791	0.0102389	Down	repressor RelE [Operophtera brumata]	NA	NA	NA	NA	NA
GWHGABGR007959	0.983333	4.33333	2.1397	3.60793e-06	5.9268e-05	Up	uncharacterized protein LOC101738309 [Bombyx mori]	NA	NA	NA	NA	GO:0016021;
GWHGABGR007969	15.3567	6.10333	-1.3312	6.96953e-05	0.000750663	Down	N-acetyltransferase [Antheraea pernyi]	NA	NA	GO:0008080;	NA	NA
GWHGABGR007977	22.0467	9.72333	-1.181	0.00189344	0.0114985	Down	elongation of very long chain fatty acids protein 4-like [Bombyx mori]	K10249 ELOVL4; elongation of very long chain fatty acids protein 4 [EC:2.3.1.199]	ko00062:Fatty acid elongation;ko01040:Biosynthesis of unsaturated fatty acids;ko01004:Lipid biosynthesis proteins;	NA	NA	NA
GWHGABGR007982	193.437	77.6933	-1.316	0.0001189	0.00116584	Down	P450 CYP339A1 [Bombyx mori] gt;gi|186972164|gb|ACC99358.1| CYP339A1 [Bombyx mori] gt;gi|433338877|dbj|BAM73794.1| cytochrome P450 [Bombyx mori]	K07436 CYP24A1; vitamin D3 24-hydroxylase [EC:1.14.15.16]	ko00100:Steroid biosynthesis;ko04928:Parathyroid hormone synthesis, secretion and action;ko05206:MicroRNAs in cancer;ko00199:Cytochrome P450;	GO:0005488;GO:0016491;	NA	NA
GWHGABGR007988	24.94	6.83667	-1.8671	0.00444839	0.0230325	Down	sortilin-related receptor-like, partial [Amyelois transitella]	NA	NA	NA	NA	GO:0005622;
GWHGABGR008000	12.5333	5.52333	-1.1822	0.0025316	0.014547	Down	fasciclin-2-like [Bombyx mori]	K06491 NCAM, CD56; neural cell adhesion molecule	ko04514:Cell adhesion molecules;ko05020:Prion diseases;ko04131:Membrane trafficking;ko04515:Cell adhesion molecules;ko04090:CD molecules;ko00536:Glycosaminoglycan binding proteins;ko00537:Glycosylphosphatidylinositol (GPI)-anchored proteins;	NA	NA	NA
GWHGABGR008013	90.9933	42.2833	-1.1057	0.00220222	0.0130055	Down	putative uncharacterized protein DDB_G0285869 [Bombyx mori]	NA	NA	NA	NA	NA
GWHGABGR008021	6.86667	2.60333	-1.3992	5.09703e-05	0.000579747	Down	uncharacterized protein LOC101741016 [Bombyx mori]	NA	NA	NA	NA	NA
GWHGABGR008024	58.47	28.3333	-1.0452	5.01972e-06	7.94586e-05	Down	transcription factor kayak isoform X1 [Bombyx mori]	K21406 ATF3, A3-3; activating transcription factor 3	ko03000:Transcription factors;	NA	NA	NA
GWHGABGR008026	7.83333	2.62667	-1.5764	2.34127e-05	0.000299916	Down	phytanoyl-CoA dioxygenase, peroxisomal-like [Amyelois transitella]	K00477 PHYH; phytanoyl-CoA hydroxylase [EC:1.14.11.18]	ko04146:Peroxisome;	GO:0051213;	GO:0055114;	NA
GWHGABGR008027	0.553333	0.07	-2.9827	0.00475185	0.0243143	Down	protein precursor [Spodoptera litura]	K09640 TMPRSS9; transmembrane protease serine 9 [EC:3.4.21.-]	ko01002:Peptidases and inhibitors;	GO:0004252;	GO:0006508;	NA
GWHGABGR008032	331.083	120.71	-1.4556	0.00150953	0.00952819	Down	protein precursor [Spodoptera litura]	NA	NA	GO:0008233;	NA	NA
GWHGABGR008038	26.57	10.6133	-1.3239	0.000861848	0.00603889	Down	protein OBRU01_01700 [Operophtera brumata]	NA	NA	NA	NA	NA
GWHGABGR008042	39.3933	17.4	-1.1789	1.21986e-07	2.99506e-06	Down	protein RR-1 motif 10 precursor [Bombyx mori] gt;gi|223671121|tpd|FAA00512.1| TPA: putative cuticle protein [Bombyx mori]	NA	NA	GO:0042302;	NA	NA
GWHGABGR008047	235.783	86.54	-1.446	7.98256e-05	0.000840931	Down	uncharacterized protein LOC106138057 [Amyelois transitella]	K00699 UGT; glucuronosyltransferase [EC:2.4.1.17]	ko00040:Pentose and glucuronate interconversions;ko00053:Ascorbate and aldarate metabolism;ko00140:Steroid hormone biosynthesis;ko00830:Retinol metabolism;ko00860:Porphyrin and chlorophyll metabolism;ko00980:Metabolism of xenobiotics by cytochrome P450;ko00982:Drug metabolism - cytochrome P450;ko00983:Drug metabolism - other enzymes;ko04976:Bile secretion;ko05204:Chemical carcinogenesis;ko01003:G…	NA	NA	NA
GWHGABGR008060	250.56	52.8633	-2.2448	3.09186e-12	1.70118e-10	Down	variant A [Bombyx mandarina]	NA	NA	NA	NA	NA
GWHGABGR008064	29.35	172.733	2.5571	2.45394e-14	1.74421e-12	Up	iron/zinc purple acid phosphatase-like protein [Bombyx mori]	K22390 ACP7; acid phosphatase type 7	ko99999:Others;	GO:0003993;GO:0046872;	GO:0016311;	NA
GWHGABGR008075	1.73333	339.403	7.6133	8.39765e-67	1.02267e-63	Up	precursor [Bombyx mori] gt;gi|643092|emb|CAA87462.1| urbain [Bombyx mori]	NA	NA	NA	NA	NA
GWHGABGR008092	8.85333	28.5333	1.6884	3.91922e-06	6.36942e-05	Up	neuroglobin-like [Amyelois transitella]	K21893 NGB; neuroglobin	ko02000:Transporters;	NA	NA	NA
GWHGABGR008098	460.92	1316.21	1.5138	7.54824e-11	3.33859e-09	Up	plexin A3 [Bombyx mori]	K06820 PLXNA; plexin A	ko04360:Axon guidance;	GO:0017154;	GO:0071526;	GO:0016021;
GWHGABGR008102	4.19333	11.5467	1.4613	0.000251172	0.00217242	Up	acyl-CoA:lysophosphatidylglycerol acyltransferase 1-like [Bombyx mori]	K13514 LPGAT1; lysophosphatidylglycerol acyltransferase 1 [EC:2.3.1.-]	ko00564:Glycerophospholipid metabolism;ko01004:Lipid biosynthesis proteins;	NA	NA	NA
GWHGABGR008104	58.3333	376.217	2.6892	1.40489e-30	3.42175e-28	Up	uncharacterized protein LOC101738605 [Bombyx mori]	NA	NA	NA	NA	NA
GWHGABGR008114	45.2133	7.19333	-2.652	2.9937e-07	6.60458e-06	Down	[Bombyx mori] gt;gi|2058458|gb|AAB53257.1| p260 [Bombyx mori]	K00665 FASN; fatty acid synthase, animal type [EC:2.3.1.85]	ko00061:Fatty acid biosynthesis;ko04152:AMPK signaling pathway;ko04910:Insulin signaling pathway;ko01004:Lipid biosynthesis proteins;ko04147:Exosome;	GO:0016491;GO:0016740;GO:0016788;	GO:0009058;GO:0055114;	NA
GWHGABGR008118	71.8233	7.85667	-3.1925	1.00184e-19	1.23652e-17	Down	fatty acid synthase-like [Bombyx mori]	K00665 FASN; fatty acid synthase, animal type [EC:2.3.1.85]	ko00061:Fatty acid biosynthesis;ko04152:AMPK signaling pathway;ko04910:Insulin signaling pathway;ko01004:Lipid biosynthesis proteins;ko04147:Exosome;	GO:0003824;	GO:0008152;	NA
GWHGABGR008120	1.63333	0.203333	-3.0059	0.000986254	0.00672737	Down	acid synthase [Papilio xuthus]	NA	NA	NA	NA	NA
GWHGABGR008127	8.33	2.32333	-1.8421	1.4005e-05	0.000195141	Down	protein KGM_07411 [Danaus plexippus]	NA	NA	NA	NA	GO:0016020;
GWHGABGR008130	46.6267	1.10333	-5.4012	7.5806e-17	7.24263e-15	Down	odorant receptor 4-like [Bombyx mori]	NA	NA	NA	NA	NA
GWHGABGR008136	1.49	7.54333	2.3399	5.92205e-07	1.22512e-05	Up	transcriptase [Bombyx mori]	NA	NA	NA	NA	NA
GWHGABGR008148	30.5933	70.11	1.1964	0.000741994	0.00530905	Up	protein KGM_21431 [Danaus plexippus]	NA	NA	NA	NA	NA
GWHGABGR008157	3.67333	14.2833	1.9592	8.01308e-10	2.98724e-08	Up	protein OBRU01_03390, partial [Operophtera brumata]	NA	NA	NA	NA	NA
GWHGABGR008176	10.0667	3.76333	-1.4195	0.00011712	0.00115147	Down	titin isoform X2 [Bombyx mori]	NA	NA	NA	NA	NA
GWHGABGR008186	0.466667	0.001	-8.8662	0.000172452	0.00158619	Down	uncharacterized protein LOC106114667, partial [Papilio xuthus]	NA	NA	NA	NA	NA
GWHGABGR008189	0.22	1.87	3.0875	5.99016e-07	1.23641e-05	Up	uncharacterized protein LOC101736535 [Bombyx mori]	NA	NA	NA	NA	NA
GWHGABGR008237	1.97	0.526667	-1.9032	0.00230362	0.01347	Down	blood vessel epicardial substance-like [Amyelois transitella]	K21108 BVES; blood vessel epicardial substance	ko04530:Tight junction;	NA	NA	NA
GWHGABGR008240	84.3367	35.6333	-1.2429	0.000104822	0.00105968	Down	adenylate kinase 7-like [Amyelois transitella]	K00939 adk, AK; adenylate kinase [EC:2.7.4.3]	ko00230:Purine metabolism;ko00730:Thiamine metabolism;ko04147:Exosome;	NA	NA	NA
GWHGABGR008241	25.9067	68.2667	1.3979	1.85741e-08	5.43738e-07	Up	band 4.1-like protein 5 [Papilio xuthus]	NA	NA	NA	NA	NA
GWHGABGR008256	6.11667	2.14	-1.5151	0.000197119	0.00176855	Down	endocuticle structural glycoprotein ABD-5-like [Papilio polytes] gt;gi|389611443|dbj|BAM19333.1| cuticular protein PpolCPR50 [Papilio polytes]	NA	NA	GO:0042302;	NA	NA
GWHGABGR008285	103.023	44.7267	-1.2038	0.0115125	0.0498102	Down	S-transferase epsilon 3 [Bombyx mori] gt;gi|827549559|ref|XP_012546875.1| PREDICTED: glutathione S-transferase epsilon 3 isoform X1 [Bombyx mori] gt;gi|827549561|ref|XP_012546876.1| PREDICTED: glutathione S-transferase epsilon 3 isoform X1 [Bombyx mori] gt;gi|154000790|gb|ABS56976.1| glutathione S-transferase 10 [Bombyx mori]	K00799 GST, gst; glutathione S-transferase [EC:2.5.1.18]	ko00480:Glutathione metabolism;ko00980:Metabolism of xenobiotics by cytochrome P450;ko00982:Drug metabolism - cytochrome P450;ko00983:Drug metabolism - other enzymes;ko04212:Longevity regulating pathway - worm;ko05200:Pathways in cancer;ko05204:Chemical carcinogenesis;ko05225:Hepatocellular carcinoma;ko05418:Fluid shear stress and atherosclerosis;ko01524:Platinum drug resistance;ko02000:Transport…	GO:0004364;	NA	NA
GWHGABGR008289	0.243333	1.67667	2.7846	0.000106305	0.00107063	Up	uncharacterized protein LOC106131385 [Amyelois transitella]	NA	NA	NA	NA	NA
GWHGABGR008294	492.557	1069.03	1.1179	3.74446e-05	0.000447938	Up	1 [Manduca sexta]	NA	NA	GO:0030414;	GO:0010466;	NA
GWHGABGR008301	55.4333	17.81	-1.6381	5.39234e-09	1.76843e-07	Down	domain-binding protein 3 [Papilio machaon]	K23353 PDLIM1_2_3_4; PDZ and LIM domain protein 1/2/3/4	ko99992:Structural proteins;	NA	NA	NA
GWHGABGR008323	4.25333	1.35667	-1.6485	0.0011525	0.00763332	Down	NA	NA	NA	NA	NA	NA
GWHGABGR008325	2.37667	6.62667	1.4793	0.000141054	0.00134761	Up	protein anon-73B1 [Bombyx mori]	NA	NA	NA	NA	NA
GWHGABGR008332	61.4767	20.4967	-1.5846	4.275e-05	0.000499626	Down	protein KGM_15909 [Danaus plexippus]	NA	NA	NA	NA	NA
GWHGABGR008333	2.03667	4.59	1.1723	0.00968589	0.0432069	Up	uncharacterized protein LOC101746799 isoform X1 [Bombyx mori] gt;gi|512899872|ref|XP_004924753.1| PREDICTED: uncharacterized protein LOC101746799 isoform X1 [Bombyx mori] gt;gi|512899880|ref|XP_004924755.1| PREDICTED: uncharacterized protein LOC101746799 isoform X1 [Bombyx mori] gt;gi|827543306|ref|XP_012544607.1| PREDICTED: uncharacterized protein LOC101746799 isoform X1 [Bombyx mori] gt;gi|8275…	K12386 CTNS; cystinosin	ko04142:Lysosome;ko04147:Exosome;	NA	NA	NA
GWHGABGR008343	11.6933	50.2233	2.1027	3.24609e-09	1.10421e-07	Up	transcriptase [Bombyx mori]	NA	NA	NA	NA	NA
GWHGABGR008344	0.636667	2.65	2.0574	0.000308098	0.00256169	Up	protein VP1 [Papilio machaon]	NA	NA	NA	NA	NA
GWHGABGR008351	51.9367	489.77	3.2373	3.24313e-12	1.77372e-10	Up	zonadhesin-like isoform X1 [Bombyx mori]	NA	NA	NA	NA	NA
GWHGABGR008359	5.40667	1	-2.4347	0.000274646	0.00233022	Down	NA	NA	NA	NA	NA	NA
GWHGABGR008360	22.3	4.11667	-2.4375	0.000197958	0.00177434	Down	NA	NA	NA	NA	NA	NA
GWHGABGR008362	5.44667	1.26667	-2.1043	0.000674682	0.00490426	Down	NA	NA	NA	NA	NA	NA
GWHGABGR008363	13.31	2.95	-2.1737	0.00111797	0.00744623	Down	NA	NA	NA	NA	NA	NA
GWHGABGR008383	6.85333	2.95667	-1.2128	1.93094e-05	0.000255597	Down	[Papilio machaon]	NA	NA	NA	NA	NA
GWHGABGR008387	144.677	429.137	1.5686	3.38606e-16	3.01723e-14	Up	NA	K09283 HMGA2; high mobility group AT-hook protein 2	ko05202:Transcriptional misregulation in cancer;ko05206:MicroRNAs in cancer;ko03000:Transcription factors;ko03036:Chromosome and associated proteins;	NA	NA	NA
GWHGABGR008401	10.3467	38.1133	1.8811	3.58585e-11	1.6458e-09	Up	uncharacterized protein LOC101739682 [Bombyx mori] gt;gi|827547653|ref|XP_012546120.1| PREDICTED: uncharacterized protein LOC101739682 [Bombyx mori]	K14073 PNLIP, PL; pancreatic triacylglycerol lipase [EC:3.1.1.3]	ko00561:Glycerolipid metabolism;ko04972:Pancreatic secretion;ko04975:Fat digestion and absorption;ko04977:Vitamin digestion and absorption;	NA	NA	NA
GWHGABGR008409	4.73333	1.43333	-1.7235	0.000392454	0.00311694	Down	receptor 67 [Bombyx mori] gt;gi|340545034|dbj|BAK52799.1| gustatory receptor 67 [Bombyx mori]	K08471 GR; gustatory receptor	ko04030:G protein-coupled receptors;	NA	NA	GO:0016020;
GWHGABGR008412	2.46667	0.436667	-2.498	1.58678e-05	0.000215829	Down	cytochrome P450 4V2-like [Bombyx mori]	NA	NA	NA	NA	NA
GWHGABGR008413	2.80667	1.00667	-1.4793	0.00381677	0.0202913	Down	probable tubulin polyglutamylase TTLL2 [Bombyx mori]	K16600 TTLL2; tubulin polyglutamylase TTLL2 [EC:6.-.-.-]	ko04812:Cytoskeleton proteins;	NA	NA	NA
GWHGABGR008417	0.31	7.75	4.6439	2.7702e-15	2.20975e-13	Up	protein RR48_14927 [Papilio machaon]	NA	NA	NA	NA	NA
GWHGABGR008423	5.42667	34.8133	2.6815	4.2069e-23	6.741e-21	Up	polypyrimidine tract-binding protein 2 isoform X2 [Papilio polytes]	K13218 PTBP1, PTB; polypyrimidine tract-binding protein 1	ko03019:Messenger RNA biogenesis;ko03041:Spliceosome;	NA	NA	NA
GWHGABGR008439	46.82	21.17	-1.1451	3.41576e-06	5.65691e-05	Down	FAD synthase-like isoform X1 [Papilio machaon] gt;gi|943948352|ref|XP_014357232.1| PREDICTED: FAD synthase-like isoform X2 [Papilio machaon] gt;gi|943948354|ref|XP_014357233.1| PREDICTED: FAD synthase-like isoform X2 [Papilio machaon] gt;gi|930675675|gb|KPJ15931.1| FAD synthase [Papilio machaon]	K00953 FLAD1; FAD synthetase [EC:2.7.7.2]	ko00740:Riboflavin metabolism;	NA	NA	NA
GWHGABGR008445	7.89	3.91	-1.0129	0.000258197	0.00221743	Down	uncharacterized protein LOC101736836 isoform X2 [Bombyx mori]	NA	NA	GO:0005488;	NA	NA
GWHGABGR008476	4.42667	1.68	-1.3978	0.00454459	0.0234641	Down	NA	NA	NA	NA	NA	NA
GWHGABGR008480	4.31667	12.3033	1.5111	0.000281118	0.00237705	Up	NA	NA	NA	NA	NA	NA
GWHGABGR008481	30.0633	81.2267	1.4339	1.35425e-05	0.000189855	Up	gland factor 3 [Bombyx mori] gt;gi|33088056|gb|AAP93140.1| POU-M2 [Bombyx mori]	K09365 POU3F, OTF; POU domain transcription factor, class 3	ko03000:Transcription factors;	GO:0003700;GO:0043565;	GO:0006355;GO:0007399;GO:0030154;	GO:0005634;
GWHGABGR008497	2.51	5.12333	1.0294	0.00191067	0.0115877	Up	uncharacterized protein LOC106130799 [Amyelois transitella]	NA	NA	NA	NA	NA
GWHGABGR008510	9.14333	22.0033	1.2669	0.000330147	0.00270318	Up	leucine-rich repeat extensin-like protein 3 [Bombyx mori]	NA	NA	NA	NA	NA
GWHGABGR008512	20.8367	85.1533	2.0309	9.8919e-11	4.26168e-09	Up	cadherin-23 [Papilio xuthus]	NA	NA	NA	NA	NA
GWHGABGR008513	5.46333	2.02667	-1.4307	0.000141164	0.00134796	Down	LOW QUALITY PROTEIN: dehydrogenase/reductase SDR family member 13-like [Bombyx mori]	K11169 DHRS13; dehydrogenase/reductase SDR family member 13 [EC:1.1.-.-]	ko99980:Enzymes with EC numbers;	NA	NA	NA
GWHGABGR008514	1.71667	0.323333	-2.4085	0.000683909	0.00494379	Down	downstream regulated, partial [Operophtera brumata]	K11169 DHRS13; dehydrogenase/reductase SDR family member 13 [EC:1.1.-.-]	ko99980:Enzymes with EC numbers;	NA	NA	NA
GWHGABGR008525	1749.04	638.227	-1.4544	2.73012e-05	0.000342105	Down	[Bombyx mori] gt;gi|19773424|dbj|BAB86851.1| alpha-tubulin [Bombyx mori]	K07374 TUBA; tubulin alpha	ko04145:Phagosome;ko04210:Apoptosis;ko04530:Tight junction;ko04540:Gap junction;ko05010:Alzheimer disease;ko05012:Parkinson disease;ko05014:Amyotrophic lateral sclerosis;ko05016:Huntington disease;ko05130:Pathogenic Escherichia coli infection;ko03019:Messenger RNA biogenesis;ko03036:Chromosome and associated proteins;ko04812:Cytoskeleton proteins;ko04147:Exosome;	GO:0003924;GO:0005200;GO:0005525;	GO:0007017;	GO:0005737;GO:0005874;
GWHGABGR008535	22.2267	7.30333	-1.6057	8.16164e-05	0.000855848	Down	uncharacterized protein LOC106139759 [Amyelois transitella]	K17563 CHCHD3, MINOS3; coiled-coil-helix-coiled-coil-helix domain-containing protein 3, mitochondrial	ko01009:Protein phosphatases and associated proteins;ko03029:Mitochondrial biogenesis;	NA	NA	NA
GWHGABGR008536	12.66	4.96	-1.3519	0.000855746	0.00600765	Down	uncharacterized protein LOC101735867 [Bombyx mori]	NA	NA	NA	NA	NA
GWHGABGR008542	29.5367	89.6433	1.6017	0.000191982	0.00173084	Up	protein LOC100327241 [Bombyx mori] gt;gi|281398212|gb|ADA67929.1| hypothetical protein [Bombyx mori]	NA	NA	NA	NA	NA
GWHGABGR008543	3.49333	18.2333	2.3839	0.000102802	0.00104269	Up	uncharacterized protein LOC100327241 isoform X1 [Bombyx mori]	NA	NA	NA	NA	NA
GWHGABGR008544	8.8	2.26667	-1.9569	0.00311765	0.0171433	Down	protein OBRU01_16650 [Operophtera brumata]	NA	NA	NA	NA	NA
GWHGABGR008546	10.42	30.8733	1.567	2.82671e-05	0.00035222	Up	glutamate receptor-interacting protein 2 isoform X3 [Bombyx mori]	K20251 GRIP; glutamate receptor-interacting protein	ko04131:Membrane trafficking;	GO:0046872;	NA	NA
GWHGABGR008548	6.06667	1.61667	-1.9079	0.00024135	0.0020974	Down	uncharacterized protein LOC106130176 [Amyelois transitella]	K10250 ELOVL7; elongation of very long chain fatty acids protein 7 [EC:2.3.1.199]	ko00062:Fatty acid elongation;ko01040:Biosynthesis of unsaturated fatty acids;ko01004:Lipid biosynthesis proteins;	GO:0016740;	GO:0006633;	GO:0016021;
GWHGABGR008550	12.99	0.32	-5.3432	1.0485e-36	3.54685e-34	Down	elongation of very long chain fatty acids protein AAEL008004-like isoform X1 [Papilio polytes]	NA	NA	NA	NA	NA
GWHGABGR008552	5.23	0.61	-3.0999	1.67951e-07	3.94339e-06	Down	elongation of very long chain fatty acids protein 7-like [Bombyx mori]	NA	NA	NA	GO:0006629;	NA
GWHGABGR008553	1.08333	0.116667	-3.215	0.00269367	0.0152954	Down	mucin-2-like [Amyelois transitella]	NA	NA	NA	NA	NA
GWHGABGR008556	32.6333	11.1967	-1.5433	9.61803e-06	0.000141005	Down	elongation of very long chain fatty acids protein 7-like [Bombyx mori]	K10250 ELOVL7; elongation of very long chain fatty acids protein 7 [EC:2.3.1.199]	ko00062:Fatty acid elongation;ko01040:Biosynthesis of unsaturated fatty acids;ko01004:Lipid biosynthesis proteins;	NA	NA	NA
GWHGABGR008562	0.156667	3.37333	4.4284	4.17386e-06	6.75921e-05	Up	of very long chain fatty acids protein 4 [Papilio xuthus]	K10249 ELOVL4; elongation of very long chain fatty acids protein 4 [EC:2.3.1.199]	ko00062:Fatty acid elongation;ko01040:Biosynthesis of unsaturated fatty acids;ko01004:Lipid biosynthesis proteins;	NA	NA	NA
GWHGABGR008566	2.04333	5.80333	1.506	0.000822076	0.00580025	Up	uncharacterized protein LOC101746799 isoform X2 [Bombyx mori]	NA	NA	NA	NA	NA
GWHGABGR008578	26.6467	54.1333	1.0226	0.000594429	0.00441041	Up	ADP-ribosylation factor-like protein 8 [Papilio polytes] gt;gi|910348408|ref|XP_013178180.1| PREDICTED: ADP-ribosylation factor-like protein 8 [Papilio xuthus] gt;gi|930655781|gb|KPI98109.1| ADP-ribosylation factor-like protein 8 [Papilio xuthus]	K07955 ARL8; ADP-ribosylation factor-like protein 8	ko04131:Membrane trafficking;ko04031:GTP-binding proteins;	GO:0005525;	GO:0007264;	GO:0005622;
GWHGABGR008586	1.41333	0.263333	-2.4241	0.000111627	0.001107	Down	uncharacterized protein LOC106129472 [Amyelois transitella]	NA	NA	NA	NA	NA
GWHGABGR008613	37.4733	77.2433	1.0435	3.77705e-05	0.00045095	Up	very long-chain specific acyl-CoA dehydrogenase, mitochondrial [Bombyx mori]	K09479 ACADVL; very long chain acyl-CoA dehydrogenase [EC:1.3.8.9]	ko00071:Fatty acid degradation;	GO:0003995;GO:0050660;	GO:0055114;	NA
GWHGABGR008618	83.47	30.7933	-1.4386	6.47228e-06	9.98557e-05	Down	protein KGM_06958 [Danaus plexippus]	K19760 DAW1; dynein assembly factor with WDR repeat domains 1	ko04812:Cytoskeleton proteins;	NA	NA	NA
GWHGABGR008625	1.68667	0.163333	-3.3683	0.000962706	0.00661367	Down	protein OBRU01_19033, partial [Operophtera brumata]	K08741 MSH5; DNA mismatch repair protein MSH5	ko03400:DNA repair and recombination proteins;	NA	NA	NA
GWHGABGR008631	0.576667	20.92	5.181	1.34937e-35	4.1778e-33	Up	protein OBRU01_05512 [Operophtera brumata]	NA	NA	NA	NA	NA
GWHGABGR008633	27.6733	61.2833	1.147	1.49064e-05	0.000205398	Up	serine/threonine-protein kinase 4 [Papilio machaon]	K04412 STK3, MST2; serine/threonine kinase 3	ko04010:MAPK signaling pathway;ko04390:Hippo signaling pathway;ko04391:Hippo signaling pathway - fly;ko04392:Hippo signaling pathway - multiple species;ko04214:Apoptosis - fly;ko01001:Protein kinases;	NA	NA	NA
GWHGABGR008636	322.727	127.77	-1.3368	2.2625e-09	7.93264e-08	Down	alpha-crystallin A chain-like [Amyelois transitella]	K09542 CRYAB; crystallin, alpha B	ko04141:Protein processing in endoplasmic reticulum;ko04213:Longevity regulating pathway - multiple species;ko03110:Chaperones and folding catalysts;ko04147:Exosome;	NA	NA	NA
GWHGABGR008642	31.0733	14.0033	-1.1499	0.00348856	0.0188203	Down	uncharacterized protein LOC101739361 [Bombyx mori]	NA	NA	NA	NA	NA
GWHGABGR008652	126.16	255.137	1.016	0.000226121	0.00198871	Up	diphosphate reductase small subunit [Bombyx mori] gt;gi|380503816|dbj|BAL72672.1| ribonucleoside diphosphate reductase small subunit [Bombyx mori]	K10808 RRM2; ribonucleoside-diphosphate reductase subunit M2 [EC:1.17.4.1]	ko00230:Purine metabolism;ko00240:Pyrimidine metabolism;ko00480:Glutathione metabolism;ko00983:Drug metabolism - other enzymes;ko04115:p53 signaling pathway;ko03400:DNA repair and recombination proteins;	GO:0016491;	GO:0009186;GO:0055114;	NA
GWHGABGR008673	46.1667	22.9467	-1.0086	0.000223625	0.00197341	Down	protein OBRU01_10079 [Operophtera brumata]	NA	NA	NA	NA	NA
GWHGABGR008675	4.34667	1.49	-1.5446	3.91701e-06	6.36942e-05	Down	protein KGM_03683 [Danaus plexippus]	NA	NA	NA	NA	NA
GWHGABGR008677	50.5167	20.1767	-1.3241	0.000324472	0.00267114	Down	proteasome subunit beta type-2-like [Bombyx mori]	K02734 PSMB2; 20S proteasome subunit beta 4 [EC:3.4.25.1]	ko03050:Proteasome;ko05010:Alzheimer disease;ko05012:Parkinson disease;ko05014:Amyotrophic lateral sclerosis;ko05016:Huntington disease;ko05017:Spinocerebellar ataxia;ko01002:Peptidases and inhibitors;ko03051:Proteasome;	NA	NA	NA
GWHGABGR008681	4.78667	1.55667	-1.6206	0.000255002	0.0021993	Down	uncharacterized MFS-type transporter C09D4.1 isoform X1 [Papilio xuthus] gt;gi|910345982|ref|XP_013176878.1| PREDICTED: uncharacterized MFS-type transporter C09D4.1 isoform X1 [Papilio xuthus] gt;gi|910345984|ref|XP_013176879.1| PREDICTED: uncharacterized MFS-type transporter C09D4.1 isoform X1 [Papilio xuthus]	K08220 FLVCR, SLC49A1_2; MFS transporter, FLVCR family, feline leukemia virus subgroup C receptor-related protein	ko02000:Transporters;	NA	GO:0055085;	GO:0016021;
GWHGABGR008682	68.7533	24.3967	-1.4947	4.20565e-07	8.94349e-06	Down	uncharacterized protein LOC106124024 isoform X1 [Papilio xuthus] gt;gi|910344218|ref|XP_013175921.1| PREDICTED: uncharacterized protein LOC106124024 isoform X2 [Papilio xuthus]	NA	NA	NA	NA	NA
GWHGABGR008685	5.25	0.97	-2.4363	3.45237e-07	7.50767e-06	Down	M-line assembly protein unc-89 [Papilio machaon]	NA	NA	GO:0005089;	GO:0035023;GO:0043547;	NA
GWHGABGR008686	680.96	142.817	-2.2534	4.17679e-09	1.39104e-07	Down	LOW QUALITY PROTEIN: muscle M-line assembly protein unc-89-like [Bombyx mori]	NA	NA	NA	NA	NA
GWHGABGR008687	552.797	122.753	-2.171	2.61263e-10	1.0489e-08	Down	LOW QUALITY PROTEIN: muscle M-line assembly protein unc-89-like [Bombyx mori]	NA	NA	GO:0004672;GO:0005089;GO:0005524;	GO:0006468;GO:0035023;GO:0043547;	NA
GWHGABGR008688	990.427	228.907	-2.1133	3.04106e-10	1.20763e-08	Down	LOW QUALITY PROTEIN: muscle M-line assembly protein unc-89-like [Bombyx mori]	NA	NA	GO:0004672;GO:0005089;GO:0005524;	GO:0006468;GO:0035023;GO:0043547;	NA
GWHGABGR008691	62.6267	150.46	1.2645	5.87514e-05	0.000652805	Up	[Helicoverpa armigera]	K07918 RAB32; Ras-related protein Rab-32	ko04131:Membrane trafficking;ko04031:GTP-binding proteins;	GO:0005525;	GO:0007264;	GO:0005622;
GWHGABGR008697	5.91333	2.12333	-1.4776	0.000286752	0.00241387	Down	NA	NA	NA	NA	NA	NA
GWHGABGR008699	163.91	63.2567	-1.3736	5.52237e-06	8.66643e-05	Down	syndecan isoform X1 [Bombyx mori]	K16336 SDC2, CD362; syndecan 2	ko04514:Cell adhesion molecules;ko04361:Axon regeneration;ko05205:Proteoglycans in cancer;ko05418:Fluid shear stress and atherosclerosis;ko05144:Malaria;ko04090:CD molecules;ko00535:Proteoglycans;	NA	GO:0007411;	GO:0016021;
GWHGABGR008702	24.29	67.76	1.4801	3.49885e-06	5.7788e-05	Up	probable peroxisomal acyl-coenzyme A oxidase 1 [Bombyx mori] gt;gi|827560610|ref|XP_012551187.1| PREDICTED: probable peroxisomal acyl-coenzyme A oxidase 1 [Bombyx mori]	K00232 E1.3.3.6, ACOX1, ACOX3; acyl-CoA oxidase [EC:1.3.3.6]	ko00640:Propanoate metabolism;ko00071:Fatty acid degradation;ko00592:alpha-Linolenic acid metabolism;ko01040:Biosynthesis of unsaturated fatty acids;ko00410:beta-Alanine metabolism;ko04024:cAMP signaling pathway;ko04146:Peroxisome;ko03320:PPAR signaling pathway;	GO:0003995;GO:0003997;GO:0050660;	GO:0006635;	GO:0005777;
GWHGABGR008711	419.977	980.377	1.223	0.000165911	0.00153608	Up	dolichyl-diphosphooligosaccharide--protein glycosyltransferase subunit 1 [Bombyx mori]	K12666 OST1, RPN1; oligosaccharyltransferase complex subunit alpha (ribophorin I)	ko00510:N-Glycan biosynthesis;ko00513:Various types of N-glycan biosynthesis;ko04141:Protein processing in endoplasmic reticulum;	GO:0004579;	GO:0006486;	GO:0005789;GO:0016021;
GWHGABGR008712	253.693	746.003	1.5561	1.31118e-10	5.48086e-09	Up	protein disulfide-isomerase A6 [Bombyx mori]	K09584 PDIA6, TXNDC7; protein disulfide-isomerase A6 [EC:5.3.4.1]	ko04141:Protein processing in endoplasmic reticulum;ko03110:Chaperones and folding catalysts;ko04131:Membrane trafficking;	GO:0016853;	GO:0045454;	GO:0005623;
GWHGABGR008721	53.0333	545.553	3.3627	1.73142e-12	9.79188e-11	Up	protein KGM_16230 [Danaus plexippus]	NA	NA	NA	NA	NA
GWHGABGR008723	2.17667	0.496667	-2.1318	7.28566e-06	0.000110906	Down	uncharacterized protein LOC101746592 [Bombyx mori]	NA	NA	NA	NA	NA
GWHGABGR008725	0.08	1.02	3.6724	0.00252352	0.0145051	Up	uncharacterized protein LOC101746872 [Bombyx mori]	NA	NA	NA	NA	NA
GWHGABGR008731	9.44667	2.30667	-2.034	1.41253e-07	3.40405e-06	Down	cassette sub-family A member 5 [Papilio xuthus]	K05643 ABCA3; ATP-binding cassette, subfamily A (ABC1), member 3	ko02010:ABC transporters;ko02000:Transporters;	NA	NA	NA
GWHGABGR008732	7.56333	2.6	-1.5405	1.68528e-05	0.000226694	Down	protein OBRU01_16833 [Operophtera brumata]	NA	NA	NA	NA	NA
GWHGABGR008733	12.2	4.31333	-1.5	0.000107151	0.00107546	Down	ABC transporter A family member 1-like [Amyelois transitella]	NA	NA	NA	NA	NA
GWHGABGR008744	23.1667	46.7133	1.0118	0.00254344	0.0145966	Up	myocyte-specific enhancer factor 2 isoform X1 [Plutella xylostella]	K09260 MEF2A; MADS-box transcription enhancer factor 2A	ko04013:MAPK signaling pathway - fly;ko04371:Apelin signaling pathway;ko04022:cGMP-PKG signaling pathway;ko04928:Parathyroid hormone synthesis, secretion and action;ko05418:Fluid shear stress and atherosclerosis;ko03000:Transcription factors;	NA	NA	NA
GWHGABGR008752	1.09	2.62333	1.2671	0.00428421	0.0223407	Up	tyrosine-protein kinase Drl-like [Amyelois transitella]	K05128 RYK; RYK receptor-like tyrosine kinase [EC:2.7.10.1]	ko04310:Wnt signaling pathway;ko04360:Axon guidance;ko01001:Protein kinases;	GO:0004672;GO:0005524;	GO:0006468;	NA
GWHGABGR008759	1.17667	2539.66	11.0757	1.84166e-80	4.80594e-77	Up	kDa apolipoprotein precursor [Bombyx mori] gt;gi|221579621|gb|ACM24341.1| 32 kDa apolipoprotein [Bombyx mori]	K03098 APOD; apolipoprotein D and lipocalin family protein	ko04147:Exosome;	GO:0031409;	NA	NA
GWHGABGR008760	0.673333	2.56	1.9268	0.00776298	0.0361545	Up	apolipoprotein D-like [Amyelois transitella]	K03098 APOD; apolipoprotein D and lipocalin family protein	ko04147:Exosome;	NA	NA	NA
GWHGABGR008765	2.61	1.05333	-1.3091	0.00202664	0.0121579	Down	NA	NA	NA	NA	NA	NA
GWHGABGR008776	23.4633	85.5567	1.8665	2.01755e-07	4.66513e-06	Up	uncharacterized protein LOC101740429 [Bombyx mori]	NA	NA	NA	NA	NA
GWHGABGR008779	21.6467	2.91	-2.8951	4.56476e-13	2.81704e-11	Down	protein 35 [Lonomia obliqua]	NA	NA	NA	NA	NA
GWHGABGR008783	8.08667	1.03667	-2.9636	4.7461e-15	3.705e-13	Down	uncharacterized protein LOC101741688 [Bombyx mori]	NA	NA	NA	NA	NA
GWHGABGR008789	185.643	447.233	1.2685	0.000255288	0.00220073	Up	cell surface glycoprotein 1-like isoform X4 [Amyelois transitella]	K00750 GYG1, GYG2; glycogenin [EC:2.4.1.186]	ko00500:Starch and sucrose metabolism;ko01003:Glycosyltransferases;	NA	NA	NA
GWHGABGR008791	11.3033	36.8533	1.705	3.71671e-05	0.000445201	Up	uncharacterized protein LOC101739757 isoform X1 [Bombyx mori]	NA	NA	NA	NA	NA
GWHGABGR008800	4.2	9.05	1.1075	0.0038572	0.0204646	Up	RNA-binding protein 24-B-like [Papilio polytes]	NA	NA	NA	NA	NA
GWHGABGR008808	8.90667	51.5767	2.5338	1.68774e-23	2.77747e-21	Up	uncharacterized protein LOC101738767 [Bombyx mori]	K19774 DVE1; homeobox domain-containing protein	ko04212:Longevity regulating pathway - worm;	GO:0003677;	NA	GO:0005634;
GWHGABGR008816	1.10667	5.52667	2.3202	2.75877e-10	1.10032e-08	Up	demethylase UTY [Papilio xuthus]	NA	NA	NA	NA	NA
GWHGABGR008817	34.96	75.15	1.1041	0.000325755	0.00267803	Up	dual specificity protein phosphatase 3-like isoform X1 [Bombyx mori]	K14165 K14165; atypical dual specificity phosphatase [EC:3.1.3.16 3.1.3.48]	ko01009:Protein phosphatases and associated proteins;	GO:0004725;GO:0008138;	GO:0035335;	NA
GWHGABGR008818	94.8933	46.0467	-1.0432	4.05749e-09	1.36247e-07	Down	Microspherule protein 1 [Danaus plexippus]	K11674 MCRS1, INO80Q; microspherule protein 1	ko03036:Chromosome and associated proteins;	NA	NA	NA
GWHGABGR008823	206.59	79.21	-1.383	1.21621e-07	2.99011e-06	Down	uncharacterized protein LOC106133440 [Amyelois transitella]	NA	NA	NA	NA	NA
GWHGABGR008829	744.94	362.867	-1.0377	7.8522e-05	0.00083007	Down	sequestosome-1 isoform X1 [Bombyx mori]	K14381 SQSTM1; sequestosome 1	ko04140:Autophagy - animal;ko04137:Mitophagy - animal;ko04217:Necroptosis;ko04218:Cellular senescence;ko04380:Osteoclast differentiation;ko05014:Amyotrophic lateral sclerosis;ko05418:Fluid shear stress and atherosclerosis;ko05131:Shigellosis;ko04131:Membrane trafficking;ko03029:Mitochondrial biogenesis;ko04147:Exosome;	NA	NA	NA
GWHGABGR008836	6.63667	190.057	4.8398	6.14898e-46	2.95588e-43	Up	protein 3 [Lonomia obliqua]	NA	NA	GO:0042302;	NA	NA
GWHGABGR008840	37.9467	141.137	1.895	1.22023e-12	6.98746e-11	Up	leucine-rich repeat neuronal protein 2-like [Amyelois transitella]	K23533 LINGO, LRRN6; leucine-rich repeat and immunoglobulin-like domain-containing nogo receptor-interacting protein	ko04131:Membrane trafficking;	NA	NA	NA
GWHGABGR008843	23.72	5.29	-2.1648	5.74942e-06	8.98415e-05	Down	LOW QUALITY PROTEIN: adenylate cyclase type 7-like [Papilio xuthus]	K01768 E4.6.1.1; adenylate cyclase [EC:4.6.1.1]	ko00230:Purine metabolism;ko04113:Meiosis - yeast;ko02025:Biofilm formation - Pseudomonas aeruginosa;ko04213:Longevity regulating pathway - multiple species;	NA	NA	NA
GWHGABGR008850	1.21	19.33	3.9978	0.0106111	0.0465726	Up	NA	NA	NA	NA	NA	NA
GWHGABGR008853	0.853333	5.26333	2.6248	6.47127e-08	1.67437e-06	Up	protein LOC106111980 precursor [Papilio polytes] gt;gi|389611037|dbj|BAM19129.1| unknown secreted protein [Papilio polytes]	NA	NA	NA	NA	NA
GWHGABGR008855	3.83333	0.663333	-2.5308	0.00234611	0.0136747	Down	[Antheraea pernyi]	K19404 LIPH_I; phosphatidic acid-selective phospholipase A1 [EC:3.1.1.-]	ko99980:Enzymes with EC numbers;	GO:0052689;	NA	GO:0005576;
GWHGABGR008858	2.11667	0.236667	-3.1609	4.04498e-06	6.56796e-05	Down	sodium-coupled monocarboxylate transporter 1-like [Amyelois transitella]	K14388 SLC5A8_12, SMCT; solute carrier family 5 (sodium-coupled monocarboxylate transporter), member 8/12	ko02000:Transporters;	NA	NA	NA
GWHGABGR008865	107.25	219.94	1.0361	2.44144e-07	5.50169e-06	Up	low-density lipoprotein receptor isoform X5 [Papilio polytes]	K20053 VLDLR; very low-density lipoprotein receptor	ko05017:Spinocerebellar ataxia;ko04131:Membrane trafficking;	NA	NA	NA
GWHGABGR008876	11.0967	3.9	-1.5086	0.000927398	0.00640968	Down	1-acyl-sn-glycerol-3-phosphate acyltransferase alpha-like [Bombyx mori]	K13509 AGPAT1_2; lysophosphatidate acyltransferase [EC:2.3.1.51]	ko00561:Glycerolipid metabolism;ko00564:Glycerophospholipid metabolism;ko04072:Phospholipase D signaling pathway;ko04975:Fat digestion and absorption;ko01004:Lipid biosynthesis proteins;	GO:0016746;	GO:0006629;	GO:0016020;
GWHGABGR008877	6.86333	2.03333	-1.7551	5.07779e-08	1.33847e-06	Down	1-acyl-sn-glycerol-3-phosphate acyltransferase alpha-like [Bombyx mori]	NA	NA	GO:0003841;	GO:0008654;	GO:0016021;
GWHGABGR008879	606.667	205.723	-1.5602	1.69015e-06	3.04777e-05	Down	uncharacterized protein LOC101739749 isoform X1 [Bombyx mori]	NA	NA	NA	NA	NA
GWHGABGR008880	27.21	11.71	-1.2164	0.00157837	0.0098774	Down	protein RR46_11807 [Papilio xuthus]	NA	NA	NA	NA	NA
GWHGABGR008881	242.573	76.7567	-1.6601	1.61042e-06	2.93296e-05	Down	DBF4-type zinc finger-containing protein 2 homolog [Papilio polytes] gt;gi|909560500|ref|XP_013135341.1| PREDICTED: DBF4-type zinc finger-containing protein 2 homolog [Papilio polytes]	NA	NA	NA	NA	NA
GWHGABGR008882	66.34	21.1567	-1.6488	4.93164e-13	3.01292e-11	Down	uncharacterized protein LOC101740198 [Bombyx mori]	NA	NA	NA	NA	NA
GWHGABGR008893	29.75	12.7233	-1.2254	0.00257099	0.0147223	Down	NADH dehydrogenase [ubiquinone] iron-sulfur protein 3, mitochondrial-like [Bombyx mori]	K03936 NDUFS3; NADH dehydrogenase (ubiquinone) Fe-S protein 3 [EC:7.1.1.2]	ko00190:Oxidative phosphorylation;ko04723:Retrograde endocannabinoid signaling;ko04714:Thermogenesis;ko05010:Alzheimer disease;ko05012:Parkinson disease;ko05014:Amyotrophic lateral sclerosis;ko05016:Huntington disease;ko04932:Non-alcoholic fatty liver disease;	GO:0008137;	GO:0055114;	NA
GWHGABGR008894	7.30333	20.6	1.496	0.000207207	0.00184547	Up	monocarboxylate transporter 5-like [Bombyx mori]	K08190 SLC16A14; MFS transporter, MCT family, solute carrier family 16 (monocarboxylic acid transporters), member 14	ko02000:Transporters;	NA	NA	NA
GWHGABGR008909	99.7933	47.4367	-1.0729	0.00174807	0.0107551	Down	myosin-2 heavy chain [Bombyx mori]	NA	NA	NA	NA	NA
GWHGABGR008916	52.6633	171.043	1.6995	2.83529e-08	7.99262e-07	Up	carbonic anhydrase 2-like [Amyelois transitella]	K01672 CA; carbonic anhydrase [EC:4.2.1.1]	ko00910:Nitrogen metabolism;	NA	NA	NA
GWHGABGR008920	3.65	9.89667	1.439	0.00739324	0.0348882	Up	A disintegrin and metalloproteinase with thrombospondin motifs 14-like [Bombyx mori]	K08628 ADAMTS14; a disintegrin and metalloproteinase with thrombospondin motifs 14 [EC:3.4.24.-]	ko01002:Peptidases and inhibitors;	NA	NA	NA
GWHGABGR008921	8.2	86.9133	3.4059	6.38208e-20	7.98503e-18	Up	protein OBRU01_00520 [Operophtera brumata]	NA	NA	GO:0004930;	GO:0007186;	GO:0016021;
GWHGABGR008952	1.02333	6.05	2.5637	6.40998e-05	0.000700306	Up	protein KGM_11032 [Danaus plexippus]	K06774 HNT; neurotrimin	ko04515:Cell adhesion molecules;	NA	NA	NA
GWHGABGR008956	180.123	765.087	2.0866	2.40831e-06	4.17783e-05	Up	LOW QUALITY PROTEIN: transmembrane protease serine 9 [Bombyx mori]	NA	NA	NA	NA	NA
GWHGABGR008964	84.24	230.963	1.4551	3.50152e-11	1.61347e-09	Up	protein 2 [Bombyx mori] gt;gi|87248589|gb|ABD36347.1| ras-related protein 2 [Bombyx mori]	K07839 RAP2C; Ras-related protein Rap-2C	ko04530:Tight junction;ko04031:GTP-binding proteins;	GO:0005525;	GO:0007264;	GO:0005622;GO:0016020;
GWHGABGR008965	53.38	169.297	1.6652	4.87226e-11	2.20301e-09	Up	phospholipid scramblase 2 isoform X1 [Papilio xuthus]	NA	NA	NA	NA	NA
GWHGABGR008992	65.16	133.56	1.0354	1.61977e-06	2.94704e-05	Up	NA	NA	NA	NA	NA	NA
GWHGABGR008993	251.41	628.827	1.3226	2.99751e-11	1.38973e-09	Up	protein charybde-like [Bombyx mori]	K08270 DDIT4, REDD1; DNA-damage-inducible transcript 4	ko04151:PI3K-Akt signaling pathway;ko04150:mTOR signaling pathway;ko04140:Autophagy - animal;ko05206:MicroRNAs in cancer;	NA	NA	NA
GWHGABGR009005	0.81	0.0566667	-3.8373	0.000391128	0.00310911	Down	transcriptase [Danaus plexippus]	NA	NA	NA	NA	NA
GWHGABGR009028	10.7067	21.8467	1.0289	0.000541823	0.00407136	Up	kinase C-like 3 [Papilio xuthus]	K06069 PRKCI; atypical protein kinase C iota type [EC:2.7.11.13]	ko04015:Rap1 signaling pathway;ko04390:Hippo signaling pathway;ko04391:Hippo signaling pathway - fly;ko04144:Endocytosis;ko04530:Tight junction;ko04611:Platelet activation;ko04910:Insulin signaling pathway;ko05165:Human papillomavirus infection;ko01001:Protein kinases;	NA	NA	NA
GWHGABGR009035	127.783	258.657	1.0173	2.47461e-06	4.27256e-05	Up	[Bombyx mori] gt;gi|87248131|gb|ABD36118.1| fumarylacetoacetate hydrolase [Bombyx mori]	K01555 FAH, fahA; fumarylacetoacetase [EC:3.7.1.2]	ko00350:Tyrosine metabolism;ko00643:Styrene degradation;ko04147:Exosome;	GO:0004334;	GO:0009072;	NA
GWHGABGR009039	4.59333	0.92	-2.3198	1.62654e-06	2.95583e-05	Down	uncharacterized protein LOC101737572 [Bombyx mori]	NA	NA	NA	NA	NA
GWHGABGR009051	102.007	40.1867	-1.3439	8.26856e-05	0.000865569	Down	receptor subunit tom40-like protein [Operophtera brumata]	K11518 TOM40; mitochondrial import receptor subunit TOM40	ko05014:Amyotrophic lateral sclerosis;ko03029:Mitochondrial biogenesis;ko02000:Transporters;	NA	NA	NA
GWHGABGR009056	8.1	31.7967	1.9729	0.00135573	0.00871706	Up	lysozyme 2-like [Bombyx mori]	NA	NA	NA	NA	NA
GWHGABGR009060	12.5733	4.42333	-1.5072	2.11413e-08	6.13396e-07	Down	zinc finger with UFM1-specific peptidase domain protein-like isoform X1 [Bombyx mori]	K24134 ZUP1, ZUFSP; zinc finger-containing ubiquitin peptidase 1 [EC:3.4.19.12]	ko04121:Ubiquitin system;	NA	NA	NA
GWHGABGR009061	2.98667	13.13	2.1363	2.1009e-08	6.11101e-07	Up	sialin [Papilio polytes]	K08193 SLC17A; MFS transporter, ACS family, solute carrier family 17 (sodium-dependent inorganic phosphate cotransporter), other	ko02000:Transporters;	NA	GO:0055085;	GO:0016021;
GWHGABGR009067	20.92	76.85	1.8772	7.52555e-18	7.90053e-16	Up	fatty-acid amide hydrolase 2-like [Bombyx mori]	K19176 FAAH2; fatty acid amide hydrolase 2 [EC:3.5.1.99]	ko99980:Enzymes with EC numbers;	NA	NA	NA
GWHGABGR009070	10.8633	3.00333	-1.8548	1.65204e-05	0.000223374	Down	NA	NA	NA	NA	NA	NA
GWHGABGR009077	0.5	3.10333	2.6338	1.05472e-07	2.62847e-06	Up	[Papilio xuthus]	NA	NA	NA	NA	NA
GWHGABGR009088	0.313333	0.001	-8.2916	0.00635947	0.0308129	Down	phosphoethanolamine N-methyltransferase 3-like [Amyelois transitella]	K05929 E2.1.1.103, NMT; phosphoethanolamine N-methyltransferase [EC:2.1.1.103]	ko00564:Glycerophospholipid metabolism;	NA	NA	NA
GWHGABGR009090	63.3967	163.453	1.3664	2.14349e-12	1.1974e-10	Up	Ig-like and fibronectin type-III domain-containing protein T04A11.3 isoform X2 [Bombyx mori]	NA	NA	NA	NA	GO:0016021;
GWHGABGR009093	3.24333	0.216667	-3.9039	0.000476824	0.00364501	Down	CYP366D1 [Spodoptera littoralis]	NA	NA	GO:0016491;GO:0046872;	NA	GO:0016020;
GWHGABGR009097	31.3233	76.3267	1.2849	0.000425937	0.00333073	Up	kinase [Bombyx mori] gt;gi|87248259|gb|ABD36182.1| adenosine kinase [Bombyx mori]	K00856 E2.7.1.20, ADK; adenosine kinase [EC:2.7.1.20]	ko00230:Purine metabolism;	NA	NA	NA
GWHGABGR009110	2.10667	5.48	1.3792	0.000115995	0.00114225	Up	NA	NA	NA	NA	NA	NA
GWHGABGR009111	40.65	81.6367	1.006	2.23485e-06	3.90287e-05	Up	bone morphogenetic protein receptor type-1B isoform X1 [Papilio polytes]	K13578 BMPR1B, ALK6, CDw293; bone morphogenetic protein receptor type-1B [EC:2.7.11.30]	ko04013:MAPK signaling pathway - fly;ko04350:TGF-beta signaling pathway;ko04390:Hippo signaling pathway;ko04060:Cytokine-cytokine receptor interaction;ko04550:Signaling pathways regulating pluripotency of stem cells;ko04360:Axon guidance;ko05418:Fluid shear stress and atherosclerosis;ko01001:Protein kinases;ko04090:CD molecules;	NA	NA	NA
GWHGABGR009131	33.04	15.9967	-1.0464	1.66969e-05	0.000224928	Down	nucleoside diphosphate kinase 6-like isoform X1 [Amyelois transitella]	K00940 ndk, NME; nucleoside-diphosphate kinase [EC:2.7.4.6]	ko00230:Purine metabolism;ko00240:Pyrimidine metabolism;ko00983:Drug metabolism - other enzymes;ko04016:MAPK signaling pathway - plant;ko04131:Membrane trafficking;	GO:0004550;GO:0005524;	GO:0006165;GO:0006183;GO:0006228;GO:0006241;	NA
GWHGABGR009132	296.693	130.847	-1.1811	0.000179018	0.00163834	Down	enkurin domain-containing protein 1-like [Amyelois transitella]	NA	NA	NA	NA	NA
GWHGABGR009135	6.71333	1.27	-2.4022	1.02722e-06	1.98353e-05	Down	uncharacterized protein LOC101739580 [Bombyx mori]	NA	NA	NA	NA	NA
GWHGABGR009141	0.486667	1.74667	1.8436	0.00580059	0.028614	Up	protein gooseberry [Amyelois transitella]	K09381 PAX3_7; paired box protein 3/7	ko05202:Transcriptional misregulation in cancer;ko03000:Transcription factors;	GO:0043565;	GO:0006355;GO:0007275;	GO:0005634;
GWHGABGR009142	14.0333	3.73667	-1.909	3.5104e-08	9.73058e-07	Down	binding hexamerin precursor [Hyalophora cecropia]	NA	NA	NA	NA	NA
GWHGABGR009146	40.93	209.043	2.3526	4.72567e-18	5.16909e-16	Up	arylphorin subunit beta-like [Bombyx mori]	NA	NA	NA	NA	NA
GWHGABGR009147	19870.3	4941.3	-2.0077	1.17152e-08	3.59667e-07	Down	methionine rich hexamerin precursor [Hyalophora cecropia]	NA	NA	GO:0045735;	NA	NA
GWHGABGR009168	58.79	18.8167	-1.6436	0.00374534	0.0199697	Down	uncharacterized protein LOC106126633 [Papilio xuthus]	NA	NA	NA	NA	NA
GWHGABGR009171	9.77333	21.5633	1.1417	5.09145e-06	8.0385e-05	Up	protein MIS12 homolog [Amyelois transitella]	K11543 MIS12; kinetochore-associated protein MIS12	ko03036:Chromosome and associated proteins;	NA	NA	GO:0000775;GO:0005634;
GWHGABGR009183	1.06333	5.45667	2.3594	1.46434e-05	0.000202185	Up	NA	NA	NA	NA	NA	NA
GWHGABGR009186	2.58333	10.2067	1.9822	3.81387e-09	1.28539e-07	Up	uncharacterized protein LOC101743559 [Bombyx mori]	NA	NA	NA	NA	NA
GWHGABGR009188	1.78	6.92	1.9589	1.45752e-07	3.49203e-06	Up	uncharacterized protein LOC101743559 [Bombyx mori]	NA	NA	NA	NA	NA
GWHGABGR009192	0.75	3.26333	2.1214	6.67869e-05	0.000724893	Up	protein drumstick [Bombyx mori] gt;gi|827559325|ref|XP_012550683.1| PREDICTED: protein drumstick [Bombyx mori] gt;gi|827559328|ref|XP_012550684.1| PREDICTED: protein drumstick [Bombyx mori] gt;gi|960258475|gb|ALR81973.1| drm protein [Bombyx mori]	K22535 DRM; drumstick	ko03000:Transcription factors;	GO:0003676;GO:0046872;	NA	NA
GWHGABGR009196	10.3067	56.8667	2.464	1.7152e-28	3.68607e-26	Up	ras-responsive element-binding protein 1 [Papilio polytes]	K09215 OSR, ODD; odd-skipped	ko03000:Transcription factors;	GO:0003676;GO:0046872;	NA	NA
GWHGABGR009201	60.3467	125.703	1.0587	1.69709e-09	6.05485e-08	Up	MOXD1 homolog 1-like [Plutella xylostella]	NA	NA	NA	NA	NA
GWHGABGR009202	23.2933	69.75	1.5823	3.0389e-09	1.04542e-07	Up	carboxylesterase 1E [Amyelois transitella]	NA	NA	NA	NA	NA
GWHGABGR009214	1.27667	0.32	-1.9962	0.00119779	0.00787898	Down	protein RR46_02519 [Papilio xuthus]	NA	NA	NA	NA	NA
GWHGABGR009216	0.73	3.4	2.2196	8.64066e-06	0.000128533	Up	NA	NA	NA	NA	NA	NA
GWHGABGR009221	21.0467	9.63667	-1.127	0.0033818	0.0183801	Down	protein OSCP1 [Amyelois transitella]	NA	NA	NA	NA	NA
GWHGABGR009226	260.173	115.487	-1.1717	1.05339e-08	3.27248e-07	Down	uncharacterized protein LOC106143338 [Amyelois transitella]	NA	NA	NA	NA	NA
GWHGABGR009230	3.09	14.11	2.191	1.04867e-13	6.96584e-12	Up	frizzled-4 [Bombyx mori]	K02354 FZD4, fz4, CD344; frizzled 4	ko04310:Wnt signaling pathway;ko04390:Hippo signaling pathway;ko04150:mTOR signaling pathway;ko04550:Signaling pathways regulating pluripotency of stem cells;ko04916:Melanogenesis;ko05200:Pathways in cancer;ko05205:Proteoglycans in cancer;ko05225:Hepatocellular carcinoma;ko05226:Gastric cancer;ko05217:Basal cell carcinoma;ko05224:Breast cancer;ko05010:Alzheimer disease;ko04934:Cushing syndrome;ko…	GO:0042813;	GO:0060070;	GO:0016021;
GWHGABGR009232	3.51	18.4233	2.392	2.18567e-13	1.39113e-11	Up	class D atypical G-protein coupled receptor GPRfz3 [Operophtera brumata]	K02354 FZD4, fz4, CD344; frizzled 4	ko04310:Wnt signaling pathway;ko04390:Hippo signaling pathway;ko04150:mTOR signaling pathway;ko04550:Signaling pathways regulating pluripotency of stem cells;ko04916:Melanogenesis;ko05200:Pathways in cancer;ko05205:Proteoglycans in cancer;ko05225:Hepatocellular carcinoma;ko05226:Gastric cancer;ko05217:Basal cell carcinoma;ko05224:Breast cancer;ko05010:Alzheimer disease;ko04934:Cushing syndrome;ko…	GO:0042813;	GO:0007275;GO:0060070;	GO:0016021;
GWHGABGR009235	122.757	42.68	-1.5242	1.27062e-06	2.38545e-05	Down	uncharacterized protein LOC101742449, partial [Bombyx mori]	K00134 GAPDH, gapA; glyceraldehyde 3-phosphate dehydrogenase [EC:1.2.1.12]	ko00010:Glycolysis / Gluconeogenesis;ko00710:Carbon fixation in photosynthetic organisms;ko04066:HIF-1 signaling pathway;ko05010:Alzheimer disease;ko05130:Pathogenic Escherichia coli infection;ko05132:Salmonella infection;ko04131:Membrane trafficking;ko04147:Exosome;	NA	NA	NA
GWHGABGR009251	44.8833	14.0733	-1.6732	3.54742e-06	5.84317e-05	Down	uncharacterized protein LOC106143336 [Amyelois transitella]	NA	NA	NA	NA	NA
GWHGABGR009257	67.44	29.69	-1.1836	0.00373831	0.0199438	Down	sperm flagellar protein 2-like [Amyelois transitella]	NA	NA	NA	NA	NA
GWHGABGR009258	102.503	42.1033	-1.2837	0.000128406	0.00124369	Down	flagellar protein [Operophtera brumata]	NA	NA	NA	NA	GO:0031514;
GWHGABGR009262	3.81667	0.673333	-2.5029	1.21207e-05	0.000172303	Down	lysozyme-like isoform X2 [Bombyx mori]	NA	NA	GO:0003796;	NA	NA
GWHGABGR009272	12.2233	5.34667	-1.1929	0.000981738	0.00670658	Down	protein KGM_13424 [Danaus plexippus]	NA	NA	NA	GO:0055085;	GO:0016021;
GWHGABGR009273	51.15	22.5333	-1.1827	0.000217558	0.00192452	Down	sialin isoform X2 [Bombyx mori]	K08193 SLC17A; MFS transporter, ACS family, solute carrier family 17 (sodium-dependent inorganic phosphate cotransporter), other	ko02000:Transporters;	NA	NA	NA
GWHGABGR009279	4.77	1.72333	-1.4688	0.00012797	0.00124078	Down	uncharacterized protein LOC106143418 [Amyelois transitella]	NA	NA	NA	NA	NA
GWHGABGR009280	117.953	58.22	-1.0186	1.55091e-05	0.000211958	Down	protein OBRU01_10391 [Operophtera brumata]	NA	NA	NA	NA	NA
GWHGABGR009283	10.7067	3.31	-1.6936	0.000249403	0.00216019	Down	piggyBac transposable element-derived protein 4-like [Amyelois transitella]	NA	NA	NA	NA	NA
GWHGABGR009284	14.0333	4.62	-1.6029	6.22869e-05	0.000684182	Down	uncharacterized protein LOC106713204 [Papilio machaon]	NA	NA	NA	NA	NA
GWHGABGR009306	28.4033	10.9267	-1.3782	5.45368e-05	0.000612307	Down	troponin C-like isoform X2 [Amyelois transitella]	K02183 CALM; calmodulin	ko04014:Ras signaling pathway;ko04015:Rap1 signaling pathway;ko04016:MAPK signaling pathway - plant;ko04371:Apelin signaling pathway;ko04020:Calcium signaling pathway;ko04070:Phosphatidylinositol signaling system;ko04024:cAMP signaling pathway;ko04022:cGMP-PKG signaling pathway;ko04114:Oocyte meiosis;ko04218:Cellular senescence;ko04625:C-type lectin receptor signaling pathway;ko04910:Insulin sign…	NA	NA	NA
GWHGABGR009316	5.04	12.0933	1.2627	3.19693e-05	0.000390363	Up	rho guanine nucleotide exchange factor vav3 [Operophtera brumata]	NA	NA	GO:0005089;	GO:0035023;GO:0043547;	NA
GWHGABGR009319	41.23	88.0567	1.0947	7.50139e-06	0.000113811	Up	uncharacterized protein LOC101739889 isoform X1 [Bombyx mori] gt;gi|827559127|ref|XP_012550617.1| PREDICTED: uncharacterized protein LOC101739889 isoform X2 [Bombyx mori]	K20641 ARHGAP20; Rho GTPase-activating protein 20	ko04131:Membrane trafficking;	NA	NA	NA
GWHGABGR009343	1.58333	0.29	-2.4488	6.6091e-05	0.000719049	Down	juvenile hormone esterase-like [Bombyx mori]	K12298 CEL; bile salt-stimulated lipase [EC:3.1.1.3 3.1.1.13]	ko00100:Steroid biosynthesis;ko00561:Glycerolipid metabolism;ko04972:Pancreatic secretion;ko04975:Fat digestion and absorption;ko04147:Exosome;	NA	NA	NA
GWHGABGR009344	7.96667	1.98	-2.0085	0.000112542	0.00111486	Down	juvenile hormone esterase-like [Bombyx mori]	NA	NA	NA	NA	NA
GWHGABGR009345	5.04667	0.756667	-2.7376	0.000879986	0.00614946	Down	juvenile hormone esterase-like [Bombyx mori]	NA	NA	NA	NA	NA
GWHGABGR009353	408.483	159.07	-1.3606	4.01834e-08	1.09885e-06	Down	protein LLP homolog [Amyelois transitella]	NA	NA	NA	NA	NA
GWHGABGR009375	0.856667	0.1	-3.0987	0.0027944	0.0157207	Down	sugar transporter ERD6-like 6 [Bombyx mori]	NA	NA	GO:0005215;	GO:0006810;	GO:0016020;
GWHGABGR009397	0.0833333	1.09667	3.7181	9.86274e-05	0.00100593	Up	endoribonuclease Dcr-1 [Amyelois transitella]	NA	NA	NA	NA	NA
GWHGABGR009404	9.35333	3.3	-1.503	1.13911e-09	4.15332e-08	Down	NA	NA	NA	NA	NA	NA
GWHGABGR009405	36.8	10.3533	-1.8296	3.6942e-18	4.06518e-16	Down	probable RNA-binding protein orb2 isoform X2 [Papilio polytes]	K02602 CPEB, ORB; cytoplasmic polyadenylation element-binding protein	ko04114:Oocyte meiosis;ko04914:Progesterone-mediated oocyte maturation;ko04320:Dorso-ventral axis formation;ko03019:Messenger RNA biogenesis;	NA	NA	NA
GWHGABGR009481	9.69	41.38	2.0944	1.59676e-19	1.94454e-17	Up	division cycle 25 [Bombyx mori] gt;gi|289063228|dbj|BAI77430.1| cdc25 [Bombyx mori]	K16723 STG; M-phase inducer phosphatase [EC:3.1.3.48]	ko03036:Chromosome and associated proteins;	GO:0004725;	GO:0035335;	GO:0005622;
GWHGABGR009484	0.866667	0.116667	-2.8931	0.00162132	0.0101046	Down	NA	NA	NA	NA	NA	NA
GWHGABGR009508	4.69	1	-2.2296	0.000479892	0.00366327	Down	uncharacterized protein LOC106137691 [Amyelois transitella] gt;gi|913328774|ref|XP_013195915.1| PREDICTED: uncharacterized protein LOC106139095 [Amyelois transitella] gt;gi|913334901|ref|XP_013199186.1| PREDICTED: uncharacterized protein LOC106142106 [Amyelois transitella]	NA	NA	NA	NA	NA
GWHGABGR009509	5.55667	1.64333	-1.7576	0.000823651	0.00580817	Down	NA	NA	NA	NA	NA	NA
GWHGABGR009522	1.75667	0.476667	-1.8818	0.00339531	0.0184266	Down	uncharacterized protein LOC101746790 [Bombyx mori]	NA	NA	NA	NA	NA
GWHGABGR009541	0.0633333	0.7	3.4663	0.00680048	0.0325024	Up	protein RR48_01857 [Papilio machaon]	NA	NA	NA	NA	NA
GWHGABGR009558	55.06	149.36	1.4397	4.40369e-07	9.32123e-06	Up	putative aminopeptidase W07G4.4 [Amyelois transitella]	K01255 CARP, pepA; leucyl aminopeptidase [EC:3.4.11.1]	ko00480:Glutathione metabolism;ko01002:Peptidases and inhibitors;	GO:0004177;GO:0008235;GO:0030145;	GO:0006508;	GO:0005737;
GWHGABGR009561	1.58	0.613333	-1.3652	0.011224	0.0487466	Down	choriolytic enzyme [Papilio machaon]	NA	NA	GO:0004222;GO:0046872;	GO:0006508;	NA
GWHGABGR009565	4.14	0.92	-2.1699	8.55574e-05	0.000891544	Down	NA	NA	NA	NA	NA	NA
GWHGABGR009566	12.1133	4.54333	-1.4148	0.00194683	0.0117641	Down	aminopeptidase [Papilio xuthus]	K01257 LNPEP; cystinyl aminopeptidase [EC:3.4.11.3]	ko04614:Renin-angiotensin system;ko01002:Peptidases and inhibitors;	NA	NA	NA
GWHGABGR009572	10.5167	22.79	1.1157	0.000155667	0.00146206	Up	uncharacterized protein LOC106105999 isoform X1 [Papilio polytes]	NA	NA	NA	NA	NA
GWHGABGR009574	55.8133	148.807	1.4148	3.68494e-07	7.97545e-06	Up	uncharacterized protein LOC106133708 [Amyelois transitella]	NA	NA	NA	GO:0055085;	GO:0016021;
GWHGABGR009579	52.53	126.173	1.2642	1.69656e-05	0.000227875	Up	and polyadenylation specificity factor subunit 5 [Papilio xuthus]	K14397 NUDT21, CPSF5, CFIM25; cleavage and polyadenylation specificity factor subunit 5	ko03015:mRNA surveillance pathway;ko03019:Messenger RNA biogenesis;	GO:0003729;GO:0016787;	GO:0006378;	GO:0005849;
GWHGABGR009647	51.5367	15.0033	-1.7803	2.74135e-05	0.000343223	Down	uncharacterized protein LOC106142738 [Amyelois transitella]	NA	NA	NA	NA	NA
GWHGABGR009659	78.42	36.2067	-1.115	1.26446e-05	0.000178776	Down	zinc finger protein 235-like [Bombyx mori]	K09228 KRAB; KRAB domain-containing zinc finger protein	ko05168:Herpes simplex virus 1 infection;ko03000:Transcription factors;	NA	NA	NA
GWHGABGR009661	2.72333	0.38	-2.8413	0.000612868	0.004527	Down	NA	NA	NA	NA	NA	NA
GWHGABGR009666	361.093	787.913	1.1257	0.000190828	0.00172226	Up	lysosomal alpha-mannosidase-like isoform X1 [Amyelois transitella]	K12311 MAN2B1, LAMAN; lysosomal alpha-mannosidase [EC:3.2.1.24]	ko00511:Other glycan degradation;ko04142:Lysosome;	NA	NA	NA
GWHGABGR009672	91.81	45.1067	-1.0253	0.000198768	0.0017795	Down	BCL2/adenovirus E1B 19 kDa protein-interacting protein 3 isoform X2 [Papilio xuthus]	K15464 BNIP3; BCL2/adenovirus E1B 19 kDa protein-interacting protein 3	ko04068:FoxO signaling pathway;ko04140:Autophagy - animal;ko04137:Mitophagy - animal;ko05131:Shigellosis;ko05134:Legionellosis;ko04131:Membrane trafficking;ko02000:Transporters;	NA	NA	NA
GWHGABGR009679	10.86	3.90333	-1.4762	0.0102684	0.0453514	Down	titin [Bombyx mori]	NA	NA	NA	NA	NA
GWHGABGR009701	8.96333	21.75	1.2789	0.00113025	0.00751867	Up	protein KGM_07372 [Danaus plexippus]	NA	NA	NA	NA	NA
GWHGABGR009705	47.7467	205.543	2.106	0.000505425	0.00382937	Up	P450 CYP307A1 [Manduca sexta]	K14939 spo, spok, CYP307A; cytochrome P450 family 307 subfamily A	ko00981:Insect hormone biosynthesis;ko00199:Cytochrome P450;	GO:0004497;GO:0005506;GO:0016705;GO:0020037;	GO:0055114;	NA
GWHGABGR009710	144.61	59.7167	-1.276	0.000148729	0.00141135	Down	2, partial [Operophtera brumata]	NA	NA	NA	NA	NA
GWHGABGR009711	87.9567	37.58	-1.2268	0.00266793	0.015187	Down	uncharacterized protein LOC101735363 [Bombyx mori]	NA	NA	NA	NA	NA
GWHGABGR009729	18.91	54.7567	1.5339	6.20267e-06	9.61835e-05	Up	decarboxylase [Operophtera brumata]	K01613 psd, PISD; phosphatidylserine decarboxylase [EC:4.1.1.65]	ko00564:Glycerophospholipid metabolism;	GO:0004609;	GO:0008654;	NA
GWHGABGR009741	8.02	2.63667	-1.6049	0.000160383	0.00149552	Down	uncharacterized protein LOC101740762 isoform X1 [Bombyx mori]	NA	NA	NA	NA	NA
GWHGABGR009744	44.5667	20.07	-1.1509	1.44393e-07	3.46601e-06	Down	transporter [Bombyx mori]	K07299 SLC2A1, GLUT1; MFS transporter, SP family, solute carrier family 2 (facilitated glucose transporter), member 1	ko04066:HIF-1 signaling pathway;ko04911:Insulin secretion;ko04922:Glucagon signaling pathway;ko04920:Adipocytokine signaling pathway;ko04919:Thyroid hormone signaling pathway;ko04976:Bile secretion;ko05200:Pathways in cancer;ko05230:Central carbon metabolism in cancer;ko05211:Renal cell carcinoma;ko04931:Insulin resistance;ko05166:Human T-cell leukemia virus 1 infection;ko02000:Transporters;	NA	GO:0008643;GO:0055085;	GO:0016021;
GWHGABGR009763	0.943333	0.25	-1.9158	0.00708128	0.0336421	Down	transporter, partial [Operophtera brumata]	K14258 TRET1; facilitated trehalose transporter	ko02000:Transporters;	GO:0005215;	GO:0006810;	GO:0016020;
GWHGABGR009769	30.6533	61.34	1.0008	1.48398e-07	3.5389e-06	Up	uncharacterized protein LOC101738779 [Bombyx mori]	NA	NA	NA	NA	NA
GWHGABGR009787	17.2767	43.56	1.3342	1.37068e-05	0.000191748	Up	protein artemis-like isoform X1 [Bombyx mori]	K10887 DCLRE1C, ARTEMIS, SCIDA; DNA cross-link repair 1C protein [EC:3.1.-.-]	ko03450:Non-homologous end-joining;ko05340:Primary immunodeficiency;ko03400:DNA repair and recombination proteins;	NA	NA	NA
GWHGABGR009793	14.12	32.3867	1.1977	1.16197e-05	0.000165956	Up	protein MEMO1 [Papilio machaon]	K06990 MEMO1; MEMO1 family protein	ko04812:Cytoskeleton proteins;	NA	NA	NA
GWHGABGR009829	301.653	984.777	1.7069	9.81383e-19	1.12043e-16	Up	matrix metalloproteinase-25-like [Bombyx mori]	K08003 MMP25; matrix metalloproteinase-25 (membrane-inserted) [EC:3.4.24.-]	ko04928:Parathyroid hormone synthesis, secretion and action;ko01002:Peptidases and inhibitors;	NA	NA	NA
GWHGABGR009830	51.7667	22.7	-1.1893	0.00180482	0.0110448	Down	WD repeat-containing protein 66-like [Bombyx mori]	K24228 WDR66, CFAP251; cilia- and flagella-associated protein 251	ko03036:Chromosome and associated proteins;	NA	NA	NA
GWHGABGR009834	780.697	283.047	-1.4637	1.0115e-05	0.000147698	Down	LOW QUALITY PROTEIN: 2-oxoglutarate dehydrogenase, mitochondrial-like [Bombyx mori]	K00164 OGDH, sucA; 2-oxoglutarate dehydrogenase E1 component [EC:1.2.4.2]	ko00020:Citrate cycle (TCA cycle);	NA	NA	NA
GWHGABGR009840	344.483	134.42	-1.3577	8.60899e-05	0.000895144	Down	protein CG14806 [Papilio xuthus]	K23506 APOPT1; apoptogenic protein 1	ko03029:Mitochondrial biogenesis;	NA	NA	NA
GWHGABGR009842	58.3233	22.5967	-1.368	3.99907e-05	0.000472516	Down	repeat protein 30 [Operophtera brumata]	K19683 TTC30, DYF1; tetratricopeptide repeat protein 30	ko03036:Chromosome and associated proteins;	NA	NA	NA
GWHGABGR009864	99.2467	37.49	-1.4045	0.000417092	0.00327278	Down	uncharacterized protein LOC101735818 [Bombyx mori]	NA	NA	NA	NA	GO:0016020;
GWHGABGR009865	757.83	276.087	-1.4568	2.53744e-05	0.000320549	Down	uncharacterized protein LOC101735677 [Bombyx mori]	NA	NA	NA	NA	NA
GWHGABGR009866	509.79	233.293	-1.1278	0.00298524	0.0165845	Down	uncharacterized protein LOC101735536 [Bombyx mori]	NA	NA	NA	NA	NA
GWHGABGR009874	0.996667	7.61333	2.9333	6.72122e-12	3.47809e-10	Up	uncharacterized protein LOC105841811 [Bombyx mori]	K17725 ETHE1; sulfur dioxygenase [EC:1.13.11.18]	ko00920:Sulfur metabolism;ko03029:Mitochondrial biogenesis;	NA	NA	NA
GWHGABGR009880	90.6033	330.207	1.8657	1.56841e-08	4.65101e-07	Up	selenoprotein M-like [Bombyx mori]	NA	NA	NA	NA	NA
GWHGABGR009889	67.5833	1012.88	3.9057	9.63425e-50	6.7688e-47	Up	von Willebrand factor C and EGF domain-containing protein [Bombyx mori]	NA	NA	NA	NA	NA
GWHGABGR009891	8.34	221.067	4.7283	1.28611e-49	8.70123e-47	Up	uncharacterized protein LOC101735404 [Bombyx mori]	NA	NA	NA	NA	NA
GWHGABGR009901	37.7867	224.607	2.5715	1.06282e-22	1.6453e-20	Up	probable G-protein coupled receptor Mth-like 1 [Amyelois transitella]	K04599 MTH; G protein-coupled receptor Mth (Methuselah protein)	ko04030:G protein-coupled receptors;	GO:0004930;	GO:0007166;GO:0007186;	GO:0016021;
GWHGABGR009902	54.7967	392.92	2.8421	4.03726e-26	7.68216e-24	Up	probable G-protein coupled receptor Mth-like 1 [Bombyx mori]	K04599 MTH; G protein-coupled receptor Mth (Methuselah protein)	ko04030:G protein-coupled receptors;	NA	NA	NA
GWHGABGR009906	3.87	0.566667	-2.7718	2.0889e-07	4.81183e-06	Down	protein KGM_15692 [Danaus plexippus]	NA	NA	NA	NA	NA
GWHGABGR009907	9.75667	1.92667	-2.3403	1.90159e-10	7.7192e-09	Down	NA	NA	NA	NA	NA	NA
GWHGABGR009920	4.54	15.52	1.7734	1.72137e-12	9.76529e-11	Up	transporter [Bombyx mori]	K21396 WHT; ATP-binding cassette, subfamily G (WHITE), eye pigment precursor transporter	ko02000:Transporters;	GO:0005524;GO:0016887;	GO:0006810;	GO:0016021;
GWHGABGR009933	33.9633	69.6833	1.0368	3.62418e-05	0.000435546	Up	ubiquitin-conjugating enzyme E2-24 kDa isoform X1 [Bombyx mori] gt;gi|512885632|ref|XP_004921626.1| PREDICTED: ubiquitin-conjugating enzyme E2-24 kDa isoform X1 [Bombyx mori] gt;gi|827536248|ref|XP_012549870.1| PREDICTED: ubiquitin-conjugating enzyme E2-24 kDa isoform X1 [Bombyx mori]	K20217 UBE2E; ubiquitin-conjugating enzyme E2 E [EC:2.3.2.23]	ko04120:Ubiquitin mediated proteolysis;ko04121:Ubiquitin system;	GO:0005524;	NA	NA
GWHGABGR009950	0.996667	3.96	1.9903	0.000470922	0.00360417	Up	uncharacterized protein LOC101740438 isoform X1 [Bombyx mori]	NA	NA	NA	NA	NA
GWHGABGR009953	8.24333	2.61667	-1.6555	3.44464e-09	1.16309e-07	Down	23 kDa integral membrane protein-like [Papilio xuthus]	NA	NA	NA	NA	NA
GWHGABGR009954	901.413	334.467	-1.4303	4.27999e-20	5.3919e-18	Down	dismutase [Cu-Zn] [Papilio machaon]	K17296 TSPAN14; tetraspanin-14	ko04147:Exosome;	GO:0004784;GO:0046872;	GO:0019430;GO:0055114;	NA
GWHGABGR009955	9.02	2.42333	-1.8961	8.60888e-06	0.000128165	Down	protein KGM_00446 [Danaus plexippus]	NA	NA	NA	NA	NA
GWHGABGR009962	58.6033	21.9433	-1.4172	1.32633e-09	4.7787e-08	Down	transcription factor E2F4 [Papilio xuthus] gt;gi|930659687|gb|KPJ01732.1| Transcription factor E2F4 [Papilio xuthus]	K04682 E2F4_5; transcription factor E2F4/5	ko04350:TGF-beta signaling pathway;ko04110:Cell cycle;ko04218:Cellular senescence;ko03000:Transcription factors;	NA	GO:0006351;	GO:0044424;
GWHGABGR009966	59.1633	137.26	1.2141	5.20246e-05	0.000588806	Up	cerebellar degeneration-related protein 2-like isoform X1 [Bombyx mori]	NA	NA	NA	NA	NA
GWHGABGR009976	28.6267	81.2467	1.5049	0.0078271	0.0363811	Up	C1A cysteine protease precursor [Manduca sexta]	NA	NA	GO:0016787;	NA	NA
GWHGABGR009983	0.97	3.79333	1.9674	3.4129e-06	5.65691e-05	Up	uncharacterized protein LOC106134479 [Amyelois transitella]	NA	NA	NA	NA	GO:0016021;
GWHGABGR009990	2.10667	0.543333	-1.9551	7.55858e-06	0.000114583	Down	alcohol dehydrogenase 1-like [Bombyx mori]	K00069 HPGD; 15-hydroxyprostaglandin dehydrogenase (NAD) [EC:1.1.1.141]	ko05202:Transcriptional misregulation in cancer;ko04147:Exosome;	NA	NA	NA
GWHGABGR009991	46.3867	219.92	2.2452	4.24168e-16	3.72513e-14	Up	alcohol dehydrogenase 1-like [Bombyx mori]	NA	NA	NA	NA	NA
GWHGABGR009993	4.71667	12.4867	1.4045	0.00083317	0.0058672	Up	alcohol dehydrogenase 1-like [Bombyx mori]	NA	NA	NA	NA	NA
GWHGABGR009997	0.226667	0.001	-7.8244	0.00907954	0.0409946	Down	alcohol dehydrogenase 1-like [Bombyx mori]	NA	NA	NA	NA	NA
GWHGABGR009998	0.273333	1.28667	2.2349	0.00342691	0.0185645	Up	15-hydroxyprostaglandin dehydrogenase [NAD(+)]-like [Bombyx mori]	K00069 HPGD; 15-hydroxyprostaglandin dehydrogenase (NAD) [EC:1.1.1.141]	ko05202:Transcriptional misregulation in cancer;ko04147:Exosome;	NA	NA	NA
GWHGABGR010002	30.22	11.83	-1.3531	0.000873987	0.0061169	Down	Uncharacterized protein C4orf22-like protein [Danaus plexippus]	NA	NA	NA	NA	NA
GWHGABGR010010	16.49	59.7333	1.8569	6.39071e-05	0.000699071	Up	UDP-glucuronosyltransferase 2B30-like [Papilio polytes]	K00699 UGT; glucuronosyltransferase [EC:2.4.1.17]	ko00040:Pentose and glucuronate interconversions;ko00053:Ascorbate and aldarate metabolism;ko00140:Steroid hormone biosynthesis;ko00830:Retinol metabolism;ko00860:Porphyrin and chlorophyll metabolism;ko00980:Metabolism of xenobiotics by cytochrome P450;ko00982:Drug metabolism - cytochrome P450;ko00983:Drug metabolism - other enzymes;ko04976:Bile secretion;ko05204:Chemical carcinogenesis;ko01003:G…	NA	NA	NA
GWHGABGR010021	94.8667	225.997	1.2523	0.000170707	0.00157411	Up	alpha-L-fucosidase [Papilio machaon]	K01206 FUCA; alpha-L-fucosidase [EC:3.2.1.51]	ko00511:Other glycan degradation;ko04142:Lysosome;ko04147:Exosome;	GO:0004560;	GO:0006004;	NA
GWHGABGR010028	2.95667	9.04	1.6124	3.15379e-06	5.29503e-05	Up	uncharacterized protein LOC101743872 [Bombyx mori]	NA	NA	NA	NA	NA
GWHGABGR010034	22.77	8.07	-1.4965	0.00129839	0.00841849	Down	tctex1 domain-containing protein 2-like [Bombyx mori]	K22866 TCTEX1D2; tctex1 domain-containing protein 2	ko03036:Chromosome and associated proteins;	NA	NA	NA
GWHGABGR010035	32.08	8.40667	-1.9321	3.05092e-05	0.000375547	Down	protein RR46_06033 [Papilio xuthus]	NA	NA	NA	NA	NA
GWHGABGR010036	140.243	351.673	1.3263	7.78168e-12	3.97061e-10	Up	[Helicoverpa armigera]	K02105 CTNNB1; catenin beta 1	ko04015:Rap1 signaling pathway;ko04310:Wnt signaling pathway;ko04390:Hippo signaling pathway;ko04510:Focal adhesion;ko04520:Adherens junction;ko04550:Signaling pathways regulating pluripotency of stem cells;ko04670:Leukocyte transendothelial migration;ko04919:Thyroid hormone signaling pathway;ko04916:Melanogenesis;ko05200:Pathways in cancer;ko05205:Proteoglycans in cancer;ko05210:Colorectal cance…	NA	GO:0007165;GO:0034333;	NA
GWHGABGR010045	13.63	4.92	-1.4701	6.88422e-06	0.00010541	Down	uncharacterized protein LOC106134481 [Amyelois transitella]	K23193 MYT1L; myelin transcription factor 1-like protein	ko03000:Transcription factors;ko03036:Chromosome and associated proteins;	NA	NA	NA
GWHGABGR010047	0.213333	1.55333	2.8642	1.75562e-05	0.00023443	Up	carboxypeptidase A2-like [Bombyx mori]	K08779 CPA1; carboxypeptidase A1 [EC:3.4.17.1]	ko04972:Pancreatic secretion;ko04974:Protein digestion and absorption;ko01002:Peptidases and inhibitors;ko03110:Chaperones and folding catalysts;	NA	NA	NA
GWHGABGR010049	28.6333	13.2233	-1.1146	0.000614007	0.00453358	Down	neural cell adhesion molecule 2-like isoform X1 [Bombyx mori]	NA	NA	NA	NA	NA
GWHGABGR010052	277.763	3343.48	3.5894	6.80902e-21	9.01306e-19	Up	probable chitinase 3 [Amyelois transitella]	K01183 E3.2.1.14; chitinase [EC:3.2.1.14]	ko00520:Amino sugar and nucleotide sugar metabolism;	NA	NA	NA
GWHGABGR010063	14.3667	7.02667	-1.0318	0.00571519	0.0283309	Down	cGMP-dependent protein kinase, isozyme 1 [Papilio xuthus]	NA	NA	NA	NA	NA
GWHGABGR010069	7.66333	17.9267	1.2261	7.9244e-06	0.000119042	Up	phosphatase and actin regulator 4B [Bombyx mori]	NA	NA	NA	NA	NA
GWHGABGR010074	3.28667	8.91	1.4388	0.00283004	0.0158821	Up	protein KGM_13608 [Danaus plexippus]	K09614 CORIN; atrial natriuretic peptide-converting enzyme [EC:3.4.21.-]	ko01002:Peptidases and inhibitors;	NA	NA	NA
GWHGABGR010078	17.3967	49.0967	1.4968	1.11505e-07	2.76372e-06	Up	uncharacterized protein LOC101736312 isoform X1 [Bombyx mori]	NA	NA	NA	NA	NA
GWHGABGR010080	2.92333	0.936667	-1.642	0.00517768	0.0260912	Down	aromatic-L-amino-acid decarboxylase [Bombyx mori]	K22329 TDC-1; tyrosine decarboxylase [EC:4.1.1.25]	ko00350:Tyrosine metabolism;	GO:0004837;GO:0030170;	GO:0006520;	NA
GWHGABGR010081	18.1067	5.06333	-1.8384	8.952e-18	9.34436e-16	Down	protein KGM_12002 [Danaus plexippus]	NA	NA	NA	NA	NA
GWHGABGR010093	36.7267	15.8933	-1.2084	0.00779636	0.0362659	Down	intraflagellar transport protein 81 homolog [Amyelois transitella]	K19677 IFT81; intraflagellar transport protein 81	ko03036:Chromosome and associated proteins;	NA	NA	NA
GWHGABGR010096	1.29667	2.99667	1.2086	0.00318307	0.0174558	Up	trafficking kinesin-binding protein 1 isoform X1 [Papilio xuthus]	NA	NA	NA	NA	NA
GWHGABGR010113	19.7467	104.67	2.4062	1.39317e-19	1.70799e-17	Up	P450 [Bombyx mori]	K10720 PHM, CYP306A1; ecdysteroid 25-hydroxylase	ko00981:Insect hormone biosynthesis;ko00199:Cytochrome P450;	GO:0004497;GO:0005506;GO:0016705;GO:0020037;	GO:0055114;	NA
GWHGABGR010114	27.48	211.247	2.9425	2.71727e-19	3.26555e-17	Up	P450 CYP18A1 [Helicoverpa armigera]	K14985 CYP18A1; 26-hydroxylase [EC:1.14.-.-]	ko00981:Insect hormone biosynthesis;ko00199:Cytochrome P450;	GO:0004497;GO:0005506;GO:0016705;GO:0020037;	GO:0055114;	GO:0016021;
GWHGABGR010115	0.02	0.54	4.7549	0.00742364	0.0349865	Up	NA	NA	NA	NA	NA	NA
GWHGABGR010123	5.94667	23.51	1.9831	1.98879e-13	1.27025e-11	Up	uncharacterized protein LOC105385386 [Plutella xylostella]	K06846 LY6D_E_G6_H; lymphocyte antigen 6 complex locus protein D/E/G6/H	ko00537:Glycosylphosphatidylinositol (GPI)-anchored proteins;	NA	NA	NA
GWHGABGR010124	35.04	80.7567	1.2046	0.000178044	0.00163024	Up	endoplasmic reticulum resident protein 44 [Bombyx mori]	K17264 ERP44, TXNDC4; endoplasmic reticulum resident protein 44	ko04131:Membrane trafficking;ko04147:Exosome;	NA	NA	NA
GWHGABGR010125	0.42	2.2	2.389	0.000213771	0.00189469	Up	transcription factor Sp5-like [Bombyx mori]	K09195 SP5; transcription factor Sp5	ko03000:Transcription factors;	GO:0003676;GO:0046872;	NA	NA
GWHGABGR010128	0.903333	9.39	3.3778	1.14344e-11	5.64519e-10	Up	transcription factor Sp9 isoform X2 [Bombyx mori]	NA	NA	GO:0003676;GO:0046872;	NA	NA
GWHGABGR010132	20.9133	8.49667	-1.2995	0.000137049	0.00131554	Down	hormone-responsive B1 [Helicoverpa armigera]	K19398 BBS9; Bardet-Biedl syndrome 9 protein	ko03036:Chromosome and associated proteins;	GO:0004803;	GO:0006313;	GO:0034464;
GWHGABGR010137	16.6733	62.6433	1.9096	9.18958e-13	5.45019e-11	Up	low-density lipoprotein receptor-related protein 2-like, partial [Plutella xylostella]	NA	NA	NA	NA	NA
GWHGABGR010138	0.33	2.53333	2.9405	1.15675e-08	3.5573e-07	Up	NA	NA	NA	NA	NA	NA
GWHGABGR010141	0.94	2.26667	1.2698	0.00509459	0.0257721	Up	protein RR48_12695 [Papilio machaon]	NA	NA	NA	NA	NA
GWHGABGR010158	100.377	472.377	2.2345	2.436e-15	1.96028e-13	Up	Full=Ecdysone-inducible protein E75; AltName: Full=Nuclear receptor subfamily 1 group D member 3	K08701 NR1D3; nuclear receptor subfamily 1 group D member 3	ko03000:Transcription factors;ko03310:Nuclear receptors;	GO:0003707;GO:0004887;GO:0008270;GO:0043565;	GO:0006355;GO:0030522;GO:0043401;	GO:0005634;
GWHGABGR010172	64.4767	25	-1.3668	0.00953754	0.0426806	Down	WD repeat-containing protein 17-like [Bombyx mori]	NA	NA	NA	NA	NA
GWHGABGR010177	0.283333	23.8067	6.3927	2.05491e-26	4.03625e-24	Up	NA	NA	NA	NA	NA	NA
GWHGABGR010180	79.3233	7163.12	6.4967	2.04725e-64	2.33732e-61	Up	mucin-3A [Papilio machaon] gt;gi|930664968|gb|KPJ06099.1| hypothetical protein RR48_14541 [Papilio machaon]	NA	NA	NA	NA	NA
GWHGABGR010200	46.58	160.28	1.7828	9.99512e-24	1.65983e-21	Up	sodium- and chloride-dependent GABA transporter ine [Bombyx mori]	K05039 SLC6A6, TAUT; solute carrier family 6 (neurotransmitter transporter, taurine) member 6	ko02000:Transporters;	GO:0005034;GO:0005328;GO:0009881;	GO:0006836;GO:0007165;GO:0019226;GO:0042066;GO:0055085;	GO:0016021;
GWHGABGR010206	4.02333	1.49	-1.4331	0.00896265	0.040555	Down	sodium-coupled monocarboxylate transporter 2 [Papilio xuthus] gt;gi|910315921|ref|XP_013182245.1| PREDICTED: sodium-coupled monocarboxylate transporter 2 [Papilio xuthus]	K14388 SLC5A8_12, SMCT; solute carrier family 5 (sodium-coupled monocarboxylate transporter), member 8/12	ko02000:Transporters;	NA	NA	NA
GWHGABGR010217	30.2	14.4067	-1.0678	5.35525e-06	8.41138e-05	Down	lanC-like protein 1 isoform X1 [Bombyx mori]	NA	NA	NA	NA	NA
GWHGABGR010223	54.8767	194.313	1.8241	3.80206e-10	1.49682e-08	Up	protein sidekick [Amyelois transitella]	K16353 SDK; protein sidekick	ko04515:Cell adhesion molecules;	NA	NA	NA
GWHGABGR010224	10.2167	45.5	2.1549	3.19555e-09	1.08905e-07	Up	protein sidekick [Amyelois transitella]	K16353 SDK; protein sidekick	ko04515:Cell adhesion molecules;	NA	NA	NA
GWHGABGR010226	7.66	3.39	-1.1761	9.84234e-06	0.000144063	Down	protein KGM_11160 [Danaus plexippus]	NA	NA	NA	NA	GO:0016021;
GWHGABGR010227	21.4833	10.2433	-1.0685	2.53068e-06	4.35291e-05	Down	CKLF-like MARVEL transmembrane domain-containing protein 4 [Amyelois transitella]	NA	NA	NA	NA	GO:0016021;
GWHGABGR010229	7.27667	58.1767	2.9991	1.48585e-28	3.27012e-26	Up	protein KGM_01251 [Danaus plexippus]	NA	NA	NA	NA	GO:0016021;
GWHGABGR010236	39.42	16.0233	-1.2988	0.00062988	0.00463765	Down	NA	NA	NA	NA	NA	NA
GWHGABGR010286	4.42667	11.6767	1.3993	2.23145e-07	5.08254e-06	Up	cytochrome b561 isoform X1 [Bombyx mori]	K08360 CYB561; cytochrome b-561 [EC:7.2.1.3]	ko02000:Transporters;	GO:0016491;GO:0046872;	GO:0055114;	GO:0005765;GO:0016021;GO:0031902;
GWHGABGR010289	3.65333	18.1733	2.3145	0.000138629	0.00132722	Up	protein [Antheraea pernyi]	NA	NA	NA	NA	NA
GWHGABGR010300	65.8233	21.6533	-1.604	1.59219e-06	2.90845e-05	Down	uncharacterized protein LOC106137768 [Amyelois transitella]	NA	NA	NA	NA	NA
GWHGABGR010304	76.8367	34.74	-1.1452	0.00303288	0.0167579	Down	WD repeat-containing protein 78 [Bombyx mori]	NA	NA	NA	NA	GO:0016021;
GWHGABGR010306	0.413333	1.78333	2.1092	0.0022819	0.0133715	Up	protein RR46_04153 [Papilio xuthus]	NA	NA	NA	NA	NA
GWHGABGR010336	173.353	69.5467	-1.3177	0.000212916	0.00188803	Down	protein OBRU01_02299 [Operophtera brumata]	NA	NA	NA	NA	NA
GWHGABGR010350	72.89	33.25	-1.1324	0.000128548	0.0012444	Down	protein OBRU01_16470 [Operophtera brumata]	NA	NA	NA	NA	NA
GWHGABGR010364	1.69333	0.26	-2.7033	1.24962e-05	0.000176952	Down	sulfotransferase 1C4 [Bombyx mori]	NA	NA	NA	NA	NA
GWHGABGR010369	11.6933	99.88	3.0945	5.45724e-34	1.58234e-31	Up	sulfotransferase 1C4 [Bombyx mori]	K01025 SULT1; sulfotransferase [EC:2.8.2.-]	ko99980:Enzymes with EC numbers;	GO:0008146;	NA	NA
GWHGABGR010370	1451.65	3041.79	1.0672	1.02719e-07	2.56686e-06	Up	protein piccolo-like [Bombyx mori]	K17501 PPM1E, POPX1; protein phosphatase 1E [EC:3.1.3.16]	ko01009:Protein phosphatases and associated proteins;	NA	NA	NA
GWHGABGR010407	3.83	0.7	-2.4519	1.15002e-05	0.000164635	Down	uncharacterized protein LOC106137908 [Amyelois transitella]	NA	NA	GO:0005509;	NA	NA
GWHGABGR010411	4.33	19.59	2.1777	2.1918e-09	7.69955e-08	Up	2 [Antheraea pernyi]	NA	NA	GO:0005507;GO:0052716;	GO:0055114;	NA
GWHGABGR010414	6.88333	21.9467	1.6728	2.30672e-09	8.07218e-08	Up	laccase-2-like isoform X1 [Bombyx mori]	NA	NA	GO:0005507;GO:0016491;	GO:0055114;	NA
GWHGABGR010419	223.01	86.41	-1.3678	2.99028e-06	5.06711e-05	Down	protein KGM_03936 [Danaus plexippus]	NA	NA	NA	NA	NA
GWHGABGR010421	0.6	2.16333	1.8502	0.000114354	0.00113001	Up	protein RR46_15139 [Papilio xuthus]	NA	NA	NA	NA	NA
GWHGABGR010436	2.56	0.0866667	-4.8845	1.82846e-06	3.27135e-05	Down	protein KGM_02075 [Danaus plexippus]	NA	NA	NA	NA	NA
GWHGABGR010445	93.3367	30.64	-1.607	4.65104e-05	0.000535691	Down	uncharacterized protein LOC106138429 [Amyelois transitella]	NA	NA	NA	NA	NA
GWHGABGR010448	2.52	0.89	-1.5015	0.00421645	0.0220693	Down	gamma-aminobutyric acid receptor subunit delta-like isoform X2 [Bombyx mori]	K05181 GABRB; gamma-aminobutyric acid receptor subunit beta	ko04080:Neuroactive ligand-receptor interaction;ko04727:GABAergic synapse;ko04726:Serotonergic synapse;ko04723:Retrograde endocannabinoid signaling;ko05032:Morphine addiction;ko05033:Nicotine addiction;ko04040:Ion channels;	NA	NA	NA
GWHGABGR010455	5.56667	1.56333	-1.8322	0.00254152	0.0145902	Down	uncharacterized protein LOC106126979 [Papilio xuthus]	NA	NA	NA	NA	NA
GWHGABGR010456	1.64333	4.11333	1.3237	0.000189604	0.00171545	Up	uncharacterized protein LOC106139059 [Amyelois transitella]	NA	NA	NA	NA	NA
GWHGABGR010465	0.586667	2.62333	2.1608	2.79247e-05	0.00034843	Up	uncharacterized protein LOC101741134 [Bombyx mori]	K23204 THAP2; THAP domain-containing protein 2	ko03036:Chromosome and associated proteins;	NA	NA	NA
GWHGABGR010466	6.65333	16.7233	1.3297	0.000187069	0.00169672	Up	piggyBac transposable element-derived protein 4-like [Papilio machaon]	NA	NA	NA	NA	NA
GWHGABGR010475	0.99	3.09	1.6421	6.03343e-05	0.000667147	Up	serine/threonine protein kinase [Operophtera brumata]	NA	NA	GO:0004674;	GO:0006468;	NA
GWHGABGR010482	12.6633	31.62	1.3202	0.00038371	0.00306214	Up	uncharacterized protein LOC101735378 [Bombyx mori]	NA	NA	NA	NA	NA
GWHGABGR010485	2903.36	466.92	-2.6365	0.00175312	0.0107681	Down	hemocytin isoform X3 [Papilio xuthus]	NA	NA	NA	NA	NA
GWHGABGR010489	7.75667	2.76333	-1.489	0.000443252	0.00344109	Down	uncharacterized protein LOC101739887 [Bombyx mori]	NA	NA	NA	NA	NA
GWHGABGR010490	29.9467	9.29667	-1.6876	2.25692e-06	3.9339e-05	Down	uncharacterized protein LOC101739887 [Bombyx mori]	NA	NA	NA	NA	NA
GWHGABGR010492	77.9667	28.7833	-1.4376	0.000523967	0.00395345	Down	protein OBRU01_11460 [Operophtera brumata]	NA	NA	NA	NA	NA
GWHGABGR010495	598.997	185.98	-1.6874	6.85888e-07	1.39011e-05	Down	protein KGM_00413 [Danaus plexippus]	NA	NA	NA	NA	NA
GWHGABGR010496	365.387	142.523	-1.3582	0.000116603	0.00114749	Down	uncharacterized protein LOC101740511 [Bombyx mori]	NA	NA	NA	NA	NA
GWHGABGR010500	10.0367	31.4233	1.6466	8.92172e-08	2.25101e-06	Up	protein hir-1 [Amyelois transitella]	K11293 HIRA, HIR1; protein HIRA/HIR1	ko03036:Chromosome and associated proteins;	NA	NA	NA
GWHGABGR010501	2.89667	8.41333	1.5383	1.50881e-07	3.58406e-06	Up	protein HIRA homolog [Bombyx mori]	NA	NA	NA	NA	NA
GWHGABGR010508	50.8	25.3767	-1.0013	5.23795e-05	0.000591723	Down	aquaporin AQPAe.a-like [Bombyx mori]	K09884 AQPN; aquaporin rerated protein, invertebrate	ko02000:Transporters;	NA	NA	NA
GWHGABGR010509	2.3	0.7	-1.7162	0.00253708	0.0145693	Down	aquaporin-like isoform X2 [Bombyx mori]	NA	NA	NA	NA	NA
GWHGABGR010517	3.21333	0.833333	-1.9471	0.00023158	0.00203085	Down	NA	NA	NA	NA	NA	NA
GWHGABGR010522	8.09	16.6367	1.0402	1.82587e-05	0.000242746	Up	receptor [Manduca sexta]	K22872 ASTC-R; allatostatin C receptor	ko04030:G protein-coupled receptors;	GO:0004994;	GO:0038170;	GO:0016021;
GWHGABGR010544	0.0833333	0.906667	3.4436	0.000472441	0.00361394	Up	protein [Danaus plexippus]	NA	NA	NA	NA	NA
GWHGABGR010545	23.2833	88.1133	1.9201	2.44443e-12	1.36135e-10	Up	LOW QUALITY PROTEIN: protein tiptop-like [Bombyx mori]	NA	NA	NA	NA	NA
GWHGABGR010547	0.103333	1.44333	3.804	3.83526e-05	0.000455519	Up	prisilkin-39-like [Amyelois transitella]	NA	NA	NA	NA	NA
GWHGABGR010552	6.36667	18.37	1.5287	4.8418e-06	7.711e-05	Up	TNF receptor-associated factor 4 isoform X1 [Amyelois transitella]	K09848 TRAF4; TNF receptor-associated factor 4	ko04214:Apoptosis - fly;ko04657:IL-17 signaling pathway;ko05200:Pathways in cancer;ko05222:Small cell lung cancer;	NA	NA	NA
GWHGABGR010553	0.856667	2.11667	1.305	0.00609109	0.0297897	Up	TNF receptor-associated factor 4 isoform X1 [Bombyx mori]	NA	NA	NA	NA	NA
GWHGABGR010554	39.62	19.0333	-1.0577	0.00276236	0.0155837	Down	cytochrome b5 domain-containing protein 1 [Bombyx mori]	NA	NA	NA	NA	NA
GWHGABGR010561	13.4433	29.8167	1.1492	2.54961e-08	7.27458e-07	Up	beta-1,3-glucosyltransferase [Amyelois transitella]	K13675 B3GALTL; UDP-glucose:O-linked fucose beta-1,3-glucosyltransferase [EC:2.4.1.-]	ko00514:Other types of O-glycan biosynthesis;ko01003:Glycosyltransferases;	NA	NA	NA
GWHGABGR010574	69.1333	32.0167	-1.1106	1.87353e-05	0.000248178	Down	protein KGM_17578 [Danaus plexippus]	K15164 MED13; mediator of RNA polymerase II transcription subunit 13	ko04919:Thyroid hormone signaling pathway;ko03021:Transcription machinery;	NA	NA	NA
GWHGABGR010582	78.5133	32.8767	-1.2559	0.000460974	0.00354403	Down	protein OBRU01_02299 [Operophtera brumata]	NA	NA	NA	NA	NA
GWHGABGR010588	148.697	303.647	1.03	0.00131326	0.00848576	Up	[Helicoverpa armigera]	K02580 NFKB1; nuclear factor NF-kappa-B p105 subunit	ko04014:Ras signaling pathway;ko04010:MAPK signaling pathway;ko04064:NF-kappa B signaling pathway;ko04668:TNF signaling pathway;ko04066:HIF-1 signaling pathway;ko04071:Sphingolipid signaling pathway;ko04024:cAMP signaling pathway;ko04151:PI3K-Akt signaling pathway;ko04210:Apoptosis;ko04218:Cellular senescence;ko04620:Toll-like receptor signaling pathway;ko04624:Toll and Imd signaling pathway;ko04…	NA	NA	NA
GWHGABGR010593	38.3633	14.9767	-1.357	0.00859232	0.0392292	Down	uncharacterized protein LOC101744381 [Bombyx mori]	NA	NA	NA	NA	NA
GWHGABGR010621	353.413	136.487	-1.3726	8.80781e-05	0.000911111	Down	V-type proton ATPase 116 kDa subunit a isoform 1 [Bombyx mori] gt;gi|512926611|ref|XP_004931129.1| PREDICTED: V-type proton ATPase 116 kDa subunit a isoform 1 [Bombyx mori]	K02154 ATPeV0A, ATP6N; V-type H+-transporting ATPase subunit a	ko00190:Oxidative phosphorylation;ko04145:Phagosome;ko04142:Lysosome;ko04966:Collecting duct acid secretion;ko04721:Synaptic vesicle cycle;ko05323:Rheumatoid arthritis;ko05110:Vibrio cholerae infection;ko05120:Epithelial cell signaling in Helicobacter pylori infection;ko05152:Tuberculosis;ko05165:Human papillomavirus infection;ko04147:Exosome;	GO:0015078;	GO:0015991;	GO:0000220;GO:0016021;
GWHGABGR010623	13.55	48.2567	1.8324	1.29229e-10	5.42674e-09	Up	uncharacterized protein LOC106142856 isoform X1 [Amyelois transitella]	NA	NA	NA	NA	NA
GWHGABGR010626	10.9533	27.9133	1.3496	6.93409e-10	2.61165e-08	Up	uncharacterized protein LOC101744958 isoform X1 [Bombyx mori]	NA	NA	NA	NA	NA
GWHGABGR010627	23.7333	55.6733	1.2301	2.94443e-05	0.000365394	Up	uncharacterized protein LOC106142857 [Amyelois transitella]	NA	NA	NA	NA	NA
GWHGABGR010630	40.1733	19.0367	-1.0775	0.004604	0.0237306	Down	putative malate dehydrogenase 1B [Amyelois transitella]	NA	NA	GO:0016615;GO:0016616;	GO:0005975;GO:0006108;GO:0055114;	NA
GWHGABGR010634	102.103	207.453	1.0228	0.00321013	0.0175778	Up	protein 2G4 [Papilio machaon]	NA	NA	NA	NA	NA
GWHGABGR010642	29.2533	64.39	1.1382	0.000396142	0.0031341	Up	protein RR48_12516 [Papilio machaon]	NA	NA	NA	NA	NA
GWHGABGR010649	71.7033	159.513	1.1536	9.60536e-10	3.53041e-08	Up	uncharacterized protein LOC101744043 isoform X2 [Bombyx mori] gt;gi|827557954|ref|XP_012550174.1| PREDICTED: uncharacterized protein LOC101744043 isoform X2 [Bombyx mori] gt;gi|827557956|ref|XP_012550175.1| PREDICTED: uncharacterized protein LOC101744043 isoform X2 [Bombyx mori] gt;gi|827557958|ref|XP_012550176.1| PREDICTED: uncharacterized protein LOC101744043 isoform X2 [Bombyx mori]	NA	NA	NA	NA	NA
GWHGABGR010654	103.713	210.343	1.0201	6.08206e-09	1.97689e-07	Up	membrane-associated protein Hem [Papilio xuthus] gt;gi|910323877|ref|XP_013165002.1| PREDICTED: membrane-associated protein Hem [Papilio xuthus] gt;gi|910323879|ref|XP_013165003.1| PREDICTED: membrane-associated protein Hem [Papilio xuthus] gt;gi|910323881|ref|XP_013165004.1| PREDICTED: membrane-associated protein Hem [Papilio xuthus]	K05750 NCKAP1, NAP125; NCK-associated protein 1	ko04810:Regulation of actin cytoskeleton;ko05130:Pathogenic Escherichia coli infection;ko05132:Salmonella infection;	NA	NA	NA
GWHGABGR010655	75.73	196.677	1.3769	2.93833e-05	0.000364885	Up	disintegrin and metalloproteinase domain-containing protein 10 [Amyelois transitella]	K06704 ADAM10, CD156c; disintegrin and metalloproteinase domain-containing protein 10 [EC:3.4.24.81]	ko04361:Axon regeneration;ko05010:Alzheimer disease;ko05120:Epithelial cell signaling in Helicobacter pylori infection;ko01002:Peptidases and inhibitors;ko04090:CD molecules;	NA	NA	NA
GWHGABGR010658	60.05	25.5267	-1.2342	6.80729e-06	0.000104407	Down	cytosolic carboxypeptidase-like protein 5 isoform X1 [Amyelois transitella]	K23438 AGBL5, CCP5; cytosolic carboxypeptidase protein 5 [EC:3.4.17.24]	ko01002:Peptidases and inhibitors;	NA	NA	NA
GWHGABGR010670	245.883	493.14	1.004	3.3328e-05	0.000405058	Up	[Operophtera brumata]	K23215 BCOR; bcl-6 corepressor	ko03036:Chromosome and associated proteins;	NA	NA	NA
GWHGABGR010673	0.603333	3.73667	2.6307	1.32811e-07	3.21758e-06	Up	NA	NA	NA	NA	NA	NA
GWHGABGR010678	0.553333	2.75667	2.3167	9.24985e-06	0.000136264	Up	uncharacterized protein LOC106142784 [Amyelois transitella]	NA	NA	NA	NA	GO:0016021;
GWHGABGR010679	38.4133	12.9167	-1.5724	4.40751e-06	7.09982e-05	Down	WD repeat-containing protein 63 [Bombyx mori]	NA	NA	NA	NA	NA
GWHGABGR010684	8.40667	2.28333	-1.8804	1.79033e-08	5.25788e-07	Down	uncharacterized protein LOC106142831 [Amyelois transitella]	NA	NA	NA	NA	NA
GWHGABGR010685	3.12333	1.01	-1.6287	3.36776e-05	0.000408764	Down	uncharacterized protein LOC106142831 [Amyelois transitella]	NA	NA	NA	NA	NA
GWHGABGR010702	0.306667	15.8933	5.6956	1.7254e-36	5.73051e-34	Up	uncharacterized protein LOC106142788 [Amyelois transitella]	NA	NA	NA	NA	NA
GWHGABGR010710	154.79	43.1333	-1.8434	1.82053e-15	1.51852e-13	Down	uncharacterized protein LOC101738673 [Bombyx mori]	K20694 SPZ; protein spaetzle	ko04624:Toll and Imd signaling pathway;	NA	NA	NA
GWHGABGR010720	3.64	1.41	-1.3682	0.00588649	0.0289457	Down	uncharacterized protein LOC106717698 [Papilio machaon] gt;gi|930667314|gb|KPJ08401.1| hypothetical protein RR48_12154 [Papilio machaon]	K02129 ATPeF0E, ATP5I; F-type H+-transporting ATPase subunit e	ko00190:Oxidative phosphorylation;ko04714:Thermogenesis;	NA	NA	GO:0044425;
GWHGABGR010729	1.83667	0.556667	-1.7222	0.0112172	0.0487372	Down	protein OBRU01_16463 [Operophtera brumata]	NA	NA	NA	NA	NA
GWHGABGR010739	4.71333	1.49	-1.6614	0.0114113	0.0494192	Down	NA	NA	NA	NA	NA	NA
GWHGABGR010740	5.58	1.58667	-1.8143	0.00268669	0.0152747	Down	NA	NA	NA	NA	NA	NA
GWHGABGR010762	56.18	529.917	3.2376	1.42744e-32	3.72502e-30	Up	[Bombyx mori] gt;gi|913313203|ref|XP_013187367.1| PREDICTED: tubulin alpha-1A chain [Amyelois transitella] gt;gi|19773422|dbj|BAB86850.1| alpha-tubulin [Bombyx mori]	K07374 TUBA; tubulin alpha	ko04145:Phagosome;ko04210:Apoptosis;ko04530:Tight junction;ko04540:Gap junction;ko05010:Alzheimer disease;ko05012:Parkinson disease;ko05014:Amyotrophic lateral sclerosis;ko05016:Huntington disease;ko05130:Pathogenic Escherichia coli infection;ko03019:Messenger RNA biogenesis;ko03036:Chromosome and associated proteins;ko04812:Cytoskeleton proteins;ko04147:Exosome;	GO:0003924;GO:0005200;GO:0005525;	GO:0007017;	GO:0005737;GO:0005874;
GWHGABGR010766	0.853333	3.70667	2.1189	7.65534e-05	0.000813219	Up	uncharacterized protein LOC106103597 [Papilio polytes]	NA	NA	NA	NA	GO:0016021;
GWHGABGR010768	1.26667	0.393333	-1.6872	0.00864464	0.0393972	Down	protein TcasGA2_TC033506 [Tribolium castaneum]	NA	NA	NA	NA	NA
GWHGABGR010770	39320.7	14479.6	-1.4413	2.38454e-08	6.85959e-07	Down	protein YQE_06831, partial [Dendroctonus ponderosae]	K03283 HSPA1s; heat shock 70kDa protein 1/2/6/8	ko03040:Spliceosome;ko04141:Protein processing in endoplasmic reticulum;ko04010:MAPK signaling pathway;ko04144:Endocytosis;ko04612:Antigen processing and presentation;ko04915:Estrogen signaling pathway;ko04213:Longevity regulating pathway - multiple species;ko05020:Prion diseases;ko05134:Legionellosis;ko05162:Measles;ko05145:Toxoplasmosis;ko01009:Protein phosphatases and associated proteins;ko030…	GO:0005524;	NA	GO:0016021;
GWHGABGR010773	6.90667	41.02	2.5703	1.12845e-22	1.73222e-20	Up	fibrillin-1-like [Bombyx mori]	NA	NA	NA	NA	NA
GWHGABGR010774	41.9767	135.507	1.6907	2.07335e-15	1.70603e-13	Up	fibrillin-1-like [Bombyx mori]	NA	NA	NA	NA	NA
GWHGABGR010778	4.10333	1.27	-1.692	0.00633186	0.0307209	Down	NA	NA	NA	NA	NA	NA
GWHGABGR010784	4.20333	1.31333	-1.6783	3.78296e-05	0.000451275	Down	protein glycine-rich 12 precursor [Bombyx mori] gt;gi|68989041|dbj|BAE06190.1| glycine rich protein [Bombyx mori]	NA	NA	NA	NA	NA
GWHGABGR010785	0.813333	0.103333	-2.9765	0.00845157	0.0387086	Down	protein glycine-rich 11 precursor [Bombyx mori] gt;gi|223670996|tpd|FAA00449.1| TPA: putative cuticle protein [Bombyx mori]	NA	NA	NA	NA	NA
GWHGABGR010787	57.29	139.707	1.286	0.000188778	0.00170967	Up	converting enzyme [Spodoptera littoralis]	K01283 ACE, CD143; peptidyl-dipeptidase A [EC:3.4.15.1]	ko04924:Renin secretion;ko04614:Renin-angiotensin system;ko05410:Hypertrophic cardiomyopathy;ko05142:Chagas disease;ko01002:Peptidases and inhibitors;ko04147:Exosome;ko04090:CD molecules;	GO:0004180;GO:0008237;GO:0008241;GO:0046872;	GO:0006508;	GO:0016020;
GWHGABGR010788	302.75	1132.17	1.9029	1.01209e-11	5.06515e-10	Up	angiotensin-converting enzyme-like isoform X1 [Papilio polytes]	K01283 ACE, CD143; peptidyl-dipeptidase A [EC:3.4.15.1]	ko04924:Renin secretion;ko04614:Renin-angiotensin system;ko05410:Hypertrophic cardiomyopathy;ko05142:Chagas disease;ko01002:Peptidases and inhibitors;ko04147:Exosome;ko04090:CD molecules;	GO:0004180;GO:0008237;GO:0008241;GO:0046872;	GO:0006508;	GO:0016020;
GWHGABGR010789	0.143333	1.26333	3.1398	7.81513e-05	0.00082663	Up	NA	NA	NA	NA	NA	NA
GWHGABGR010813	148.63	71.3133	-1.0595	1.06503e-05	0.000153751	Down	protein KGM_01124 [Danaus plexippus]	NA	NA	NA	NA	NA
GWHGABGR010826	7.18667	3.51333	-1.0325	0.00853367	0.0390004	Down	uncharacterized protein LOC101743820 [Bombyx mori]	NA	NA	NA	NA	GO:0016021;
GWHGABGR010828	17.6	69.2667	1.9766	8.81386e-15	6.653e-13	Up	LOW QUALITY PROTEIN: putative sodium-dependent multivitamin transporter [Bombyx mori]	K14388 SLC5A8_12, SMCT; solute carrier family 5 (sodium-coupled monocarboxylate transporter), member 8/12	ko02000:Transporters;	NA	NA	NA
GWHGABGR010830	26.8867	8.58333	-1.6473	8.57382e-07	1.70237e-05	Down	centrosomal protein of 290 kDa-like [Amyelois transitella]	NA	NA	NA	NA	NA
GWHGABGR010838	5.83333	2.09	-1.4808	0.00031342	0.00260002	Down	[Operophtera brumata]	NA	NA	GO:0016787;	NA	NA
GWHGABGR010881	229.33	466.853	1.0255	0.00505334	0.0255988	Up	uncharacterized protein LOC101740358 isoform X1 [Bombyx mori] gt;gi|827541567|ref|XP_012544029.1| PREDICTED: uncharacterized protein LOC101740358 isoform X1 [Bombyx mori]	NA	NA	GO:0005509;	NA	GO:0016021;
GWHGABGR010885	69.3867	184.41	1.4102	1.46819e-08	4.38226e-07	Up	uncharacterized protein LOC101746698 isoform X1 [Bombyx mori] gt;gi|827541577|ref|XP_012544033.1| PREDICTED: uncharacterized protein LOC101746698 isoform X1 [Bombyx mori] gt;gi|827541579|ref|XP_012544034.1| PREDICTED: uncharacterized protein LOC101746698 isoform X1 [Bombyx mori]	K17598 SYTL; synaptotagmin-like protein	ko01009:Protein phosphatases and associated proteins;ko04131:Membrane trafficking;	NA	NA	NA
GWHGABGR010886	31.4533	69.3467	1.1406	0.000123541	0.00120551	Up	sumo ligase [Danaus plexippus]	K22403 ZMIZ; zinc finger MIZ domain-containing protein	ko99973:Transcription;	NA	NA	NA
GWHGABGR010904	730.583	1563.14	1.0973	8.29621e-08	2.11658e-06	Up	acidic leucine-rich nuclear phosphoprotein 32 family member A isoform X1 [Amyelois transitella]	K18646 ANP32A_C_D; acidic leucine-rich nuclear phosphoprotein 32 family member A/C/D	ko03019:Messenger RNA biogenesis;	NA	NA	NA
GWHGABGR010921	5.50667	2.10667	-1.3862	0.000495974	0.0037687	Down	calcium-binding protein E63-1 isoform X1 [Bombyx mori]	NA	NA	NA	NA	NA
GWHGABGR010924	36.0333	14.23	-1.3404	0.000184618	0.00167898	Down	NADH dehydrogenase [ubiquinone] 1 alpha subcomplex subunit 6-like [Bombyx mori]	K03950 NDUFA6; NADH dehydrogenase (ubiquinone) 1 alpha subcomplex subunit 6	ko00190:Oxidative phosphorylation;ko04723:Retrograde endocannabinoid signaling;ko04714:Thermogenesis;ko05010:Alzheimer disease;ko05012:Parkinson disease;ko05014:Amyotrophic lateral sclerosis;ko05016:Huntington disease;ko04932:Non-alcoholic fatty liver disease;	NA	NA	NA
GWHGABGR010925	205.653	79.3767	-1.3734	7.11832e-08	1.82884e-06	Down	uncharacterized protein LOC106717843 isoform X1 [Papilio machaon]	K14864 FTSJ1, TRM7; tRNA (cytidine32/guanosine34-2'-O)-methyltransferase [EC:2.1.1.205]	ko03016:Transfer RNA biogenesis;	NA	NA	NA
GWHGABGR010929	4.19	8.71333	1.0563	0.00234497	0.0136724	Up	dorsal-ventral patterning protein Sog isoform X1 [Bombyx mori]	NA	NA	NA	NA	NA
GWHGABGR010932	2.09	4.60667	1.1402	0.00458404	0.0236453	Up	patterning protein Sog [Papilio xuthus]	NA	NA	NA	NA	NA
GWHGABGR010933	77.7667	175.107	1.171	2.06276e-06	3.63712e-05	Up	dorsal-ventral patterning protein Sog isoform X1 [Bombyx mori]	K04657 CHRD; chordin	ko04350:TGF-beta signaling pathway;	NA	NA	NA
GWHGABGR010992	40.62	12.27	-1.7271	5.79418e-06	9.04634e-05	Down	uncharacterized protein LOC101741100 [Bombyx mori]	NA	NA	GO:0008270;	NA	GO:0016021;
GWHGABGR011020	45.1167	107.01	1.246	2.00823e-07	4.64947e-06	Up	protein halfway [Bombyx mori]	NA	NA	NA	NA	NA
GWHGABGR011023	9.65333	2.9	-1.735	0.000109471	0.00108975	Down	MDS1 and EVI1 complex locus protein EVI1-like, partial [Amyelois transitella]	NA	NA	GO:0046872;	NA	NA
GWHGABGR011024	90.5667	19.2867	-2.2314	1.50564e-11	7.27606e-10	Down	isoform Z4 [Bombyx mori] gt;gi|827540693|ref|XP_012553372.1| PREDICTED: broad-complex isoform X1 [Bombyx mori] gt;gi|49022677|dbj|BAD23980.1| broad-complex Z4-isoform [Bombyx mori] gt;gi|49022792|dbj|BAD23982.1| broad-complex Z4-isoform [Bombyx mori] gt;gi|52138470|dbj|BAD46734.1| broad-complex A-Z4 isoform [Bombyx mori] gt;gi|52138484|dbj|BAD46741.1| broad-complex B-Z4 isoform [Bombyx mori] gt;g…	K02174 BR-C; broad-complex core protein	ko04214:Apoptosis - fly;ko04320:Dorso-ventral axis formation;ko03000:Transcription factors;	NA	NA	NA
GWHGABGR011025	0.696667	0.04	-4.1224	0.000326102	0.00267967	Down	NA	NA	NA	NA	NA	NA
GWHGABGR011028	0.99	0.223333	-2.1482	0.00659335	0.0316949	Down	uncharacterized protein LOC106132144 [Amyelois transitella]	NA	NA	NA	NA	NA
GWHGABGR011046	59.95	120.677	1.0093	0.0066749	0.0320027	Up	6-phosphofructo-2-kinase/fructose-2,6-bisphosphatase isoform X4 [Papilio polytes]	K19029 PFKFB2; 6-phosphofructo-2-kinase / fructose-2,6-biphosphatase 2 [EC:2.7.1.105 3.1.3.46]	ko00051:Fructose and mannose metabolism;ko04152:AMPK signaling pathway;ko04919:Thyroid hormone signaling pathway;	GO:0003873;GO:0005524;	GO:0006000;GO:0006003;GO:0046835;	NA
GWHGABGR011052	43.04	306.413	2.8317	1.38879e-18	1.56599e-16	Up	mucin-2-like [Bombyx mori]	NA	NA	NA	NA	NA
GWHGABGR011053	157.767	381.99	1.2757	0.00223725	0.0131662	Up	mucin-5AC [Bombyx mori]	K01183 E3.2.1.14; chitinase [EC:3.2.1.14]	ko00520:Amino sugar and nucleotide sugar metabolism;	NA	NA	NA
GWHGABGR011056	22.0633	46.71	1.0821	4.18438e-06	6.77024e-05	Up	transformer-2 protein homolog alpha-like isoform X1 [Amyelois transitella]	K12897 TRA2; transformer-2 protein	ko03040:Spliceosome;ko01009:Protein phosphatases and associated proteins;ko03041:Spliceosome;	GO:0000166;GO:0003676;	NA	NA
GWHGABGR011067	1.90333	84.9433	5.4799	5.62834e-75	1.14237e-71	Up	mediator of RNA polymerase II transcription subunit 1.1-like [Amyelois transitella]	NA	NA	NA	NA	NA
GWHGABGR011072	6.74667	30.49	2.1761	6.82334e-10	2.57525e-08	Up	nitrogen permease regulator 2-like protein [Bombyx mori]	K20405 NPRL2; nitrogen permease regulator 2-like protein	ko04150:mTOR signaling pathway;ko04131:Membrane trafficking;	NA	NA	NA
GWHGABGR011086	1.82333	12.52	2.7796	7.83133e-21	1.02182e-18	Up	esterase CXE13 [Spodoptera litura]	NA	NA	NA	NA	NA
GWHGABGR011095	45.1967	22.4967	-1.0065	2.20779e-05	0.000284407	Down	membrane-bound alkaline phosphatase-like [Bombyx mori]	K01077 E3.1.3.1, phoA, phoB; alkaline phosphatase [EC:3.1.3.1]	ko00730:Thiamine metabolism;ko00790:Folate biosynthesis;ko02020:Two-component system;ko04147:Exosome;ko00537:Glycosylphosphatidylinositol (GPI)-anchored proteins;	GO:0004035;	GO:0016311;	NA
GWHGABGR011102	11.7567	2.94667	-1.9963	0.000255409	0.00220073	Down	atrophin-1-like [Bombyx mori]	NA	NA	NA	NA	NA
GWHGABGR011114	4.12	11.0733	1.4264	2.3731e-07	5.36502e-06	Up	hemicentin-2-like isoform X1 [Papilio polytes]	NA	NA	NA	NA	NA
GWHGABGR011122	2.32	5.77	1.3144	0.00397401	0.0209565	Up	G-protein coupled receptor Mth2-like [Amyelois transitella]	NA	NA	NA	NA	NA
GWHGABGR011128	27.0733	12.4633	-1.1192	0.0012523	0.00817281	Down	protein KGM_22134 [Danaus plexippus]	NA	NA	NA	NA	NA
GWHGABGR011129	32.3933	12.3	-1.397	5.06701e-05	0.000577411	Down	IQ domain-containing protein D-like [Bombyx mori]	NA	NA	NA	NA	NA
GWHGABGR011134	10.23	3.26333	-1.6484	0.00247969	0.0142981	Down	protein-like 4 [Papilio machaon]	K08740 MSH4; DNA mismatch repair protein MSH4	ko03400:DNA repair and recombination proteins;	NA	NA	NA
GWHGABGR011162	4.19	0.93	-2.1716	0.000151109	0.00142873	Down	myosin-2-like [Amyelois transitella]	NA	NA	NA	NA	NA
GWHGABGR011163	1.64667	0.35	-2.2341	0.00012909	0.00124899	Down	myosin-2-like [Amyelois transitella]	NA	NA	NA	NA	NA
GWHGABGR011166	1.94667	0.73	-1.415	0.007155	0.0338953	Down	ankyrin 2,3/unc44 [Danaus plexippus]	NA	NA	NA	NA	NA
GWHGABGR011171	71.5933	27.8	-1.3647	0.000524464	0.00395557	Down	uncharacterized protein LOC101739476 [Bombyx mori]	NA	NA	NA	NA	NA
GWHGABGR011172	31.8567	10.6	-1.5875	3.26165e-07	7.14394e-06	Down	uncharacterized protein LOC101739476 [Bombyx mori]	NA	NA	NA	NA	NA
GWHGABGR011174	1.11667	0.233333	-2.2587	0.00511799	0.0258622	Down	NA	NA	NA	NA	NA	NA
GWHGABGR011175	23.27	9.9	-1.233	0.00798251	0.0369868	Down	NA	NA	NA	NA	NA	NA
GWHGABGR011193	12.47	2.22667	-2.4855	6.48751e-08	1.6762e-06	Down	putative leucine-rich repeat-containing protein DDB_G0290503 [Amyelois transitella]	NA	NA	NA	NA	NA
GWHGABGR011208	5.08	56.29	3.47	9.42134e-37	3.27201e-34	Up	protein OBRU01_08504 [Operophtera brumata]	NA	NA	NA	NA	NA
GWHGABGR011209	1.62667	20.2467	3.6377	4.46761e-40	1.66551e-37	Up	metalloproteinase-16 [Papilio xuthus]	K08002 MMP24; matrix metalloproteinase-24 (membrane-inserted) [EC:3.4.24.-]	ko04928:Parathyroid hormone synthesis, secretion and action;ko01002:Peptidases and inhibitors;	NA	NA	NA
GWHGABGR011235	5.10667	12.1333	1.2485	0.000731726	0.00524585	Up	carboxypeptidase D-like isoform X3 [Bombyx mori]	K01296 CPM; carboxypeptidase M [EC:3.4.17.12]	ko01002:Peptidases and inhibitors;ko00537:Glycosylphosphatidylinositol (GPI)-anchored proteins;	GO:0004181;GO:0008270;	GO:0006508;	NA
GWHGABGR011237	2.12333	5.32	1.3251	0.00300579	0.0166621	Up	carboxypeptidase D-like isoform X1 [Bombyx mori]	NA	NA	GO:0004181;GO:0008270;	GO:0006508;	NA
GWHGABGR011251	6.61	137.85	4.3823	1.53645e-46	7.5855e-44	Up	uncharacterized protein LOC106141078 [Amyelois transitella]	NA	NA	NA	NA	GO:0016020;
GWHGABGR011253	3.35	7.09667	1.083	0.00239032	0.013866	Up	CUE domain-containing protein 1 [Bombyx mori]	NA	NA	NA	NA	NA
GWHGABGR011258	205.193	80.7067	-1.3462	0.000254445	0.00219657	Down	EF-hand domain-containing family member C2-like [Bombyx mori]	NA	NA	NA	NA	NA
GWHGABGR011261	12.1933	26.21	1.104	9.55059e-05	0.000976923	Up	oxidase [Papilio machaon]	K13411 DUOX, THOX; dual oxidase [EC:1.6.3.1 1.11.1.-]	ko04013:MAPK signaling pathway - fly;ko04624:Toll and Imd signaling pathway;ko04918:Thyroid hormone synthesis;ko04131:Membrane trafficking;	GO:0004601;GO:0005509;GO:0020037;	GO:0006979;GO:0055114;GO:0098869;	GO:0016021;
GWHGABGR011263	0.0766667	3.06333	5.3204	7.54087e-11	3.33859e-09	Up	transcription factor 15 [Bombyx mori]	K09070 TCF15, PARAXIS; transcription factor 15	ko03000:Transcription factors;	NA	NA	NA
GWHGABGR011269	76.26	27.25	-1.4847	2.43539e-06	4.2208e-05	Down	cyclophilin-9 [Danaus plexippus]	NA	NA	NA	NA	NA
GWHGABGR011274	0.926667	22.06	4.5732	1.52538e-13	9.95146e-12	Up	desaturase 7, partial [Helicoverpa armigera]	K00507 SCD, desC; stearoyl-CoA desaturase (Delta-9 desaturase) [EC:1.14.19.1]	ko01040:Biosynthesis of unsaturated fatty acids;ko04152:AMPK signaling pathway;ko03320:PPAR signaling pathway;ko04212:Longevity regulating pathway - worm;ko01004:Lipid biosynthesis proteins;	GO:0016717;	GO:0006633;GO:0055114;	GO:0016021;
GWHGABGR011275	0.001	0.326667	8.3517	0.00331423	0.018072	Up	uncharacterized protein LOC101746639 [Bombyx mori]	NA	NA	NA	NA	NA
GWHGABGR011278	2.21	6.95667	1.6543	0.00236606	0.0137515	Up	uncharacterized protein LOC106141184 [Amyelois transitella]	NA	NA	NA	NA	NA
GWHGABGR011279	123.06	247.587	1.0086	2.97117e-05	0.000368212	Up	uncharacterized protein LOC106141184 [Amyelois transitella]	NA	NA	NA	NA	NA
GWHGABGR011295	40.2067	90.2667	1.1668	1.13715e-09	4.15332e-08	Up	protein suppressor of forked [Papilio xuthus] gt;gi|930654051|gb|KPI96386.1| hypothetical protein RR46_12416 [Papilio xuthus]	K14408 CSTF3, RNA14; cleavage stimulation factor subunit 3	ko03015:mRNA surveillance pathway;ko03019:Messenger RNA biogenesis;	NA	GO:0006397;	GO:0005634;
GWHGABGR011298	12.2033	1.53667	-2.9894	2.6721e-11	1.24518e-09	Down	homeobox protein [Papilio xuthus]	NA	NA	NA	NA	GO:0016021;
GWHGABGR011300	9.19333	3.20667	-1.5195	0.000636461	0.00467791	Down	leucine-rich repeat neuronal protein 1-like [Bombyx mori]	NA	NA	NA	NA	NA
GWHGABGR011331	26.62	9.88	-1.4299	4.61783e-05	0.000532537	Down	axonemal 84 kDa protein-like isoform X1 [Papilio xuthus]	NA	NA	NA	NA	NA
GWHGABGR011332	190.2	69.0333	-1.4622	4.8091e-06	7.6723e-05	Down	protein KGM_16874 [Danaus plexippus]	NA	NA	NA	NA	NA
GWHGABGR011334	137.24	51.9033	-1.4028	1.58813e-05	0.000215851	Down	protein CASC1-like [Bombyx mori] gt;gi|512925130|ref|XP_004930763.1| PREDICTED: protein CASC1-like [Bombyx mori]	K17580 CASC1; cancer susceptibility candidate protein 1	ko01009:Protein phosphatases and associated proteins;	NA	NA	NA
GWHGABGR011335	1.69	3.55	1.0708	0.00995204	0.0441891	Up	[Operophtera brumata]	NA	NA	NA	NA	NA
GWHGABGR011346	20.5433	51.5667	1.3278	1.06558e-05	0.000153751	Up	lachesin [Bombyx mori]	K06775 NEGR1; neuronal growth regulator 1	ko04514:Cell adhesion molecules;ko04515:Cell adhesion molecules;	NA	NA	NA
GWHGABGR011376	2.2	0.323333	-2.7664	0.000950959	0.00654774	Down	S-transferase epsilon [Spodoptera exigua]	K00799 GST, gst; glutathione S-transferase [EC:2.5.1.18]	ko00480:Glutathione metabolism;ko00980:Metabolism of xenobiotics by cytochrome P450;ko00982:Drug metabolism - cytochrome P450;ko00983:Drug metabolism - other enzymes;ko04212:Longevity regulating pathway - worm;ko05200:Pathways in cancer;ko05204:Chemical carcinogenesis;ko05225:Hepatocellular carcinoma;ko05418:Fluid shear stress and atherosclerosis;ko01524:Platinum drug resistance;ko02000:Transport…	GO:0016740;	NA	NA
GWHGABGR011389	6.14	2.93333	-1.0657	0.00522526	0.0262875	Down	lysosomal alpha-mannosidase-like [Papilio xuthus]	K12311 MAN2B1, LAMAN; lysosomal alpha-mannosidase [EC:3.2.1.24]	ko00511:Other glycan degradation;ko04142:Lysosome;	NA	NA	NA
GWHGABGR011392	7.56667	3.50333	-1.1109	0.0103945	0.0457644	Down	NA	NA	NA	NA	NA	NA
GWHGABGR011426	8.78667	19.1267	1.1222	2.12131e-05	0.000274627	Up	acidic fibroblast growth factor intracellular-binding protein [Bombyx mori]	NA	NA	GO:0017134;	NA	NA
GWHGABGR011434	2.20667	4.73333	1.101	0.00392859	0.0207529	Up	protein RR46_12343 [Papilio xuthus]	NA	NA	NA	NA	NA
GWHGABGR011435	14.9467	32.0967	1.1026	0.000281357	0.00237705	Up	uncharacterized protein LOC106708341 isoform X1 [Papilio machaon]	K20161 DENND2; DENN domain-containing protein 2	ko04131:Membrane trafficking;	NA	NA	NA
GWHGABGR011439	1.02667	6.30667	2.6189	1.45082e-08	4.33751e-07	Up	scavenger receptor class B member 1 [Bombyx mori] gt;gi|827557171|ref|XP_012549860.1| PREDICTED: scavenger receptor class B member 1 [Bombyx mori]	K13885 SCARB1; scavenger receptor class B, member 1	ko04145:Phagosome;ko04913:Ovarian steroidogenesis;ko04925:Aldosterone synthesis and secretion;ko04927:Cortisol synthesis and secretion;ko04976:Bile secretion;ko04975:Fat digestion and absorption;ko04979:Cholesterol metabolism;ko04977:Vitamin digestion and absorption;ko04934:Cushing syndrome;ko05160:Hepatitis C;ko04131:Membrane trafficking;ko04147:Exosome;	NA	NA	GO:0016021;
GWHGABGR011442	15.76	38.5733	1.2913	9.32434e-07	1.82364e-05	Up	importin subunit alpha-5-like isoform X1 [Bombyx mori]	K15043 KPNA2_7; importin subunit alpha-1/8	ko05164:Influenza A;ko03036:Chromosome and associated proteins;	NA	GO:0006810;	NA
GWHGABGR011446	23.33	7.62	-1.6143	8.2049e-06	0.000122751	Down	leucine rich repeat containing 34 [Danaus plexippus]	NA	NA	NA	NA	NA
GWHGABGR011477	0.136667	0.95	2.7973	0.00277895	0.0156531	Up	myogenic factor 6 [Papilio xuthus]	K18484 MYF5; myogenic factor 5	ko04550:Signaling pathways regulating pluripotency of stem cells;ko03000:Transcription factors;	GO:0003677;GO:0046983;	GO:0006355;GO:0007517;	GO:0005634;
GWHGABGR011481	1009.63	390.653	-1.3699	0.000121842	0.00119212	Down	protein KGM_02633 [Danaus plexippus]	NA	NA	NA	NA	NA
GWHGABGR011485	6.34333	0.73	-3.1193	1.05378e-12	6.16806e-11	Down	anoctamin-4-like isoform X1 [Bombyx mori] gt;gi|827557212|ref|XP_012549878.1| PREDICTED: anoctamin-4-like isoform X1 [Bombyx mori] gt;gi|827557214|ref|XP_012549879.1| PREDICTED: anoctamin-4-like isoform X1 [Bombyx mori] gt;gi|827557216|ref|XP_012549880.1| PREDICTED: anoctamin-4-like isoform X1 [Bombyx mori]	K19499 ANO4, TMEM16D; anoctamin-4	ko04040:Ion channels;	NA	NA	NA
GWHGABGR011495	0.26	1.30333	2.3256	0.000523071	0.00394995	Up	ets DNA-binding protein pokkuri [Bombyx mori]	K20232 EDL; ETS-domain lacking	ko04013:MAPK signaling pathway - fly;	NA	NA	NA
GWHGABGR011496	3.87667	0.673333	-2.5254	1.59866e-09	5.71482e-08	Down	uncharacterized protein LOC105842302 [Bombyx mori] gt;gi|827564387|ref|XP_012552601.1| PREDICTED: uncharacterized protein LOC105842892 [Bombyx mori]	NA	NA	NA	NA	NA
GWHGABGR011498	58.0933	25.14	-1.2084	1.73435e-07	4.05133e-06	Down	HMG box-containing protein 4 [Bombyx mori]	K11298 HMG2L1; high mobility group protein 2-like 1	ko03036:Chromosome and associated proteins;	NA	NA	NA
GWHGABGR011534	321.79	131.287	-1.2934	1.17912e-06	2.23202e-05	Down	protein KGM_18963 [Danaus plexippus]	NA	NA	GO:0003676;GO:0046872;	NA	NA
GWHGABGR011536	1.29667	0.47	-1.4641	0.00472233	0.0241954	Down	serine/threonine-protein kinase BRSK2-like [Plutella xylostella]	K08796 BRSK; BR serine/threonine kinase [EC:2.7.11.1]	ko01001:Protein kinases;ko04131:Membrane trafficking;ko03036:Chromosome and associated proteins;	NA	NA	NA
GWHGABGR011549	1.6	0.54	-1.567	0.00458486	0.0236453	Down	protein KGM_13923 [Danaus plexippus]	K17623 PUDP, HDHD1; pseudouridine 5'-phosphatase [EC:3.1.3.96]	ko01009:Protein phosphatases and associated proteins;	NA	NA	NA
GWHGABGR011550	5.13667	1.57333	-1.707	0.004645	0.0238999	Down	NA	NA	NA	NA	NA	NA
GWHGABGR011558	764.687	342.273	-1.1597	5.69656e-05	0.000636312	Down	uncharacterized protein LOC106142077 [Amyelois transitella]	NA	NA	NA	NA	NA
GWHGABGR011561	2.52	10.52	2.0616	6.12497e-06	9.52211e-05	Up	protein OBRU01_00091 [Operophtera brumata]	K16674 FJX1; four-jointed box protein 1	ko04391:Hippo signaling pathway - fly;	NA	NA	GO:0016021;
GWHGABGR011583	41.2467	117.04	1.5047	3.68367e-07	7.97545e-06	Up	fasciclin-3 isoform X6 [Bombyx mori]	NA	NA	NA	NA	GO:0016021;
GWHGABGR011595	1.02	5.45333	2.4186	4.56426e-07	9.61654e-06	Up	NA	NA	NA	NA	NA	NA
GWHGABGR011596	0.17	6.40333	5.2352	0.001104	0.0073709	Up	fatty acyl-CoA reductase 1-like [Amyelois transitella]	NA	NA	NA	NA	GO:0016020;
GWHGABGR011597	2.17	61.5167	4.8252	1.81925e-18	2.03879e-16	Up	fatty acyl-CoA reductase 1-like [Papilio xuthus] gt;gi|910344743|ref|XP_013176201.1| PREDICTED: fatty acyl-CoA reductase 1-like [Papilio xuthus]	K13356 FAR; alcohol-forming fatty acyl-CoA reductase [EC:1.2.1.84]	ko00073:Cutin, suberine and wax biosynthesis;ko04146:Peroxisome;ko04212:Longevity regulating pathway - worm;	GO:0080019;	GO:0055114;	GO:0016021;
GWHGABGR011658	62.6033	132.383	1.0804	4.1105e-08	1.11902e-06	Up	chaperone boca precursor [Papilio xuthus] gt;gi|389609391|dbj|BAM18307.1| boca protein [Papilio xuthus] gt;gi|930652102|gb|KPI94443.1| LDLR chaperone boca [Papilio xuthus]	NA	NA	NA	NA	NA
GWHGABGR011666	5.5	2.49667	-1.1394	0.000412309	0.00324221	Down	sodium channel protein Nach-like [Bombyx mori]	K03440 ASICN; acid-sensing ion channel, other	ko04040:Ion channels;	NA	NA	NA
GWHGABGR011678	29.5467	68.7867	1.2191	0.000185089	0.00168114	Up	protein alan shepard [Bombyx mori] gt;gi|827560019|ref|XP_012550960.1| PREDICTED: protein alan shepard [Bombyx mori]	NA	NA	GO:0000166;GO:0003723;	NA	NA
GWHGABGR011679	3.86	8.09333	1.0681	0.00860075	0.039248	Up	NA	NA	NA	NA	NA	NA
GWHGABGR011726	22.8833	85.6733	1.9045	7.44584e-08	1.9103e-06	Up	BMP and activin membrane-bound inhibitor homolog [Amyelois transitella]	K10162 BAMBI; BMP and activin membrane-bound inhibitor	ko04310:Wnt signaling pathway;ko04350:TGF-beta signaling pathway;	NA	NA	NA
GWHGABGR011735	3.25333	7.15	1.136	0.00292486	0.0163139	Up	POU domain, class 6, transcription factor 2 isoform X1 [Bombyx mori]	K09368 POU6F; POU domain transcription factor, class 6	ko03000:Transcription factors;	NA	NA	NA
GWHGABGR011740	1.28667	0.09	-3.8376	0.000210953	0.00187153	Down	protein OBRU01_22059 [Operophtera brumata]	NA	NA	NA	NA	GO:0016021;
GWHGABGR011744	0.0533333	0.526667	3.3038	0.00577638	0.0285359	Up	uncharacterized protein LOC106129260, partial [Amyelois transitella]	K20007 KCNK18, K2P18.1; potassium channel subfamily K member 18	ko04040:Ion channels;	NA	NA	NA
GWHGABGR011746	84.6267	31.99	-1.4035	0.000144465	0.00137517	Down	uncharacterized protein LOC106115531 isoform X1 [Papilio xuthus]	NA	NA	NA	NA	NA
GWHGABGR011749	18.7833	7.27333	-1.3688	3.58678e-05	0.000431334	Down	uncharacterized protein LOC106713262 [Papilio machaon]	K22421 SPATA22; spermatogenesis-associated protein 22	ko03400:DNA repair and recombination proteins;	NA	NA	NA
GWHGABGR011752	6.36	1.53667	-2.0492	4.99592e-08	1.31879e-06	Down	potassium channel KAT1-like [Papilio machaon]	NA	NA	NA	NA	NA
GWHGABGR011755	2.28333	0.543333	-2.0712	0.000160177	0.00149436	Down	uncharacterized protein LOC101735960 [Bombyx mori]	NA	NA	NA	NA	GO:0016020;
GWHGABGR011759	2.4	0.73	-1.7171	0.00465126	0.0239067	Down	putative cuticle protein [Bombyx mori]	NA	NA	GO:0042302;	NA	NA
GWHGABGR011765	75.0833	180.433	1.2649	4.95022e-10	1.89175e-08	Up	polypeptide N-acetylgalactosaminyltransferase 9 [Papilio machaon]	K00710 GALNT; polypeptide N-acetylgalactosaminyltransferase [EC:2.4.1.41]	ko00512:Mucin type O-glycan biosynthesis;ko00514:Other types of O-glycan biosynthesis;ko01003:Glycosyltransferases;	GO:0016757;GO:0030246;	GO:0006486;	GO:0000139;GO:0016021;
GWHGABGR011784	3.3	0.966667	-1.7714	0.000324479	0.00267114	Down	G-protein coupled receptor Mth2-like [Bombyx mori]	NA	NA	NA	NA	NA
GWHGABGR011788	1.83333	9.51333	2.3755	1.49098e-05	0.000205398	Up	protein hypothetical 5 precursor [Bombyx mori] gt;gi|223671042|tpd|FAA00472.1| TPA: putative cuticle protein [Bombyx mori]	NA	NA	GO:0042302;	NA	NA
GWHGABGR011789	232.837	90.03	-1.3708	0.00011151	0.00110644	Down	protein hypothetical 5 [Danaus plexippus]	NA	NA	NA	NA	NA
GWHGABGR011791	23.5467	60.25	1.3554	5.1481e-12	2.7101e-10	Up	loquacious isoform X4 [Bombyx mori]	K18420 TARBP2; RISC-loading complex subunit TARBP2	ko03036:Chromosome and associated proteins;	GO:0003725;GO:0008047;GO:0035197;	GO:0030422;GO:0031054;GO:0035280;GO:0043085;GO:0046782;	GO:0016442;
GWHGABGR011792	124.483	52.2	-1.2538	0.00024502	0.00212829	Down	malate dehydrogenase, mitochondrial-like [Bombyx mori]	K00026 MDH2; malate dehydrogenase [EC:1.1.1.37]	ko00020:Citrate cycle (TCA cycle);ko00620:Pyruvate metabolism;ko00630:Glyoxylate and dicarboxylate metabolism;ko00710:Carbon fixation in photosynthetic organisms;ko00270:Cysteine and methionine metabolism;	NA	NA	NA
GWHGABGR011793	221.737	88.2633	-1.329	0.000354625	0.0028727	Down	uncharacterized protein LOC106132057 [Amyelois transitella]	NA	NA	NA	NA	NA
GWHGABGR011794	611.62	223.583	-1.4518	2.73055e-05	0.000342105	Down	uncharacterized protein LOC101741319 [Bombyx mori]	NA	NA	NA	NA	NA
GWHGABGR011796	85.3633	32.6433	-1.3868	0.00044215	0.00343837	Down	protein KGM_19898 [Danaus plexippus]	K16753 CCDC34; coiled-coil domain-containing protein 34	ko03036:Chromosome and associated proteins;	NA	NA	NA
GWHGABGR011799	1.98667	0.38	-2.3863	5.20449e-06	8.18867e-05	Down	pyridoxine-5apos;-phosphate oxidase-like [Papilio polytes]	K00275 pdxH, PNPO; pyridoxamine 5'-phosphate oxidase [EC:1.4.3.5]	ko00750:Vitamin B6 metabolism;	GO:0016638;	GO:0019438;GO:0072525;GO:1901617;	NA
GWHGABGR011803	1.62667	4.28	1.3957	0.00105144	0.0070769	Up	protein hairy [Papilio polytes]	K09090 HESN; hairy and enhancer of split, invertebrate	ko03000:Transcription factors;ko03019:Messenger RNA biogenesis;	GO:0003677;GO:0046983;	GO:0006355;	GO:0005634;
GWHGABGR011805	8.27667	17.5267	1.0824	0.000959185	0.00659692	Up	sialin-like [Bombyx mori]	K12301 SLC17A5; MFS transporter, ACS family, solute carrier family 17 (sodium-dependent inorganic phosphate cotransporter), member 5	ko04142:Lysosome;ko02000:Transporters;	NA	GO:0055085;	GO:0016021;
GWHGABGR011817	41.77	93.91	1.1688	0.00427756	0.0223188	Up	NFX1-type zinc finger-containing protein 1-like isoform X1 [Plutella xylostella]	NA	NA	NA	NA	NA
GWHGABGR011835	72.4167	156.993	1.1163	2.89441e-08	8.10924e-07	Up	SUMO-conjugating enzyme UBC9-A [Plutella xylostella] gt;gi|768426490|ref|XP_011554292.1| PREDICTED: SUMO-conjugating enzyme UBC9-A [Plutella xylostella] gt;gi|357603400|gb|EHJ63743.1| ubiquitin-conjugating enzyme E2 [Danaus plexippus]	K10577 UBE2I, UBC9; ubiquitin-conjugating enzyme E2 I	ko03013:RNA transport;ko04120:Ubiquitin mediated proteolysis;ko04064:NF-kappa B signaling pathway;ko05206:MicroRNAs in cancer;ko04121:Ubiquitin system;	GO:0005524;GO:0019789;	GO:0016925;	NA
GWHGABGR011871	0.7	2.93	2.0655	2.18225e-05	0.00028152	Up	NA	NA	NA	NA	NA	NA
GWHGABGR011916	22.6267	63.8167	1.4959	7.72407e-06	0.000116416	Up	uncharacterized protein LOC106137170 [Amyelois transitella]	NA	NA	NA	NA	NA
GWHGABGR011935	4.18667	10.11	1.2719	0.00148316	0.00937472	Up	CTD nuclear envelope phosphatase 1 homolog [Amyelois transitella]	K17617 CTDNEP1, DULLARD, NEM1; CTD nuclear envelope phosphatase 1 [EC:3.1.3.16]	ko01009:Protein phosphatases and associated proteins;	GO:0016791;	GO:0016311;	NA
GWHGABGR011942	2.85	0.933333	-1.6105	0.00193508	0.0117047	Down	uncharacterized protein LOC105841511 [Bombyx mori]	NA	NA	NA	NA	NA
GWHGABGR011944	40.3667	15.05	-1.4234	1.94003e-05	0.000256615	Down	protein KGM_03178 [Danaus plexippus]	NA	NA	NA	NA	NA
GWHGABGR011950	0.893333	0.263333	-1.7623	0.0103098	0.0454902	Down	putative inorganic phosphate cotransporter [Bombyx mori]	NA	NA	NA	NA	GO:0016020;
GWHGABGR011956	3.13	0.696667	-2.1676	3.99053e-07	8.52574e-06	Down	inorganic phosphate cotransporter [Papilio xuthus]	K12301 SLC17A5; MFS transporter, ACS family, solute carrier family 17 (sodium-dependent inorganic phosphate cotransporter), member 5	ko04142:Lysosome;ko02000:Transporters;	NA	NA	NA
GWHGABGR011971	47.13	17.9	-1.3967	4.10429e-05	0.000482762	Down	uncharacterized protein LOC101735373 [Bombyx mori]	NA	NA	NA	NA	NA
GWHGABGR011973	7.17667	2.97667	-1.2696	0.000589818	0.00438689	Down	uncharacterized protein LOC101735373 [Bombyx mori]	NA	NA	NA	NA	NA
GWHGABGR011974	13.7533	5.88667	-1.2243	0.000399623	0.00315877	Down	cationic amino acid transporter 2-like [Bombyx mori]	K13864 SLC7A2, ATRC2; solute carrier family 7 (cationic amino acid transporter), member 2	ko02000:Transporters;	NA	NA	NA
GWHGABGR011982	2.35667	0.363333	-2.6974	0.000470967	0.00360417	Down	NA	NA	NA	NA	NA	NA
GWHGABGR011989	8.41667	30.13	1.8399	2.00998e-05	0.000263458	Up	protein RR48_01956 [Papilio machaon]	NA	NA	NA	NA	NA
GWHGABGR011990	234.503	695.543	1.5685	0.000895047	0.0062371	Up	uncharacterized protein LOC106115465 isoform X1 [Papilio xuthus]	NA	NA	NA	NA	NA
GWHGABGR011991	23.37	68.5967	1.5535	0.000333103	0.00272494	Up	uncharacterized protein LOC101735738 isoform X2 [Bombyx mori]	NA	NA	NA	NA	NA
GWHGABGR012005	4146.06	858.647	-2.2716	4.18067e-09	1.39104e-07	Down	myosin heavy chain, muscle isoform X3 [Papilio xuthus]	K17751 MYH6_7; myosin heavy chain 6/7	ko04022:cGMP-PKG signaling pathway;ko04919:Thyroid hormone signaling pathway;ko04260:Cardiac muscle contraction;ko04261:Adrenergic signaling in cardiomyocytes;ko05410:Hypertrophic cardiomyopathy;ko05414:Dilated cardiomyopathy;ko05416:Viral myocarditis;ko04812:Cytoskeleton proteins;	NA	NA	NA
GWHGABGR012006	15.2	37.2333	1.2925	0.000327973	0.00268899	Up	heavy chain, muscle [Papilio xuthus]	K17751 MYH6_7; myosin heavy chain 6/7	ko04022:cGMP-PKG signaling pathway;ko04919:Thyroid hormone signaling pathway;ko04260:Cardiac muscle contraction;ko04261:Adrenergic signaling in cardiomyocytes;ko05410:Hypertrophic cardiomyopathy;ko05414:Dilated cardiomyopathy;ko05416:Viral myocarditis;ko04812:Cytoskeleton proteins;	NA	NA	NA
GWHGABGR012013	17.6767	4.85333	-1.8648	4.57835e-11	2.09082e-09	Down	uncharacterized protein LOC101743429 [Bombyx mori]	NA	NA	NA	NA	NA
GWHGABGR012023	3.61333	0.85	-2.0878	7.64782e-08	1.95662e-06	Down	RING finger protein nhl-1-like [Bombyx mori]	K11997 TRIM2_3; tripartite motif-containing protein 2/3	ko04121:Ubiquitin system;	NA	NA	NA
GWHGABGR012030	3.08333	15.9467	2.3707	8.085e-12	4.0911e-10	Up	thrombospondin type-1 domain-containing protein 4-like isoform X1 [Bombyx mori]	K23377 THSD4, ADAMTSL6; thrombospondin type-1 domain-containing protein 4	ko04350:TGF-beta signaling pathway;	NA	NA	NA
GWHGABGR012032	17.7533	36.6067	1.044	0.00125132	0.00816936	Up	A disintegrin and metalloproteinase with thrombospondin motifs 7-like isoform X2 [Papilio xuthus]	K23377 THSD4, ADAMTSL6; thrombospondin type-1 domain-containing protein 4	ko04350:TGF-beta signaling pathway;	NA	NA	NA
GWHGABGR012041	31.0567	12.4633	-1.3172	6.72797e-06	0.000103364	Down	proton-coupled folate transporter-like [Bombyx mori]	K20840 SLC46A3; MFS transporter, PCFT/HCP family, solute carrier family 46, member 3	ko02000:Transporters;	NA	GO:0055085;	GO:0016021;
GWHGABGR012068	190.303	423.993	1.1557	1.61526e-07	3.81214e-06	Up	dystroglycan [Amyelois transitella]	K06265 DAG1; dystroglycan 1	ko04512:ECM-receptor interaction;ko05410:Hypertrophic cardiomyopathy;ko05412:Arrhythmogenic right ventricular cardiomyopathy;ko05414:Dilated cardiomyopathy;ko05416:Viral myocarditis;	NA	NA	NA
GWHGABGR012069	150.41	363.123	1.2716	5.84974e-10	2.22156e-08	Up	dystroglycan isoform X4 [Bombyx mori]	NA	NA	NA	NA	NA
GWHGABGR012070	2.73333	0.973333	-1.4897	0.0075443	0.0354728	Down	putative metallocarboxypeptidase ECM14 [Bombyx mori]	K23009 CPO; carboxypeptidase O [EC:3.4.17.-]	ko01002:Peptidases and inhibitors;	NA	NA	NA
GWHGABGR012094	1.25	0.463333	-1.4318	0.0087773	0.0398744	Down	NA	NA	NA	NA	NA	NA
GWHGABGR012102	0.896667	0.22	-2.0271	0.00799086	0.0370104	Down	cuticle protein 19.8-like [Papilio polytes]	NA	NA	NA	NA	NA
GWHGABGR012117	217.67	455.157	1.0642	4.70585e-05	0.000541662	Up	phosphatidylinositol 3-kinase 1 [Bombyx mori] gt;gi|512936130|ref|XP_004933444.1| PREDICTED: phosphatidylinositol 3-kinase 1 [Bombyx mori] gt;gi|827562728|ref|XP_012552006.1| PREDICTED: phosphatidylinositol 3-kinase 1 [Bombyx mori]	NA	NA	NA	NA	NA
GWHGABGR012119	19.0133	295.823	3.9597	1.42899e-52	1.18652e-49	Up	UDP-glucose 4-epimerase-like [Bombyx mori]	K01784 galE, GALE; UDP-glucose 4-epimerase [EC:5.1.3.2]	ko00052:Galactose metabolism;ko00520:Amino sugar and nucleotide sugar metabolism;	GO:0003978;	GO:0006012;	NA
GWHGABGR012126	227.95	77.6	-1.5546	1.99577e-11	9.49395e-10	Down	dynein heavy chain 12, axonemal [Amyelois transitella]	K10408 DNAH; dynein heavy chain, axonemal	ko05014:Amyotrophic lateral sclerosis;ko05016:Huntington disease;ko04812:Cytoskeleton proteins;	GO:0003777;GO:0005524;GO:0016887;	GO:0007018;	GO:0030286;
GWHGABGR012128	55.3967	20.4133	-1.4403	0.000131829	0.00126943	Down	LOW QUALITY PROTEIN: dynein heavy chain 12, axonemal [Bombyx mori]	NA	NA	NA	NA	NA
GWHGABGR012129	3.33667	0.976667	-1.7725	0.000679778	0.00492726	Down	unconventional myosin-XVIIIa-like [Plutella xylostella]	NA	NA	NA	NA	NA
GWHGABGR012139	3.19	1.26667	-1.3325	0.0103692	0.0456971	Down	tctex1 domain-containing protein 1-A [Bombyx mori]	K22866 TCTEX1D2; tctex1 domain-containing protein 2	ko03036:Chromosome and associated proteins;	NA	NA	NA
GWHGABGR012143	8.9	35.5	1.9959	6.66112e-22	9.65704e-20	Up	protein twisted gastrulation-like [Papilio xuthus] gt;gi|930662174|gb|KPJ03970.1| Protein twisted gastrulation [Papilio xuthus]	NA	NA	NA	NA	NA
GWHGABGR012151	150.683	60.6367	-1.3133	0.00350013	0.0188604	Down	dynein intermediate chain 2, ciliary [Bombyx mori]	K10409 DNAI1; dynein intermediate chain 1, axonemal	ko05014:Amyotrophic lateral sclerosis;ko05016:Huntington disease;ko04812:Cytoskeleton proteins;	NA	NA	NA
GWHGABGR012186	0.52	0.0733333	-2.826	0.00896191	0.040555	Down	Full=General odorant-binding protein 1; Short=GOBP 1; Flags: Precursor gt;gi|1834344|emb|CAA71866.1| general odorant binding protein 1 [Antheraea pernyi]	NA	NA	GO:0005549;	GO:0006810;GO:0007608;GO:0050896;	NA
GWHGABGR012198	60.8433	26.89	-1.178	1.37334e-09	4.93834e-08	Down	glucose dehydrogenase [FAD, quinone]-like [Plutella xylostella]	NA	NA	NA	NA	NA
GWHGABGR012199	2.60333	1.03667	-1.3284	0.00926798	0.041673	Down	glucose dehydrogenase [FAD, quinone]-like isoform X1 [Bombyx mori]	NA	NA	GO:0016614;GO:0050660;	GO:0055114;	NA
GWHGABGR012200	6.07667	2.00667	-1.5985	0.00222175	0.0130936	Down	glucose dehydrogenase [FAD, quinone]-like [Bombyx mori]	NA	NA	GO:0016614;GO:0050660;	GO:0055114;	NA
GWHGABGR012201	0.39	2.43667	2.6434	0.000130058	0.00125569	Up	protein OBRU01_06245 [Operophtera brumata]	NA	NA	NA	NA	NA
GWHGABGR012202	1.19667	3.88667	1.6995	3.2364e-05	0.000394655	Up	protein prickle-like [Papilio xuthus]	K04511 PRICKLE; prickle	ko04310:Wnt signaling pathway;	NA	NA	NA
GWHGABGR012204	117.36	54.6733	-1.102	0.000602691	0.00446265	Down	protein OBRU01_01781 [Operophtera brumata]	NA	NA	GO:0005488;	NA	NA
GWHGABGR012217	3.59667	0.58	-2.6325	0.000793799	0.00562901	Down	22-kinase [Operophtera brumata]	NA	NA	NA	NA	NA
GWHGABGR012232	3.33667	9.7	1.5396	2.67374e-05	0.000336604	Up	protein RR-1 motif 11 precursor [Bombyx mori] gt;gi|223671123|tpd|FAA00513.1| TPA: putative cuticle protein [Bombyx mori]	NA	NA	NA	NA	NA
GWHGABGR012257	2.56333	18.9633	2.8871	2.02547e-11	9.6102e-10	Up	alpha-2-macroglobulin-like [Papilio xuthus]	NA	NA	NA	NA	NA
GWHGABGR012258	5.79333	49.9367	3.1076	1.48485e-24	2.58322e-22	Up	alpha-2-macroglobulin-like [Bombyx mori]	NA	NA	NA	NA	NA
GWHGABGR012259	29.9067	164.543	2.4599	6.50099e-27	1.31948e-24	Up	pregnancy zone protein-like [Amyelois transitella]	NA	NA	NA	NA	NA
GWHGABGR012264	3.54	8.76667	1.3083	0.00235541	0.0136982	Up	uncharacterized protein C1orf43 homolog [Papilio machaon] gt;gi|930668482|gb|KPJ09488.1| Uncharacterized protein C1orf43 [Papilio machaon]	NA	NA	NA	NA	GO:0016020;
GWHGABGR012269	0.94	0.206667	-2.1854	0.00847898	0.038799	Down	nose resistant to fluoxetine protein 6-like [Papilio polytes]	NA	NA	NA	NA	NA
GWHGABGR012273	6.64667	1.39333	-2.2541	0.000573835	0.0042833	Down	nose resistant to fluoxetine protein 6-like [Amyelois transitella]	NA	NA	NA	NA	NA
GWHGABGR012274	1.21	0.276667	-2.1288	0.00383261	0.0203696	Down	nose resistant to fluoxetine protein 6-like [Amyelois transitella]	NA	NA	NA	NA	NA
GWHGABGR012295	1.76667	0.426667	-2.0498	0.0108528	0.0473711	Down	uncharacterized protein LOC106114241 isoform X1 [Papilio xuthus]	NA	NA	NA	NA	NA
GWHGABGR012297	9.80333	3.76333	-1.3813	0.00339233	0.0184209	Down	glutathione S-transferase 2 isoform X1 [Bombyx mori]	K00799 GST, gst; glutathione S-transferase [EC:2.5.1.18]	ko00480:Glutathione metabolism;ko00980:Metabolism of xenobiotics by cytochrome P450;ko00982:Drug metabolism - cytochrome P450;ko00983:Drug metabolism - other enzymes;ko04212:Longevity regulating pathway - worm;ko05200:Pathways in cancer;ko05204:Chemical carcinogenesis;ko05225:Hepatocellular carcinoma;ko05418:Fluid shear stress and atherosclerosis;ko01524:Platinum drug resistance;ko02000:Transport…	GO:0016740;	NA	NA
GWHGABGR012305	2.89667	0.47	-2.6237	1.04285e-05	0.00015167	Down	pupal cuticle protein 27-like [Bombyx mori]	NA	NA	NA	NA	NA
GWHGABGR012307	57.3467	19.7167	-1.5403	0.00702696	0.0334362	Down	protein RR-1 motif 15 precursor [Bombyx mori] gt;gi|223671131|tpd|FAA00517.1| TPA: putative cuticle protein [Bombyx mori]	NA	NA	GO:0042302;	NA	NA
GWHGABGR012308	3.76667	1.17333	-1.6827	0.00582735	0.0287155	Down	DEAD-box ATP-dependent RNA helicase 9 [Papilio polytes]	NA	NA	NA	NA	NA
GWHGABGR012317	5.47333	1.2	-2.1894	8.05013e-07	1.61064e-05	Down	glucose dehydrogenase [FAD, quinone]-like, partial [Bombyx mori]	NA	NA	NA	NA	NA
GWHGABGR012318	30.3433	9.05333	-1.7449	1.25103e-08	3.80877e-07	Down	glucose dehydrogenase [FAD, quinone]-like [Bombyx mori]	NA	NA	NA	NA	NA
GWHGABGR012319	4.48667	1.15667	-1.9557	4.33202e-06	6.99055e-05	Down	glucose dehydrogenase [FAD, quinone]-like, partial [Bombyx mori]	NA	NA	NA	NA	NA
GWHGABGR012322	7.37	18.55	1.3317	0.00067694	0.00491286	Up	A disintegrin and metalloproteinase with thrombospondin motifs 16-like [Papilio polytes]	NA	NA	NA	NA	NA
GWHGABGR012326	44.9967	21.2433	-1.0828	0.00672145	0.0321837	Down	protein KGM_20605 [Danaus plexippus]	K16530 AKAP14; A-kinase anchor protein 14	ko99995:Signaling proteins;	NA	NA	NA
GWHGABGR012327	4.95333	10.3167	1.0585	0.00948188	0.0424836	Up	lipid phosphate phosphohydrolase 2-like isoform X1 [Amyelois transitella]	K01080 PLPP1_2_3; phosphatidate phosphatase [EC:3.1.3.4]	ko00561:Glycerolipid metabolism;ko00564:Glycerophospholipid metabolism;ko00565:Ether lipid metabolism;ko00600:Sphingolipid metabolism;ko04072:Phospholipase D signaling pathway;ko04666:Fc gamma R-mediated phagocytosis;ko04975:Fat digestion and absorption;ko05231:Choline metabolism in cancer;	NA	NA	GO:0016021;
GWHGABGR012335	24.2433	66.3833	1.4532	0.00017952	0.00164129	Up	nicalin [Bombyx mori]	NA	NA	NA	NA	NA
GWHGABGR012337	67.8567	31.7933	-1.0938	0.00466131	0.0239382	Down	protein KGM_17139 [Danaus plexippus]	NA	NA	NA	NA	NA
GWHGABGR012338	23.0167	8.65333	-1.4114	0.000207963	0.00185129	Down	exchanger Nckx30C [Papilio machaon]	NA	NA	NA	NA	NA
GWHGABGR012340	1.02333	0.246667	-2.0526	0.00965458	0.0431108	Down	uncharacterized protein LOC105842600 [Bombyx mori]	NA	NA	NA	NA	NA
GWHGABGR012341	8.73667	18.4333	1.0772	0.00103375	0.00698102	Up	uncharacterized protein LOC106114089 [Papilio xuthus]	NA	NA	NA	NA	NA
GWHGABGR012357	1.70333	4.88	1.5185	6.52677e-05	0.000712213	Up	uncharacterized protein LOC101738462 isoform X2 [Bombyx mori]	NA	NA	NA	NA	NA
GWHGABGR012358	39.3633	16.5433	-1.2506	0.0012142	0.0079669	Down	uncharacterized protein LOC106102546 [Papilio polytes]	NA	NA	NA	NA	NA
GWHGABGR012365	159.823	52.9833	-1.5929	1.33133e-06	2.4892e-05	Down	NA	NA	NA	NA	NA	NA
GWHGABGR012372	119.333	39.4767	-1.5959	1.01959e-06	1.97087e-05	Down	NA	NA	NA	NA	NA	NA
GWHGABGR012373	38.4733	94.7067	1.2996	6.16069e-07	1.26731e-05	Up	[Operophtera brumata]	K04659 THBS2S; thrombospondin 2/3/4/5	ko04151:PI3K-Akt signaling pathway;ko04512:ECM-receptor interaction;ko04145:Phagosome;ko04510:Focal adhesion;ko05165:Human papillomavirus infection;ko05144:Malaria;ko04131:Membrane trafficking;ko04147:Exosome;ko00536:Glycosaminoglycan binding proteins;	GO:0005509;	GO:0007155;	GO:0005576;
GWHGABGR012382	11.8867	4.95667	-1.2619	0.0111956	0.0486698	Down	zinc finger protein 658 isoform X1 [Bombyx mori]	NA	NA	NA	NA	NA
GWHGABGR012395	25.8767	11.2067	-1.2073	6.78283e-05	0.000733147	Down	DC-STAMP domain-containing protein 1 [Amyelois transitella]	K22375 DCST1; E3 ubiquitin-protein ligase DCST1 [EC:2.3.2.27]	ko04121:Ubiquitin system;	NA	NA	NA
GWHGABGR012406	3.02	0.39	-2.953	0.000423192	0.00331211	Down	NA	NA	NA	NA	NA	NA
GWHGABGR012412	72.5667	28.2467	-1.3612	8.97913e-05	0.000924587	Down	dynein heavy chain 10, axonemal [Amyelois transitella]	NA	NA	NA	NA	NA
GWHGABGR012451	27.2167	713.17	4.7117	6.78095e-33	1.82158e-30	Up	[Antheraea pernyi]	NA	NA	GO:0004568;	GO:0005975;GO:0006032;	NA
GWHGABGR012452	123.65	42.0167	-1.5572	1.75149e-07	4.08436e-06	Down	protease inhibitor 4 [Lonomia obliqua]	NA	NA	NA	NA	NA
GWHGABGR012502	16.36	62.4433	1.9324	0.000123886	0.00120824	Up	NA	NA	NA	NA	NA	NA
GWHGABGR012508	61.6433	152.43	1.3061	0.00212201	0.0126304	Up	organic cation transporter protein-like [Bombyx mori]	NA	NA	NA	NA	GO:0016020;
GWHGABGR012512	1.1	0.276667	-1.9913	0.0096475	0.0430988	Down	organic cation transporter protein-like [Bombyx mori]	NA	NA	NA	NA	NA
GWHGABGR012530	7.38667	2.38667	-1.6299	8.38483e-08	2.1362e-06	Down	uncharacterized protein LOC105383846 isoform X1 [Plutella xylostella]	NA	NA	NA	NA	NA
GWHGABGR012531	0.45	2.62	2.5416	1.41297e-06	2.61506e-05	Up	isoform D [Operophtera brumata]	NA	NA	NA	NA	NA
GWHGABGR012541	1.02333	0.19	-2.4292	0.00200228	0.0120394	Down	protein KGM_07108 [Danaus plexippus]	NA	NA	NA	NA	NA
GWHGABGR012565	623.123	214.843	-1.5362	1.3709e-05	0.000191748	Down	serine/threonine-protein kinase PRP4 homolog [Bombyx mori]	NA	NA	NA	NA	NA
GWHGABGR012574	43.19	16.42	-1.3952	0.000135652	0.00130282	Down	domain containing 12 [Danaus plexippus]	K05360 TXNDC12; protein-disulfide reductase (glutathione) [EC:1.8.4.2]	ko00480:Glutathione metabolism;ko04131:Membrane trafficking;	NA	GO:0045454;	GO:0005623;
GWHGABGR012575	11.7767	4.83	-1.2858	0.000644548	0.00471902	Down	NA	NA	NA	NA	NA	NA
GWHGABGR012580	165.15	67.0667	-1.3001	0.00138522	0.00886606	Down	uncharacterized protein LOC101738863 [Bombyx mori]	NA	NA	NA	NA	NA
GWHGABGR012585	33.9933	15.4067	-1.1417	3.93439e-07	8.4255e-06	Down	protein-like brain protein 44 [Bombyx mori] gt;gi|87248275|gb|ABD36190.1| light-induced protein-like brain protein 44 [Bombyx mori]	K22139 MPC2; mitochondrial pyruvate carrier 2	ko03029:Mitochondrial biogenesis;ko02000:Transporters;	NA	GO:0006850;	GO:0005743;
GWHGABGR012588	0.853333	0.203333	-2.0693	0.00511905	0.0258622	Down	UDP-glucuronic acid decarboxylase 4-like [Bombyx mori]	NA	NA	GO:0003824;GO:0050662;	NA	NA
GWHGABGR012595	1.65667	26.9633	4.0246	5.9338e-14	4.01455e-12	Up	uncharacterized protein LOC106131679 isoform X1 [Amyelois transitella]	NA	NA	GO:0016740;	NA	NA
GWHGABGR012596	1.62333	13.8	3.0876	2.91769e-07	6.45247e-06	Up	precursor [Bombyx mori] gt;gi|296784925|dbj|BAJ08159.1| UDP-glucosyltransferase [Bombyx mori] gt;gi|363896176|gb|AEW43172.1| UDP-glycosyltransferase UGT40N1 [Bombyx mori]	NA	NA	GO:0015020;	GO:0008152;	GO:0016021;
GWHGABGR012604	0.16	1.16	2.858	0.000709432	0.00510204	Up	uncharacterized protein LOC101735568 [Bombyx mori]	NA	NA	NA	NA	NA
GWHGABGR012607	2.93333	8.09	1.4636	0.000128372	0.00124369	Up	S-transferase epsilon 3 [Cnaphalocrocis medinalis]	K00799 GST, gst; glutathione S-transferase [EC:2.5.1.18]	ko00480:Glutathione metabolism;ko00980:Metabolism of xenobiotics by cytochrome P450;ko00982:Drug metabolism - cytochrome P450;ko00983:Drug metabolism - other enzymes;ko04212:Longevity regulating pathway - worm;ko05200:Pathways in cancer;ko05204:Chemical carcinogenesis;ko05225:Hepatocellular carcinoma;ko05418:Fluid shear stress and atherosclerosis;ko01524:Platinum drug resistance;ko02000:Transport…	GO:0004364;	NA	NA
GWHGABGR012620	1.16	6.25333	2.4305	1.89e-10	7.68921e-09	Up	F-box/LRR-repeat protein 7 [Amyelois transitella]	K10273 FBXL7; F-box and leucine-rich repeat protein 7	ko04121:Ubiquitin system;	NA	NA	NA
GWHGABGR012630	0.366667	0.0133333	-4.7814	0.00766479	0.0358547	Down	uncharacterized protein LOC106134413 [Amyelois transitella]	NA	NA	NA	NA	NA
GWHGABGR012678	0.001	0.47	8.8765	0.000392641	0.00311707	Up	protein OBRU01_16463 [Operophtera brumata]	NA	NA	NA	NA	NA
GWHGABGR012703	13.3367	3.98667	-1.7421	7.46499e-08	1.91252e-06	Down	receptor [Helicoverpa armigera]	K08471 GR; gustatory receptor	ko04030:G protein-coupled receptors;	NA	GO:0050909;	GO:0005886;GO:0016021;
GWHGABGR012704	0.223333	0.001	-7.8031	0.0113174	0.0491056	Down	NA	NA	NA	NA	NA	NA
GWHGABGR012718	4.22	0.966667	-2.1262	6.8642e-07	1.39011e-05	Down	finger DNA binding protein, partial [Operophtera brumata]	K08471 GR; gustatory receptor	ko04030:G protein-coupled receptors;	GO:0008270;	NA	NA
GWHGABGR012728	4.81667	1.39	-1.793	7.39841e-07	1.4884e-05	Down	regucalcin-like [Bombyx mori]	K01053 E3.1.1.17, gnl, RGN; gluconolactonase [EC:3.1.1.17]	ko00030:Pentose phosphate pathway;ko00053:Ascorbate and aldarate metabolism;ko00930:Caprolactam degradation;ko04147:Exosome;	NA	NA	NA
GWHGABGR012732	1.14	0.303333	-1.9101	0.00871185	0.0396461	Down	pol-like protein [Danaus plexippus]	NA	NA	NA	NA	NA
GWHGABGR012735	7.63333	17.35	1.1846	1.66597e-05	0.000224592	Up	copper homeostasis protein cutC homolog isoform X2 [Bombyx mori]	K06201 cutC; copper homeostasis protein	ko99994:Others;	NA	NA	NA
GWHGABGR012739	0.0466667	1.25333	4.7472	0.000910566	0.00631725	Up	uncharacterized protein LOC101746867 isoform X1 [Bombyx mori]	NA	NA	NA	NA	NA
GWHGABGR012740	3.71667	0.646667	-2.5229	2.64659e-08	7.53041e-07	Down	ataxin-2 homolog isoform X1 [Bombyx mori]	NA	NA	NA	NA	NA
GWHGABGR012748	91.0633	40.1433	-1.1817	0.00010621	0.00107063	Down	soluble adenylyl cyclase [Operophtera brumata]	NA	NA	NA	GO:0009987;	NA
GWHGABGR012764	9.89	2.55333	-1.9536	2.65443e-09	9.20085e-08	Down	domain-containing protein, partial [Manduca sexta]	NA	NA	NA	NA	NA
GWHGABGR012766	6.22333	2.34	-1.4112	2.02512e-05	0.000264986	Down	domain-containing protein, partial [Manduca sexta]	NA	NA	NA	NA	NA
GWHGABGR012785	3.31	0.483333	-2.7757	1.74511e-05	0.000233429	Down	domain-containing protein, partial [Manduca sexta]	NA	NA	NA	NA	NA
GWHGABGR012792	75.9833	350.617	2.2061	2.07706e-11	9.77876e-10	Up	DE-cadherin isoform X1 [Papilio xuthus]	NA	NA	NA	NA	NA
GWHGABGR012795	2.19333	0.406667	-2.4312	2.30648e-05	0.000296082	Down	NA	NA	NA	NA	NA	NA
GWHGABGR012796	1.85333	0.526667	-1.8152	0.00298943	0.0165982	Down	uncharacterized protein LOC106718359 [Papilio machaon]	NA	NA	NA	NA	NA
GWHGABGR012805	1.63	30.2567	4.2143	1.16929e-28	2.60481e-26	Up	glucose dehydrogenase [FAD, quinone]-like [Bombyx mori]	NA	NA	NA	NA	NA
GWHGABGR012812	1.35333	0.44	-1.6209	0.00775702	0.0361467	Down	formin-like protein 3 [Amyelois transitella]	NA	NA	NA	NA	NA
GWHGABGR012813	0.536667	0.0733333	-2.8715	0.00772451	0.0360786	Down	NA	NA	NA	NA	NA	NA
GWHGABGR012816	8.43667	22.56	1.419	6.14691e-09	1.99442e-07	Up	NA	NA	NA	NA	NA	NA
GWHGABGR012817	12.71	25.98	1.0314	1.29911e-05	0.000183249	Up	protein phosphatase 1 regulatory subunit 14B isoform X2 [Bombyx mori]	K17555 PPP1R14B; protein phosphatase 1 regulatory subunit 14B	ko01009:Protein phosphatases and associated proteins;	NA	NA	NA
GWHGABGR012833	0.24	0.001	-7.9069	0.00908911	0.0410063	Down	protein RR46_01399 [Papilio xuthus]	NA	NA	NA	NA	NA
GWHGABGR012841	103.153	49.14	-1.0698	1.24912e-05	0.000176952	Down	protein OBRU01_19637 [Operophtera brumata]	NA	NA	NA	NA	NA
GWHGABGR012846	6.96	15.6433	1.1684	0.000198549	0.00177876	Up	tetraspanin-31-B isoform X1 [Bombyx mori]	K17356 TSPAN13_31; tetraspanin-13/31	ko99992:Structural proteins;	NA	NA	GO:0016021;
GWHGABGR012856	31.4267	111.73	1.83	1.28422e-09	4.63612e-08	Up	cadherin-related tumor suppressor [Papilio machaon]	K16669 FAT4; protocadherin Fat 4	ko04391:Hippo signaling pathway - fly;ko04392:Hippo signaling pathway - multiple species;ko04515:Cell adhesion molecules;	NA	NA	NA
GWHGABGR012858	11.15	42.8533	1.9424	2.97862e-05	0.000368634	Up	protein, partial [Operophtera brumata]	K16669 FAT4; protocadherin Fat 4	ko04391:Hippo signaling pathway - fly;ko04392:Hippo signaling pathway - multiple species;ko04515:Cell adhesion molecules;	GO:0005509;	GO:0007156;	GO:0005886;
GWHGABGR012869	102.49	38.7833	-1.402	6.33112e-05	0.000694181	Down	uncharacterized protein LOC106135217 [Amyelois transitella]	K24224 CFAP44; cilia- and flagella-associated protein 44	ko03036:Chromosome and associated proteins;	NA	NA	NA
GWHGABGR012893	1.11333	4.85	2.1231	7.35724e-05	0.000786854	Up	uncharacterized protein LOC101743972 [Bombyx mori]	NA	NA	GO:0008237;GO:0008270;	GO:0006508;	GO:0016021;
GWHGABGR012895	1.47667	37.7433	4.6758	7.82299e-42	3.10658e-39	Up	protein OBRU01_07945 [Operophtera brumata]	NA	NA	NA	NA	NA
GWHGABGR012897	27.29	12.3767	-1.1407	1.38084e-05	0.000192695	Down	desaturase HvirKSVE [Heliothis virescens]	K00507 SCD, desC; stearoyl-CoA desaturase (Delta-9 desaturase) [EC:1.14.19.1]	ko01040:Biosynthesis of unsaturated fatty acids;ko04152:AMPK signaling pathway;ko03320:PPAR signaling pathway;ko04212:Longevity regulating pathway - worm;ko01004:Lipid biosynthesis proteins;	GO:0016717;	GO:0006633;GO:0055114;	GO:0016021;
GWHGABGR012914	3.75333	0.456667	-3.039	0.00760174	0.0356511	Down	protein YQE_05008, partial [Dendroctonus ponderosae]	NA	NA	NA	NA	NA
GWHGABGR012925	61.53	137.2	1.1569	7.03281e-06	0.000107505	Up	ribonucleoside-diphosphate reductase large subunit isoform X1 [Amyelois transitella] gt;gi|913313107|ref|XP_013187314.1| PREDICTED: ribonucleoside-diphosphate reductase large subunit isoform X2 [Amyelois transitella]	K10807 RRM1; ribonucleoside-diphosphate reductase subunit M1 [EC:1.17.4.1]	ko00230:Purine metabolism;ko00240:Pyrimidine metabolism;ko00480:Glutathione metabolism;ko00983:Drug metabolism - other enzymes;ko03400:DNA repair and recombination proteins;	GO:0004748;GO:0005524;	GO:0006260;GO:0055114;	NA
GWHGABGR012931	36.7333	8.9	-2.0452	7.09936e-06	0.000108341	Down	uncharacterized protein LOC101740585 isoform X2 [Bombyx mori]	NA	NA	NA	NA	NA
GWHGABGR012933	2.59	0.626667	-2.0472	0.00447366	0.0231372	Down	tetratricopeptide repeat protein 8 [Papilio polytes]	K16781 TTC8, BBS8; tetratricopeptide repeat protein 8	ko03036:Chromosome and associated proteins;	NA	NA	NA
GWHGABGR012934	1.29667	0.03	-5.4337	0.000367828	0.00296127	Down	protein OBRU01_20374 [Operophtera brumata]	NA	NA	NA	NA	NA
GWHGABGR012936	14.2767	6.51	-1.1329	0.00731999	0.0345873	Down	protein OBRU01_20374 [Operophtera brumata]	K10417 DYNC2LI; dynein light intermediate chain 2, cytosolic	ko04962:Vasopressin-regulated water reabsorption;ko05132:Salmonella infection;ko03036:Chromosome and associated proteins;ko04812:Cytoskeleton proteins;	NA	NA	NA
GWHGABGR012949	16.8067	89.8567	2.4186	2.36061e-19	2.85571e-17	Up	protein [Operophtera brumata]	K20230 KEK1; kekkon-1	ko04013:MAPK signaling pathway - fly;	NA	NA	GO:0016021;
GWHGABGR012958	2.71333	0.933333	-1.5396	9.62465e-05	0.000982747	Down	CXE26 [Spodoptera littoralis]	NA	NA	GO:0016787;	NA	NA
GWHGABGR012980	6.43333	14.2333	1.1456	0.00438706	0.0227889	Up	uncharacterized protein LOC101747119 isoform X2 [Bombyx mori]	NA	NA	NA	NA	GO:0016020;
GWHGABGR012981	14.1467	2.77	-2.3525	9.26876e-09	2.91904e-07	Down	protein RR-2 motif 139 precursor [Bombyx mori] gt;gi|223671380|tpd|FAA00642.1| TPA: putative cuticle protein [Bombyx mori]	NA	NA	GO:0042302;	NA	NA
GWHGABGR012986	181.77	68.73	-1.4031	5.76364e-05	0.00064237	Down	Kelch-like protein 10 [Operophtera brumata]	K10448 KLHL10; kelch-like protein 10	ko04121:Ubiquitin system;	NA	NA	NA
GWHGABGR012987	17.7933	65.1633	1.8727	0.000302054	0.00252061	Up	alpha-aminoadipic semialdehyde synthase, mitochondrial [Papilio polytes]	K14157 AASS; alpha-aminoadipic semialdehyde synthase [EC:1.5.1.8 1.5.1.9]	ko00310:Lysine degradation;	NA	NA	NA
GWHGABGR012991	1.90333	0.503333	-1.9189	0.0106112	0.0465726	Down	neuroendocrine protein 7B2 [Bombyx mori] gt;gi|827547779|ref|XP_012546168.1| PREDICTED: neuroendocrine protein 7B2 [Bombyx mori] gt;gi|827547781|ref|XP_012546169.1| PREDICTED: neuroendocrine protein 7B2 [Bombyx mori] gt;gi|827547783|ref|XP_012546170.1| PREDICTED: neuroendocrine protein 7B2 [Bombyx mori]	NA	NA	NA	GO:0007218;	GO:0030141;
GWHGABGR013040	3.69	1.09333	-1.7549	5.1649e-05	0.000585643	Down	[Papilio xuthus]	NA	NA	NA	NA	NA
GWHGABGR013045	13.6067	86.9167	2.6753	1.17892e-13	7.80267e-12	Up	P450 4CG1 [Manduca sexta]	K15001 CYP4; cytochrome P450 family 4 [EC:1.14.-.-]	ko00199:Cytochrome P450;	GO:0016491;GO:0046872;	NA	GO:0016020;
GWHGABGR013047	9.79	4.56	-1.1023	0.00351711	0.0189352	Down	P450 4CG1, partial [Operophtera brumata]	NA	NA	GO:0016491;GO:0046872;	NA	NA
GWHGABGR013048	7.44333	46.6133	2.6467	3.76244e-30	8.81134e-28	Up	15,15apos;-monooxygenase-like [Bombyx mori] gt;gi|384402276|gb|AFH88673.1| predicted carotinoid oxygenase [Bombyx mori]	K18048 ninaB; carotenoid isomerooxygenase [EC:1.13.11.65]	ko99980:Enzymes with EC numbers;	GO:0004497;GO:0016702;GO:0046872;	GO:0042572;GO:0055114;	NA
GWHGABGR013049	188.787	77.6033	-1.2826	0.000319034	0.00264059	Down	malate dehydrogenase-like [Amyelois transitella]	K00026 MDH2; malate dehydrogenase [EC:1.1.1.37]	ko00020:Citrate cycle (TCA cycle);ko00620:Pyruvate metabolism;ko00630:Glyoxylate and dicarboxylate metabolism;ko00710:Carbon fixation in photosynthetic organisms;ko00270:Cysteine and methionine metabolism;	NA	NA	NA
GWHGABGR013054	70.2367	148.643	1.0816	2.13533e-08	6.18163e-07	Up	l-type calcium channel [Operophtera brumata]	NA	NA	NA	NA	GO:0016021;
GWHGABGR013058	3.42	0.903333	-1.9207	0.000345527	0.00280896	Down	pancreatic triacylglycerol lipase-like [Bombyx mori]	K19404 LIPH_I; phosphatidic acid-selective phospholipase A1 [EC:3.1.1.-]	ko99980:Enzymes with EC numbers;	GO:0052689;	NA	GO:0005576;
GWHGABGR013060	5.10333	13.3567	1.388	6.35095e-08	1.65025e-06	Up	coiled-coil domain-containing protein 85C-B [Bombyx mori]	NA	NA	NA	NA	NA
GWHGABGR013061	26.6367	11.0733	-1.2663	1.05409e-05	0.000152697	Down	testis-specific protein A2 [Danaus plexippus]	K19755 RSPH1; radial spoke head protein 1	ko04812:Cytoskeleton proteins;	NA	NA	NA
GWHGABGR013071	19.6267	4.92667	-1.9941	2.23586e-05	0.00028742	Down	ATP-binding cassette sub-family G member 4 [Plutella xylostella]	K05680 ABCG4; ATP-binding cassette, subfamily G (WHITE), member 4	ko02010:ABC transporters;ko02000:Transporters;	GO:0000166;	NA	GO:0016020;
GWHGABGR013074	223.997	561.003	1.3245	9.59821e-07	1.87319e-05	Up	low density lipoprotein receptor isoform X1 [Bombyx mori]	K06826 NID; nidogen (entactin)	ko99995:Signaling proteins;	GO:0005509;	GO:0007160;	NA
GWHGABGR013076	10.9433	25.5833	1.2252	2.78932e-06	4.73537e-05	Up	kinesin-like protein CG14535 isoform X1 [Papilio xuthus]	K10404 KIF26; kinesin family member 26	ko04812:Cytoskeleton proteins;	GO:0003777;GO:0005524;GO:0008017;	GO:0007018;	NA
GWHGABGR013097	4.44667	12.3233	1.4706	2.68466e-06	4.58324e-05	Up	uncharacterized protein CG5902 [Amyelois transitella]	NA	NA	NA	NA	NA
GWHGABGR013101	81.4133	216.96	1.4141	2.1493e-06	3.77149e-05	Up	synthase [Antheraea pernyi]	K00797 speE, SRM, SPE3; spermidine synthase [EC:2.5.1.16]	ko00270:Cysteine and methionine metabolism;ko00330:Arginine and proline metabolism;ko00480:Glutathione metabolism;	GO:0016740;	NA	NA
GWHGABGR013102	14.0433	43.9233	1.6451	2.03768e-05	0.000266064	Up	UGT46B1 [Helicoverpa armigera]	K00699 UGT; glucuronosyltransferase [EC:2.4.1.17]	ko00040:Pentose and glucuronate interconversions;ko00053:Ascorbate and aldarate metabolism;ko00140:Steroid hormone biosynthesis;ko00830:Retinol metabolism;ko00860:Porphyrin and chlorophyll metabolism;ko00980:Metabolism of xenobiotics by cytochrome P450;ko00982:Drug metabolism - cytochrome P450;ko00983:Drug metabolism - other enzymes;ko04976:Bile secretion;ko05204:Chemical carcinogenesis;ko01003:G…	GO:0016758;	NA	GO:0016020;
GWHGABGR013116	79.7933	31.2033	-1.3546	1.44822e-05	0.000200262	Down	parkin coregulated gene protein homolog [Bombyx mori]	NA	NA	NA	NA	NA
GWHGABGR013129	8.14333	2.64333	-1.6233	1.6581e-07	3.9082e-06	Down	formin-like protein 3 [Amyelois transitella]	NA	NA	NA	NA	NA
GWHGABGR013133	10.2233	3.57333	-1.5165	7.94608e-07	1.59331e-05	Down	gene3 precursor [Bombyx mori] gt;gi|163838584|dbj|BAF95806.1| sid-1-like protein3 [Bombyx mori]	NA	NA	NA	NA	GO:0016020;
GWHGABGR013142	37.4433	83.1733	1.1514	0.000155376	0.00146076	Up	DNA-binding protein D-ETS-6-like [Bombyx mori]	K09443 K09443; ETS-type family, other	ko03000:Transcription factors;	NA	NA	NA
GWHGABGR013149	37.3967	16.18	-1.2087	0.0004674	0.00358438	Down	WD repeat-containing protein on Y chromosome-like [Bombyx mori]	NA	NA	NA	NA	NA
GWHGABGR013150	12.1833	5.08333	-1.2611	0.00198147	0.011926	Down	WD repeat-containing protein on Y chromosome-like [Bombyx mori]	NA	NA	NA	NA	NA
GWHGABGR013168	17.4267	5.46333	-1.6734	0.00154601	0.00971145	Down	uncharacterized protein LOC106720343 [Papilio machaon]	NA	NA	NA	NA	NA
GWHGABGR013169	1.47333	0.486667	-1.5981	0.00441914	0.0229135	Down	uncharacterized protein LOC101740448 [Bombyx mori]	NA	NA	NA	NA	GO:0016021;
GWHGABGR013186	1.48333	4.60667	1.6349	0.0011984	0.00788022	Up	CRAL/TRIO domain-containing protein [Operophtera brumata]	NA	NA	GO:0005215;	GO:0006810;	GO:0005622;
GWHGABGR013187	0.883333	4.5	2.3489	5.69884e-05	0.000636312	Up	domain-containing protein, partial [Manduca sexta]	NA	NA	NA	NA	NA
GWHGABGR013213	32.89	78.5733	1.2564	4.41252e-06	7.10164e-05	Up	SH3 and PX domain-containing protein 2B [Amyelois transitella]	NA	NA	NA	NA	NA
GWHGABGR013226	9.50333	25.6067	1.43	0.00207856	0.0124204	Up	NA	NA	NA	NA	NA	NA
GWHGABGR013227	69.7533	171.063	1.2942	7.37019e-06	0.000112006	Up	E3 ubiquitin-protein ligase Siah1-like isoform X1 [Amyelois transitella]	NA	NA	NA	NA	NA
GWHGABGR013233	36.4633	12.1833	-1.5815	0.00102572	0.00693955	Down	uncharacterized protein LOC101747042 [Bombyx mori]	NA	NA	NA	NA	NA
GWHGABGR013234	58.7167	27.1833	-1.111	0.00161079	0.0100527	Down	uncharacterized protein LOC101738488 [Bombyx mori]	NA	NA	NA	NA	NA
GWHGABGR013251	1.46	0.216667	-2.7524	0.000190545	0.00172141	Down	protein M514_23336 [Trichuris suis]	NA	NA	NA	NA	NA
GWHGABGR013259	5.92667	15.7867	1.4134	0.00248743	0.0143331	Up	apyrase-like [Bombyx mori]	NA	NA	NA	NA	NA
GWHGABGR013268	24.9667	57.3467	1.1997	1.62249e-05	0.000219867	Up	ras-related protein Rab [Danaus plexippus]	K07876 RAB35, RAB1C; Ras-related protein Rab-35	ko04144:Endocytosis;ko04131:Membrane trafficking;ko04147:Exosome;ko04031:GTP-binding proteins;	NA	NA	NA
GWHGABGR013284	6.32667	14.06	1.1521	0.000285859	0.00241191	Up	optomotor-blind protein-like isoform X1 [Amyelois transitella]	K10176 TBX2; T-box protein 2	ko04013:MAPK signaling pathway - fly;ko03000:Transcription factors;	GO:0003700;	GO:0006355;	GO:0005634;
GWHGABGR013287	0.433333	1.51667	1.8074	0.00175184	0.0107674	Up	optomotor-blind protein-like isoform X3 [Papilio xuthus]	K10176 TBX2; T-box protein 2	ko04013:MAPK signaling pathway - fly;ko03000:Transcription factors;	GO:0003700;	GO:0006355;	GO:0005634;
GWHGABGR013289	4.87667	21.5867	2.1462	2.01195e-05	0.000263458	Up	adenosine deaminase CECR1-like [Amyelois transitella]	NA	NA	NA	NA	NA
GWHGABGR013290	0.303333	2.04333	2.7519	0.000107829	0.00107992	Up	LOW QUALITY PROTEIN: adenosine deaminase CECR1-like [Bombyx mori]	K19572 CECR1, ADA2; adenosine deaminase CECR1 [EC:3.5.4.4]	ko00230:Purine metabolism;	GO:0019239;	NA	GO:0005615;
GWHGABGR013291	13.7833	35.4133	1.3614	0.000462098	0.00355092	Up	deaminase related growth factor precursor [Bombyx mori] gt;gi|152061156|dbj|BAF73622.1| adenosine deaminase related growth factor [Bombyx mori]	NA	NA	NA	NA	NA
GWHGABGR013292	26.2233	74.6267	1.5088	6.31825e-07	1.29245e-05	Up	adenosine deaminase CECR1-A-like [Plutella xylostella]	K19572 CECR1, ADA2; adenosine deaminase CECR1 [EC:3.5.4.4]	ko00230:Purine metabolism;	NA	NA	NA
GWHGABGR013298	31.8467	5.13	-2.6341	5.8605e-09	1.91168e-07	Down	luciferin 4-monooxygenase-like [Amyelois transitella]	NA	NA	NA	NA	NA
GWHGABGR013315	10.9233	42.9867	1.9765	1.00736e-10	4.31959e-09	Up	luciferin 4-monooxygenase-like [Papilio polytes]	NA	NA	NA	NA	NA
GWHGABGR013316	1.85667	23.5533	3.6651	1.16241e-11	5.72339e-10	Up	4-monooxygenase [Papilio machaon]	NA	NA	NA	NA	NA
GWHGABGR013318	0.963333	2.70333	1.4886	0.00079802	0.00565016	Up	fatty acid-binding protein, muscle-like [Bombyx mori]	K08752 FABP3; fatty acid-binding protein 3, muscle and heart	ko03320:PPAR signaling pathway;ko04147:Exosome;	GO:0005215;GO:0008289;	GO:0006810;	NA
GWHGABGR013340	8504.23	2839.56	-1.5825	1.18286e-12	6.79472e-11	Down	[Antheraea pernyi]	NA	NA	GO:0008289;	GO:0006869;	GO:0005576;
GWHGABGR013342	45.93	105.74	1.203	7.54422e-10	2.82978e-08	Up	uncharacterized protein LOC101744804 isoform X1 [Bombyx mori]	NA	NA	NA	NA	NA
GWHGABGR013345	2.27667	0.863333	-1.3989	0.00130185	0.00842907	Down	inorganic phosphate cotransporter [Papilio xuthus]	NA	NA	NA	NA	NA
GWHGABGR013348	7.93667	39.6333	2.3201	0.000540815	0.00406546	Up	Hdd13 [Hyphantria cunea]	NA	NA	NA	NA	NA
GWHGABGR013353	1.48	0.47	-1.6549	0.00366511	0.019621	Down	[Antheraea pernyi]	NA	NA	GO:0016491;GO:0046872;	GO:0055114;	NA
GWHGABGR013354	13.1267	2.93667	-2.1602	1.35978e-10	5.65809e-09	Down	[Antheraea pernyi]	NA	NA	GO:0004503;GO:0046872;	GO:0006583;GO:0006952;GO:0055114;	GO:0005576;
GWHGABGR013355	1.58667	0.306667	-2.3713	0.000195025	0.00175494	Down	NA	NA	NA	NA	NA	NA
GWHGABGR013360	7.55	231.783	4.9402	6.49722e-39	2.37369e-36	Up	uncharacterized protein LOC100862793 isoform X2 [Bombyx mori]	NA	NA	NA	NA	NA
GWHGABGR013364	34.7733	108.61	1.6431	1.34614e-13	8.87722e-12	Up	GAS2-like protein 1 [Bombyx mori]	NA	NA	NA	NA	NA
GWHGABGR013378	41.93	11.4033	-1.8785	0.000165099	0.00153167	Down	brachyurin-like [Bombyx mori]	K01346 CELA2; pancreatic elastase II [EC:3.4.21.71]	ko04972:Pancreatic secretion;ko04974:Protein digestion and absorption;ko01002:Peptidases and inhibitors;	GO:0004252;	GO:0006508;	NA
GWHGABGR013385	4.15667	1.33667	-1.6368	0.00505206	0.0255988	Down	nose resistant to fluoxetine protein 6-like [Bombyx mori]	NA	NA	NA	NA	NA
GWHGABGR013386	11.52	158.98	3.7866	1.11315e-25	2.07489e-23	Up	uncharacterized protein LOC101739604 [Bombyx mori]	NA	NA	NA	NA	NA
GWHGABGR013392	2.41333	5.78333	1.2609	0.0013687	0.00878808	Up	pore calcium channel protein 1 [Papilio xuthus]	NA	NA	NA	NA	NA
GWHGABGR013396	166.583	73.27	-1.1849	4.8827e-06	7.7626e-05	Down	UPF0061 protein Pfl01_0444-like [Amyelois transitella]	NA	NA	NA	NA	NA
GWHGABGR013404	3.54	1.48333	-1.2549	0.00805559	0.0372441	Down	ATP-binding cassette sub-family A member 5-like [Amyelois transitella]	K05648 ABCA5; ATP-binding cassette, subfamily A (ABC1), member 5	ko02010:ABC transporters;ko02000:Transporters;	GO:0000166;	NA	GO:0016020;
GWHGABGR013422	99.7067	38.76	-1.3631	0.00088549	0.00618084	Down	malate dehydrogenase, mitochondrial [Amyelois transitella]	NA	NA	GO:0030060;	GO:0005975;GO:0006099;GO:0006108;	NA
GWHGABGR013434	5.12	19.0167	1.893	1.76541e-10	7.23067e-09	Up	protein RR46_10366 [Papilio xuthus]	NA	NA	NA	NA	NA
GWHGABGR013441	62.47	22.3133	-1.4853	7.397e-05	0.000789719	Down	trichoplein keratin filament-binding protein [Amyelois transitella]	NA	NA	NA	NA	NA
GWHGABGR013445	223.71	614.597	1.458	1.26367e-09	4.58006e-08	Up	carboxypeptidase D isoform X3 [Bombyx mori]	K07752 CPD; carboxypeptidase D [EC:3.4.17.22]	ko01002:Peptidases and inhibitors;	NA	NA	NA
GWHGABGR013469	3.18667	384.397	6.9144	4.40223e-74	8.04156e-71	Up	somatomedin-B and thrombospondin type-1 domain-containing protein-like [Bombyx mori]	NA	NA	GO:0005044;GO:0030247;	GO:0006898;GO:0006955;	NA
GWHGABGR013470	0.993333	116.83	6.8779	1.1325e-62	1.21691e-59	Up	somatomedin-B and thrombospondin type-1 domain-containing protein [Amyelois transitella] gt;gi|913307167|ref|XP_013184054.1| PREDICTED: somatomedin-B and thrombospondin type-1 domain-containing protein [Amyelois transitella]	NA	NA	GO:0005044;GO:0030247;	GO:0006898;GO:0006955;	NA
GWHGABGR013487	2.42	11.49	2.2473	4.35426e-14	3.00148e-12	Up	uncharacterized protein LOC105842064 [Bombyx mori]	NA	NA	GO:0003743;GO:0005506;GO:0009055;GO:0020037;GO:0050825;	GO:0006413;GO:0042309;GO:0050826;	GO:0016021;
GWHGABGR013495	3.69667	1.13667	-1.7014	0.00226417	0.0132818	Down	uncharacterized protein LOC105382657 [Plutella xylostella]	NA	NA	NA	NA	NA
GWHGABGR013500	10.81	3.61667	-1.5796	1.43079e-05	0.000198604	Down	fructose-bisphosphate aldolase-like [Papilio polytes]	K01623 ALDO; fructose-bisphosphate aldolase, class I [EC:4.1.2.13]	ko00010:Glycolysis / Gluconeogenesis;ko00030:Pentose phosphate pathway;ko00051:Fructose and mannose metabolism;ko00710:Carbon fixation in photosynthetic organisms;ko00680:Methane metabolism;ko04066:HIF-1 signaling pathway;ko04131:Membrane trafficking;ko03036:Chromosome and associated proteins;ko04147:Exosome;	GO:0004332;	GO:0006096;	NA
GWHGABGR013505	4.39667	16.18	1.8797	0.000418746	0.00328152	Up	protease-3 [Manduca sexta]	K01312 PRSS1_2_3; trypsin [EC:3.4.21.4]	ko04080:Neuroactive ligand-receptor interaction;ko04972:Pancreatic secretion;ko04974:Protein digestion and absorption;ko05164:Influenza A;ko01002:Peptidases and inhibitors;ko04147:Exosome;	GO:0008233;	NA	NA
GWHGABGR013507	0.913333	7.26	2.9908	4.15172e-12	2.22403e-10	Up	domain-containing protein, partial [Manduca sexta]	NA	NA	GO:0005215;	GO:0006810;	GO:0005622;
GWHGABGR013508	2.86333	22.1767	2.9533	3.56132e-17	3.5595e-15	Up	domain-containing protein, partial [Manduca sexta]	NA	NA	NA	NA	NA
GWHGABGR013509	0.01	0.763333	6.2542	0.000172276	0.00158537	Up	alpha-tocopherol transfer protein-like [Bombyx mori]	NA	NA	GO:0005215;	GO:0006810;	GO:0005622;
GWHGABGR013512	2.53333	29.9067	3.5614	2.53114e-42	1.05083e-39	Up	domain-containing protein, partial [Manduca sexta]	NA	NA	GO:0005215;	GO:0006810;	GO:0005622;
GWHGABGR013524	1.51333	0.32	-2.2416	0.000324665	0.00267146	Down	luciferin 4-monooxygenase-like [Amyelois transitella]	NA	NA	NA	NA	NA
GWHGABGR013531	5.74	13.1867	1.2	0.00142493	0.00906349	Up	serine/threonine-protein phosphatase Pgam5, mitochondrial isoform X1 [Bombyx mori]	K15637 PGAM5; serine/threonine-protein phosphatase PGAM5 [EC:3.1.3.16]	ko04668:TNF signaling pathway;ko04137:Mitophagy - animal;ko04217:Necroptosis;	NA	NA	NA
GWHGABGR013532	12.5733	4.24333	-1.5671	1.70896e-05	0.000229373	Down	calmodulin-like [Amyelois transitella]	K02183 CALM; calmodulin	ko04014:Ras signaling pathway;ko04015:Rap1 signaling pathway;ko04016:MAPK signaling pathway - plant;ko04371:Apelin signaling pathway;ko04020:Calcium signaling pathway;ko04070:Phosphatidylinositol signaling system;ko04024:cAMP signaling pathway;ko04022:cGMP-PKG signaling pathway;ko04114:Oocyte meiosis;ko04218:Cellular senescence;ko04625:C-type lectin receptor signaling pathway;ko04910:Insulin sign…	NA	NA	NA
GWHGABGR013548	7.17333	2.99667	-1.2593	0.00015298	0.00144344	Down	serine protease gd-like [Bombyx mori]	K08664 PRSS8; prostasin [EC:3.4.21.-]	ko01002:Peptidases and inhibitors;ko00537:Glycosylphosphatidylinositol (GPI)-anchored proteins;	NA	NA	NA
GWHGABGR013578	8.49333	135.627	3.9972	8.38416e-16	7.17083e-14	Up	receptor A10 [Chilo suppressalis]	K04209 NPFR; neuropeptide F receptor	ko04030:G protein-coupled receptors;	GO:0004983;	GO:0007218;	GO:0016021;
GWHGABGR013580	78.04	36.51	-1.0959	0.00232409	0.013581	Down	regulatory light chain [Danaus plexippus]	NA	NA	NA	NA	NA
GWHGABGR013591	223.927	76.75	-1.5448	2.05441e-07	4.73998e-06	Down	uncharacterized protein LOC106718955 [Papilio machaon]	NA	NA	NA	NA	NA
GWHGABGR013599	1.72333	4.21	1.2886	0.000240184	0.00208959	Up	retinol dehydrogenase 11-like [Bombyx mori] gt;gi|512933877|ref|XP_004932900.1| PREDICTED: retinol dehydrogenase 11-like [Bombyx mori] gt;gi|827561635|ref|XP_012551596.1| PREDICTED: retinol dehydrogenase 11-like [Bombyx mori] gt;gi|827561637|ref|XP_012551597.1| PREDICTED: retinol dehydrogenase 11-like [Bombyx mori] gt;gi|827561639|ref|XP_012551598.1| PREDICTED: retinol dehydrogenase 11-like [Bomb…	NA	NA	NA	NA	NA
GWHGABGR013606	2.35	11.2667	2.2613	0.00140862	0.00898754	Up	transcriptase [Danaus plexippus]	NA	NA	NA	NA	NA
GWHGABGR013613	0.526667	3.03667	2.5275	0.000238371	0.00207843	Up	protein embryonic gonad-like [Amyelois transitella]	K08706 NR0AN, kni; nuclear receptor subfamily 0 group A	ko03000:Transcription factors;ko03310:Nuclear receptors;	GO:0003700;GO:0008270;GO:0043565;	GO:0006355;	GO:0005634;
GWHGABGR013618	0.0633333	0.78	3.6224	0.00785564	0.0365044	Up	uncharacterized protein LOC106721395 [Papilio machaon]	NA	NA	NA	NA	NA
GWHGABGR013633	1.54	3.59667	1.2237	0.0107017	0.046891	Up	myosin x [Danaus plexippus]	NA	NA	NA	NA	NA
[truncated: 1,016 more rows]
