# Supplementary material for: Pupal Diapause Termination and Transcriptional Response of Antheraea pernyi (Lepidoptera: Saturniidae) Triggered by 20-Hydroxyecdysone
Source: Front Physiol. 2022 May 26;13:888643. doi: 10.3389/fphys.2022.888643 (PMC9204484; doi:10.3389/fphys.2022.888643)
Supplement: Supplementary file 4 [file Table9.XLSX]

## Sheet: Table S8
Table S9 The expression of cathepsin genes during the pupal-adult transition.
Name	GeneID	0dpi	1dpi	3dpi	6dpi	9dpi	Nr_desc	KEGG_ANNOT	KEGG_pathway	GO_MF	GO_BP	GO_CC
CatB	GWHGABGR003478	1097.87	1113.78	1716.27	1314.5	720.335	peptidase 2 cathepsin-B-like [Lonomia obliqua]	K01363 CTSB; cathepsin B [EC:3.4.22.1]	ko04142:Lysosome;ko04140:Autophagy - animal;ko04210:Apoptosis;ko04621:NOD-like receptor signaling pathway;ko04612:Antigen processing and presentation;ko04924:Renin secretion;ko01002:Peptidases and inhibitors;ko03110:Chaperones and folding catalysts;ko04147:Exosome;ko00536:Glycosaminoglycan binding proteins;	GO:0004197;	GO:0006508;GO:0050790;	NA
CatD	GWHGABGR002975	414.572	549.015	605.493	372.223	161.121	cathepsin D precursor [Bombyx mori]	K01379 CTSD; cathepsin D [EC:3.4.23.5]	ko04071:Sphingolipid signaling pathway;ko04142:Lysosome;ko04140:Autophagy - animal;ko04210:Apoptosis;ko04915:Estrogen signaling pathway;ko05152:Tuberculosis;ko01002:Peptidases and inhibitors;ko04147:Exosome;	GO:0004190;	GO:0006508;	GO:0005764;
CatL	GWHGABGR002979	858.194	1549.07	2419.66	1630.09	1505.01	cathepsin L-like [Trichoplusia ni]	K01365 CTSL; cathepsin L [EC:3.4.22.15]	ko04145:Phagosome;ko04142:Lysosome;ko04140:Autophagy - animal;ko04210:Apoptosis;ko04612:Antigen processing and presentation;ko05205:Proteoglycans in cancer;ko05323:Rheumatoid arthritis;ko05418:Fluid shear stress and atherosclerosis;ko01002:Peptidases and inhibitors;ko03110:Chaperones and folding catalysts;ko00537:Glycosylphosphatidylinositol (GPI)-anchored proteins;	GO:0008234;	GO:0006508;	NA
CatK	GWHGABGR018160	5.49827	40.6675	24.1524	30.3753	11.7719	cathepsin K-like [Helicoverpa armigera]	NA	NA	GO:0016787;	NA	NA
CatO	GWHGABGR019057	28.4298	46.6488	36.8421	26.3468	24.6125	cathepsin O [Antheraea pernyi]	K02725 PSMA1; 20S proteasome subunit alpha 6 [EC:3.4.25.1]	ko03050:Proteasome;ko05010:Alzheimer disease;ko05012:Parkinson disease;ko05014:Amyotrophic lateral sclerosis;ko05016:Huntington disease;ko05017:Spinocerebellar ataxia;ko01002:Peptidases and inhibitors;ko03051:Proteasome;ko04147:Exosome;	GO:0008234;	GO:0006508;	GO:0016021;
