# Supplementary material for: Pupal Diapause Termination and Transcriptional Response of Antheraea pernyi (Lepidoptera: Saturniidae) Triggered by 20-Hydroxyecdysone
Source: Front Physiol. 2022 May 26;13:888643. doi: 10.3389/fphys.2022.888643 (PMC9204484; doi:10.3389/fphys.2022.888643)
Supplement: Supplementary file 9 [file Table6.XLSX]

## Sheet: Table S5
Table S6 DEGs in the comparison of 9 dpi versus 6 dpi.
GeneID	6dpi	9dpi	log2(FC)	PValue	FDR	Up/Down	Nr_desc	KEGG_ANNOT	KEGG_pathway	GO_MF	GO_BP	GO_CC
GWHGABGR000006	1.09667	5.86667	2.4194	0.000163443	0.00160712	Up	LOW QUALITY PROTEIN: SCY1-like protein 2 [Amyelois transitella]	K17541 SCYL2; SCY1-like protein 2	ko01001:Protein kinases;ko04131:Membrane trafficking;	NA	NA	NA
GWHGABGR000024	0.001	0.37	8.5314	0.000275227	0.00251579	Up	[Antheraea pernyi]	NA	NA	GO:0003700;GO:0046983;	GO:0006355;	GO:0005634;GO:0005667;GO:0005737;
GWHGABGR000030	1.19	2.90333	1.2867	7.15081e-07	1.2537e-05	Up	hepatic leukemia factor isoform X1 [Amyelois transitella]	NA	NA	NA	NA	NA
GWHGABGR000037	16.1767	38.3933	1.2469	2.82026e-07	5.47227e-06	Up	proton-coupled amino acid transporter 1-like isoform X1 [Bombyx mori] gt;gi|512900588|ref|XP_004924928.1| PREDICTED: proton-coupled amino acid transporter 1-like isoform X1 [Bombyx mori]	K14209 SLC36A, PAT; solute carrier family 36 (proton-coupled amino acid transporter)	ko04138:Autophagy - yeast;ko04974:Protein digestion and absorption;ko04131:Membrane trafficking;ko02000:Transporters;	NA	NA	GO:0016021;
GWHGABGR000038	0.503333	1.11667	1.1496	0.00191597	0.0128968	Up	NA	NA	NA	NA	NA	NA
GWHGABGR000039	20.8667	6.41667	-1.7013	0.000673833	0.00540404	Down	NA	NA	NA	NA	NA	NA
GWHGABGR000050	8.54667	3.49	-1.2921	0.00601683	0.0327916	Down	uncharacterized protein LOC106133924 [Amyelois transitella]	NA	NA	NA	NA	NA
GWHGABGR000058	2.10333	17.41	3.0492	4.046e-27	9.31143e-25	Up	guanine nucleotide-binding protein subunit beta-2-like [Bombyx mori]	K07972 GNB; guanine nucleotide-binding protein subunit beta, other	ko04745:Phototransduction - fly;ko04031:GTP-binding proteins;	NA	NA	NA
GWHGABGR000068	66.02	32.34	-1.0296	5.1252e-05	0.000584209	Down	zinc finger protein 271-like isoform X1 [Bombyx mori]	K09228 KRAB; KRAB domain-containing zinc finger protein	ko05168:Herpes simplex virus 1 infection;ko03000:Transcription factors;	NA	NA	NA
GWHGABGR000069	29.74	12.1367	-1.293	0.00490641	0.0277625	Down	tetratricopeptide repeat protein 39B-like isoform X1 [Amyelois transitella] gt;gi|913316989|ref|XP_013189458.1| PREDICTED: tetratricopeptide repeat protein 39B-like isoform X2 [Amyelois transitella]	NA	NA	NA	NA	NA
GWHGABGR000070	6.03333	2.12667	-1.5044	0.0059532	0.0325813	Down	NA	NA	NA	NA	NA	NA
GWHGABGR000076	10.1867	3.66667	-1.4741	0.00110131	0.00818961	Down	thrombospondin-1-like [Papilio xuthus]	NA	NA	NA	NA	NA
GWHGABGR000080	9.58667	31.9967	1.7388	9.65204e-13	4.37615e-11	Up	pyruvate dehydrogenase [acetyl-transferring]-phosphatase 1, mitochondrial isoform X1 [Bombyx mori]	K01102 PDP; pyruvate dehydrogenase phosphatase [EC:3.1.3.43]	ko01009:Protein phosphatases and associated proteins;	GO:0004722;GO:0046872;	GO:0006470;	NA
GWHGABGR000088	205.653	48.6467	-2.0798	0.000203329	0.00193242	Down	uncharacterized protein LOC101745488 isoform X1 [Bombyx mori]	NA	NA	NA	NA	NA
GWHGABGR000089	112.517	26.3067	-2.0966	0.000403222	0.00350095	Down	protein OBRU01_06779 [Operophtera brumata]	NA	NA	NA	NA	NA
GWHGABGR000090	23.0833	5.71333	-2.0144	0.000248726	0.00230601	Down	protein KGM_10869 [Danaus plexippus]	NA	NA	NA	NA	NA
GWHGABGR000091	26.1933	5.90333	-2.1496	0.00209121	0.0138862	Down	uncharacterized protein LOC101745876 [Bombyx mori]	NA	NA	NA	NA	NA
GWHGABGR000095	182.85	449.547	1.2978	1.24317e-06	2.08507e-05	Up	probable medium-chain specific acyl-CoA dehydrogenase, mitochondrial isoform X1 [Papilio polytes]	K00249 ACADM, acd; acyl-CoA dehydrogenase [EC:1.3.8.7]	ko00071:Fatty acid degradation;ko00280:Valine, leucine and isoleucine degradation;ko03320:PPAR signaling pathway;	GO:0003995;GO:0050660;	GO:0055114;	NA
GWHGABGR000098	16.44	43.5	1.4038	4.18352e-10	1.33674e-08	Up	nuclear hormone receptor FTZ-F1 isoform X5 [Bombyx mori]	K08705 NR5A3, ftz-f1; nuclear receptor subfamily 5 group A member 3	ko03000:Transcription factors;ko03310:Nuclear receptors;	GO:0003700;GO:0003707;GO:0008270;GO:0043565;	GO:0006355;GO:0043401;	GO:0005634;
GWHGABGR000123	1.42667	4.51667	1.6626	6.0843e-09	1.57577e-07	Up	Krueppel-like factor 5 [Bombyx mori]	K09206 KLF5; krueppel-like factor 5	ko03000:Transcription factors;	NA	NA	NA
GWHGABGR000127	1.59	5.02667	1.6606	2.43061e-06	3.777e-05	Up	cassette sub-family B member 3 [Trichoplusia ni]	K05658 ABCB1, CD243; ATP-binding cassette, subfamily B (MDR/TAP), member 1 [EC:7.6.2.2]	ko02010:ABC transporters;ko04976:Bile secretion;ko05206:MicroRNAs in cancer;ko05226:Gastric cancer;ko02000:Transporters;ko04147:Exosome;ko04090:CD molecules;	GO:0005524;GO:0042626;	GO:0055085;	GO:0016021;
GWHGABGR000131	15.8867	5.43	-1.5488	0.000582627	0.00476721	Down	uncharacterized protein LOC101736239 [Bombyx mori]	NA	NA	NA	NA	NA
GWHGABGR000132	1.25667	9.74333	2.9548	7.166e-07	1.25395e-05	Up	protein OBRU01_03762 [Operophtera brumata]	NA	NA	NA	NA	NA
GWHGABGR000150	8.94	2.79667	-1.6766	0.00472287	0.0269089	Down	protein OBRU01_18952 [Operophtera brumata]	NA	NA	NA	NA	NA
GWHGABGR000151	16.4267	4.1	-2.0023	3.08105e-05	0.000373195	Down	uncharacterized protein LOC106130536 isoform X1 [Amyelois transitella]	NA	NA	NA	NA	NA
GWHGABGR000153	22.91	0.77	-4.895	2.85848e-12	1.21709e-10	Down	V-type proton ATPase 116 kDa subunit a isoform 1-like [Bombyx mori]	K02154 ATPeV0A, ATP6N; V-type H+-transporting ATPase subunit a	ko00190:Oxidative phosphorylation;ko04145:Phagosome;ko04142:Lysosome;ko04966:Collecting duct acid secretion;ko04721:Synaptic vesicle cycle;ko05323:Rheumatoid arthritis;ko05110:Vibrio cholerae infection;ko05120:Epithelial cell signaling in Helicobacter pylori infection;ko05152:Tuberculosis;ko05165:Human papillomavirus infection;ko04147:Exosome;	NA	NA	NA
GWHGABGR000154	15.4	138.34	3.1672	2.20323e-63	8.0114e-60	Up	LOW QUALITY PROTEIN: uncharacterized protein LOC101737027 [Bombyx mori]	NA	NA	NA	NA	NA
GWHGABGR000155	27.2167	258.433	3.2472	1.09613e-61	3.32144e-58	Up	uncharacterized protein LOC106130530 isoform X1 [Amyelois transitella] gt;gi|913308584|ref|XP_013184837.1| PREDICTED: uncharacterized protein LOC106130530 isoform X2 [Amyelois transitella]	NA	NA	NA	NA	NA
GWHGABGR000157	9.36	34.1933	1.8691	0.000231018	0.00215847	Up	and FADD-like apoptosis regulator [Operophtera brumata]	NA	NA	NA	NA	NA
GWHGABGR000158	4.08	9.48667	1.2173	0.000140144	0.00141318	Up	protein OBRU01_14405 [Operophtera brumata]	NA	NA	NA	NA	NA
GWHGABGR000159	48.25	104.577	1.116	1.18732e-08	2.94498e-07	Up	uncharacterized protein LOC101737163 [Bombyx mori] gt;gi|512921674|ref|XP_004929933.1| PREDICTED: uncharacterized protein LOC101737163 [Bombyx mori]	NA	NA	NA	NA	GO:0016021;
GWHGABGR000168	1.22333	0.293333	-2.0602	0.00443378	0.0255744	Down	NA	NA	NA	NA	NA	NA
GWHGABGR000169	1.25333	0.27	-2.2147	0.00247218	0.0158991	Down	NA	NA	NA	NA	NA	NA
GWHGABGR000176	6.64	2.9	-1.1951	0.00126715	0.00920602	Down	solute carrier family 15 member 1-like [Papilio polytes]	K14206 SLC15A1, PEPT1; solute carrier family 15 (oligopeptide transporter), member 1	ko04974:Protein digestion and absorption;ko02000:Transporters;	NA	NA	NA
GWHGABGR000196	0.903333	2.41	1.4157	6.22259e-06	8.83162e-05	Up	uncharacterized protein LOC101738019 [Bombyx mori]	NA	NA	NA	NA	NA
GWHGABGR000197	2.65	6.15667	1.2162	8.68756e-05	0.000936824	Up	uncharacterized protein LOC101738019 [Bombyx mori]	NA	NA	NA	NA	NA
GWHGABGR000226	35.4267	11.4567	-1.6286	0.000661403	0.00531373	Down	E3 ubiquitin-protein ligase MYCBP2-like [Plutella xylostella]	K10693 MYCBP2, PAM; RCR-type E3 ubiquitin transferase [EC:2.3.2.33]	ko04361:Axon regeneration;ko04121:Ubiquitin system;	NA	NA	NA
GWHGABGR000230	13.58	5.62	-1.2728	0.000556397	0.00457938	Down	E3 ubiquitin-protein ligase highwire [Bombyx mori]	K10693 MYCBP2, PAM; RCR-type E3 ubiquitin transferase [EC:2.3.2.33]	ko04361:Axon regeneration;ko04121:Ubiquitin system;	NA	NA	NA
GWHGABGR000232	3.71667	1.33333	-1.479	0.00703826	0.0371876	Down	E3 ubiquitin-protein ligase highwire [Bombyx mori]	NA	NA	NA	NA	NA
GWHGABGR000242	147.97	47.76	-1.6314	9.74732e-07	1.664e-05	Down	dehydrogenase [Bombyx mori] gt;gi|151933948|gb|ABS18410.1| lactate dehydrogenase [Bombyx mori] gt;gi|164523643|gb|ABY60854.1| lactate dehydrogenase [Bombyx mori]	K00016 LDH, ldh; L-lactate dehydrogenase [EC:1.1.1.27]	ko00010:Glycolysis / Gluconeogenesis;ko00620:Pyruvate metabolism;ko00640:Propanoate metabolism;ko00270:Cysteine and methionine metabolism;ko04066:HIF-1 signaling pathway;ko04922:Glucagon signaling pathway;ko05230:Central carbon metabolism in cancer;ko04147:Exosome;	GO:0004459;	GO:0005975;GO:0019752;GO:0055114;	GO:0005737;
GWHGABGR000259	173.263	72.4533	-1.2578	0.000251234	0.00232397	Down	alpha-mannosidase 2 [Amyelois transitella]	K01191 MAN2C1; alpha-mannosidase [EC:3.2.1.24]	ko00511:Other glycan degradation;ko04131:Membrane trafficking;	GO:0004559;GO:0008270;GO:0030246;	GO:0006013;	NA
GWHGABGR000262	37.7933	15.77	-1.2609	0.00365698	0.0219286	Down	L-galactose dehydrogenase-like isoform X1 [Bombyx mori]	K17744 GalDH; L-galactose dehydrogenase [EC:1.1.1.316]	ko00053:Ascorbate and aldarate metabolism;	NA	NA	NA
GWHGABGR000267	29.7467	82.71	1.4753	7.36334e-05	0.000811843	Up	nostrin isoform X1 [Bombyx mori]	K20126 NOSTRIN; nostrin	ko04131:Membrane trafficking;	NA	NA	NA
GWHGABGR000275	30.5133	9.4	-1.6987	0.000585582	0.00478708	Down	zinc finger protein 345 [Danaus plexippus]	K09228 KRAB; KRAB domain-containing zinc finger protein	ko05168:Herpes simplex virus 1 infection;ko03000:Transcription factors;	NA	NA	NA
GWHGABGR000288	3.89	0.833333	-2.2228	0.00156904	0.0109047	Down	uncharacterized protein LOC101741127 [Bombyx mori]	NA	NA	GO:0003676;GO:0046872;	NA	NA
GWHGABGR000304	47.1067	142.45	1.5965	1.13215e-07	2.31276e-06	Up	myristoylated alanine-rich C-kinase substrate [Bombyx mori]	NA	NA	NA	NA	NA
GWHGABGR000337	16.58	6.45	-1.3621	0.00282807	0.0177056	Down	protein KGM_08746 [Danaus plexippus]	NA	NA	NA	NA	NA
GWHGABGR000338	31.8267	0.783333	-5.3445	2.10991e-13	1.03957e-11	Down	venom allergen 5-like [Papilio machaon] gt;gi|930665277|gb|KPJ06406.1| Venom allergen 5 [Papilio machaon]	NA	NA	NA	NA	NA
GWHGABGR000344	63.5467	27.1067	-1.2292	0.0038283	0.0227458	Down	uncharacterized protein LOC101736715 [Bombyx mori]	NA	NA	NA	NA	NA
GWHGABGR000349	16.43	7.67333	-1.0984	0.00892653	0.0452575	Down	protein [Bombyx mori] gt;gi|95102676|gb|ABF51276.1| Bem46-like protein [Bombyx mori]	K24083 ABHD13; abhydrolase domain-containing protein 13 [EC:3.-.-.-]	ko01002:Peptidases and inhibitors;	NA	NA	GO:0016021;
GWHGABGR000365	0.303333	5.65333	4.2201	9.97741e-11	3.56384e-09	Up	insulin-like growth factor-binding protein complex acid labile subunit isoform X1 [Bombyx mori]	NA	NA	NA	NA	GO:0016021;
GWHGABGR000376	2.84333	7.18667	1.3377	5.46391e-05	0.000617782	Up	uncharacterized protein LOC101740601 [Bombyx mori]	NA	NA	NA	NA	NA
GWHGABGR000379	1.19667	11.85	3.3078	2.28504e-05	0.000285332	Up	uncharacterized protein LOC106133765 [Amyelois transitella]	NA	NA	NA	NA	NA
GWHGABGR000380	6.63667	50.6333	2.9316	0.00243288	0.0157186	Up	receptor for phosphoinositides 1-associated scaffold protein [Operophtera brumata]	NA	NA	NA	NA	NA
GWHGABGR000381	665.89	1910.52	1.5206	2.26671e-28	6.15091e-26	Up	protein KGM_21511 [Danaus plexippus]	K19720 COL3A; collagen, type III, alpha	ko04611:Platelet activation;ko04926:Relaxin signaling pathway;ko04974:Protein digestion and absorption;ko04933:AGE-RAGE signaling pathway in diabetic complications;ko05146:Amoebiasis;ko00536:Glycosaminoglycan binding proteins;	NA	NA	NA
GWHGABGR000393	13.2033	5.66	-1.222	1.31668e-05	0.000173593	Down	NA	NA	NA	NA	NA	NA
GWHGABGR000394	74.74	34.5	-1.1153	0.00966976	0.0483249	Down	importin subunit beta-1 [Amyelois transitella]	NA	NA	NA	NA	NA
GWHGABGR000398	27.0833	76.59	1.4998	4.07126e-10	1.30777e-08	Up	ATPase family AAA domain-containing protein 3 [Amyelois transitella]	K17681 ATAD3A_B; ATPase family AAA domain-containing protein 3A/B	ko03029:Mitochondrial biogenesis;	NA	NA	NA
GWHGABGR000400	30.0267	8.80333	-1.7701	0.000214217	0.00202637	Down	protein tweedle motif 1 precursor [Bombyx mori] gt;gi|223671400|tpd|FAA00652.1| TPA: putative cuticle protein [Bombyx mori]	NA	NA	NA	NA	NA
GWHGABGR000406	25.5833	87.1967	1.7691	1.3203e-17	1.06686e-15	Up	uncharacterized protein LOC101739187 [Bombyx mori]	NA	NA	NA	NA	NA
GWHGABGR000409	0.0133333	12.4033	9.8615	7.01074e-15	4.11169e-13	Up	protein RR48_15345 [Papilio machaon]	NA	NA	NA	NA	NA
GWHGABGR000412	623.063	3241.94	2.3794	9.57975e-27	2.09843e-24	Up	short form [Operophtera brumata]	NA	NA	GO:0003774;	NA	GO:0016459;
GWHGABGR000413	478.703	2581.2	2.4308	2.98292e-26	6.16279e-24	Up	[Danaus plexippus]	NA	NA	GO:0003774;	NA	GO:0016459;
GWHGABGR000415	21.1267	225.473	3.4158	6.25547e-54	1.26367e-50	Up	uncharacterized protein LOC101739187 [Bombyx mori]	NA	NA	NA	NA	NA
GWHGABGR000432	9.44333	28.9433	1.6159	3.63276e-13	1.73352e-11	Up	NA	NA	NA	NA	NA	NA
GWHGABGR000434	91.0167	318.323	1.8063	4.00293e-11	1.48222e-09	Up	titin [Amyelois transitella]	K12567 TTN; titin [EC:2.7.11.1]	ko05410:Hypertrophic cardiomyopathy;ko05414:Dilated cardiomyopathy;ko01001:Protein kinases;ko04131:Membrane trafficking;ko04812:Cytoskeleton proteins;ko04147:Exosome;	NA	NA	NA
GWHGABGR000438	0.123333	1.97	3.9976	4.39345e-06	6.41585e-05	Up	protein KGM_15158 [Danaus plexippus]	NA	NA	NA	NA	NA
GWHGABGR000441	17.23	8.49333	-1.0205	0.00128203	0.00928997	Down	locomotion-related protein Hikaru genki [Amyelois transitella]	NA	NA	NA	NA	NA
GWHGABGR000442	115.527	53.0567	-1.1226	0.00724978	0.0381721	Down	exosome component 10 [Amyelois transitella]	K12591 RRP6, EXOSC10; exosome complex exonuclease RRP6 [EC:3.1.13.-]	ko03018:RNA degradation;ko03019:Messenger RNA biogenesis;	GO:0000166;GO:0003676;GO:0008408;	GO:0090305;	GO:0005622;
GWHGABGR000443	3.13667	145.367	5.5343	6.79944e-31	2.24765e-28	Up	uncharacterized protein LOC106133794 [Amyelois transitella]	NA	NA	NA	NA	NA
GWHGABGR000449	28.92	60.1833	1.0573	0.00456639	0.0262394	Up	bestrophin-4 isoform X1 [Bombyx mori]	K22204 BEST; bestrophin, other	ko02000:Transporters;	NA	NA	GO:0016021;
GWHGABGR000463	9.25667	20.7533	1.1648	5.63644e-15	3.33798e-13	Up	WD repeat-containing protein 47 isoform X2 [Amyelois transitella]	NA	NA	NA	NA	NA
GWHGABGR000464	67.1867	140.213	1.0614	0.000287594	0.00261437	Up	WD repeat-containing protein 47 isoform X3 [Papilio machaon]	NA	NA	NA	NA	NA
GWHGABGR000488	3.01667	17.7	2.5527	1.01034e-12	4.56939e-11	Up	P450 [Bombyx mori]	K07418 CYP2J; cytochrome P450 family 2 subfamily J [EC:1.14.14.1 1.14.14.73 1.14.14.74 1.14.14.75]	ko00590:Arachidonic acid metabolism;ko00591:Linoleic acid metabolism;ko04913:Ovarian steroidogenesis;ko04726:Serotonergic synapse;ko04750:Inflammatory mediator regulation of TRP channels;ko00199:Cytochrome P450;	GO:0004497;GO:0005506;GO:0016705;GO:0020037;	GO:0055114;	NA
GWHGABGR000491	0.223333	0.716667	1.6821	0.00816964	0.0421007	Up	chloride channel isoform a2 [Heliothis virescens]	K05181 GABRB; gamma-aminobutyric acid receptor subunit beta	ko04080:Neuroactive ligand-receptor interaction;ko04727:GABAergic synapse;ko04726:Serotonergic synapse;ko04723:Retrograde endocannabinoid signaling;ko05032:Morphine addiction;ko05033:Nicotine addiction;ko04040:Ion channels;	GO:0004890;GO:0005230;	GO:0007165;GO:0034220;	GO:0005886;GO:0016021;GO:0030054;GO:0045202;
GWHGABGR000507	19.0533	9.16667	-1.0556	0.00429599	0.0250018	Down	uncharacterized protein LOC101743782 [Bombyx mori]	NA	NA	NA	NA	NA
GWHGABGR000514	3515.1	1290.84	-1.4453	3.7636e-09	1.01072e-07	Down	discs growth factor [Chilo suppressalis]	K01183 E3.2.1.14; chitinase [EC:3.2.1.14]	ko00520:Amino sugar and nucleotide sugar metabolism;	GO:0004553;	GO:0071704;	NA
GWHGABGR000515	12.3433	3.64667	-1.7591	0.000553242	0.0045596	Down	ATP synthase subunit b, mitochondrial-like [Amyelois transitella]	K02127 ATPeF0B, ATP5F1, ATP4; F-type H+-transporting ATPase subunit b	ko00190:Oxidative phosphorylation;ko04714:Thermogenesis;ko05010:Alzheimer disease;ko05012:Parkinson disease;ko05014:Amyotrophic lateral sclerosis;ko05016:Huntington disease;	GO:0015078;	GO:0015986;	GO:0000276;
GWHGABGR000526	28.7	12.15	-1.2401	0.00141032	0.0100199	Down	outer dense fiber protein 2-like [Papilio xuthus]	NA	NA	NA	NA	NA
GWHGABGR000527	3.95	1.27	-1.637	0.000432926	0.00371275	Down	interaptin-like [Amyelois transitella]	NA	NA	NA	NA	NA
GWHGABGR000530	9.25333	2.86333	-1.6923	0.000717552	0.00567703	Down	NA	NA	NA	NA	NA	NA
GWHGABGR000531	13.4133	4.18667	-1.6798	0.00209276	0.0138914	Down	hormone resistence protein II [Bombyx mori] gt;gi|165969953|gb|ABY76059.1| juvenile hormone resistence protein II [Bombyx mori]	NA	NA	NA	NA	NA
GWHGABGR000532	1.69333	12.3233	2.8635	7.69101e-14	3.91744e-12	Up	BTB/POZ domain-containing protein KCTD1 [Bombyx mori]	K21754 KCTD1_15; BTB/POZ domain-containing protein KCTD1/15	ko04121:Ubiquitin system;	NA	GO:0051260;	NA
GWHGABGR000534	0.913333	2.82	1.6265	0.000175881	0.00170984	Up	protein RR46_06897 [Papilio xuthus]	NA	NA	NA	NA	NA
GWHGABGR000536	3.67333	0.756667	-2.2794	0.00651742	0.0349229	Down	uncharacterized protein LOC106126328 [Papilio xuthus]	NA	NA	NA	NA	NA
GWHGABGR000538	82.4967	26.1167	-1.6594	5.32811e-05	0.000605062	Down	probable ATP-dependent RNA helicase DDX53 [Amyelois transitella]	NA	NA	GO:0097159;GO:1901363;	NA	NA
GWHGABGR000544	370.137	98.4033	-1.9113	0.00169709	0.0116792	Down	protein disulfide-isomerase A5 [Bombyx mori]	K09583 PDIA5; protein disulfide-isomerase A5 [EC:5.3.4.1]	ko03110:Chaperones and folding catalysts;ko04131:Membrane trafficking;	NA	NA	NA
GWHGABGR000548	15.2367	1.02	-3.9009	0.000774574	0.00607268	Down	glycine-rich RNA-binding protein 2 [Bombyx mori]	NA	NA	NA	NA	NA
GWHGABGR000552	1.97	60.18	4.933	9.69995e-22	1.27793e-19	Up	domain-containing protein, partial [Manduca sexta]	NA	NA	GO:0005215;	GO:0006810;	GO:0005622;
GWHGABGR000566	68.7167	349.013	2.3446	5.93663e-12	2.42004e-10	Up	citrate synthase [Danaus plexippus]	K01647 CS, gltA; citrate synthase [EC:2.3.3.1]	ko00020:Citrate cycle (TCA cycle);ko00630:Glyoxylate and dicarboxylate metabolism;	NA	NA	NA
GWHGABGR000571	0.643333	0.0233333	-4.7851	0.000991374	0.00749757	Down	receptor A18 [Chilo suppressalis]	K05052 NMUR1; neuromedin U receptor 1	ko04080:Neuroactive ligand-receptor interaction;ko04030:G protein-coupled receptors;	NA	GO:0007186;	GO:0016020;
GWHGABGR000576	1.55	3.74333	1.2721	0.0073896	0.0387959	Up	proton-coupled amino acid transporter 1-like [Bombyx mori]	K14209 SLC36A, PAT; solute carrier family 36 (proton-coupled amino acid transporter)	ko04138:Autophagy - yeast;ko04974:Protein digestion and absorption;ko04131:Membrane trafficking;ko02000:Transporters;	NA	NA	NA
GWHGABGR000582	16.0367	71.99	2.1664	1.06863e-07	2.18793e-06	Up	protein KGM_08773 [Danaus plexippus]	K13780 SLC7A5, LAT1; solute carrier family 7 (L-type amino acid transporter), member 5	ko04150:mTOR signaling pathway;ko05230:Central carbon metabolism in cancer;ko02000:Transporters;	GO:0015171;	GO:0003333;	GO:0016021;
GWHGABGR000583	1.13667	60.3667	5.7309	2.99264e-27	6.97553e-25	Up	protein RR48_14050 [Papilio machaon]	NA	NA	NA	NA	NA
GWHGABGR000612	332.777	1463.52	2.1368	1.16031e-18	1.06008e-16	Up	uncharacterized protein LOC101746166 [Bombyx mori]	NA	NA	NA	NA	NA
GWHGABGR000613	80.9033	216.99	1.4234	5.27957e-08	1.15927e-06	Up	uncharacterized protein LOC101746166 [Bombyx mori]	NA	NA	NA	NA	GO:0016020;
GWHGABGR000617	155.783	64.3533	-1.2755	0.00200901	0.0134138	Down	dehydrogenase [ubiquinone] flavoprotein subunit, mitochondrial [Papilio machaon]	K00234 SDHA, SDH1; succinate dehydrogenase (ubiquinone) flavoprotein subunit [EC:1.3.5.1]	ko00020:Citrate cycle (TCA cycle);ko00190:Oxidative phosphorylation;ko04714:Thermogenesis;ko05010:Alzheimer disease;ko05012:Parkinson disease;ko05014:Amyotrophic lateral sclerosis;ko05016:Huntington disease;ko04932:Non-alcoholic fatty liver disease;	NA	NA	NA
GWHGABGR000620	94.4433	13.4933	-2.8072	1.00857e-05	0.000136333	Down	IQ and AAA domain-containing protein 1-like [Bombyx mori]	NA	NA	GO:0005524;	NA	NA
GWHGABGR000643	3.76333	1.55333	-1.2766	0.00983216	0.0488812	Down	activity of bc1 complex-like, mitochondrial [Papilio machaon]	NA	NA	NA	NA	NA
GWHGABGR000674	54.1267	11.1733	-2.2763	3.64768e-06	5.43594e-05	Down	carrier protein-like [Bombyx mori] gt;gi|512933645|ref|XP_004932842.1| PREDICTED: ADP,ATP carrier protein-like [Bombyx mori] gt;gi|787071472|dbj|BAR13230.1| adenine nucleotide translocase insect2 [Bombyx mori]	NA	NA	GO:0005215;	GO:0055085;	GO:0005743;GO:0016021;
GWHGABGR000676	0.263333	0.813333	1.627	0.00137787	0.00982777	Up	ORF2, partial [Operophtera brumata]	NA	NA	NA	NA	NA
GWHGABGR000693	24.03	8.96	-1.4233	0.00772021	0.0401951	Down	processing peptidase beta subunit [Operophtera brumata]	K17732 PMPCB, MAS1; mitochondrial-processing peptidase subunit beta [EC:3.4.24.64]	ko01002:Peptidases and inhibitors;ko03029:Mitochondrial biogenesis;	NA	NA	NA
GWHGABGR000704	2.59667	0.753333	-1.7853	0.000994455	0.00751463	Down	mitochondrial thiamine pyrophosphate carrier-like [Amyelois transitella]	K15108 SLC25A19, DNC, TPC1; solute carrier family 25 (mitochondrial thiamine pyrophosphate transporter), member 19	ko02000:Transporters;	NA	GO:0006810;	GO:0016020;
GWHGABGR000705	4.14333	1.29333	-1.6797	0.000183856	0.00177237	Down	mitochondrial carrier protein [Danaus plexippus]	K15108 SLC25A19, DNC, TPC1; solute carrier family 25 (mitochondrial thiamine pyrophosphate transporter), member 19	ko02000:Transporters;	NA	GO:0006810;	GO:0016020;
GWHGABGR000714	24.65	274.197	3.4756	3.01162e-22	4.31136e-20	Up	SET and MYND domain-containing protein 4 isoform X1 [Bombyx mori]	NA	NA	NA	NA	NA
GWHGABGR000729	0.346667	4.91333	3.8251	0.000115706	0.00119323	Up	protein RR48_15206 [Papilio machaon]	NA	NA	NA	NA	NA
GWHGABGR000744	5.71667	22.0767	1.9493	8.48908e-08	1.77199e-06	Up	CUB and sushi domain-containing protein 3 isoform X1 [Bombyx mori]	NA	NA	NA	NA	GO:0016021;
GWHGABGR000745	18.2133	65.8733	1.8547	5.41303e-10	1.69388e-08	Up	CUB and sushi domain-containing protein 3 isoform X2 [Bombyx mori]	NA	NA	NA	NA	GO:0016020;
GWHGABGR000746	0.443333	1.34333	1.5994	0.000256297	0.00236414	Up	partial [Operophtera brumata]	NA	NA	NA	NA	GO:0016021;
GWHGABGR000787	21.3533	2.89333	-2.8837	8.60753e-08	1.79465e-06	Down	protein 4 [Papilio xuthus]	K19949 OTOF; otoferlin	ko04131:Membrane trafficking;	NA	NA	NA
GWHGABGR000806	1.73	0.526667	-1.7158	0.00211157	0.0139907	Down	[Bombyx mori]	NA	NA	GO:0003677;	NA	NA
GWHGABGR000807	2.48667	0.57	-2.1252	0.000305123	0.00276267	Down	anion exchange protein 3 isoform X2 [Bombyx mori]	NA	NA	GO:0005215;	GO:0006820;	NA
GWHGABGR000809	7.91333	2.21667	-1.8359	0.000740779	0.00583791	Down	anion exchange protein 3 isoform X1 [Bombyx mori]	K13855 SLC4A2, AE2; solute carrier family 4 (anion exchanger), member 2	ko04970:Salivary secretion;ko04971:Gastric acid secretion;ko04972:Pancreatic secretion;ko04976:Bile secretion;ko02000:Transporters;	GO:0005452;	GO:0015698;GO:0098656;	GO:0016021;
GWHGABGR000819	41.7233	18.0367	-1.2099	0.000335471	0.00299568	Down	mitogen-activated protein kinase kinase kinase 12 [Plutella xylostella]	K04422 MAP3K13, LZK; mitogen-activated protein kinase kinase kinase 13 [EC:2.7.11.25]	ko04010:MAPK signaling pathway;ko04361:Axon regeneration;ko01001:Protein kinases;	NA	NA	NA
GWHGABGR000830	291.843	79.55	-1.8753	0.000193857	0.00185794	Down	protein KBP homolog [Amyelois transitella]	NA	NA	NA	NA	NA
GWHGABGR000832	134.197	41.48	-1.6939	0.000100851	0.00106185	Down	uncharacterized protein LOC106102998 [Papilio polytes]	NA	NA	NA	NA	NA
GWHGABGR000840	0.606667	0.0333333	-4.1859	0.00105807	0.00792944	Down	cAMP-dependent protein kinase regulatory subunit-like [Bombyx mori]	NA	NA	NA	NA	NA
GWHGABGR000841	211.933	56.49	-1.9075	1.54457e-06	2.53007e-05	Down	probable 3apos;,5apos;-cyclic phosphodiesterase pde-5 [Bombyx mori]	K18438 PDE10; cAMP and cAMP-inhibited cGMP 3',5'-cyclic phosphodiesterase 10 [EC:3.1.4.17 3.1.4.35]	ko00230:Purine metabolism;ko04024:cAMP signaling pathway;ko05032:Morphine addiction;	NA	NA	NA
GWHGABGR000858	823.777	379.413	-1.1185	0.00026991	0.00247465	Down	zinc finger protein isoform X1 [Bombyx mori]	K09250 CNBP; cellular nucleic acid-binding protein	ko03000:Transcription factors;	GO:0003676;GO:0008270;	NA	NA
GWHGABGR000864	23.0267	10.8133	-1.0905	0.00195872	0.0131166	Down	uncharacterized protein LOC101745177 [Bombyx mori]	NA	NA	NA	NA	NA
GWHGABGR000893	87.91	26.87	-1.71	0.00695633	0.0368296	Down	odorant-degrading enzyme, partial [Operophtera brumata]	K01063 JHE; juvenile-hormone esterase [EC:3.1.1.59]	ko00981:Insect hormone biosynthesis;	GO:0016787;	GO:0008152;	NA
GWHGABGR000894	33.5967	170.567	2.3439	1.40054e-06	2.32116e-05	Up	cholinesterase 2-like [Bombyx mori] gt;gi|827542084|ref|XP_012544200.1| PREDICTED: cholinesterase 2-like [Bombyx mori]	K12298 CEL; bile salt-stimulated lipase [EC:3.1.1.3 3.1.1.13]	ko00100:Steroid biosynthesis;ko00561:Glycerolipid metabolism;ko04972:Pancreatic secretion;ko04975:Fat digestion and absorption;ko04147:Exosome;	GO:0016787;	NA	NA
GWHGABGR000897	36.7667	78.1933	1.0886	5.36239e-08	1.17462e-06	Up	odorant-degrading enzyme [Antheraea polyphemus]	K12298 CEL; bile salt-stimulated lipase [EC:3.1.1.3 3.1.1.13]	ko00100:Steroid biosynthesis;ko00561:Glycerolipid metabolism;ko04972:Pancreatic secretion;ko04975:Fat digestion and absorption;ko04147:Exosome;	GO:0016787;	NA	NA
GWHGABGR000898	14.75	77.5467	2.3943	0.000239698	0.00222799	Up	odorant-degrading enzyme, partial [Operophtera brumata]	NA	NA	GO:0016787;	NA	NA
GWHGABGR000926	43.1167	144.45	1.7443	1.24463e-15	8.13976e-14	Up	NADH dehydrogenase [ubiquinone] iron-sulfur protein 3, mitochondrial [Bombyx mori]	K03936 NDUFS3; NADH dehydrogenase (ubiquinone) Fe-S protein 3 [EC:7.1.1.2]	ko00190:Oxidative phosphorylation;ko04723:Retrograde endocannabinoid signaling;ko04714:Thermogenesis;ko05010:Alzheimer disease;ko05012:Parkinson disease;ko05014:Amyotrophic lateral sclerosis;ko05016:Huntington disease;ko04932:Non-alcoholic fatty liver disease;	GO:0008137;	GO:0055114;	NA
GWHGABGR000928	31.26	95.38	1.6094	2.47421e-08	5.78195e-07	Up	NADH dehydrogenase [ubiquinone] iron-sulfur protein 3, mitochondrial [Bombyx mori]	K03936 NDUFS3; NADH dehydrogenase (ubiquinone) Fe-S protein 3 [EC:7.1.1.2]	ko00190:Oxidative phosphorylation;ko04723:Retrograde endocannabinoid signaling;ko04714:Thermogenesis;ko05010:Alzheimer disease;ko05012:Parkinson disease;ko05014:Amyotrophic lateral sclerosis;ko05016:Huntington disease;ko04932:Non-alcoholic fatty liver disease;	GO:0008137;	GO:0055114;	NA
GWHGABGR001085	137.497	12.2767	-3.4854	4.25601e-09	1.12961e-07	Down	putative uncharacterized protein DDB_G0282133 [Papilio xuthus]	NA	NA	NA	NA	NA
GWHGABGR001089	1.99333	0.28	-2.8317	0.000161655	0.00159378	Down	uncharacterized protein LOC105842229 [Bombyx mori]	NA	NA	NA	NA	GO:0016020;
GWHGABGR001092	1.14333	26.92	4.5574	0.00945827	0.0474505	Up	protein RR48_13317 [Papilio machaon]	NA	NA	NA	NA	NA
GWHGABGR001093	3.14333	189.413	5.9131	0.000317769	0.00286291	Up	protein OBRU01_09576 [Operophtera brumata]	NA	NA	NA	NA	NA
GWHGABGR001095	0.836667	2.4	1.5203	0.00636268	0.0342654	Up	uncharacterized protein LOC101743765 [Bombyx mori]	NA	NA	NA	NA	NA
GWHGABGR001096	1.72333	0.0566667	-4.9266	0.00221916	0.0145708	Down	protein [Dendrolimus kikuchii]	NA	NA	NA	NA	NA
GWHGABGR001099	95.55	9.93667	-3.2654	1.89769e-44	1.81589e-41	Down	protein 4 precursor [Bombyx mori] gt;gi|21070369|gb|AAM34276.1|AF509239_1 chemosensory protein CSP1 [Bombyx mori] gt;gi|77415576|emb|CAJ01457.1| hypothetical protein [Bombyx mori] gt;gi|112032114|gb|ABH88197.1| chemosensory protein 4 [Bombyx mori] gt;gi|215435082|gb|ACJ66920.1| chemosensory protein CSP1 [Bombyx mori]	NA	NA	NA	NA	NA
GWHGABGR001101	1.18333	224.76	7.5694	4.15621e-25	7.95412e-23	Up	chemosensory protein 10 isoform X1 [Bombyx mori] gt;gi|827538001|ref|XP_012549243.1| PREDICTED: chemosensory protein 10 isoform X1 [Bombyx mori]	NA	NA	NA	NA	NA
GWHGABGR001102	16.1233	0.08	-7.6549	0.00236915	0.0153944	Down	[Helicoverpa armigera]	NA	NA	NA	NA	NA
GWHGABGR001103	57.7967	20.3567	-1.5055	0.00201929	0.0134775	Down	protein OBRU01_06965 [Operophtera brumata]	NA	NA	NA	NA	NA
GWHGABGR001104	74.36	20.6033	-1.8516	1.30219e-05	0.000171933	Down	protein 14 precursor [Bombyx mori] gt;gi|77415584|emb|CAJ01461.1| hypothetical protein [Bombyx mori] gt;gi|95102680|gb|ABF51278.1| chemosensory protein CSP2 [Bombyx mori] gt;gi|112032298|gb|ABH88207.1| chemosensory protein 14 [Bombyx mori]	NA	NA	NA	NA	NA
GWHGABGR001106	27.23	6.52667	-2.0608	0.000486136	0.00409119	Down	protein 2 [Lonomia obliqua]	NA	NA	NA	NA	NA
GWHGABGR001110	40.4967	7.54333	-2.4245	1.17996e-08	2.93071e-07	Down	protein [Antheraea yamamai]	NA	NA	NA	NA	NA
GWHGABGR001114	0.0233333	0.403333	4.1115	0.00550521	0.0304967	Up	NA	NA	NA	NA	NA	NA
GWHGABGR001141	17.14	2.46333	-2.7987	0.0004541	0.00387423	Down	protein [Danaus plexippus]	NA	NA	NA	NA	NA
GWHGABGR001145	34.5067	5.62	-2.6182	0.000310043	0.00280442	Down	protein [Danaus plexippus]	NA	NA	NA	NA	NA
GWHGABGR001177	52.4033	1382.22	4.7212	0.0058309	0.0320083	Up	uncharacterized protein LOC101735305 [Bombyx mori]	NA	NA	NA	NA	NA
GWHGABGR001180	10.9733	0.2	-5.7779	3.07886e-08	7.05886e-07	Down	uncharacterized protein LOC101735446 [Bombyx mori]	NA	NA	NA	NA	NA
GWHGABGR001201	41.8733	241.53	2.5281	1.04485e-40	7.03568e-38	Up	GPI ethanolamine phosphate transferase 2 isoform X2 [Bombyx mori]	K05310 PIGG, GPI7; ethanolamine phosphate transferase 2 subunit G [EC:2.7.-.-]	ko00563:Glycosylphosphatidylinositol (GPI)-anchor biosynthesis;	NA	NA	NA
GWHGABGR001216	6.69667	16.4367	1.2954	2.26481e-14	1.26308e-12	Up	28S ribosomal protein S17, mitochondrial-like [Papilio machaon] gt;gi|930671778|gb|KPJ12483.1| 28S ribosomal protein S17, mitochondrial [Papilio machaon]	K02961 RP-S17, MRPS17, rpsQ; small subunit ribosomal protein S17	ko03010:Ribosome;ko03011:Ribosome;	GO:0003735;	GO:0006412;	GO:0005840;
GWHGABGR001225	8.16667	17.15	1.0704	5.43375e-08	1.18858e-06	Up	50S ribosomal protein L13 [Papilio polytes]	K02871 RP-L13, MRPL13, rplM; large subunit ribosomal protein L13	ko03010:Ribosome;ko03011:Ribosome;	NA	NA	NA
GWHGABGR001231	12.0633	3.41	-1.8228	0.0012019	0.00880763	Down	uncharacterized protein LOC101738428 [Bombyx mori] gt;gi|827538078|ref|XP_012549615.1| PREDICTED: uncharacterized protein LOC101738428 [Bombyx mori]	NA	NA	NA	NA	NA
GWHGABGR001238	29.7433	69.5033	1.2245	2.91155e-11	1.09823e-09	Up	dehydrogenase [ubiquinone] iron-sulfur protein 4, mitochondrial [Papilio xuthus] gt;gi|389609887|dbj|BAM18555.1| NADH:ubiquinone dehydrogenase [Papilio xuthus]	K03937 NDUFS4; NADH dehydrogenase (ubiquinone) Fe-S protein 4	ko00190:Oxidative phosphorylation;ko04723:Retrograde endocannabinoid signaling;ko04714:Thermogenesis;ko05010:Alzheimer disease;ko05012:Parkinson disease;ko05014:Amyotrophic lateral sclerosis;ko05016:Huntington disease;ko04932:Non-alcoholic fatty liver disease;	GO:0016651;	GO:0022900;	NA
GWHGABGR001240	5.07	10.9633	1.1126	2.27197e-10	7.69214e-09	Up	domain-containing protein 1 [Operophtera brumata]	NA	NA	NA	NA	NA
GWHGABGR001249	0.001	0.386667	8.5949	0.00151284	0.0105585	Up	NA	NA	NA	NA	NA	NA
GWHGABGR001252	14.9467	47.6967	1.6741	4.24663e-23	6.65586e-21	Up	alpha-N-acetylgalactosaminidase-like [Amyelois transitella]	K01189 GLA; alpha-galactosidase [EC:3.2.1.22]	ko00052:Galactose metabolism;ko00561:Glycerolipid metabolism;ko00600:Sphingolipid metabolism;ko00603:Glycosphingolipid biosynthesis - globo and isoglobo series;ko04142:Lysosome;	GO:0016787;	NA	NA
GWHGABGR001267	297.82	115.603	-1.3653	0.000657456	0.00529137	Down	protein KGM_16354 [Danaus plexippus]	K20478 GOLGB1; golgin subfamily B member 1	ko04131:Membrane trafficking;	NA	NA	NA
GWHGABGR001278	0.0933333	39.5033	8.7254	3.6616e-22	5.16059e-20	Up	[Papilio machaon]	NA	NA	NA	GO:0007155;GO:0042246;	GO:0016021;
GWHGABGR001282	0.05	27.74	9.1158	1.44837e-13	7.23428e-12	Up	[Papilio machaon]	NA	NA	NA	GO:0007155;GO:0042246;	GO:0016021;
GWHGABGR001284	94.7333	31.2633	-1.5994	0.00179666	0.0122158	Down	protein OBRU01_01517, partial [Operophtera brumata]	NA	NA	NA	GO:0006355;	NA
GWHGABGR001292	4.01667	1.25333	-1.6802	0.000766693	0.00601868	Down	natriuretic peptide receptor 1 [Papilio machaon]	NA	NA	NA	NA	NA
GWHGABGR001306	6.08667	2.41667	-1.3326	0.00125939	0.00916982	Down	NADH dehydrogenase [ubiquinone] iron-sulfur protein 5-like [Bombyx mori]	K03938 NDUFS5; NADH dehydrogenase (ubiquinone) Fe-S protein 5	ko00190:Oxidative phosphorylation;ko04723:Retrograde endocannabinoid signaling;ko04714:Thermogenesis;ko05010:Alzheimer disease;ko05012:Parkinson disease;ko05014:Amyotrophic lateral sclerosis;ko05016:Huntington disease;ko04932:Non-alcoholic fatty liver disease;	NA	NA	NA
GWHGABGR001307	23.77	51.2933	1.1096	4.92471e-17	3.90987e-15	Up	dehydrogenase [ubiquinone] iron-sulfur protein 5-like [Papilio xuthus] gt;gi|389608767|dbj|BAM17995.1| NADH:ubiquinone dehydrogenase [Papilio xuthus] gt;gi|930661302|gb|KPJ03230.1| NADH dehydrogenase [ubiquinone] iron-sulfur protein 5 [Papilio xuthus]	K03938 NDUFS5; NADH dehydrogenase (ubiquinone) Fe-S protein 5	ko00190:Oxidative phosphorylation;ko04723:Retrograde endocannabinoid signaling;ko04714:Thermogenesis;ko05010:Alzheimer disease;ko05012:Parkinson disease;ko05014:Amyotrophic lateral sclerosis;ko05016:Huntington disease;ko04932:Non-alcoholic fatty liver disease;	NA	NA	NA
GWHGABGR001309	585.467	105.44	-2.4732	6.28169e-05	0.000702383	Down	uncharacterized protein LOC105842244 [Bombyx mori]	NA	NA	NA	NA	NA
GWHGABGR001320	9.69667	1.98333	-2.2896	0.000527899	0.00438253	Down	putative phosphatidate phosphatase [Amyelois transitella]	K01080 PLPP1_2_3; phosphatidate phosphatase [EC:3.1.3.4]	ko00561:Glycerolipid metabolism;ko00564:Glycerophospholipid metabolism;ko00565:Ether lipid metabolism;ko00600:Sphingolipid metabolism;ko04072:Phospholipase D signaling pathway;ko04666:Fc gamma R-mediated phagocytosis;ko04975:Fat digestion and absorption;ko05231:Choline metabolism in cancer;	NA	NA	GO:0016021;
GWHGABGR001326	0.23	0.001	-7.8455	0.00848125	0.0434482	Down	forkhead box protein D5 [Bombyx mori]	K09397 FOXD; forkhead box protein D	ko03000:Transcription factors;	GO:0003700;GO:0043565;	GO:0006355;	NA
GWHGABGR001333	7.06667	1.67	-2.0812	7.98923e-06	0.000111049	Down	solute carrier family 22 member 5-like [Bombyx mori]	NA	NA	NA	NA	GO:0016020;
GWHGABGR001338	64.06	23.5267	-1.4451	0.00270326	0.0170831	Down	NA	NA	NA	NA	NA	NA
GWHGABGR001349	32.5	10.64	-1.6109	0.00178646	0.0121799	Down	[Danaus plexippus]	NA	NA	NA	NA	NA
GWHGABGR001351	2.14	5.63333	1.3964	0.000550379	0.00454219	Up	ceramide-1-phosphate transfer protein [Bombyx mori]	NA	NA	GO:0017089;GO:0051861;	GO:0046836;	GO:0005737;
GWHGABGR001354	4.07667	1.26333	-1.6902	1.88755e-05	0.000240656	Down	peroxisomal leader peptide-processing protease-like [Papilio xuthus] gt;gi|910320129|ref|XP_013162936.1| PREDICTED: peroxisomal leader peptide-processing protease-like [Papilio xuthus]	NA	NA	NA	NA	NA
GWHGABGR001355	2.73	0.55	-2.3114	4.43398e-06	6.46984e-05	Down	NADH dehydrogenase [ubiquinone] 1 alpha subcomplex subunit 11-like [Bombyx mori]	K03956 NDUFA11; NADH dehydrogenase (ubiquinone) 1 alpha subcomplex subunit 11	ko00190:Oxidative phosphorylation;ko04723:Retrograde endocannabinoid signaling;ko04714:Thermogenesis;ko05010:Alzheimer disease;ko05012:Parkinson disease;ko05014:Amyotrophic lateral sclerosis;ko05016:Huntington disease;ko04932:Non-alcoholic fatty liver disease;	NA	NA	NA
GWHGABGR001356	16.9733	3.31667	-2.3555	0.000109364	0.00114012	Down	heat shock protein 70 HSP70 interacting protein [Danaus plexippus]	K23012 TYSND1; peroxisomal leader peptide-processing protease [EC:3.4.21.-]	ko01002:Peptidases and inhibitors;	NA	NA	NA
GWHGABGR001360	95.08	527.577	2.4722	0.00148552	0.0104095	Up	probable basic-leucine zipper transcription factor I [Bombyx mori]	NA	NA	NA	NA	NA
GWHGABGR001361	150.013	23.88	-2.6512	6.94957e-07	1.2267e-05	Down	uncharacterized protein LOC101742629 [Bombyx mori]	NA	NA	NA	NA	NA
GWHGABGR001392	0.0266667	14.96	9.1319	4.17683e-14	2.22044e-12	Up	protein OBRU01_01732, partial [Operophtera brumata]	NA	NA	NA	NA	NA
GWHGABGR001429	21.2933	67.63	1.6673	1.78459e-16	1.29783e-14	Up	delta(3,5)-Delta(2,4)-dienoyl-CoA isomerase, mitochondrial [Bombyx mori]	K12663 ECH1; Delta3,5-Delta2,4-dienoyl-CoA isomerase [EC:5.3.3.21]	ko04146:Peroxisome;	GO:0016853;	GO:0008152;	NA
GWHGABGR001430	0.393333	1.36333	1.7933	0.00320367	0.0197176	Up	NA	NA	NA	NA	NA	NA
GWHGABGR001456	9.29667	24.62	1.405	1.31341e-06	2.19276e-05	Up	cyclohydrolase I isoform B [Bombyx mori] gt;gi|220983695|dbj|BAH11150.1| GTP cyclohydrolase I isoform B [Bombyx mori]	K01495 GCH1, folE; GTP cyclohydrolase IA [EC:3.5.4.16]	ko00790:Folate biosynthesis;	GO:0003934;	GO:0046654;	GO:0005737;
GWHGABGR001458	36.41	9.25667	-1.9758	1.48351e-05	0.000193763	Down	transcriptase [Bombyx mori]	NA	NA	NA	GO:0006259;	NA
GWHGABGR001463	1.77333	4.65	1.3908	0.000192331	0.00184526	Up	protein KGM_17531 [Danaus plexippus]	NA	NA	NA	NA	NA
GWHGABGR001468	175.643	71.5367	-1.2959	0.000682977	0.00545571	Down	zinc finger protein 287 [Papilio machaon] gt;gi|930675916|gb|KPJ16148.1| Zinc finger protein 26 [Papilio machaon]	K09228 KRAB; KRAB domain-containing zinc finger protein	ko05168:Herpes simplex virus 1 infection;ko03000:Transcription factors;	NA	NA	NA
GWHGABGR001470	8.29333	3.72333	-1.1554	0.00269412	0.0170312	Down	zinc finger protein 676-like [Bombyx mori]	NA	NA	GO:0005488;	NA	NA
GWHGABGR001485	21.9567	2.2	-3.3191	2.55081e-09	7.05878e-08	Down	protein precursor [Danaus plexippus]	NA	NA	NA	NA	NA
GWHGABGR001486	193.933	38.7467	-2.3234	0.000229453	0.00214814	Down	protein [Operophtera brumata]	NA	NA	NA	NA	GO:0016021;
GWHGABGR001488	18.2067	1.50667	-3.595	4.86665e-10	1.54147e-08	Down	uncharacterized protein LOC101737713 [Bombyx mori]	NA	NA	NA	NA	NA
GWHGABGR001491	7.12333	161.643	4.5041	0.000789557	0.00617683	Up	pro-resilin-like [Amyelois transitella]	NA	NA	NA	NA	NA
GWHGABGR001493	80.3	3.25667	-4.6239	6.29328e-15	3.70285e-13	Down	peptide binding protein precursor [Bombyx mori] gt;gi|95103040|gb|ABF51461.1| insulin-related peptide binding protein [Bombyx mori]	NA	NA	NA	NA	NA
GWHGABGR001494	2.56	0.17	-3.9125	9.20575e-08	1.90626e-06	Down	[Bombyx mori]	NA	NA	NA	NA	NA
GWHGABGR001496	11.1433	46.3267	2.0557	3.42419e-05	0.000410113	Up	pro-resilin-like [Amyelois transitella]	NA	NA	NA	NA	NA
GWHGABGR001508	3.46333	1.50333	-1.204	0.00391981	0.0232288	Down	element P transposase [Papilio machaon]	NA	NA	GO:0004803;	GO:0006313;	GO:0034464;
GWHGABGR001512	11.2367	3.71667	-1.5961	0.00326919	0.0200463	Down	gastrula zinc finger protein XlCGF46.1-like, partial [Bombyx mori]	K10500 ZBTB17, MIZ1; zinc finger and BTB domain-containing protein 17	ko04110:Cell cycle;ko05200:Pathways in cancer;ko05202:Transcriptional misregulation in cancer;ko05222:Small cell lung cancer;ko04121:Ubiquitin system;	NA	NA	NA
GWHGABGR001518	4.19667	12.1967	1.5392	4.18793e-09	1.11317e-07	Up	uncharacterized protein LOC101736086 [Bombyx mori]	NA	NA	NA	NA	NA
GWHGABGR001519	36.7633	88.0133	1.2595	3.88615e-07	7.26147e-06	Up	CD151 antigen-like [Papilio polytes]	NA	NA	NA	NA	GO:0016021;
GWHGABGR001531	2.33333	0.633333	-1.8814	0.00237959	0.0154457	Down	protein [Operophtera brumata]	NA	NA	NA	NA	NA
GWHGABGR001532	7.80667	2.16333	-1.8515	0.00504928	0.0283687	Down	NA	NA	NA	NA	NA	NA
GWHGABGR001553	5.03333	12.17	1.2737	2.23532e-10	7.58216e-09	Up	uncharacterized protein LOC101744111 [Bombyx mori]	NA	NA	NA	NA	NA
GWHGABGR001557	0.5	9.16	4.1953	9.68049e-06	0.000131344	Up	protein RR46_01777 [Papilio xuthus]	NA	NA	NA	NA	NA
GWHGABGR001560	0.0266667	1.06333	5.3174	0.000165694	0.00162049	Up	NA	NA	NA	NA	NA	NA
GWHGABGR001561	111.12	6.78667	-4.0333	3.27479e-12	1.38785e-10	Down	proton-coupled amino acid transporter 4-like [Amyelois transitella]	K14209 SLC36A, PAT; solute carrier family 36 (proton-coupled amino acid transporter)	ko04138:Autophagy - yeast;ko04974:Protein digestion and absorption;ko04131:Membrane trafficking;ko02000:Transporters;	NA	NA	NA
GWHGABGR001568	2.24333	0.673333	-1.7363	0.00302988	0.0188007	Down	irregular chiasm C-roughest protein-like [Amyelois transitella]	NA	NA	NA	NA	NA
GWHGABGR001584	272.143	76.24	-1.8357	0.00142704	0.0100875	Down	uncharacterized protein LOC106709426 [Papilio machaon]	NA	NA	NA	NA	NA
GWHGABGR001606	55.7633	24.0067	-1.2159	0.000609934	0.00494612	Down	actin-related protein 2 [Bombyx mori]	K15717 PRXL2B, FAM213B; prostamide/prostaglandin F2alpha synthase [EC:1.11.1.20]	ko00590:Arachidonic acid metabolism;	GO:0005524;	GO:0034314;	GO:0005885;
GWHGABGR001610	10.7833	3.42667	-1.6539	0.00018078	0.00174921	Down	tyrosine-protein kinase-like otk [Papilio xuthus]	NA	NA	NA	NA	NA
GWHGABGR001612	263.067	24.0067	-3.4539	0.00178813	0.0121799	Down	uncharacterized protein LOC101746552 [Bombyx mori]	NA	NA	NA	NA	NA
GWHGABGR001614	6.08333	0.583333	-3.3825	0.00587356	0.0322133	Down	uncharacterized protein LOC106713204 [Papilio machaon]	NA	NA	NA	NA	NA
GWHGABGR001660	12.1967	5.16667	-1.2392	0.0014854	0.0104095	Down	ADP-ribosylation factor-like protein 13B [Bombyx mori]	K07962 ARL13B, ARL2L1; ADP-ribosylation factor-like protein 13B	ko04031:GTP-binding proteins;	GO:0005525;	GO:0007264;	GO:0005622;
GWHGABGR001661	121.55	59.5133	-1.0303	0.00249196	0.0160037	Down	tubulin-specific chaperone E [Papilio polytes]	K21768 TBCE; tubulin-specific chaperone E	ko04812:Cytoskeleton proteins;	NA	NA	NA
GWHGABGR001672	18.2333	7.05333	-1.3702	0.00177064	0.0121159	Down	CCAAT/enhancer-binding protein zeta [Papilio polytes]	K14832 MAK21, NOC1, CEBPZ; ribosome biogenesis protein MAK21	ko03009:Ribosome biogenesis;	NA	NA	NA
GWHGABGR001699	0.853333	0.113333	-2.9125	0.00433769	0.0251853	Down	uncharacterized protein LOC106709669 [Papilio machaon]	NA	NA	NA	NA	NA
GWHGABGR001706	0.001	9.28	13.1799	2.66627e-14	1.46011e-12	Up	protein RR46_01014 [Papilio xuthus]	NA	NA	NA	NA	NA
GWHGABGR001715	90.3267	44.9167	-1.0079	0.00751358	0.039288	Down	LOW QUALITY PROTEIN: RNA-binding protein 25-like [Papilio machaon]	K12822 RBM25, S164; RNA-binding protein 25	ko03040:Spliceosome;ko03041:Spliceosome;	NA	NA	NA
GWHGABGR001716	0.406667	2.73	2.747	4.91913e-06	7.10363e-05	Up	uncharacterized protein LOC105841650 [Bombyx mori]	NA	NA	NA	NA	NA
GWHGABGR001719	38.4333	10.6733	-1.8483	0.00233369	0.015202	Down	probable ATP-dependent RNA helicase DHX35 [Papilio xuthus]	K13117 DHX35; ATP-dependent RNA helicase DDX35 [EC:3.6.4.13]	ko03041:Spliceosome;	NA	NA	NA
GWHGABGR001723	0.001	69.4	16.0826	3.59841e-21	4.3948e-19	Up	uncharacterized protein LOC106108687 [Papilio polytes]	NA	NA	NA	NA	NA
GWHGABGR001728	2.63333	136.25	5.6932	4.50826e-17	3.59494e-15	Up	protein RR-2 motif 132 precursor [Bombyx mori] gt;gi|827539448|ref|XP_012552875.1| PREDICTED: cuticular protein RR-2 motif 132 isoform X1 [Bombyx mori] gt;gi|223671366|tpd|FAA00635.1| TPA: putative cuticle protein [Bombyx mori]	NA	NA	NA	NA	NA
GWHGABGR001741	371.113	1259.56	1.763	1.84756e-16	1.33827e-14	Up	nephrin [Papilio machaon]	NA	NA	GO:0005488;	NA	GO:0016020;
GWHGABGR001751	76.4167	35.53	-1.1048	0.000481461	0.0040663	Down	protein SMG8 [Amyelois transitella]	K18734 SMG8; protein SMG8	ko03019:Messenger RNA biogenesis;	NA	NA	NA
GWHGABGR001767	592.51	218.15	-1.4415	0.0092755	0.0466837	Down	storage droplet protein 1 isoform B [Manduca sexta]	K17284 PLIN2, ADRP; perilipin-2	ko03320:PPAR signaling pathway;ko04147:Exosome;	NA	NA	NA
GWHGABGR001775	429.483	97.9433	-2.1326	0.00310672	0.0191924	Down	uncharacterized protein LOC106137676 [Amyelois transitella]	NA	NA	NA	NA	NA
GWHGABGR001776	1.92333	0.48	-2.0025	0.00210048	0.0139223	Down	uncharacterized protein LOC105842936 [Bombyx mori]	NA	NA	NA	NA	NA
GWHGABGR001788	31.2833	10.69	-1.5491	0.00344214	0.0209023	Down	uncharacterized protein LOC106136751 [Amyelois transitella]	NA	NA	NA	NA	NA
GWHGABGR001790	63.0033	17.5033	-1.8478	0.00340679	0.0207292	Down	arabinose-proton symporter-like [Amyelois transitella]	NA	NA	NA	NA	GO:0016020;
GWHGABGR001801	16.8567	7.80667	-1.1105	0.00740457	0.0388432	Down	oocyte zinc finger protein XlCOF6 [Bombyx mori]	K09228 KRAB; KRAB domain-containing zinc finger protein	ko05168:Herpes simplex virus 1 infection;ko03000:Transcription factors;	NA	NA	NA
GWHGABGR001814	25.6467	7.83	-1.7117	4.67399e-07	8.62719e-06	Down	synaptic vesicle glycoprotein 2B-like [Bombyx mori]	NA	NA	NA	NA	NA
GWHGABGR001831	0.136667	5.92	5.4369	7.33604e-06	0.000102835	Up	NA	NA	NA	NA	NA	NA
GWHGABGR001843	8.33667	159.267	4.2558	4.08823e-09	1.09145e-07	Up	vesicle glycoprotein 2A [Papilio xuthus]	NA	NA	NA	NA	NA
GWHGABGR001858	20.68	10.2133	-1.0178	0.00159439	0.0110691	Down	programmed cell death 6-interacting protein [Papilio xuthus]	NA	NA	NA	NA	NA
GWHGABGR001859	64.0867	174.283	1.4433	3.25756e-16	2.29557e-14	Up	NADH:ubiquinone dehydrogenase [Danaus plexippus]	K03948 NDUFA4; NADH dehydrogenase (ubiquinone) 1 alpha subcomplex subunit 4	ko00190:Oxidative phosphorylation;ko04723:Retrograde endocannabinoid signaling;ko04714:Thermogenesis;ko05010:Alzheimer disease;ko05012:Parkinson disease;ko05014:Amyotrophic lateral sclerosis;ko05016:Huntington disease;ko04932:Non-alcoholic fatty liver disease;	NA	NA	GO:0016021;
GWHGABGR001877	27.8067	12.8667	-1.1118	0.00493662	0.0278621	Down	protein KGM_04919 [Danaus plexippus]	K04428 MAP3K4, MEKK4; mitogen-activated protein kinase kinase kinase 4 [EC:2.7.11.25]	ko04010:MAPK signaling pathway;ko04013:MAPK signaling pathway - fly;ko04624:Toll and Imd signaling pathway;ko04912:GnRH signaling pathway;ko01001:Protein kinases;	NA	NA	NA
GWHGABGR001878	18.0767	7.92667	-1.1893	0.00740397	0.0388432	Down	mitogen-activated protein kinase kinase kinase 4, partial [Bombyx mori]	NA	NA	NA	NA	NA
GWHGABGR001882	0.1	4.01333	5.3267	2.83487e-06	4.33012e-05	Up	protein OBRU01_03027 [Operophtera brumata]	NA	NA	NA	NA	NA
GWHGABGR001884	0.001	24.77	14.5963	2.80522e-05	0.000343909	Up	protein KGM_04914 [Danaus plexippus]	NA	NA	NA	NA	NA
GWHGABGR001885	0.323333	7.16	4.4689	1.54467e-06	2.53007e-05	Up	protein KGM_04915 [Danaus plexippus]	NA	NA	NA	NA	NA
GWHGABGR001886	3.14	6.89667	1.1351	1.50044e-09	4.30957e-08	Up	receptor class B member 1-like [Bombyx mori] gt;gi|422898290|dbj|BAM67015.1| scavenger receptor class B type 1 like protein 12 [Bombyx mori] gt;gi|422898292|dbj|BAM67016.1| scavenger receptor class B type 1 like protein 12 [Bombyx mori]	NA	NA	NA	NA	GO:0016020;
GWHGABGR001889	0.416667	1.11667	1.4222	0.00517486	0.0288956	Up	transcriptase [Operophtera brumata]	NA	NA	NA	NA	NA
GWHGABGR001890	0.676667	2.58	1.9309	0.00043985	0.0037668	Up	transcriptase [Operophtera brumata]	NA	NA	NA	NA	NA
GWHGABGR001895	0.31	1.85333	2.5798	0.000112746	0.001168	Up	vesicle 2-related protein [Papilio xuthus]	NA	NA	NA	NA	NA
GWHGABGR001971	0.243333	20.36	6.3867	2.17698e-21	2.71094e-19	Up	uncharacterized protein LOC106117345 [Papilio xuthus]	NA	NA	NA	NA	NA
GWHGABGR001972	33.5	6.22667	-2.4276	0.000527614	0.00438216	Down	arginine/serine-rich coiled-coil protein 2-like [Bombyx mori]	NA	NA	NA	NA	NA
GWHGABGR001978	542.16	1274.8	1.2335	6.63567e-13	3.09341e-11	Up	synthase subunit c [Antheraea yamamai]	K02128 ATPeF0C, ATP5G, ATP9; F-type H+-transporting ATPase subunit c	ko00190:Oxidative phosphorylation;ko04714:Thermogenesis;ko05010:Alzheimer disease;ko05012:Parkinson disease;ko05014:Amyotrophic lateral sclerosis;ko05016:Huntington disease;	GO:0008289;GO:0015078;	GO:0015986;GO:0015991;	GO:0016021;GO:0031966;GO:0045263;
GWHGABGR002006	84.6767	35.9767	-1.2349	0.00150011	0.0104898	Down	B [Manduca sexta]	NA	NA	GO:0004252;	GO:0006508;	NA
GWHGABGR002016	310.057	803.09	1.373	2.98111e-10	9.81878e-09	Up	dehydrogenase [Bombyx mori] gt;gi|87248501|gb|ABD36303.1| glutamate dehydrogenase [Bombyx mori]	K00261 GLUD1_2, gdhA; glutamate dehydrogenase (NAD(P)+) [EC:1.4.1.3]	ko00910:Nitrogen metabolism;ko00250:Alanine, aspartate and glutamate metabolism;ko00220:Arginine biosynthesis;ko00471:D-Glutamine and D-glutamate metabolism;ko04217:Necroptosis;ko04964:Proximal tubule bicarbonate reclamation;ko04147:Exosome;	GO:0004352;	GO:0006520;GO:0055114;	NA
GWHGABGR002026	70.7167	11.82	-2.5808	8.31085e-15	4.82746e-13	Down	4-coumarate--CoA ligase 1-like [Amyelois transitella]	NA	NA	GO:0003824;	GO:0008152;	NA
GWHGABGR002027	22.7767	3.9	-2.546	0.00500662	0.0281899	Down	protein KGM_22731 [Danaus plexippus]	K06774 HNT; neurotrimin	ko04515:Cell adhesion molecules;	NA	NA	NA
GWHGABGR002044	104.98	47.0833	-1.1568	0.00100612	0.00759645	Down	TAF5-like RNA polymerase II p300/CBP-associated factor-associated factor 65 kDa subunit 5L [Amyelois transitella]	K03130 TAF5; transcription initiation factor TFIID subunit 5	ko03022:Basal transcription factors;ko03021:Transcription machinery;ko03036:Chromosome and associated proteins;	NA	GO:0006355;	GO:0005634;
GWHGABGR002047	7.08	14.77	1.0608	0.000309509	0.00280099	Up	uncharacterized protein LOC106137654 [Amyelois transitella]	NA	NA	NA	NA	NA
GWHGABGR002048	8.03	26.66	1.7312	0.00195643	0.0131061	Up	protein RR48_04448 [Papilio machaon]	NA	NA	GO:0008061;	GO:0006030;	GO:0005576;
GWHGABGR002051	75.0133	30.0567	-1.3195	0.000375998	0.0032945	Down	IQ and ubiquitin-like domain-containing protein [Amyelois transitella]	NA	NA	NA	NA	NA
GWHGABGR002065	0.326667	1.5	2.1991	2.19546e-06	3.44397e-05	Up	tigger transposable element-derived protein 6-like [Plutella xylostella]	NA	NA	NA	NA	NA
GWHGABGR002097	80.1633	34.4033	-1.2204	0.00402549	0.0236929	Down	cleavage stimulation factor subunit 2 tau variant [Bombyx mori]	K14407 CSTF2, RNA15; cleavage stimulation factor subunit 2	ko03015:mRNA surveillance pathway;ko03019:Messenger RNA biogenesis;	GO:0003676;GO:0010181;GO:0016491;	GO:0031124;GO:0055114;	NA
GWHGABGR002100	145.89	72.7067	-1.0047	0.00279238	0.0175305	Down	testin [Bombyx mori]	K04511 PRICKLE; prickle	ko04310:Wnt signaling pathway;	GO:0008270;	NA	NA
GWHGABGR002102	75.2833	327.38	2.1206	0.00116655	0.00859606	Up	peroxidase [Papilio machaon]	K19511 PXDN, VPO1; peroxidase [EC:1.11.1.7]	ko99980:Enzymes with EC numbers;	NA	NA	NA
GWHGABGR002105	16.6433	3.95667	-2.0726	4.18134e-05	0.000487626	Down	protein KGM_10943 [Danaus plexippus]	NA	NA	NA	NA	NA
GWHGABGR002114	0.166667	1.51	3.1795	9.29101e-05	0.000992478	Up	desaturase BmorQPVE1, partial [Operophtera brumata]	K00507 SCD, desC; stearoyl-CoA desaturase (Delta-9 desaturase) [EC:1.14.19.1]	ko01040:Biosynthesis of unsaturated fatty acids;ko04152:AMPK signaling pathway;ko03320:PPAR signaling pathway;ko04212:Longevity regulating pathway - worm;ko01004:Lipid biosynthesis proteins;	NA	NA	NA
GWHGABGR002116	0.001	169.873	17.3741	1.65122e-29	4.76521e-27	Up	acyl-CoA Delta(11) desaturase-like [Amyelois transitella]	K00507 SCD, desC; stearoyl-CoA desaturase (Delta-9 desaturase) [EC:1.14.19.1]	ko01040:Biosynthesis of unsaturated fatty acids;ko04152:AMPK signaling pathway;ko03320:PPAR signaling pathway;ko04212:Longevity regulating pathway - worm;ko01004:Lipid biosynthesis proteins;	GO:0016717;	GO:0006633;GO:0055114;	GO:0016021;
GWHGABGR002117	0.001	1.19	10.2167	1.14561e-05	0.000153036	Up	transmembrane protease serine 9-like [Papilio xuthus]	NA	NA	GO:0004252;	GO:0006508;	NA
GWHGABGR002118	0.143333	9.07667	5.9847	4.75652e-23	7.39131e-21	Up	protease like protein [Antheraea yamamai]	K09640 TMPRSS9; transmembrane protease serine 9 [EC:3.4.21.-]	ko01002:Peptidases and inhibitors;	GO:0004252;	GO:0006508;	NA
GWHGABGR002122	0.001	0.9	9.8138	6.18699e-05	0.000692646	Up	protein RR48_13604 [Papilio machaon]	NA	NA	NA	NA	NA
GWHGABGR002129	9.22	510.923	5.7922	0.000109365	0.00114012	Up	peroxidase-like [Plutella xylostella]	K19511 PXDN, VPO1; peroxidase [EC:1.11.1.7]	ko99980:Enzymes with EC numbers;	NA	NA	NA
GWHGABGR002191	721.657	332.1	-1.1197	0.000738552	0.00582543	Down	peroxidase-like [Amyelois transitella]	K19511 PXDN, VPO1; peroxidase [EC:1.11.1.7]	ko99980:Enzymes with EC numbers;	GO:0004601;GO:0020037;	GO:0006979;GO:0055114;GO:0098869;	NA
GWHGABGR002206	44.2233	4.62667	-3.2568	0.00136772	0.00977074	Down	uncharacterized protein LOC105841465 [Bombyx mori]	NA	NA	NA	NA	NA
GWHGABGR002216	25.7767	121.743	2.2397	5.958e-22	8.02389e-20	Up	probable NADH dehydrogenase [ubiquinone] 1 alpha subcomplex subunit 12 [Amyelois transitella]	K11352 NDUFA12; NADH dehydrogenase (ubiquinone) 1 alpha subcomplex subunit 12	ko00190:Oxidative phosphorylation;ko04723:Retrograde endocannabinoid signaling;ko04714:Thermogenesis;ko05010:Alzheimer disease;ko05012:Parkinson disease;ko05014:Amyotrophic lateral sclerosis;ko05016:Huntington disease;ko04932:Non-alcoholic fatty liver disease;	GO:0008137;GO:0009055;	GO:0055114;	GO:0016020;
GWHGABGR002300	2.13667	0.05	-5.4173	1.62543e-05	0.000210184	Down	early B [Bombyx mori]	NA	NA	NA	NA	NA
GWHGABGR002343	1.37	0.34	-2.0106	0.00433862	0.0251853	Down	chorion class CB protein M5H4-like [Bombyx mori] gt;gi|918399785|dbj|BAS21369.1| chorion early B [Bombyx mori]	NA	NA	NA	NA	NA
GWHGABGR002350	6.13	1.29333	-2.2448	1.46155e-05	0.000191444	Down	protein 1 precursor [Papilio xuthus] gt;gi|389608733|dbj|BAM17976.1| cuticular protein PxutCPH1 [Papilio xuthus]	NA	NA	NA	NA	NA
GWHGABGR002352	32.8333	1365.72	5.3784	0.000589405	0.00480968	Up	protein hypothetical 1 precursor [Bombyx mori] gt;gi|223671034|tpd|FAA00468.1| TPA: putative cuticle protein [Bombyx mori]	NA	NA	NA	NA	NA
GWHGABGR002361	40.8967	176.927	2.1131	1.89164e-26	3.99905e-24	Up	protein KGM_06138 [Danaus plexippus]	K03952 NDUFA8; NADH dehydrogenase (ubiquinone) 1 alpha subcomplex subunit 8	ko00190:Oxidative phosphorylation;ko04723:Retrograde endocannabinoid signaling;ko04714:Thermogenesis;ko05010:Alzheimer disease;ko05012:Parkinson disease;ko05014:Amyotrophic lateral sclerosis;ko05016:Huntington disease;ko04932:Non-alcoholic fatty liver disease;	NA	GO:0055114;	GO:0005743;GO:0070469;
GWHGABGR002365	6.86667	3.01	-1.1898	0.00618625	0.0335325	Down	translin [Papilio machaon] gt;gi|930670055|gb|KPJ10878.1| Translin [Papilio machaon]	NA	NA	GO:0043565;	NA	NA
GWHGABGR002372	14.2233	32.7767	1.2044	1.88457e-12	8.21663e-11	Up	cytochrome c oxidase subunit 7C, mitochondrial-like [Plutella xylostella] gt;gi|768417354|ref|XP_011549307.1| PREDICTED: cytochrome c oxidase subunit 7C, mitochondrial-like [Plutella xylostella] gt;gi|768425423|ref|XP_011553709.1| PREDICTED: cytochrome c oxidase subunit 7C, mitochondrial-like [Plutella xylostella] gt;gi|768425425|ref|XP_011553710.1| PREDICTED: cytochrome c oxidase subunit 7C, mit…	K02272 COX7C; cytochrome c oxidase subunit 7c	ko00190:Oxidative phosphorylation;ko04260:Cardiac muscle contraction;ko04714:Thermogenesis;ko05010:Alzheimer disease;ko05012:Parkinson disease;ko05014:Amyotrophic lateral sclerosis;ko05016:Huntington disease;ko04932:Non-alcoholic fatty liver disease;	GO:0004129;	GO:1902600;	GO:0016021;
GWHGABGR002384	21.8767	2.91667	-2.907	0.000269604	0.0024731	Down	plasminogen isoform X1 [Bombyx mori] gt;gi|827562313|ref|XP_012551847.1| PREDICTED: plasminogen isoform X2 [Bombyx mori]	NA	NA	NA	NA	NA
GWHGABGR002386	320.673	68.2467	-2.2323	3.63484e-05	0.000431083	Down	protein OBRU01_01757, partial [Operophtera brumata]	NA	NA	NA	NA	NA
GWHGABGR002387	49.55	14.8667	-1.7368	2.47455e-05	0.000306679	Down	uncharacterized protein LOC101736997 [Bombyx mori]	NA	NA	NA	NA	NA
GWHGABGR002390	4.41333	0.963333	-2.1958	0.00248505	0.0159706	Down	protein OBRU01_16498 [Operophtera brumata]	NA	NA	NA	NA	NA
GWHGABGR002437	3.03667	1.15	-1.4009	0.00588221	0.0322413	Down	protein [Operophtera brumata]	NA	NA	NA	NA	NA
GWHGABGR002440	435.013	158.15	-1.4598	0.00193344	0.0129909	Down	uncharacterized protein PFB0145c-like [Amyelois transitella]	NA	NA	NA	NA	NA
GWHGABGR002441	335.243	120.48	-1.4764	0.00141239	0.0100229	Down	uncharacterized protein LOC106715200 [Papilio machaon]	NA	NA	NA	NA	NA
GWHGABGR002444	0.71	0.06	-3.5648	0.00616879	0.033489	Down	protein [Bombyx mori]	NA	NA	NA	NA	NA
GWHGABGR002454	0.846667	5.14	2.6019	2.07178e-05	0.000261213	Up	tigger transposable element-derived protein 6-like [Plutella xylostella]	NA	NA	NA	NA	NA
GWHGABGR002456	2.4	7.44333	1.6329	3.14828e-06	4.75802e-05	Up	Dll limb-patterning protein [Danaus plexippus]	K18488 DLX2; homeobox protein DLX2	ko03000:Transcription factors;	GO:0043565;	GO:0006355;	GO:0005634;
GWHGABGR002458	2.68667	11.0967	2.0462	9.13083e-10	2.7576e-08	Up	homeotic protein distal-less isoform X2 [Bombyx mori]	K18488 DLX2; homeobox protein DLX2	ko03000:Transcription factors;	NA	NA	NA
GWHGABGR002473	95.1433	8.59	-3.4694	1.04336e-05	0.00014041	Down	decaprenyl-diphosphate synthase subunit 2-like [Bombyx mori]	K12505 PDSS2; decaprenyl-diphosphate synthase subunit 2 [EC:2.5.1.91]	ko00900:Terpenoid backbone biosynthesis;ko01006:Prenyltransferases;	NA	GO:0008299;	NA
GWHGABGR002477	2.68333	0.001	-11.3898	5.43221e-11	1.99119e-09	Down	androgen-dependent TFPI-regulating protein-like [Bombyx mori]	NA	NA	NA	NA	NA
GWHGABGR002480	631.643	5176.58	3.0348	7.68024e-05	0.000841679	Up	cuticle protein PCP52 [Papilio machaon]	NA	NA	NA	NA	NA
GWHGABGR002481	14.4867	2.32667	-2.6384	0.000551087	0.00454597	Down	protein hypothetical 3 precursor [Bombyx mori] gt;gi|223671038|tpd|FAA00470.1| TPA: putative cuticle protein [Bombyx mori]	NA	NA	NA	NA	NA
GWHGABGR002482	47	1.29333	-5.1835	1.10462e-10	3.89965e-09	Down	protein hypothetical 3 precursor [Bombyx mori] gt;gi|223671038|tpd|FAA00470.1| TPA: putative cuticle protein [Bombyx mori]	NA	NA	NA	NA	NA
GWHGABGR002483	103.343	1942.46	4.2324	7.6631e-06	0.000107007	Up	Full=Cuticle protein 1; AltName: Full=Lipocalin-2; Flags: Precursor [Lonomia obliqua] gt;gi|156620967|gb|ABU88847.1| cuticle protein 1 [Lonomia obliqua]	NA	NA	NA	NA	GO:0005576;
GWHGABGR002484	7.70667	382.353	5.6327	3.07305e-13	1.49388e-11	Up	protein PpolCPH4A [Papilio polytes]	NA	NA	NA	NA	NA
GWHGABGR002486	42.8333	18.3467	-1.2232	0.00559044	0.030903	Down	coiled-coil domain-containing protein 13 [Papilio polytes]	NA	NA	NA	NA	NA
GWHGABGR002501	218.35	56.4067	-1.9527	0.00260702	0.0165902	Down	uncharacterized protein LOC101738418 [Bombyx mori]	NA	NA	NA	NA	NA
GWHGABGR002503	14.6533	3.69667	-1.9869	4.24062e-06	6.22265e-05	Down	finger protein 26 [Papilio xuthus]	K09228 KRAB; KRAB domain-containing zinc finger protein	ko05168:Herpes simplex virus 1 infection;ko03000:Transcription factors;	GO:0097159;GO:1901363;	NA	NA
GWHGABGR002507	0.773333	0.136667	-2.5004	0.00492179	0.0278243	Down	uncharacterized protein LOC105842582 [Bombyx mori]	NA	NA	NA	NA	GO:0016021;
GWHGABGR002526	13.85	5.04333	-1.4574	0.000919979	0.00703962	Down	aldo-keto reductase AKR2E4-like isoform X1 [Bombyx mori]	NA	NA	NA	NA	NA
GWHGABGR002530	61.1567	28.5567	-1.0987	0.00145346	0.0102336	Down	actin-like protein 6A [Amyelois transitella]	K11652 ACTL6B; actin-like protein 6B	ko04714:Thermogenesis;ko05225:Hepatocellular carcinoma;ko03021:Transcription machinery;ko03036:Chromosome and associated proteins;	NA	GO:0006281;GO:0006338;GO:0006355;	GO:0031011;GO:0035267;
GWHGABGR002551	70.3267	30.6333	-1.199	0.00579696	0.0318668	Down	uncharacterized protein LOC106709507 [Papilio machaon]	NA	NA	NA	NA	NA
GWHGABGR002555	115.763	5.53333	-4.3869	5.72326e-11	2.09365e-09	Down	uncharacterized protein LOC101738727 [Bombyx mori]	NA	NA	NA	NA	NA
GWHGABGR002559	121.813	17.8333	-2.772	6.08913e-08	1.32108e-06	Down	uncharacterized protein LOC101742877 [Bombyx mori]	NA	NA	NA	NA	NA
GWHGABGR002561	192.163	45.4033	-2.0815	0.000227887	0.00213568	Down	putative leucine-rich repeat-containing protein DDB_G0290503 [Amyelois transitella]	NA	NA	NA	NA	NA
GWHGABGR002587	5.90333	15.04	1.3492	0.00812734	0.0419305	Up	uncharacterized protein LOC106107056 isoform X1 [Papilio polytes]	NA	NA	NA	NA	NA
GWHGABGR002589	11.4733	28.3867	1.3069	9.80198e-09	2.46146e-07	Up	uncharacterized protein LOC106107056 isoform X1 [Papilio polytes]	NA	NA	NA	NA	NA
GWHGABGR002603	4.59333	15.7	1.7732	0.00583325	0.0320116	Up	aldo-keto reductase AKR2E4-like [Plutella xylostella]	NA	NA	NA	NA	NA
GWHGABGR002604	2.21	12.7433	2.5276	0.000505211	0.00421922	Up	aldo-keto reductase AKR2E4-like [Plutella xylostella]	NA	NA	NA	NA	NA
GWHGABGR002622	4.1	43.56	3.4093	1.48877e-08	3.61862e-07	Up	aldo-keto reductase AKR2E4-like [Plutella xylostella]	NA	NA	NA	NA	NA
GWHGABGR002631	0.46	5.48667	3.5762	3.62681e-11	1.35398e-09	Up	Pol polyprotein from transposon 17.6 [Operophtera brumata]	NA	NA	NA	NA	NA
GWHGABGR002641	67.1533	32.44	-1.0497	0.0032639	0.0200205	Down	ribosomal protein S21 [Bombyx mori] gt;gi|74837362|sp|Q6PUF8.1|RS21_BOMMO RecName: Full=40S ribosomal protein S21 gt;gi|74844827|sp|Q962Q8.1|RS21_SPOFR RecName: Full=40S ribosomal protein S21 [Spodoptera frugiperda] gt;gi|15213830|gb|AAK92190.1|AF400218_1 ribosomal protein S21 [Spodoptera frugiperda] gt;gi|46397623|gb|AAS91554.1| ribosomal protein S21 [Bombyx mori] gt;gi|54609327|gb|AAV34879.1| r…	K02971 RP-S21e, RPS21; small subunit ribosomal protein S21e	ko03010:Ribosome;ko03011:Ribosome;	GO:0003735;	GO:0006412;	GO:0005840;
GWHGABGR002645	0.0133333	2.07333	7.2808	1.97471e-07	3.92374e-06	Up	NA	NA	NA	NA	NA	NA
GWHGABGR002700	4.16	0.196667	-4.4028	5.89252e-10	1.83445e-08	Down	probable nucleolar GTP-binding protein 1 [Bombyx mori]	NA	NA	NA	NA	NA
GWHGABGR002702	847.51	391.097	-1.1157	0.00143772	0.0101551	Down	probable nucleolar GTP-binding protein 1 [Papilio xuthus]	K06943 NOG1; nucleolar GTP-binding protein	ko03008:Ribosome biogenesis in eukaryotes;ko03009:Ribosome biogenesis;	NA	NA	NA
GWHGABGR002711	84.9933	17.93	-2.245	1.6368e-06	2.66404e-05	Down	uncharacterized protein LOC101741660 [Bombyx mori]	NA	NA	NA	NA	NA
GWHGABGR002713	173.71	70.52	-1.3006	0.000109793	0.00114141	Down	uncharacterized protein LOC106101380 isoform X1 [Papilio polytes]	NA	NA	NA	NA	NA
GWHGABGR002714	52.4933	23.07	-1.1861	0.00118357	0.00870136	Down	uncharacterized protein LOC101741243 [Bombyx mori]	NA	NA	NA	NA	NA
GWHGABGR002715	132.24	65.8633	-1.0056	0.0049078	0.0277625	Down	uncharacterized protein LOC101741243 [Bombyx mori]	NA	NA	NA	NA	NA
GWHGABGR002723	1.03	27.1867	4.7222	6.63886e-08	1.42842e-06	Up	uncharacterized protein LOC101746039 [Bombyx mori]	NA	NA	GO:0008061;	GO:0006030;	GO:0005576;GO:0016021;
GWHGABGR002725	1.04333	4.58333	2.1352	1.17692e-12	5.29643e-11	Up	uncharacterized protein LOC106124770 [Papilio xuthus] gt;gi|389612766|dbj|BAM19795.1| similar to CG14968 [Papilio xuthus] gt;gi|930654384|gb|KPI96719.1| hypothetical protein RR46_12749 [Papilio xuthus]	NA	NA	NA	NA	NA
GWHGABGR002726	3.79333	18.16	2.2592	3.35712e-11	1.25847e-09	Up	low density lipoprotein receptor adapter protein 1-A [Bombyx mori] gt;gi|827544322|ref|XP_012544880.1| PREDICTED: low density lipoprotein receptor adapter protein 1-A [Bombyx mori]	NA	NA	NA	NA	NA
GWHGABGR002727	0.296667	21.97	6.2105	8.3476e-05	0.000904995	Up	protein KGM_10699 [Danaus plexippus]	NA	NA	NA	NA	NA
GWHGABGR002729	5.65333	14.9967	1.4075	0.00214653	0.0141819	Up	uncharacterized protein LOC101740538 [Bombyx mori]	NA	NA	GO:0008061;	GO:0006030;	GO:0005576;
GWHGABGR002731	99.13	10.85	-3.1916	3.68057e-09	9.92825e-08	Down	angiotensin-converting enzyme-like [Amyelois transitella]	K01283 ACE, CD143; peptidyl-dipeptidase A [EC:3.4.15.1]	ko04924:Renin secretion;ko04614:Renin-angiotensin system;ko05410:Hypertrophic cardiomyopathy;ko05142:Chagas disease;ko01002:Peptidases and inhibitors;ko04147:Exosome;ko04090:CD molecules;	GO:0004180;GO:0008237;GO:0008241;GO:0046872;	GO:0006508;	GO:0016020;
GWHGABGR002755	3.17	11.78	1.8938	9.0722e-13	4.14426e-11	Up	expression-enhancing protein 2 [Operophtera brumata]	NA	NA	NA	NA	NA
GWHGABGR002758	25.6867	89.6933	1.804	2.45364e-15	1.52773e-13	Up	uncharacterized protein LOC106136746 [Amyelois transitella]	K17338 REEP1_2_3_4; receptor expression-enhancing protein 1/2/3/4	ko99992:Structural proteins;	NA	NA	NA
GWHGABGR002775	0.263333	1.53667	2.5448	0.000489022	0.00410666	Up	[Antheraea pernyi]	NA	NA	GO:0016717;	GO:0006633;GO:0055114;	GO:0016021;
GWHGABGR002781	129.07	274.287	1.0875	0.00431843	0.0251002	Up	cuticle protein 16.5, isoform A-like [Amyelois transitella]	NA	NA	NA	NA	NA
GWHGABGR002783	1.83333	16.0833	3.133	5.07649e-08	1.11738e-06	Up	NA	NA	NA	NA	NA	NA
GWHGABGR002784	0.001	1.36333	10.4129	3.59009e-06	5.3589e-05	Up	protein glycine-rich 23 [Antheraea yamamai]	NA	NA	NA	NA	NA
GWHGABGR002785	0.793333	21.6	4.767	0.00144083	0.0101612	Up	NA	NA	NA	NA	NA	NA
GWHGABGR002791	9.13	289.893	4.9888	1.75127e-08	4.20862e-07	Up	circadian clock-controlled protein-like [Amyelois transitella]	NA	NA	NA	NA	NA
GWHGABGR002801	20.74	0.616667	-5.0718	3.42783e-12	1.44644e-10	Down	binding protein LOC100301495 precursor [Bombyx mori] gt;gi|226000895|dbj|BAH36761.1| odorant binding protein [Bombyx mori]	NA	NA	NA	NA	NA
GWHGABGR002808	0.001	0.21	7.7142	0.00680581	0.036138	Up	NA	NA	NA	NA	NA	NA
GWHGABGR002809	130.453	301.277	1.2076	5.10403e-18	4.35663e-16	Up	uncharacterized protein LOC101735353 [Bombyx mori]	NA	NA	NA	NA	NA
GWHGABGR002823	26.0567	67.8167	1.38	0.000106471	0.00111442	Up	protein OBRU01_01183 [Operophtera brumata]	NA	NA	NA	NA	NA
GWHGABGR002826	8.51333	19.2367	1.1761	0.000163273	0.0016069	Up	protein couch potato-like [Amyelois transitella]	NA	NA	GO:0000166;GO:0003676;	NA	NA
GWHGABGR002827	3.27333	7.43667	1.1839	0.00046695	0.00396384	Up	protein couch potato [Bombyx mori]	NA	NA	GO:0000166;GO:0003676;	NA	NA
GWHGABGR002828	22.5533	58.0833	1.3648	0.000161289	0.0015911	Up	NA	NA	NA	NA	NA	NA
GWHGABGR002855	11.5267	31.23	1.438	9.50224e-10	2.85554e-08	Up	protein unc-13 homolog D isoform X1 [Bombyx mori] gt;gi|827561016|ref|XP_012551347.1| PREDICTED: protein unc-13 homolog D isoform X1 [Bombyx mori]	NA	NA	NA	NA	NA
GWHGABGR002859	50.7367	105.373	1.0544	4.0941e-10	1.31278e-08	Up	protein unc-13 homolog D isoform X5 [Bombyx mori]	K15621 BAIAP3; BAI1-associated protein 3	ko05202:Transcriptional misregulation in cancer;	NA	NA	NA
GWHGABGR002864	6.37667	25.8933	2.0217	1.17474e-07	2.39707e-06	Up	glutamate receptor [Helicoverpa armigera]	K05313 GRIN; glutamate receptor, ionotropic, invertebrate	ko04040:Ion channels;	GO:0004970;GO:0005234;	GO:0034220;GO:0035235;	GO:0016021;GO:0030054;GO:0045211;
GWHGABGR002865	49.9667	115.997	1.215	3.92088e-13	1.86124e-11	Up	glutamate receptor ionotropic, kainate 2-like [Amyelois transitella]	K05313 GRIN; glutamate receptor, ionotropic, invertebrate	ko04040:Ion channels;	GO:0004970;GO:0005234;	GO:0034220;GO:0035235;	GO:0016021;
GWHGABGR002868	0.373333	27.29	6.1918	2.99058e-23	4.72798e-21	Up	glutamate receptor [Helicoverpa armigera]	K05313 GRIN; glutamate receptor, ionotropic, invertebrate	ko04040:Ion channels;	GO:0004970;GO:0005234;	GO:0034220;GO:0035235;	GO:0016021;GO:0030054;GO:0045211;
GWHGABGR002870	0.0133333	2.1	7.2992	3.02738e-07	5.80385e-06	Up	glutamate receptor ionotropic, kainate 2-like [Plutella xylostella] gt;gi|768427991|ref|XP_011555113.1| PREDICTED: glutamate receptor ionotropic, kainate 2-like [Plutella xylostella]	NA	NA	NA	GO:0006810;	GO:0016020;
GWHGABGR002872	0.82	28.3633	5.1123	8.74586e-12	3.48703e-10	Up	glutamate receptor [Helicoverpa armigera]	NA	NA	GO:0004970;GO:0005234;	GO:0034220;GO:0035235;	GO:0016021;GO:0030054;GO:0045211;
GWHGABGR002877	2566.1	1015.12	-1.3379	2.584e-08	6.02304e-07	Down	protein RR48_07415 [Papilio machaon]	NA	NA	NA	NA	NA
GWHGABGR002878	89.62	42.4933	-1.0766	0.000126717	0.00129356	Down	DNA mismatch repair protein Msh2 isoform X1 [Bombyx mori]	K08735 MSH2; DNA mismatch repair protein MSH2	ko03430:Mismatch repair;ko05200:Pathways in cancer;ko05210:Colorectal cancer;ko01524:Platinum drug resistance;ko03400:DNA repair and recombination proteins;	GO:0005524;GO:0030983;	GO:0006298;	GO:0032300;
GWHGABGR002879	16.8767	4.14667	-2.025	0.000303832	0.00275235	Down	uncharacterized protein LOC101742564 [Bombyx mori]	NA	NA	NA	NA	NA
GWHGABGR002882	117.837	1613.8	3.7756	8.10326e-10	2.48302e-08	Up	protein farnesyltransferase/geranylgeranyltransferase type-1 subunit alpha [Amyelois transitella]	K05955 FNTA; protein farnesyltransferase/geranylgeranyltransferase type-1 subunit alpha [EC:2.5.1.58 2.5.1.59]	ko00900:Terpenoid backbone biosynthesis;ko01006:Prenyltransferases;	GO:0008318;	GO:0018342;	NA
GWHGABGR002912	11.9967	54.5467	2.1849	6.81488e-17	5.34057e-15	Up	dehydrodolichyl diphosphate syntase complex subunit Nus1 [Bombyx mori]	K19177 NUS1; dehydrodolichyl diphosphate syntase complex subunit NUS1 [EC:2.5.1.87]	ko00900:Terpenoid backbone biosynthesis;	GO:0016765;	NA	NA
GWHGABGR002938	4.1	0.373333	-3.4571	0.00225418	0.0147634	Down	uncharacterized protein LOC106135995 [Amyelois transitella]	NA	NA	NA	NA	NA
GWHGABGR002941	5.9	0.336667	-4.1313	0.00107392	0.00803167	Down	hormone binding protein precursor-like protein [Manduca sexta]	NA	NA	NA	NA	NA
GWHGABGR002952	3.60333	10.1933	1.5002	1.01299e-05	0.000136704	Up	glutamate receptor ionotropic, kainate 2-like [Papilio xuthus]	NA	NA	NA	NA	NA
GWHGABGR002955	4.15333	8.43667	1.0224	9.87316e-06	0.000133759	Up	glutamate receptor subunit ia [Danaus plexippus]	NA	NA	NA	NA	NA
GWHGABGR002957	6.63	17.8967	1.4326	1.60796e-06	2.61956e-05	Up	glutamate receptor ionotropic, kainate 2-like [Bombyx mori]	NA	NA	NA	NA	NA
GWHGABGR002958	0.476667	2.42667	2.3479	7.08201e-05	0.000783199	Up	glutamate receptor ionotropic, kainate 2-like [Bombyx mori]	NA	NA	GO:0004970;GO:0005234;	GO:0034220;GO:0035235;	GO:0016021;GO:0030054;GO:0045211;
GWHGABGR002959	6.50667	15.3633	1.2395	0.000105951	0.00111026	Up	glutamate receptor ionotropic, kainate 2-like [Bombyx mori]	NA	NA	NA	NA	NA
GWHGABGR002960	3.38	9.67667	1.5175	2.0408e-05	0.000257844	Up	protein [Operophtera brumata]	NA	NA	NA	NA	NA
GWHGABGR002961	5.33667	12.9	1.2734	1.59406e-05	0.000206717	Up	major facilitator superfamily domain-containing protein 6-A [Amyelois transitella]	NA	NA	NA	NA	GO:0016021;
GWHGABGR002962	0.846667	2.19	1.3711	0.000607695	0.00493017	Up	uncharacterized protein LOC106134112 [Amyelois transitella]	NA	NA	NA	NA	NA
GWHGABGR002975	604.493	218.44	-1.4685	1.59731e-05	0.000206989	Down	cathepsin D precursor [Bombyx mori]	K01379 CTSD; cathepsin D [EC:3.4.23.5]	ko04071:Sphingolipid signaling pathway;ko04142:Lysosome;ko04140:Autophagy - animal;ko04210:Apoptosis;ko04915:Estrogen signaling pathway;ko05152:Tuberculosis;ko01002:Peptidases and inhibitors;ko04147:Exosome;	GO:0004190;	GO:0006508;	GO:0005764;
GWHGABGR002992	1018.72	230.857	-2.1417	0.00880393	0.0447357	Down	methionine rich hexamerin precursor [Hyalophora cecropia]	NA	NA	NA	NA	NA
GWHGABGR002993	1291.66	230.727	-2.485	3.91739e-05	0.000461136	Down	methionine rich hexamerin precursor [Hyalophora cecropia]	NA	NA	NA	NA	NA
GWHGABGR003001	202.713	61.6733	-1.7167	1.46725e-05	0.000191928	Down	regucalcin-like [Papilio xuthus]	K01053 E3.1.1.17, gnl, RGN; gluconolactonase [EC:3.1.1.17]	ko00030:Pentose phosphate pathway;ko00053:Ascorbate and aldarate metabolism;ko00930:Caprolactam degradation;ko04147:Exosome;	GO:0005509;GO:0030234;	GO:0050790;	NA
GWHGABGR003004	13.4933	5.62333	-1.2627	0.00360405	0.0216473	Down	protein ovarian tumor locus-like [Amyelois transitella]	K13718 OTUD4; OTU domain-containing protein 4 [EC:3.4.19.12]	ko01002:Peptidases and inhibitors;	NA	NA	NA
GWHGABGR003005	141.167	55.2467	-1.3534	9.1396e-08	1.89905e-06	Down	uncharacterized protein LOC106807827 [Priapulus caudatus]	NA	NA	NA	NA	NA
GWHGABGR003006	177.543	79.5267	-1.1587	8.92671e-05	0.000959766	Down	NA	NA	NA	NA	NA	NA
GWHGABGR003017	25.9467	11.83	-1.1331	0.00978135	0.0487409	Down	transmembrane protein 183 [Papilio machaon]	NA	NA	NA	NA	NA
GWHGABGR003018	54.03	3.97333	-3.7653	1.21694e-16	9.03067e-15	Down	binding protein [Dendrolimus kikuchii]	NA	NA	NA	NA	NA
GWHGABGR003019	61.4167	10.36	-2.5676	1.31835e-05	0.000173688	Down	binding protein [Dendrolimus kikuchii]	NA	NA	NA	NA	NA
GWHGABGR003020	32.87	15.2933	-1.1039	0.00376941	0.022462	Down	vacuolar protein sorting-associated protein 13A-like [Bombyx mori]	K19525 VPS13A_C; vacuolar protein sorting-associated protein 13A/C	ko04131:Membrane trafficking;	NA	NA	NA
GWHGABGR003021	29.6733	9.91667	-1.5812	7.75048e-08	1.64616e-06	Down	vacuolar protein sorting-associated protein 13A-like [Bombyx mori]	K19525 VPS13A_C; vacuolar protein sorting-associated protein 13A/C	ko04131:Membrane trafficking;	NA	NA	NA
GWHGABGR003022	66.2267	32.4767	-1.028	0.00893668	0.0452824	Down	coiled-coil domain-containing protein 130 homolog [Amyelois transitella]	K13115 CCDC130; coiled-coil domain-containing protein 130	ko03041:Spliceosome;	NA	NA	NA
GWHGABGR003032	5.79	24.24	2.0658	1.01419e-08	2.53283e-07	Up	dehydrogenase [Operophtera brumata]	K03960 NDUFB4; NADH dehydrogenase (ubiquinone) 1 beta subcomplex subunit 4	ko00190:Oxidative phosphorylation;ko04723:Retrograde endocannabinoid signaling;ko04714:Thermogenesis;ko05010:Alzheimer disease;ko05012:Parkinson disease;ko05014:Amyotrophic lateral sclerosis;ko05016:Huntington disease;ko04932:Non-alcoholic fatty liver disease;	GO:0008137;	GO:0055114;	GO:0005739;GO:0016021;
GWHGABGR003042	19.83	42.51	1.1001	1.245e-09	3.65086e-08	Up	dehydrogenase [Operophtera brumata]	K03960 NDUFB4; NADH dehydrogenase (ubiquinone) 1 beta subcomplex subunit 4	ko00190:Oxidative phosphorylation;ko04723:Retrograde endocannabinoid signaling;ko04714:Thermogenesis;ko05010:Alzheimer disease;ko05012:Parkinson disease;ko05014:Amyotrophic lateral sclerosis;ko05016:Huntington disease;ko04932:Non-alcoholic fatty liver disease;	GO:0008137;	GO:0055114;	GO:0005739;GO:0016021;
GWHGABGR003059	91.05	37.5367	-1.2784	0.000821955	0.00638631	Down	protein product [Heliconius melpomene]	K12819 SLU7; pre-mRNA-processing factor SLU7	ko03040:Spliceosome;ko03041:Spliceosome;	NA	NA	NA
GWHGABGR003089	2.32333	5.24667	1.1752	8.45025e-07	1.45487e-05	Up	protein RR48_08416 [Papilio machaon]	NA	NA	NA	NA	NA
GWHGABGR003094	6.04	16.5233	1.4519	3.40098e-05	0.000407602	Up	[Danaus plexippus]	K21013 FPPP; farnesyl diphosphate phosphatase [EC:3.1.3.-]	ko00981:Insect hormone biosynthesis;	NA	NA	NA
GWHGABGR003098	22.43	67.4467	1.5883	0.00106678	0.00798483	Up	serine proteinase stubble [Bombyx mori]	K24133 Sb; serine proteinase stubble [EC:3.4.21.-]	ko01002:Peptidases and inhibitors;	NA	NA	NA
GWHGABGR003099	33.8267	102.197	1.5951	0.00136245	0.00974095	Up	serine proteinase stubble [Bombyx mori]	NA	NA	NA	NA	NA
GWHGABGR003102	9.74333	1.57	-2.6337	2.93502e-07	5.66249e-06	Down	precursor [Bombyx mori] gt;gi|68066547|gb|AAD18032.2| transferrin [Bombyx mori] gt;gi|87246220|gb|ABD35289.1| transferrin [Bombyx mori]	NA	NA	GO:0046872;	GO:0006811;GO:0055072;	GO:0005615;
GWHGABGR003103	208.17	30.6433	-2.7641	1.42528e-09	4.11971e-08	Down	precursor [Bombyx mori] gt;gi|68066547|gb|AAD18032.2| transferrin [Bombyx mori] gt;gi|87246220|gb|ABD35289.1| transferrin [Bombyx mori]	K06569 MFI2, CD228; melanoma-associated antigen p97	ko04090:CD molecules;	GO:0046872;	GO:0006811;GO:0055072;	GO:0005615;
GWHGABGR003117	1.43333	2538.94	10.7906	1.30806e-45	1.32122e-42	Up	catalase-like [Bombyx mori]	K03781 katE, CAT, catB, srpA; catalase [EC:1.11.1.6]	ko00630:Glyoxylate and dicarboxylate metabolism;ko00380:Tryptophan metabolism;ko04016:MAPK signaling pathway - plant;ko04011:MAPK signaling pathway - yeast;ko04068:FoxO signaling pathway;ko04146:Peroxisome;ko04211:Longevity regulating pathway;ko04212:Longevity regulating pathway - worm;ko04213:Longevity regulating pathway - multiple species;ko05014:Amyotrophic lateral sclerosis;	GO:0005488;	GO:0050896;	NA
GWHGABGR003119	120.187	10.8633	-3.4677	8.68558e-06	0.000119799	Down	protein 11 [Cnaphalocrocis medinalis]	NA	NA	GO:0005549;	NA	NA
GWHGABGR003120	0.84	92.7967	6.7875	7.45372e-20	8.06644e-18	Up	cysteine protein 1 [Manduca sexta]	NA	NA	NA	NA	NA
GWHGABGR003123	39.7267	11.6967	-1.764	0.000284993	0.00259592	Down	MORN repeat-containing protein 5-like [Amyelois transitella]	NA	NA	NA	NA	NA
GWHGABGR003136	441.013	1927.65	2.1279	2.55639e-24	4.34371e-22	Up	protein [Antheraea yamamai]	K01681 ACO, acnA; aconitate hydratase [EC:4.2.1.3]	ko00020:Citrate cycle (TCA cycle);ko00630:Glyoxylate and dicarboxylate metabolism;ko00720:Carbon fixation pathways in prokaryotes;	GO:0003994;GO:0046872;GO:0051539;	GO:0006099;	GO:0005739;
GWHGABGR003137	622.973	294.643	-1.0802	0.000754529	0.00593613	Down	protein L22 [Euphydryas aurinia]	K02891 RP-L22e, RPL22; large subunit ribosomal protein L22e	ko03010:Ribosome;ko03011:Ribosome;	GO:0003735;	GO:0006412;	GO:0005840;
GWHGABGR003140	74.94	32.6767	-1.1975	0.00219469	0.0144414	Down	protein RR48_03060 [Papilio machaon]	NA	NA	NA	NA	NA
GWHGABGR003142	17.7367	7.78	-1.1889	0.0100483	0.0496839	Down	4 [Bombyx mori] gt;gi|54111988|gb|AAV28707.1| innexin 4 [Bombyx mori]	K22037 inx, zpg, ogre, shakB; innexin	ko02000:Transporters;	NA	GO:0006811;	GO:0005886;GO:0005921;GO:0016021;
GWHGABGR003148	6.91667	22.16	1.6798	0.00144127	0.0101612	Up	uncharacterized protein LOC101738864 [Bombyx mori]	NA	NA	NA	NA	GO:0016021;
GWHGABGR003149	10.56	4.79333	-1.1395	0.00773174	0.0402205	Down	probable RNA-binding protein 46 [Amyelois transitella]	NA	NA	GO:0000166;GO:0003676;	NA	NA
GWHGABGR003171	18.3433	68.4633	1.9001	3.58872e-28	9.32094e-26	Up	ribosomal protein L12 [Bombyx mori] gt;gi|95102806|gb|ABF51344.1| 60S ribosomal protein L7/l12 precursor [Bombyx mori]	K02935 RP-L7, MRPL12, rplL; large subunit ribosomal protein L7/L12	ko03010:Ribosome;ko03011:Ribosome;	GO:0003735;	GO:0006412;	GO:0005840;
GWHGABGR003181	12.23	3.46	-1.8216	0.00169718	0.0116792	Down	sulfotransferase 1 family member D1-like [Bombyx mori]	K01016 SULT1E1, STE; estrone sulfotransferase [EC:2.8.2.4]	ko00140:Steroid hormone biosynthesis;	GO:0005215;GO:0008146;	GO:0006810;	GO:0016020;
GWHGABGR003216	69.8633	19.5367	-1.8384	2.00342e-05	0.000254004	Down	pancreatic triacylglycerol lipase-like [Bombyx mori]	NA	NA	NA	NA	NA
GWHGABGR003223	57.0367	224.217	1.9749	4.41759e-34	1.86782e-31	Up	NADH dehydrogenase iron-sulfur protein 8 [Spodoptera litura]	K03941 NDUFS8; NADH dehydrogenase (ubiquinone) Fe-S protein 8 [EC:7.1.1.2]	ko00190:Oxidative phosphorylation;ko04723:Retrograde endocannabinoid signaling;ko04714:Thermogenesis;ko05010:Alzheimer disease;ko05012:Parkinson disease;ko05014:Amyotrophic lateral sclerosis;ko05016:Huntington disease;ko04932:Non-alcoholic fatty liver disease;	GO:0016651;GO:0051539;	GO:0055114;	GO:0016020;
GWHGABGR003225	16.6767	6.57333	-1.3431	0.00229409	0.014987	Down	P450 CYP9AJ3 [Helicoverpa armigera]	K15003 CYP9; cytochrome P450 family 9 [EC:1.14.-.-]	ko00199:Cytochrome P450;	GO:0004497;GO:0005506;GO:0016705;GO:0020037;	GO:0055114;	NA
GWHGABGR003252	0.07	0.466667	2.737	0.00244458	0.0157759	Up	tigger transposable element-derived protein 6-like [Plutella xylostella]	NA	NA	NA	NA	NA
GWHGABGR003269	1.08667	0.0466667	-4.5414	6.50384e-06	9.20205e-05	Down	P450 [Bombyx mori] gt;gi|433339083|dbj|BAM73893.1| cytochrome P450 [Bombyx mori]	K15003 CYP9; cytochrome P450 family 9 [EC:1.14.-.-]	ko00199:Cytochrome P450;	GO:0004497;GO:0005506;GO:0016705;GO:0020037;	GO:0055114;	NA
GWHGABGR003298	16.1033	2.54333	-2.6626	5.25377e-20	5.71968e-18	Down	P450 [Bombyx mori]	K15003 CYP9; cytochrome P450 family 9 [EC:1.14.-.-]	ko00199:Cytochrome P450;	GO:0004497;GO:0005506;GO:0016705;GO:0020037;	GO:0055114;	NA
GWHGABGR003300	7.90333	3.02667	-1.3847	0.00422035	0.0246246	Down	factor Ets [Bombyx mori] gt;gi|32997078|dbj|BAC79385.1| transcription factor BmEts [Bombyx mori]	K17102 EHF; ETS homologous factor	ko03000:Transcription factors;	GO:0003700;GO:0043565;	GO:0006355;	GO:0005634;
GWHGABGR003302	70.0833	24.0967	-1.5402	0.000634315	0.00512555	Down	factor Ets [Bombyx mori] gt;gi|32997078|dbj|BAC79385.1| transcription factor BmEts [Bombyx mori]	K17102 EHF; ETS homologous factor	ko03000:Transcription factors;	GO:0003700;GO:0043565;	GO:0006355;	GO:0005634;
GWHGABGR003310	3.63	18.6933	2.3645	1.40656e-27	3.45577e-25	Up	sodium-independent sulfate anion transporter-like [Bombyx mori]	K14708 SLC26A11; solute carrier family 26 (sodium-independent sulfate anion transporter), member 11	ko02000:Transporters;	NA	NA	NA
GWHGABGR003311	5.78	12.5533	1.1189	4.03182e-08	9.0946e-07	Up	protein KGM_04980 [Danaus plexippus]	NA	NA	NA	NA	NA
GWHGABGR003312	31.4067	121.323	1.9497	2.97085e-19	3.00073e-17	Up	uncharacterized protein LOC101746000 isoform X2 [Bombyx mori]	K22762 DESI1, PPPDE2; desumoylating isopeptidase 1 [EC:3.4.-.-]	ko01002:Peptidases and inhibitors;ko04121:Ubiquitin system;	NA	NA	NA
GWHGABGR003337	2.51333	0.4	-2.6515	0.00137879	0.00983049	Down	lipase 3-like [Bombyx mori]	NA	NA	NA	NA	NA
GWHGABGR003341	300.937	85.5467	-1.8147	5.5664e-07	1.01001e-05	Down	serine hydroxymethyltransferase isoform X1 [Bombyx mori]	K00600 glyA, SHMT; glycine hydroxymethyltransferase [EC:2.1.2.1]	ko00630:Glyoxylate and dicarboxylate metabolism;ko00680:Methane metabolism;ko00260:Glycine, serine and threonine metabolism;ko00460:Cyanoamino acid metabolism;ko00670:One carbon pool by folate;ko01523:Antifolate resistance;	GO:0004372;GO:0008168;GO:0030170;	GO:0006544;GO:0006563;GO:0032259;GO:0035999;	NA
GWHGABGR003345	34.5667	16.2467	-1.0892	0.000482735	0.00407078	Down	topoisomerase 3-alpha [Papilio xuthus]	K03165 TOP3; DNA topoisomerase III [EC:5.6.2.1]	ko03440:Homologous recombination;ko03460:Fanconi anemia pathway;ko03032:DNA replication proteins;ko03400:DNA repair and recombination proteins;	NA	NA	NA
GWHGABGR003360	10.1333	3.79667	-1.4163	0.00290984	0.0181613	Down	uncharacterized protein LOC101743423 [Bombyx mori]	NA	NA	NA	NA	GO:0016021;
GWHGABGR003399	5.22333	0.666667	-2.9699	0.000320873	0.00288306	Down	uncharacterized protein LOC101745261 [Bombyx mori]	NA	NA	NA	NA	NA
GWHGABGR003412	13.8167	5.31333	-1.3787	0.00155486	0.0108144	Down	uncharacterized protein LOC106142392 isoform X1 [Amyelois transitella]	NA	NA	NA	NA	NA
GWHGABGR003413	32.4033	8.09	-2.0019	0.000472716	0.00400487	Down	endothelin-converting enzyme 1-like [Amyelois transitella]	K08635 MMEL1, NEP; neprilysin [EC:3.4.24.11]	ko01002:Peptidases and inhibitors;	NA	NA	NA
GWHGABGR003418	13.67	3.17667	-2.1054	7.96787e-06	0.000110837	Down	prostaglandin reductase 1-like [Papilio xuthus] gt;gi|930650731|gb|KPI93076.1| Prostaglandin reductase 1 [Papilio xuthus]	K13948 PTGR1, LTB4DH; prostaglandin reductase 1 [EC:1.3.1.74 1.3.1.48]	ko99980:Enzymes with EC numbers;	GO:0008270;GO:0016491;	GO:0055114;	NA
GWHGABGR003443	835.143	130.38	-2.6793	8.33216e-05	0.00090386	Down	dihydropyrimidine dehydrogenase [NADP(+)] [Bombyx mori]	K00207 DPYD; dihydropyrimidine dehydrogenase (NADP+) [EC:1.3.1.2]	ko00240:Pyrimidine metabolism;ko00410:beta-Alanine metabolism;ko00770:Pantothenate and CoA biosynthesis;ko00983:Drug metabolism - other enzymes;	NA	NA	NA
GWHGABGR003450	0.14	99.2233	9.4691	8.49216e-48	9.64975e-45	Up	uncharacterized protein LOC106717484 [Papilio machaon] gt;gi|930667779|gb|KPJ08849.1| hypothetical protein RR48_07909 [Papilio machaon]	NA	NA	NA	NA	NA
GWHGABGR003451	0.001	2.88	11.4919	1.36915e-10	4.79625e-09	Up	uncharacterized protein LOC105388966 [Plutella xylostella]	NA	NA	NA	NA	NA
GWHGABGR003457	48.9033	164.39	1.7491	5.45219e-09	1.4273e-07	Up	dehydrogenase [Bombyx mori] gt;gi|95102888|gb|ABF51385.1| hydroxysteroid dehydrogenase [Bombyx mori]	NA	NA	NA	NA	NA
GWHGABGR003462	163.12	1178.97	2.8535	0.000122129	0.0012515	Up	uncharacterized protein LOC101746073 [Bombyx mori]	NA	NA	NA	NA	NA
GWHGABGR003463	2.54	16.4467	2.6949	0.000337359	0.00300663	Up	uncharacterized protein LOC106140978 [Amyelois transitella]	NA	NA	NA	NA	NA
GWHGABGR003476	170.803	353.423	1.0491	0.00302046	0.0187551	Up	uncharacterized protein LOC101737413 [Bombyx mori] gt;gi|827560860|ref|XP_012551286.1| PREDICTED: uncharacterized protein LOC101737413 [Bombyx mori]	K05627 BAIAP2, IRSP53; BAI1-associated protein 2	ko04520:Adherens junction;ko04810:Regulation of actin cytoskeleton;ko05130:Pathogenic Escherichia coli infection;ko05135:Yersinia infection;ko04131:Membrane trafficking;	NA	GO:0007009;	NA
GWHGABGR003499	3.74	9.25667	1.3075	0.00434603	0.0252203	Up	sodium-independent sulfate anion transporter-like [Bombyx mori]	K14708 SLC26A11; solute carrier family 26 (sodium-independent sulfate anion transporter), member 11	ko02000:Transporters;	GO:0008271;	GO:1902358;	GO:0016021;
GWHGABGR003501	13.2333	5.75333	-1.2017	0.00368214	0.0220649	Down	serine/threonine-protein kinase ATR [Amyelois transitella]	K06640 ATR; serine/threonine-protein kinase ATR [EC:2.7.11.1]	ko03460:Fanconi anemia pathway;ko04110:Cell cycle;ko04214:Apoptosis - fly;ko04115:p53 signaling pathway;ko04218:Cellular senescence;ko05166:Human T-cell leukemia virus 1 infection;ko05170:Human immunodeficiency virus 1 infection;ko05165:Human papillomavirus infection;ko01001:Protein kinases;ko03400:DNA repair and recombination proteins;	GO:0004674;	GO:0006468;	NA
GWHGABGR003503	237.993	117.67	-1.0162	0.000493653	0.00413345	Down	LOW QUALITY PROTEIN: hepatocyte growth factor-regulated tyrosine kinase substrate [Bombyx mori]	K12182 HGS, HRS, VPS27; hepatocyte growth factor-regulated tyrosine kinase substrate	ko04144:Endocytosis;ko04145:Phagosome;ko04131:Membrane trafficking;	NA	NA	NA
GWHGABGR003504	32.7033	13.1533	-1.314	0.00219735	0.014453	Down	targeting protein for Xklp2-like [Bombyx mori]	K16812 TPX2; targeting protein for Xklp2	ko03036:Chromosome and associated proteins;	NA	GO:0006811;	NA
GWHGABGR003508	5.5	1.05333	-2.3845	5.16091e-06	7.41157e-05	Down	G protein-activated inward rectifier potassium channel 3-like isoform X2 [Bombyx mori]	NA	NA	NA	NA	NA
GWHGABGR003555	35.3167	2.57333	-3.7786	1.42624e-11	5.5289e-10	Down	nutrient amino acid transporter 1 [Papilio machaon]	NA	NA	NA	GO:0006810;	NA
GWHGABGR003556	41.4167	5.38667	-2.9427	1.46997e-07	2.96621e-06	Down	zinc carboxypeptidase-like [Papilio xuthus]	K23009 CPO; carboxypeptidase O [EC:3.4.17.-]	ko01002:Peptidases and inhibitors;	NA	NA	NA
GWHGABGR003567	34.66	6.46	-2.4237	3.31343e-05	0.000398686	Down	mucin-22-like [Amyelois transitella]	NA	NA	NA	NA	NA
GWHGABGR003573	38.1733	11.38	-1.7461	7.19859e-05	0.000795125	Down	dynein intermediate chain 3, ciliary-like [Bombyx mori]	K11143 DNAI2; dynein intermediate chain 2, axonemal	ko05014:Amyotrophic lateral sclerosis;ko05016:Huntington disease;ko04812:Cytoskeleton proteins;	NA	NA	NA
GWHGABGR003585	39.7767	12.7767	-1.6384	0.00140934	0.0100199	Down	[Bombyx mandarina]	K14999 CYP6; cytochrome P450 family 6 [EC:1.14.-.-]	ko00199:Cytochrome P450;	GO:0004497;GO:0005506;GO:0016705;GO:0020037;	GO:0055114;	NA
GWHGABGR003600	46.32	6.99667	-2.7269	6.46408e-08	1.39577e-06	Down	inorganic phosphate carrier [Bombyx mori] gt;gi|95102814|gb|ABF51348.1| mitochondrial inorganic phosphate carrier [Bombyx mori]	K15102 SLC25A3, PHC, PIC; solute carrier family 25 (mitochondrial phosphate transporter), member 3	ko02000:Transporters;ko04147:Exosome;	NA	GO:0006810;	GO:0016021;
GWHGABGR003602	102.143	50.36	-1.0202	0.00349052	0.0211115	Down	snRNA-activating protein complex subunit 3 [Danaus plexippus]	K15210 SNAPC3; snRNA-activating protein complex subunit 3	ko03021:Transcription machinery;	NA	NA	NA
GWHGABGR003613	2.04333	0.0333333	-5.9378	3.85454e-07	7.20981e-06	Down	protein OBRU01_08898 [Operophtera brumata]	K11153 RDH12; retinol dehydrogenase 12 [EC:1.1.1.300]	ko00830:Retinol metabolism;	NA	NA	NA
GWHGABGR003616	0.336667	0.98	1.5415	0.00151628	0.0105785	Up	neither inactivation nor afterpotential protein G [Bombyx mori]	NA	NA	NA	NA	NA
GWHGABGR003617	409.787	167.657	-1.2894	0.0011349	0.00840815	Down	biogenesis protein RLP24 [Manduca sexta]	K02896 RP-L24e, RPL24; large subunit ribosomal protein L24e	ko03010:Ribosome;ko03011:Ribosome;	NA	GO:0042254;	GO:0005840;
GWHGABGR003621	53.96	6.43667	-3.0675	2.54506e-07	4.96477e-06	Down	uncharacterized protein LOC101747030 [Bombyx mori]	NA	NA	NA	NA	NA
GWHGABGR003623	836.603	155.653	-2.4262	1.3416e-08	3.31408e-07	Down	probable GPI-anchored adhesin-like protein PGA55 [Bombyx mori]	NA	NA	NA	NA	NA
GWHGABGR003679	5.75	1.27333	-2.175	0.000242766	0.0022542	Down	venom protease-like [Amyelois transitella]	NA	NA	GO:0008233;	NA	NA
GWHGABGR003698	0.276667	1.53	2.4673	0.000252919	0.00233654	Up	uncharacterized protein LOC101745862 isoform X1 [Bombyx mori]	NA	NA	NA	NA	NA
GWHGABGR003709	123.467	46.2833	-1.4156	7.37483e-05	0.000812281	Down	uncharacterized protein LOC106119353 [Papilio xuthus] gt;gi|910332738|ref|XP_013169733.1| PREDICTED: uncharacterized protein LOC106119353 [Papilio xuthus]	NA	NA	NA	NA	NA
GWHGABGR003744	39.3967	15.1467	-1.3791	9.53269e-05	0.00101058	Down	Alpha [Danaus plexippus]	K14464 FUT-1, FucTC; alpha-1,3-fucosyltransferase [EC:2.4.1.-]	ko00513:Various types of N-glycan biosynthesis;	NA	NA	NA
GWHGABGR003767	14.64	5.67667	-1.3668	0.000678064	0.00543078	Down	bumetanide-sensitive sodium-(potassium)-chloride cotransporter-like, partial [Bombyx mori]	K10951 SLC12A2, NKCC1; solute carrier family 12 (sodium/potassium/chloride transporter), member 2	ko04970:Salivary secretion;ko04972:Pancreatic secretion;ko05110:Vibrio cholerae infection;ko01009:Protein phosphatases and associated proteins;ko02000:Transporters;	NA	NA	NA
GWHGABGR003768	52.4233	20.6567	-1.3436	0.00152634	0.0106405	Down	Full=Bumetanide-sensitive sodium-(potassium)-chloride cotransporter; AltName: Full=Na-K-CL symporter gt;gi|596076|gb|AAA75600.1| bumetanide sensitive NaK2Cl cotransporter [Manduca sexta]	K10951 SLC12A2, NKCC1; solute carrier family 12 (sodium/potassium/chloride transporter), member 2	ko04970:Salivary secretion;ko04972:Pancreatic secretion;ko05110:Vibrio cholerae infection;ko01009:Protein phosphatases and associated proteins;ko02000:Transporters;	GO:0015377;	GO:0006813;GO:0006814;GO:1902476;	GO:0016021;
GWHGABGR003776	7.41333	92.8533	3.6468	3.30247e-41	2.72919e-38	Up	synaptic vesicle glycoprotein 2B-like [Bombyx mori] gt;gi|512920412|ref|XP_004929626.1| PREDICTED: synaptic vesicle glycoprotein 2B-like [Bombyx mori]	K06258 SV2; MFS transporter, VNT family, synaptic vesicle glycoprotein 2	ko04512:ECM-receptor interaction;ko02000:Transporters;	GO:0005215;	GO:0055085;	GO:0016021;
GWHGABGR003789	1.20667	5.71333	2.2433	0.00903928	0.0457144	Up	lachesin-like [Bombyx mori]	K06774 HNT; neurotrimin	ko04515:Cell adhesion molecules;	NA	NA	NA
GWHGABGR003793	1.45333	0.243333	-2.5784	0.000493804	0.00413345	Down	lipase [Helicoverpa armigera]	K14073 PNLIP, PL; pancreatic triacylglycerol lipase [EC:3.1.1.3]	ko00561:Glycerolipid metabolism;ko04972:Pancreatic secretion;ko04975:Fat digestion and absorption;ko04977:Vitamin digestion and absorption;	GO:0052689;	NA	GO:0005576;
GWHGABGR003795	0.001	2.61	11.3498	6.88807e-07	1.2194e-05	Up	lipase [Helicoverpa armigera]	NA	NA	GO:0052689;	NA	GO:0005576;
GWHGABGR003804	22.06	64.85	1.5557	4.04151e-12	1.68917e-10	Up	domain-containing protein, partial [Manduca sexta]	NA	NA	GO:0005215;	GO:0006810;	GO:0005622;
GWHGABGR003817	1.14333	4.98	2.1229	7.72346e-08	1.64426e-06	Up	NA	NA	NA	NA	NA	NA
GWHGABGR003818	4.28	18.7333	2.1299	3.77909e-12	1.58678e-10	Up	uncharacterized protein LOC101735803 [Bombyx mori]	NA	NA	NA	NA	NA
GWHGABGR003822	22.7	10.9167	-1.0562	0.00104632	0.00785548	Down	G patch domain and KOW motifs-containing protein isoform X1 [Bombyx mori]	K13101 GPKOW; G patch domain and KOW motifs-containing protein	ko03041:Spliceosome;	NA	NA	NA
GWHGABGR003839	5.97333	0.886667	-2.7521	7.69224e-14	3.91744e-12	Down	protein RR-1 motif 21 precursor [Bombyx mori] gt;gi|23096118|dbj|BAC16225.1| cuticle protein [Bombyx mori]	NA	NA	NA	NA	NA
GWHGABGR003865	61.68	26.4967	-1.219	0.0092141	0.0464716	Down	uncharacterized protein LOC106130847 [Amyelois transitella]	NA	NA	NA	NA	NA
GWHGABGR003871	59.2167	24.09	-1.2976	0.000476085	0.00402751	Down	leucine-rich repeat protein 1 [Amyelois transitella]	K10348 LRR1, PPIL5; LRR-repeat protein 1	ko04121:Ubiquitin system;	NA	NA	NA
GWHGABGR003874	22.9033	47.0333	1.0381	1.07129e-05	0.000143849	Up	disintegrin and metalloproteinase with thrombospondin motifs 7 [Operophtera brumata]	NA	NA	NA	NA	NA
GWHGABGR003896	0.27	1.49333	2.4675	3.93081e-07	7.32986e-06	Up	organic cation transporter protein [Papilio xuthus]	K08202 SLC22A4_5, OCTN; MFS transporter, OCT family, solute carrier family 22 (organic cation transporter), member 4/5	ko05231:Choline metabolism in cancer;ko02000:Transporters;	NA	NA	NA
GWHGABGR003899	343.06	1350.84	1.9773	4.91006e-14	2.58753e-12	Up	A dehydrogenase [Bombyx mori] gt;gi|87248157|gb|ABD36131.1| hydroxyacyl-coenzyme A dehydrogenase [Bombyx mori]	K07515 HADHA; enoyl-CoA hydratase / long-chain 3-hydroxyacyl-CoA dehydrogenase [EC:4.2.1.17 1.1.1.211]	ko00640:Propanoate metabolism;ko00650:Butanoate metabolism;ko00062:Fatty acid elongation;ko00071:Fatty acid degradation;ko00280:Valine, leucine and isoleucine degradation;ko00310:Lysine degradation;ko00380:Tryptophan metabolism;ko00410:beta-Alanine metabolism;ko00627:Aminobenzoate degradation;ko00930:Caprolactam degradation;	GO:0003857;GO:0004300;	GO:0006635;	GO:0016507;
GWHGABGR003903	15.4533	65.85	2.0913	0.000223654	0.0021036	Up	probable nuclear hormone receptor HR38 [Amyelois transitella]	K08558 NR4A2, NURR1; nuclear receptor subfamily 4 group A member 2	ko04928:Parathyroid hormone synthesis, secretion and action;ko04925:Aldosterone synthesis and secretion;ko03000:Transcription factors;ko03310:Nuclear receptors;	GO:0003707;GO:0004879;GO:0008270;GO:0043565;	GO:0006355;GO:0030522;GO:0043401;	GO:0005634;
GWHGABGR003905	0.81	3.35	2.0482	0.000116323	0.00119891	Up	nuclear hormone receptor HR38 [Papilio xuthus]	NA	NA	NA	NA	NA
GWHGABGR003911	211.6	654.347	1.6287	2.43907e-05	0.000302901	Up	synthase 1 [Papilio xuthus]	K00698 CHS1; chitin synthase [EC:2.4.1.16]	ko00520:Amino sugar and nucleotide sugar metabolism;ko01003:Glycosyltransferases;	GO:0004100;	NA	GO:0016021;
GWHGABGR003912	186.237	545.957	1.5516	5.88314e-05	0.000661481	Up	synthase [Manduca sexta]	K00698 CHS1; chitin synthase [EC:2.4.1.16]	ko00520:Amino sugar and nucleotide sugar metabolism;ko01003:Glycosyltransferases;	GO:0004100;	NA	GO:0016021;
GWHGABGR003917	126.033	44.9333	-1.4879	0.000385467	0.00336285	Down	elongation factor E, partial [Papilio polytes]	K15182 RDBP, NELFE; negative elongation factor E	ko03021:Transcription machinery;	GO:0003746;	GO:0006355;GO:0006414;	GO:0032021;
GWHGABGR003918	9.78333	3.17667	-1.6228	0.000316773	0.00285677	Down	negative elongation factor E [Amyelois transitella]	NA	NA	NA	GO:0010467;GO:0034645;GO:0044238;GO:0044271;	NA
GWHGABGR003919	118.313	11.5567	-3.3558	0.00238051	0.0154461	Down	aromatic-L-amino-acid decarboxylase-like [Bombyx mori]	K01593 DDC, TDC; aromatic-L-amino-acid/L-tryptophan decarboxylase [EC:4.1.1.28 4.1.1.105]	ko00350:Tyrosine metabolism;ko00360:Phenylalanine metabolism;ko00380:Tryptophan metabolism;ko00901:Indole alkaloid biosynthesis;ko00950:Isoquinoline alkaloid biosynthesis;ko00965:Betalain biosynthesis;ko04728:Dopaminergic synapse;ko04726:Serotonergic synapse;ko04361:Axon regeneration;ko05030:Cocaine addiction;ko05031:Amphetamine addiction;ko05034:Alcoholism;ko04147:Exosome;	GO:0016831;GO:0030170;	GO:0006520;	NA
GWHGABGR003920	114.407	47.4233	-1.2705	0.00321651	0.0197833	Down	uncharacterized protein LOC106133563 isoform X1 [Amyelois transitella]	NA	NA	NA	NA	NA
GWHGABGR003925	21.97	9.25	-1.248	0.00122454	0.00894827	Down	protein PIH1D3 [Amyelois transitella]	K24253 DNAAF6, PIH1D3; dynein assembly factor 6, axonemal	ko04812:Cytoskeleton proteins;	NA	NA	NA
GWHGABGR003938	8.84667	42.5233	2.265	3.86055e-40	2.4203e-37	Up	homeotic protein spalt-major-like isoform X1 [Bombyx mori]	NA	NA	NA	NA	NA
GWHGABGR003939	18.3967	91.9167	2.3209	2.79369e-25	5.52087e-23	Up	spalt-like protein [Danaus plexippus]	K19871 SALL; sal-like protein	ko03036:Chromosome and associated proteins;	GO:0003676;GO:0046872;	NA	NA
GWHGABGR003940	0.323333	1.93	2.5775	5.33652e-08	1.17037e-06	Up	NA	NA	NA	NA	NA	NA
GWHGABGR003942	0.001	5.48667	12.4217	1.55949e-09	4.4721e-08	Up	protein KGM_03044 [Danaus plexippus]	NA	NA	NA	NA	NA
GWHGABGR003946	4086.97	28.47	-7.1654	3.35893e-31	1.15224e-28	Down	21 precursor [Bombyx mori] gt;gi|207339254|gb|ACI23616.1| osiris 21 [Bombyx mori]	NA	NA	NA	NA	GO:0016021;
GWHGABGR003964	97.9067	43.7167	-1.1632	0.00215497	0.0142212	Down	pyruvate kinase-like [Amyelois transitella]	K00873 PK, pyk; pyruvate kinase [EC:2.7.1.40]	ko00010:Glycolysis / Gluconeogenesis;ko00620:Pyruvate metabolism;ko00230:Purine metabolism;ko04922:Glucagon signaling pathway;ko05203:Viral carcinogenesis;ko05230:Central carbon metabolism in cancer;ko04930:Type II diabetes mellitus;ko05165:Human papillomavirus infection;ko04131:Membrane trafficking;ko04147:Exosome;	GO:0000287;GO:0004743;GO:0016301;GO:0030955;	GO:0006096;	NA
GWHGABGR003975	72.4467	34.62	-1.0653	0.000387036	0.0033733	Down	uncharacterized protein LOC106710665 [Papilio machaon]	K13710 ARHGEF7, PIXB; Rho guanine nucleotide exchange factor 7	ko04810:Regulation of actin cytoskeleton;ko05135:Yersinia infection;ko04131:Membrane trafficking;	NA	NA	NA
GWHGABGR003976	158.017	48.5167	-1.7035	0.000163154	0.00160689	Down	homocysteine S-methyltransferase isoform 1 [Danaus plexippus]	K00547 mmuM, BHMT2; homocysteine S-methyltransferase [EC:2.1.1.10]	ko00270:Cysteine and methionine metabolism;	NA	NA	NA
GWHGABGR003978	1.83667	0.496667	-1.8867	0.00267863	0.0169392	Down	protein KGM_03031 [Danaus plexippus]	K01273 DPEP; membrane dipeptidase [EC:3.4.13.19]	ko01002:Peptidases and inhibitors;ko04147:Exosome;ko00537:Glycosylphosphatidylinositol (GPI)-anchored proteins;	NA	NA	NA
GWHGABGR003996	91.81	28.52	-1.6867	0.000380673	0.00332901	Down	monocarboxylate transporter 12 [Papilio xuthus] gt;gi|930652322|gb|KPI94662.1| Monocarboxylate transporter 14 [Papilio xuthus]	K08190 SLC16A14; MFS transporter, MCT family, solute carrier family 16 (monocarboxylic acid transporters), member 14	ko02000:Transporters;	NA	NA	NA
GWHGABGR003997	80.3767	24.5933	-1.7085	0.00040911	0.00353855	Down	monocarboxylate transporter 13, partial [Plutella xylostella]	NA	NA	NA	NA	NA
GWHGABGR003999	20.4933	123.21	2.5879	9.05768e-51	1.49707e-47	Up	msta, isoform A [Papilio xuthus]	K11426 SMYD; [histone H3]-lysine4/36 N-trimethyltransferase SMYD	ko00310:Lysine degradation;ko03036:Chromosome and associated proteins;	NA	NA	NA
GWHGABGR004000	1.03	4.27	2.0516	2.00083e-09	5.64862e-08	Up	protein msta, isoform B-like isoform X1 [Amyelois transitella]	NA	NA	NA	NA	NA
GWHGABGR004015	0.656667	114.147	7.4415	1.59531e-46	1.70614e-43	Up	uncharacterized protein LOC106713330 [Papilio machaon] gt;gi|930672084|gb|KPJ12726.1| hypothetical protein RR48_02628 [Papilio machaon]	NA	NA	NA	NA	GO:0016020;
GWHGABGR004016	2.10333	6.00667	1.5139	4.86425e-08	1.07587e-06	Up	protein RR48_02627 [Papilio machaon]	NA	NA	GO:0046872;	NA	GO:0016021;
GWHGABGR004018	24.4633	11.2567	-1.1198	0.00471179	0.0268627	Down	metallophosphoesterase 1 [Amyelois transitella]	K23362 MPPE1, PGAP5; ethanolamine phosphate phosphodiesterase [EC:3.1.-.-]	ko04131:Membrane trafficking;	NA	NA	NA
GWHGABGR004046	335.893	75.8433	-2.1469	2.05171e-06	3.24366e-05	Down	proline-rich protein 2-like [Amyelois transitella] gt;gi|913304832|ref|XP_013182859.1| PREDICTED: proline-rich protein 2-like [Amyelois transitella]	K15623 SS18, SSXT, SYT; protein SSXT	ko05202:Transcriptional misregulation in cancer;	NA	NA	NA
GWHGABGR004047	54.6333	120.107	1.1365	4.54674e-30	1.35515e-27	Up	39S ribosomal protein L3, mitochondrial [Amyelois transitella]	K02906 RP-L3, MRPL3, rplC; large subunit ribosomal protein L3	ko03010:Ribosome;ko03011:Ribosome;	GO:0003735;	GO:0006412;	GO:0005840;
GWHGABGR004058	57.4933	22.7867	-1.3352	0.0089418	0.0452824	Down	hydrocephalus-inducing protein-like [Amyelois transitella]	K17570 HYDIN; hydrocephalus-inducing protein	ko01009:Protein phosphatases and associated proteins;	NA	NA	NA
GWHGABGR004059	70.8	25.6067	-1.4672	0.000916504	0.00701598	Down	hydrocephalus-inducing protein homolog [Bombyx mori]	K17570 HYDIN; hydrocephalus-inducing protein	ko01009:Protein phosphatases and associated proteins;	NA	NA	NA
GWHGABGR004073	285.79	726.54	1.3461	9.45909e-11	3.39203e-09	Up	hemocyte protein-glutamine gamma-glutamyltransferase-like [Amyelois transitella]	K05619 TGM1; transglutaminase 1 [EC:2.3.2.13]	ko99980:Enzymes with EC numbers;	GO:0003810;	GO:0018149;	NA
GWHGABGR004078	47.38	10.7133	-2.1449	2.08773e-09	5.84854e-08	Down	annulin isoform X1 [Plutella xylostella]	NA	NA	NA	NA	NA
GWHGABGR004096	8.62	1.14	-2.9187	2.9469e-05	0.000358858	Down	uncharacterized protein LOC101738994 [Bombyx mori]	NA	NA	NA	NA	GO:0016021;
GWHGABGR004112	0.373333	4.89333	3.7123	7.84692e-06	0.000109238	Up	NA	NA	NA	NA	NA	NA
GWHGABGR004121	84.5667	31.62	-1.4193	3.37562e-05	0.000405097	Down	uncharacterized protein LOC101741263 isoform X1 [Bombyx mori]	NA	NA	NA	NA	GO:0016021;
GWHGABGR004133	29.4333	11.66	-1.3359	0.00415666	0.0243232	Down	uncharacterized protein LOC106133644 [Amyelois transitella]	NA	NA	NA	NA	NA
GWHGABGR004150	12.01	5.87333	-1.032	0.00514988	0.0288092	Down	signal transducing adapter molecule 2 [Bombyx mori]	K04705 STAM; signal transducing adaptor molecule	ko04630:JAK-STAT signaling pathway;ko04144:Endocytosis;ko04131:Membrane trafficking;	NA	NA	NA
GWHGABGR004156	18.5433	7.05333	-1.3945	0.00835739	0.0429104	Down	signal transducing adapter molecule 2 [Bombyx mori]	K04705 STAM; signal transducing adaptor molecule	ko04630:JAK-STAT signaling pathway;ko04144:Endocytosis;ko04131:Membrane trafficking;	NA	NA	NA
GWHGABGR004163	31.16	11.4167	-1.4486	0.00639822	0.0344058	Down	uncharacterized protein LOC101741863 [Bombyx mori]	NA	NA	NA	NA	NA
GWHGABGR004167	0.956667	2.53333	1.4049	0.000105692	0.00110818	Up	arrestin homolog [Bombyx mori]	NA	NA	NA	GO:0007165;	NA
GWHGABGR004168	4.86	17.4867	1.8472	8.7872e-16	5.87353e-14	Up	arrestin homolog [Bombyx mori]	K13808 ARR1; arrestin-1	ko99995:Signaling proteins;	NA	GO:0007165;	NA
GWHGABGR004202	4.71	1.47	-1.6799	0.000158112	0.0015623	Down	protein abrupt-like isoform X2 [Bombyx mori]	NA	NA	NA	NA	NA
GWHGABGR004203	6.06	2.71667	-1.1575	0.00299495	0.01863	Down	abrupt [Operophtera brumata]	NA	NA	NA	NA	NA
GWHGABGR004240	0.0566667	4.39667	6.2778	4.51893e-09	1.1959e-07	Up	uncharacterized protein LOC106719268 [Papilio machaon]	NA	NA	NA	NA	NA
GWHGABGR004262	7.35667	3.39667	-1.1149	0.00477981	0.0271836	Down	protein KGM_12669 [Danaus plexippus]	K02098 SPIR; spire	ko04320:Dorso-ventral axis formation;	NA	NA	NA
GWHGABGR004264	121.357	528.677	2.1231	1.38644e-23	2.31255e-21	Up	c reductase [Bombyx mori] gt;gi|98990259|gb|ABF60225.1| ubiquinol-cytochrome c reductase [Bombyx mori]	K00411 UQCRFS1, RIP1, petA; ubiquinol-cytochrome c reductase iron-sulfur subunit [EC:7.1.1.8]	ko00190:Oxidative phosphorylation;ko02020:Two-component system;ko04260:Cardiac muscle contraction;ko04714:Thermogenesis;ko05010:Alzheimer disease;ko05012:Parkinson disease;ko05014:Amyotrophic lateral sclerosis;ko05016:Huntington disease;ko04932:Non-alcoholic fatty liver disease;	GO:0008121;GO:0046872;GO:0051537;	GO:0055114;GO:1902600;	GO:0005743;GO:0070469;
GWHGABGR004274	0.0366667	0.706667	4.2685	0.000173853	0.00169209	Up	protein RR-2 motif 59-like protein [Antheraea yamamai]	NA	NA	GO:0042302;	NA	NA
GWHGABGR004275	0.546667	14.1333	4.6923	2.3776e-16	1.70186e-14	Up	protein RR-2 motif 59-like protein [Antheraea yamamai]	NA	NA	GO:0042302;	NA	NA
GWHGABGR004279	11.9467	53.0067	2.1496	0.00177614	0.0121353	Up	cuticle protein-like [Papilio xuthus]	NA	NA	GO:0042302;	NA	NA
GWHGABGR004308	13.5667	35.8433	1.4016	2.29221e-07	4.49564e-06	Up	protein-like protein [Bombyx mori]	NA	NA	GO:0005509;GO:0052591;	GO:0006072;GO:0055114;	GO:0009331;
GWHGABGR004309	39.93	110.973	1.4747	2.04866e-08	4.84641e-07	Up	dehydrogenase isoform 1 [Bombyx mori] gt;gi|256368051|gb|ABM46603.2| glycerol-3-phosphate dehydrogenase [Bombyx mori] gt;gi|259129673|gb|ACV95336.1| glycerol-3-phosphate dehydrogenase [Bombyx mori] gt;gi|259129675|gb|ACV95337.1| glycerol-3-phosphate dehydrogenase [Bombyx mori]	K00111 glpA, glpD; glycerol-3-phosphate dehydrogenase [EC:1.1.5.3]	ko00564:Glycerophospholipid metabolism;	GO:0005509;GO:0052591;	GO:0006072;GO:0055114;	GO:0009331;
GWHGABGR004312	0.896667	2.59	1.5303	0.00156438	0.0108765	Up	tetratricopeptide repeat protein 25 [Bombyx mori]	K24254 TTC25; tetratricopeptide repeat protein 25	ko03036:Chromosome and associated proteins;	NA	NA	NA
GWHGABGR004316	53.3133	14.8733	-1.8418	0.00273825	0.0172389	Down	venom serine carboxypeptidase-like [Papilio machaon]	K09645 CPVL; vitellogenic carboxypeptidase-like protein [EC:3.4.16.-]	ko01002:Peptidases and inhibitors;	GO:0004180;	NA	GO:0016020;
GWHGABGR004323	100.26	239.067	1.2537	4.62944e-09	1.22159e-07	Up	myosin-VIIa [Papilio polytes] gt;gi|909557405|ref|XP_013133669.1| PREDICTED: myosin-VIIa [Papilio polytes] gt;gi|909557407|ref|XP_013133670.1| PREDICTED: myosin-VIIa [Papilio polytes]	K10359 MYO7A, USH1B; myosin VIIa	ko04131:Membrane trafficking;ko03036:Chromosome and associated proteins;ko04812:Cytoskeleton proteins;	GO:0003774;GO:0003779;GO:0005524;	NA	GO:0016459;
GWHGABGR004341	47.4633	21.0467	-1.1732	0.00512137	0.0287205	Down	uncharacterized protein LOC106143601 [Amyelois transitella]	NA	NA	NA	NA	NA
GWHGABGR004342	126.63	8	-3.9845	1.08521e-24	1.97303e-22	Down	villin-like protein quail [Amyelois transitella]	K05761 VIL1; villin 1	ko04812:Cytoskeleton proteins;	NA	NA	NA
GWHGABGR004343	1.48333	0.07	-4.4053	2.5126e-06	3.89335e-05	Down	villin-like protein quail [Amyelois transitella]	NA	NA	NA	NA	NA
GWHGABGR004353	60.34	123.54	1.0338	1.58985e-15	1.03232e-13	Up	leucine-rich repeat and immunoglobulin-like domain-containing nogo receptor-interacting protein 1 [Amyelois transitella]	NA	NA	GO:0004180;	GO:0006508;	GO:0016021;
GWHGABGR004365	14.1433	50.0733	1.8239	1.65075e-09	4.71892e-08	Up	alpha-tocopherol transfer protein-like isoform X1 [Amyelois transitella]	NA	NA	GO:0005215;	GO:0006810;	GO:0005622;
GWHGABGR004366	27.1833	83.1233	1.6125	0.000612427	0.00496412	Up	domain-containing protein, partial [Manduca sexta]	NA	NA	GO:0005215;	GO:0006810;	GO:0005622;
GWHGABGR004374	5.19	1.74333	-1.5739	0.00142157	0.0100527	Down	uncharacterized protein LOC106143593 [Amyelois transitella]	NA	NA	NA	NA	NA
GWHGABGR004377	193.083	595.007	1.6237	1.82624e-18	1.61965e-16	Up	secretion-regulating guanine nucleotide exchange factor isoform X1 [Bombyx mori] gt;gi|827557670|ref|XP_012550063.1| PREDICTED: secretion-regulating guanine nucleotide exchange factor isoform X2 [Bombyx mori]	K15421 SERGEF; secretion-regulating guanine nucleotide exchange factor	ko99993:Cell motility;	NA	GO:0050709;	NA
GWHGABGR004387	228.757	753.447	1.7197	0.00972697	0.0485174	Up	probable serine/threonine-protein kinase tsuA isoform X1 [Bombyx mori]	NA	NA	NA	NA	NA
GWHGABGR004390	40.4667	139.643	1.7869	0.000155746	0.00154564	Up	[Heliconius erato]	NA	NA	NA	NA	NA
GWHGABGR004392	674.87	24.26	-4.798	4.65636e-16	3.21891e-14	Down	uncharacterized protein LOC106131837 [Amyelois transitella]	NA	NA	NA	NA	NA
GWHGABGR004394	147.997	408.34	1.4642	3.64319e-24	6.13304e-22	Up	dehydrogenase [Bombyx mori] gt;gi|22135550|gb|AAM93255.1| dihydrolipoamide dehydrogenase [Bombyx mori]	K00382 DLD, lpd, pdhD; dihydrolipoamide dehydrogenase [EC:1.8.1.4]	ko00010:Glycolysis / Gluconeogenesis;ko00020:Citrate cycle (TCA cycle);ko00620:Pyruvate metabolism;ko00630:Glyoxylate and dicarboxylate metabolism;ko00640:Propanoate metabolism;ko00260:Glycine, serine and threonine metabolism;ko00280:Valine, leucine and isoleucine degradation;ko00310:Lysine degradation;ko00380:Tryptophan metabolism;ko04147:Exosome;	GO:0004148;GO:0050660;	GO:0006096;GO:0045454;GO:0055114;	GO:0005739;
GWHGABGR004402	213.787	29.4567	-2.8595	4.07082e-07	7.57539e-06	Down	uncharacterized protein LOC101739091 isoform X1 [Bombyx mori]	K16831 BORA; protein aurora borealis	ko03036:Chromosome and associated proteins;	NA	NA	NA
GWHGABGR004403	59.0567	168.653	1.5139	4.04174e-20	4.50815e-18	Up	protein kinase II [Helicoverpa armigera]	K04515 CAMK2; calcium/calmodulin-dependent protein kinase (CaM kinase) II [EC:2.7.11.17]	ko04012:ErbB signaling pathway;ko04310:Wnt signaling pathway;ko04066:HIF-1 signaling pathway;ko04020:Calcium signaling pathway;ko04024:cAMP signaling pathway;ko04114:Oocyte meiosis;ko04217:Necroptosis;ko04911:Insulin secretion;ko04922:Glucagon signaling pathway;ko04912:GnRH signaling pathway;ko04921:Oxytocin signaling pathway;ko04916:Melanogenesis;ko04925:Aldosterone synthesis and secretion;ko042…	GO:0004683;GO:0005516;GO:0005524;	GO:0006468;	NA
GWHGABGR004407	74.0167	8.57667	-3.1094	1.86325e-05	0.000238226	Down	uncharacterized protein LOC106714961 isoform X2 [Papilio machaon]	NA	NA	NA	NA	NA
GWHGABGR004413	36.0733	121.757	1.755	2.5672e-09	7.08259e-08	Up	multiple inositol polyphosphate phosphatase, partial [Operophtera brumata]	K03103 MINPP1; multiple inositol-polyphosphate phosphatase / 2,3-bisphosphoglycerate 3-phosphatase [EC:3.1.3.62 3.1.3.80]	ko00010:Glycolysis / Gluconeogenesis;ko00562:Inositol phosphate metabolism;	NA	NA	NA
GWHGABGR004416	0.616667	4.03	2.7082	7.65628e-09	1.96055e-07	Up	uncharacterized protein LOC101740982 [Bombyx mori]	NA	NA	NA	NA	NA
GWHGABGR004445	247.523	79.6867	-1.6352	7.91301e-15	4.62593e-13	Down	glycine dehydrogenase (decarboxylating), mitochondrial isoform X1 [Bombyx mori]	K00281 GLDC, gcvP; glycine dehydrogenase [EC:1.4.4.2]	ko00630:Glyoxylate and dicarboxylate metabolism;ko00260:Glycine, serine and threonine metabolism;	NA	NA	NA
GWHGABGR004446	357.133	157.323	-1.1827	0.00706814	0.0373238	Down	phosphoribosylformylglycinamidine synthase [Bombyx mori]	K01952 PFAS, purL; phosphoribosylformylglycinamidine synthase [EC:6.3.5.3]	ko00230:Purine metabolism;	GO:0004642;	GO:0006189;	NA
GWHGABGR004456	56.5967	21.7667	-1.3786	0.00245507	0.0158226	Down	uncharacterized protein LOC101747142 [Bombyx mori]	NA	NA	NA	NA	NA
GWHGABGR004474	44.1933	15.9	-1.4748	0.00276088	0.0173627	Down	PR domain zinc finger protein 1 [Bombyx mori] gt;gi|827559723|ref|XP_012550838.1| PREDICTED: PR domain zinc finger protein 1 [Bombyx mori]	NA	NA	NA	NA	NA
GWHGABGR004475	4.03667	9.32333	1.2077	8.34922e-11	3.02385e-09	Up	synthase 4-like [Papilio machaon]	K09228 KRAB; KRAB domain-containing zinc finger protein	ko05168:Herpes simplex virus 1 infection;ko03000:Transcription factors;	NA	NA	NA
GWHGABGR004482	7.86333	0.623333	-3.6571	3.13947e-05	0.00037926	Down	uncharacterized protein LOC106714766 [Papilio machaon]	NA	NA	NA	NA	NA
GWHGABGR004491	0.38	1.48667	1.968	0.00771362	0.0401838	Up	protein RR-1 motif 40 precursor [Bombyx mori] gt;gi|223671182|tpd|FAA00543.1| TPA: putative cuticle protein [Bombyx mori]	NA	NA	NA	NA	NA
GWHGABGR004492	0.03	1.92667	6.005	1.99081e-06	3.16666e-05	Up	larval cuticle protein LCP-22-like [Amyelois transitella]	NA	NA	GO:0042302;	NA	NA
GWHGABGR004493	233.33	2123.37	3.1859	0.000407142	0.00352703	Up	protein RR-1 motif 37 precursor [Bombyx mori] gt;gi|223671176|tpd|FAA00540.1| TPA: putative cuticle protein [Bombyx mori]	NA	NA	NA	NA	NA
GWHGABGR004499	1.32333	0.17	-2.9606	0.00384162	0.022815	Down	structural glycoprotein SgAbd-5 [Papilio xuthus]	NA	NA	NA	NA	NA
GWHGABGR004511	32.9267	16.45	-1.0012	0.00461306	0.0264491	Down	uncharacterized protein LOC106125309 [Papilio xuthus]	K09407 FOXN; forkhead box protein N	ko03000:Transcription factors;	NA	NA	NA
GWHGABGR004514	185.517	32.4333	-2.516	0.00109743	0.00817382	Down	bifunctional heparan sulfate N-deacetylase/N-sulfotransferase [Bombyx mori] gt;gi|827559625|ref|XP_012550804.1| PREDICTED: bifunctional heparan sulfate N-deacetylase/N-sulfotransferase [Bombyx mori]	K02577 NDST2; heparan sulfate N-deacetylase/N-sulfotransferase NDST2 [EC:3.1.1.- 2.8.2.-]	ko00534:Glycosaminoglycan biosynthesis - heparan sulfate / heparin;ko01003:Glycosyltransferases;	NA	NA	NA
GWHGABGR004515	3.96333	0.78	-2.3452	0.00750847	0.0392829	Down	NA	NA	NA	NA	NA	NA
GWHGABGR004518	29.7233	60.2533	1.0194	9.43339e-21	1.0855e-18	Up	39S ribosomal protein L47, mitochondrial [Bombyx mori]	K17428 MRPL47, NCM1; large subunit ribosomal protein L47	ko03011:Ribosome;	GO:0003735;	GO:0006412;	GO:0005761;
GWHGABGR004520	0.713333	9.31	3.7061	2.59247e-12	1.11164e-10	Up	protein RR-2 motif 130 [Antheraea pernyi]	NA	NA	GO:0042302;	NA	NA
GWHGABGR004523	443.087	5579.35	3.6544	3.11719e-05	0.000377321	Up	cuticle protein 8-like [Plutella xylostella]	NA	NA	GO:0042302;	NA	NA
GWHGABGR004525	0.846667	74.74	6.4639	6.44404e-21	7.60773e-19	Up	cuticle protein 19 [Plutella xylostella]	NA	NA	NA	NA	NA
GWHGABGR004527	25.3133	96.6767	1.9333	9.7882e-08	2.01539e-06	Up	uncharacterized protein LOC101745594 [Bombyx mori]	NA	NA	NA	NA	NA
GWHGABGR004538	0.0933333	1.27333	3.7701	3.50509e-05	0.000418149	Up	protein 8 [Papilio machaon]	NA	NA	NA	NA	NA
GWHGABGR004546	0.0233333	0.91	5.2854	3.96477e-05	0.000465055	Up	adult cuticle protein [Danaus plexippus]	NA	NA	NA	NA	NA
GWHGABGR004547	0.13	2.87	4.4645	0.000670645	0.00538084	Up	cuticular protein RR-2 motif 113 isoform X1 [Bombyx mori]	NA	NA	NA	NA	NA
GWHGABGR004550	0.0866667	0.696667	3.0069	0.000239017	0.00222394	Up	protein PxutCPR103c [Papilio xuthus]	NA	NA	NA	NA	NA
GWHGABGR004551	0.646667	3.92333	2.601	3.8408e-05	0.000453145	Up	putative cuticle protein [Bombyx mori]	NA	NA	NA	NA	NA
GWHGABGR004552	0.001	0.31	8.2761	0.00130916	0.00943771	Up	protein RR-2 motif 100 precursor [Bombyx mori] gt;gi|223671302|tpd|FAA00603.1| TPA: putative cuticle protein [Bombyx mori]	NA	NA	GO:0042302;	NA	NA
GWHGABGR004555	1.11	12.0967	3.446	1.1385e-30	3.69625e-28	Up	protein RR-2 motif 96 precursor [Bombyx mori] gt;gi|827559486|ref|XP_012550756.1| PREDICTED: cuticle protein 8-like [Bombyx mori] gt;gi|223671294|tpd|FAA00599.1| TPA: putative cuticle protein [Bombyx mori]	NA	NA	NA	NA	NA
GWHGABGR004556	1.76333	13.0033	2.8825	7.92388e-07	1.37335e-05	Up	protein RR-2 motif 96 precursor [Bombyx mori] gt;gi|827559486|ref|XP_012550756.1| PREDICTED: cuticle protein 8-like [Bombyx mori] gt;gi|223671294|tpd|FAA00599.1| TPA: putative cuticle protein [Bombyx mori]	NA	NA	NA	NA	NA
GWHGABGR004557	0.0866667	0.823333	3.2479	0.00426206	0.024844	Up	protein RR-2 motif 96 precursor [Bombyx mori] gt;gi|827559486|ref|XP_012550756.1| PREDICTED: cuticle protein 8-like [Bombyx mori] gt;gi|223671294|tpd|FAA00599.1| TPA: putative cuticle protein [Bombyx mori]	NA	NA	GO:0042302;	NA	NA
GWHGABGR004558	0.386667	4.01667	3.3768	1.64198e-07	3.29501e-06	Up	protein RR-2 motif 96 precursor [Bombyx mori] gt;gi|827559486|ref|XP_012550756.1| PREDICTED: cuticle protein 8-like [Bombyx mori] gt;gi|223671294|tpd|FAA00599.1| TPA: putative cuticle protein [Bombyx mori]	NA	NA	GO:0042302;	NA	NA
GWHGABGR004559	3.6	40.0833	3.4769	9.3622e-09	2.35754e-07	Up	protein RR-2 motif 97 precursor [Bombyx mori] gt;gi|223671296|tpd|FAA00600.1| TPA: putative cuticle protein [Bombyx mori]	NA	NA	GO:0042302;	NA	NA
GWHGABGR004578	10.6867	3696.39	8.4342	4.05379e-10	1.30677e-08	Up	protein 19.8 [Papilio xuthus]	NA	NA	NA	NA	NA
GWHGABGR004584	13.5267	2.66333	-2.3445	0.000381416	0.0033339	Down	inhibitor 5 [Lonomia obliqua]	NA	NA	GO:0008233;	GO:0006508;	NA
GWHGABGR004590	0.001	0.463333	8.8559	4.46138e-05	0.000515982	Up	finger DNA binding protein [Operophtera brumata]	NA	NA	NA	NA	NA
GWHGABGR004615	63.5867	11.9	-2.4178	0.00264044	0.0167618	Down	shock protein 70-2 [Antheraea pernyi]	K03283 HSPA1s; heat shock 70kDa protein 1/2/6/8	ko03040:Spliceosome;ko04141:Protein processing in endoplasmic reticulum;ko04010:MAPK signaling pathway;ko04144:Endocytosis;ko04612:Antigen processing and presentation;ko04915:Estrogen signaling pathway;ko04213:Longevity regulating pathway - multiple species;ko05020:Prion diseases;ko05134:Legionellosis;ko05162:Measles;ko05145:Toxoplasmosis;ko01009:Protein phosphatases and associated proteins;ko030…	GO:0005524;	NA	NA
GWHGABGR004616	50	7.83333	-2.6742	9.16232e-06	0.000125248	Down	shock protein 70-2 [Antheraea pernyi]	K03283 HSPA1s; heat shock 70kDa protein 1/2/6/8	ko03040:Spliceosome;ko04141:Protein processing in endoplasmic reticulum;ko04010:MAPK signaling pathway;ko04144:Endocytosis;ko04612:Antigen processing and presentation;ko04915:Estrogen signaling pathway;ko04213:Longevity regulating pathway - multiple species;ko05020:Prion diseases;ko05134:Legionellosis;ko05162:Measles;ko05145:Toxoplasmosis;ko01009:Protein phosphatases and associated proteins;ko030…	GO:0005524;	NA	NA
GWHGABGR004631	7.39	15.0133	1.0226	3.39085e-09	9.20135e-08	Up	facilitated trehalose transporter Tret1-like [Papilio polytes]	NA	NA	NA	NA	NA
GWHGABGR004634	28.9967	258.74	3.1575	3.92917e-05	0.000462072	Up	general odorant-binding protein 70 [Bombyx mori]	NA	NA	GO:0005549;	NA	NA
GWHGABGR004635	0.1	4.02667	5.3315	1.68487e-06	2.73018e-05	Up	cuticular protein RR-1 motif 47 isoform X1 [Bombyx mori]	NA	NA	NA	NA	NA
GWHGABGR004646	238.21	22.48	-3.4055	1.9586e-10	6.69349e-09	Down	protein KGM_13043 [Danaus plexippus]	K13172 SRRM2, SRM300; serine/arginine repetitive matrix protein 2	ko03041:Spliceosome;	NA	NA	NA
GWHGABGR004650	1207.57	303.977	-1.9901	5.07914e-06	7.31146e-05	Down	calcyphosin-like [Papilio xuthus]	NA	NA	NA	NA	NA
GWHGABGR004652	49.7033	7.57667	-2.7137	4.19559e-05	0.000488975	Down	protein KGM_13035 [Danaus plexippus]	NA	NA	NA	NA	NA
GWHGABGR004654	73.5067	21.5033	-1.7733	4.80938e-05	0.000550625	Down	uncharacterized protein LOC101745587 [Bombyx mori]	NA	NA	NA	NA	NA
GWHGABGR004669	8.4	1.53667	-2.4506	3.12731e-05	0.000378043	Down	uncharacterized protein LOC106143533 [Amyelois transitella]	NA	NA	NA	NA	NA
GWHGABGR004670	2.62333	0.58	-2.1773	0.00297379	0.0185159	Down	uncharacterized protein LOC106125285 isoform X1 [Papilio xuthus]	NA	NA	NA	NA	NA
GWHGABGR004671	70.68	168.847	1.2563	0.00022689	0.00212743	Up	four and a half lim domains-containing protein [Operophtera brumata]	K14380 FHL2; four and a half LIM domains protein 2	ko04380:Osteoclast differentiation;	GO:0008270;	NA	NA
GWHGABGR004682	4.15	13.9	1.7439	0.000801493	0.00624869	Up	decaprenyl-diphosphate synthase subunit 2 [Bombyx mori]	NA	NA	NA	NA	NA
GWHGABGR004684	6.13333	21.65	1.8196	0.000317748	0.00286291	Up	decaprenyl-diphosphate synthase subunit 2 [Amyelois transitella]	K12505 PDSS2; decaprenyl-diphosphate synthase subunit 2 [EC:2.5.1.91]	ko00900:Terpenoid backbone biosynthesis;ko01006:Prenyltransferases;	NA	NA	NA
GWHGABGR004695	8.84	37.3567	2.0792	0.000367089	0.00323042	Up	uncharacterized protein LOC101741202 [Bombyx mori]	NA	NA	NA	NA	NA
GWHGABGR004701	0.136667	0.676667	2.3078	0.00790029	0.0409684	Up	catalase-like [Bombyx mori]	K03781 katE, CAT, catB, srpA; catalase [EC:1.11.1.6]	ko00630:Glyoxylate and dicarboxylate metabolism;ko00380:Tryptophan metabolism;ko04016:MAPK signaling pathway - plant;ko04011:MAPK signaling pathway - yeast;ko04068:FoxO signaling pathway;ko04146:Peroxisome;ko04211:Longevity regulating pathway;ko04212:Longevity regulating pathway - worm;ko04213:Longevity regulating pathway - multiple species;ko05014:Amyotrophic lateral sclerosis;	GO:0004096;GO:0020037;GO:0046872;	GO:0006979;GO:0055114;GO:0098869;	NA
GWHGABGR004702	0.183333	526.883	11.4888	1.17329e-50	1.77763e-47	Up	catalase-like [Bombyx mori]	NA	NA	GO:0005488;	GO:0050896;	NA
GWHGABGR004716	0.53	1.54	1.5389	0.00011319	0.0011706	Up	protein vestigial isoform X1 [Bombyx mori] gt;gi|827546365|ref|XP_012545612.1| PREDICTED: protein vestigial isoform X1 [Bombyx mori]	NA	NA	NA	NA	NA
GWHGABGR004718	1.68667	4.6	1.4475	0.000118406	0.00121762	Up	NA	NA	NA	NA	NA	NA
GWHGABGR004778	7.75	3.85333	-1.0081	0.00306259	0.0189584	Down	netrin receptor UNC5C-like isoform X1 [Bombyx mori]	K07521 UNC5; netrin receptor unc-5	ko04360:Axon guidance;	NA	NA	NA
GWHGABGR004813	2.8	54.8933	4.2931	5.12905e-06	7.37164e-05	Up	protein TERMINAL FLOWER 1-like [Bombyx mori]	K06910 PEBP1, TFS1; phosphatidylethanolamine-binding protein	ko01002:Peptidases and inhibitors;	NA	NA	NA
GWHGABGR004835	145.753	389.77	1.4191	2.05806e-09	5.79125e-08	Up	transporting ATP synthase O subunit [Antheraea yamamai]	K02137 ATPeF0O, ATP5O, ATP5; F-type H+-transporting ATPase subunit O	ko00190:Oxidative phosphorylation;ko04714:Thermogenesis;ko05010:Alzheimer disease;ko05012:Parkinson disease;ko05014:Amyotrophic lateral sclerosis;ko05016:Huntington disease;	GO:0046933;	GO:0015986;	NA
GWHGABGR004867	21.58	8.99	-1.2633	2.25564e-06	3.53099e-05	Down	protein toll [Amyelois transitella]	NA	NA	NA	GO:0007165;	GO:0016021;
GWHGABGR004886	10.3967	2.72333	-1.9327	0.000682826	0.00545571	Down	organic cation transporter protein-like [Bombyx mori]	K08200 SLC22A3, OCT3; MFS transporter, OCT family, solute carrier family 22 (organic cation transporter), member 3	ko05231:Choline metabolism in cancer;ko02000:Transporters;	NA	NA	NA
GWHGABGR004896	248.95	98.6067	-1.3361	2.1736e-05	0.000273104	Down	ribosome production factor 2 homolog [Papilio xuthus]	K14847 RPF2; ribosome production factor 2	ko03009:Ribosome biogenesis;	NA	NA	NA
GWHGABGR004912	0.71	6.78667	3.2568	1.71304e-15	1.10443e-13	Up	protein KGM_18682 [Danaus plexippus]	NA	NA	NA	NA	NA
GWHGABGR004913	30.6033	258.9	3.0806	4.22094e-22	5.90315e-20	Up	D-beta-hydroxybutyrate dehydrogenase, mitochondrial-like [Bombyx mori]	K00019 E1.1.1.30, bdh; 3-hydroxybutyrate dehydrogenase [EC:1.1.1.30]	ko00650:Butanoate metabolism;ko00072:Synthesis and degradation of ketone bodies;	NA	NA	NA
GWHGABGR004933	46.45	2.41	-4.2686	1.52662e-12	6.72044e-11	Down	organic cation transporter-like protein [Bombyx mori]	NA	NA	GO:0022857;	GO:0055085;	GO:0016021;
GWHGABGR004934	22.25	1.49333	-3.8972	2.01278e-10	6.85286e-09	Down	organic cation transporter-like protein [Bombyx mori]	NA	NA	GO:0022857;	GO:0055085;	GO:0016021;
GWHGABGR004937	0.72	0.0266667	-4.7549	0.00601688	0.0327916	Down	circadian clock-controlled protein-like [Bombyx mori]	NA	NA	NA	NA	NA
GWHGABGR004953	2.63667	0.456667	-2.5295	9.6703e-06	0.000131304	Down	NA	NA	NA	NA	NA	NA
GWHGABGR004957	7.38667	2.1	-1.8145	0.00838835	0.0430572	Down	glutathione S-transferase 1-5 [Spodoptera litura]	K00799 GST, gst; glutathione S-transferase [EC:2.5.1.18]	ko00480:Glutathione metabolism;ko00980:Metabolism of xenobiotics by cytochrome P450;ko00982:Drug metabolism - cytochrome P450;ko00983:Drug metabolism - other enzymes;ko04212:Longevity regulating pathway - worm;ko05200:Pathways in cancer;ko05204:Chemical carcinogenesis;ko05225:Hepatocellular carcinoma;ko05418:Fluid shear stress and atherosclerosis;ko01524:Platinum drug resistance;ko02000:Transport…	GO:0016740;	NA	GO:0016021;
GWHGABGR004970	2.19	0.746667	-1.5524	0.00249544	0.016009	Down	lipase 3-like [Papilio polytes]	K01052 LIPA; lysosomal acid lipase/cholesteryl ester hydrolase [EC:3.1.1.13]	ko00100:Steroid biosynthesis;ko04142:Lysosome;ko04979:Cholesterol metabolism;	NA	NA	NA
GWHGABGR004983	98.8367	18.4567	-2.4209	3.28725e-07	6.24509e-06	Down	putative leucine-rich repeat-containing protein DDB_G0290503 [Amyelois transitella]	NA	NA	NA	NA	NA
GWHGABGR004984	30.0633	91.9533	1.6129	3.42513e-16	2.40433e-14	Up	spondin-1-like isoform X1 [Bombyx mori]	NA	NA	NA	NA	NA
GWHGABGR004985	4.94333	15.0567	1.6068	8.12629e-11	2.94898e-09	Up	spondin-1-like isoform X1 [Bombyx mori]	NA	NA	NA	NA	NA
GWHGABGR004997	5.10333	38.9667	2.9327	9.20861e-13	4.19603e-11	Up	synthase reductase [Papilio machaon]	NA	NA	NA	NA	NA
GWHGABGR005023	3.03333	0.473333	-2.68	0.000536168	0.00443497	Down	uncharacterized protein LOC106121971 isoform X2 [Papilio xuthus] gt;gi|930653564|gb|KPI95901.1| hypothetical protein RR46_11614 [Papilio xuthus]	NA	NA	NA	NA	NA
GWHGABGR005033	1.19	4.18	1.8125	2.98457e-11	1.12345e-09	Up	organic cation transporter protein-like isoform X1 [Bombyx mori]	K08202 SLC22A4_5, OCTN; MFS transporter, OCT family, solute carrier family 22 (organic cation transporter), member 4/5	ko05231:Choline metabolism in cancer;ko02000:Transporters;	GO:0022857;	GO:0055085;	GO:0016021;
GWHGABGR005034	0.0633333	0.443333	2.8074	0.00178328	0.0121749	Up	organic cation transporter protein-like [Bombyx mori]	NA	NA	NA	NA	NA
GWHGABGR005037	3.07667	11.0233	1.8411	5.05786e-10	1.59925e-08	Up	solute carrier family 22 member 6-like [Amyelois transitella]	NA	NA	NA	NA	NA
GWHGABGR005043	10.76	233.073	4.437	0.000915573	0.00701476	Up	protein OBRU01_03031 [Operophtera brumata]	NA	NA	NA	NA	NA
GWHGABGR005044	0.726667	2.9	1.9967	7.93381e-05	0.000864258	Up	pore potassium channel protein sup-9 [Papilio xuthus]	NA	NA	NA	NA	NA
GWHGABGR005045	0.37	1.21667	1.7173	0.00435714	0.0252767	Up	uncharacterized protein LOC101740822 [Bombyx mori]	NA	NA	NA	NA	NA
GWHGABGR005070	13.76	77.94	2.5019	1.11154e-18	1.02583e-16	Up	protein takeout-like [Bombyx mori] gt;gi|512910333|ref|XP_004927146.1| PREDICTED: protein takeout-like [Bombyx mori]	NA	NA	NA	NA	NA
GWHGABGR005087	1.76333	17.38	3.3011	1.42361e-09	4.11971e-08	Up	NA	NA	NA	NA	NA	NA
GWHGABGR005091	3.93667	1.35333	-1.5405	0.00952941	0.0477022	Down	uncharacterized protein LOC101743882 [Bombyx mori]	NA	NA	NA	NA	NA
GWHGABGR005092	66.1633	26.4433	-1.3231	0.00899383	0.0454972	Down	protein OBRU01_17035, partial [Operophtera brumata]	NA	NA	NA	NA	NA
GWHGABGR005097	9.18667	0.896667	-3.3569	4.64063e-07	8.57431e-06	Down	uncharacterized protein LOC101739678 [Bombyx mori]	NA	NA	NA	NA	GO:0016020;
GWHGABGR005104	2.11	47.5067	4.4928	1.47612e-16	1.08653e-14	Up	45 [Bombyx mori] gt;gi|160694399|gb|ABX46627.1| carboxylesterase-6 [Bombyx mori]	NA	NA	NA	NA	NA
GWHGABGR005106	4.61667	0.806667	-2.5168	0.00404172	0.0237807	Down	juvenile hormone esterase-like [Amyelois transitella]	NA	NA	NA	NA	NA
GWHGABGR005107	7.87333	71.0333	3.1734	2.79051e-16	1.9818e-14	Up	degrading enzyme CXE3 [Sesamia inferens]	K01049 ACHE; acetylcholinesterase [EC:3.1.1.7]	ko00564:Glycerophospholipid metabolism;ko04725:Cholinergic synapse;ko00537:Glycosylphosphatidylinositol (GPI)-anchored proteins;	GO:0016787;	NA	NA
GWHGABGR005108	197.91	39.41	-2.3282	1.25056e-05	0.00016596	Down	degrading enzyme CXE3 [Sesamia inferens]	K01049 ACHE; acetylcholinesterase [EC:3.1.1.7]	ko00564:Glycerophospholipid metabolism;ko04725:Cholinergic synapse;ko00537:Glycosylphosphatidylinositol (GPI)-anchored proteins;	GO:0016787;	NA	NA
GWHGABGR005141	5.14667	21.71	2.0766	9.78702e-09	2.4611e-07	Up	uncharacterized protein LOC101745469 [Bombyx mori]	K04378 SRF; serum response factor	ko04010:MAPK signaling pathway;ko04022:cGMP-PKG signaling pathway;ko05203:Viral carcinogenesis;ko05166:Human T-cell leukemia virus 1 infection;ko03000:Transcription factors;	NA	NA	NA
GWHGABGR005145	2.72	9.70667	1.8354	4.66516e-18	4.01978e-16	Up	serum response factor homolog [Bombyx mori]	K04378 SRF; serum response factor	ko04010:MAPK signaling pathway;ko04022:cGMP-PKG signaling pathway;ko05203:Viral carcinogenesis;ko05166:Human T-cell leukemia virus 1 infection;ko03000:Transcription factors;	GO:0003677;GO:0046983;	GO:0006355;	GO:0005634;
GWHGABGR005146	6.29667	19.5967	1.6379	1.59352e-07	3.2084e-06	Up	response factor [Operophtera brumata]	K04378 SRF; serum response factor	ko04010:MAPK signaling pathway;ko04022:cGMP-PKG signaling pathway;ko05203:Viral carcinogenesis;ko05166:Human T-cell leukemia virus 1 infection;ko03000:Transcription factors;	GO:0003677;GO:0046983;	GO:0006355;	GO:0005634;
GWHGABGR005156	18.79	39.3867	1.0677	0.000466379	0.00396384	Up	[Papilio xuthus]	K14677 ACY1; aminoacylase [EC:3.5.1.14]	ko00220:Arginine biosynthesis;ko01002:Peptidases and inhibitors;ko04147:Exosome;	GO:0004046;GO:0008237;GO:0046872;	GO:0006508;GO:0006520;	GO:0005737;
GWHGABGR005179	0.0833333	11.9833	7.1679	3.75744e-09	1.01071e-07	Up	transmembrane protease serine 9-like [Bombyx mori]	NA	NA	NA	NA	NA
GWHGABGR005180	0.3	24.9867	6.3801	9.47962e-13	4.30872e-11	Up	transmembrane protease serine 9-like [Bombyx mori]	K01312 PRSS1_2_3; trypsin [EC:3.4.21.4]	ko04080:Neuroactive ligand-receptor interaction;ko04972:Pancreatic secretion;ko04974:Protein digestion and absorption;ko05164:Influenza A;ko01002:Peptidases and inhibitors;ko04147:Exosome;	NA	NA	NA
GWHGABGR005181	20.02	93.5633	2.2245	0.000129015	0.00131334	Up	transmembrane protease serine 9-like [Bombyx mori]	K01312 PRSS1_2_3; trypsin [EC:3.4.21.4]	ko04080:Neuroactive ligand-receptor interaction;ko04972:Pancreatic secretion;ko04974:Protein digestion and absorption;ko05164:Influenza A;ko01002:Peptidases and inhibitors;ko04147:Exosome;	GO:0004252;	GO:0006508;	NA
GWHGABGR005182	13.18	3.35667	-1.9732	0.000727487	0.00574813	Down	neuron membrane protein-2 [Antheraea polyphemus]	K12384 SCARB2, LIMP2, CD36L2; lysosome membrane protein 2	ko04142:Lysosome;	NA	GO:0007608;GO:0050896;	GO:0005886;GO:0016021;
GWHGABGR005202	0.226667	3.96333	4.1281	0.000141646	0.00142516	Up	organic cation transporter protein-like [Bombyx mori]	NA	NA	NA	NA	NA
GWHGABGR005208	59.8767	124.34	1.0542	0.00685783	0.0364036	Up	glycine N-methyltransferase [Amyelois transitella]	K00552 GNMT; glycine N-methyltransferase [EC:2.1.1.20]	ko00260:Glycine, serine and threonine metabolism;	GO:0017174;	GO:0032259;	NA
GWHGABGR005212	2.64	0.283333	-3.22	1.38705e-08	3.4217e-07	Down	glycine N-methyltransferase-like [Bombyx mori]	NA	NA	GO:0016740;	NA	NA
GWHGABGR005220	518.01	3710.45	2.8405	4.76337e-41	3.60845e-38	Up	I 1 [Lonomia obliqua]	K12046 TNNT3; troponin T, fast skeletal muscle	ko04812:Cytoskeleton proteins;	NA	GO:0006937;	GO:0005861;
GWHGABGR005221	1.48	8.39	2.5031	7.60098e-19	7.12338e-17	Up	protein RR46_14561 [Papilio xuthus]	NA	NA	NA	NA	NA
GWHGABGR005239	55.38	12.6	-2.1359	0.000278352	0.00254268	Down	uncharacterized protein LOC101739822 [Bombyx mori]	NA	NA	NA	NA	NA
GWHGABGR005243	12.8033	4.99333	-1.3584	0.00215866	0.0142404	Down	uncharacterized protein LOC101740229 isoform X1 [Bombyx mori]	K21848 ARV1; lipid intermediate transporter	ko04131:Membrane trafficking;	NA	NA	NA
GWHGABGR005248	0.603333	2.90333	2.2667	0.000468832	0.00397567	Up	facilitated trehalose transporter Tret1-like isoform X1 [Bombyx mori]	NA	NA	NA	NA	NA
GWHGABGR005253	318.32	64.0167	-2.314	2.93698e-07	5.66249e-06	Down	putative aminopeptidase W07G4.4 [Amyelois transitella]	K01255 CARP, pepA; leucyl aminopeptidase [EC:3.4.11.1]	ko00480:Glutathione metabolism;ko01002:Peptidases and inhibitors;	NA	NA	NA
GWHGABGR005286	6.21667	1.36667	-2.1855	6.61096e-05	0.000734232	Down	inositol 2-dehydrogenase-like [Amyelois transitella]	K00010 iolG; myo-inositol 2-dehydrogenase / D-chiro-inositol 1-dehydrogenase [EC:1.1.1.18 1.1.1.369]	ko00562:Inositol phosphate metabolism;ko00521:Streptomycin biosynthesis;	NA	NA	NA
GWHGABGR005292	4.22667	1.66	-1.3483	0.00137606	0.00981876	Down	CD151 antigen [Bombyx mori]	K06537 CD151, TSPAN24; CD151 antigen	ko04090:CD molecules;	NA	NA	NA
GWHGABGR005296	87.4	36.4567	-1.2615	0.000122593	0.00125429	Down	splicing factor 3A subunit 2 [Papilio polytes]	K12826 SF3A2, SAP62; splicing factor 3A subunit 2	ko03040:Spliceosome;ko03041:Spliceosome;	NA	NA	NA
GWHGABGR005298	97.21	379.92	1.9665	3.67407e-16	2.56916e-14	Up	NADH dehydrogenase [ubiquinone] 1 alpha subcomplex subunit 9, mitochondrial [Bombyx mori]	K03953 NDUFA9; NADH dehydrogenase (ubiquinone) 1 alpha subcomplex subunit 9	ko00190:Oxidative phosphorylation;ko04723:Retrograde endocannabinoid signaling;ko04714:Thermogenesis;ko05010:Alzheimer disease;ko05012:Parkinson disease;ko05014:Amyotrophic lateral sclerosis;ko05016:Huntington disease;ko04932:Non-alcoholic fatty liver disease;	GO:0003824;GO:0050662;	NA	NA
GWHGABGR005301	3.51333	9.18333	1.3862	2.22232e-06	3.48311e-05	Up	zinc transporter 1 [Bombyx mori] gt;gi|827550592|ref|XP_012547260.1| PREDICTED: zinc transporter 1 [Bombyx mori]	K14688 SLC30A1, ZNT1; solute carrier family 30 (zinc transporter), member 1	ko04978:Mineral absorption;ko02000:Transporters;	NA	NA	NA
GWHGABGR005303	195.88	27.9333	-2.8099	1.64857e-08	3.96988e-07	Down	putative leucine-rich repeat-containing protein DDB_G0290503 [Bombyx mori]	NA	NA	NA	NA	NA
GWHGABGR005361	0.153333	13.0333	6.4094	5.20655e-14	2.72012e-12	Up	lipase member H-B-like [Bombyx mori]	K19404 LIPH_I; phosphatidic acid-selective phospholipase A1 [EC:3.1.1.-]	ko99980:Enzymes with EC numbers;	GO:0052689;	NA	GO:0005576;
GWHGABGR005379	27.6933	63.7367	1.2026	0.000165408	0.00161943	Up	carboxypeptidase Q-like [Bombyx mori]	K01302 CPQ; carboxypeptidase Q [EC:3.4.17.-]	ko01002:Peptidases and inhibitors;	GO:0003676;GO:0004180;GO:0008168;	GO:0006508;GO:0032259;	NA
GWHGABGR005386	1.88	11.4733	2.6095	0.00193963	0.0130175	Up	tigger transposable element-derived protein 6-like [Plutella xylostella]	NA	NA	NA	NA	NA
GWHGABGR005388	9.49333	3.93667	-1.2699	0.000689588	0.00549645	Down	deaminase-like protein [Operophtera brumata]	K01488 add, ADA; adenosine deaminase [EC:3.5.4.4]	ko00230:Purine metabolism;ko05340:Primary immunodeficiency;	NA	NA	NA
GWHGABGR005390	5.36333	12.6067	1.233	2.74227e-05	0.000336419	Up	dehydrodolichyl diphosphate synthase isoform X1 [Bombyx mori]	K11778 DHDDS, RER2, SRT1; ditrans,polycis-polyprenyl diphosphate synthase [EC:2.5.1.87]	ko00900:Terpenoid backbone biosynthesis;ko01006:Prenyltransferases;	NA	NA	NA
GWHGABGR005402	136.887	49.52	-1.4669	1.93061e-05	0.000245629	Down	membrane-associated progesterone receptor component 1-like [Plutella xylostella]	K17278 PGRMC1_2; membrane-associated progesterone receptor component	ko04147:Exosome;	NA	NA	GO:0016021;
GWHGABGR005413	17.2767	57.5467	1.7359	2.19263e-06	3.44251e-05	Up	uncharacterized protein LOC101744370 [Bombyx mori]	NA	NA	NA	NA	NA
GWHGABGR005414	3.80667	18.15	2.2534	1.1778e-24	2.12016e-22	Up	LOW QUALITY PROTEIN: nose resistant to fluoxetine protein 6-like [Bombyx mori]	NA	NA	NA	NA	NA
GWHGABGR005415	4.1	21.36	2.3812	4.50696e-25	8.53552e-23	Up	nose resistant to fluoxetine protein 6-like [Amyelois transitella]	NA	NA	NA	NA	NA
GWHGABGR005416	9.87667	50.3867	2.3509	6.9918e-27	1.56936e-24	Up	nose resistant to fluoxetine protein 6 isoform X1 [Papilio xuthus]	NA	NA	GO:0016747;	NA	GO:0016021;
GWHGABGR005444	8.18333	3.08	-1.4098	1.19092e-05	0.000158508	Down	protein OBRU01_22221 [Operophtera brumata]	NA	NA	NA	NA	NA
GWHGABGR005451	4.93	0.696667	-2.823	6.87812e-05	0.000761578	Down	inositol 2-dehydrogenase-like [Amyelois transitella]	K00010 iolG; myo-inositol 2-dehydrogenase / D-chiro-inositol 1-dehydrogenase [EC:1.1.1.18 1.1.1.369]	ko00562:Inositol phosphate metabolism;ko00521:Streptomycin biosynthesis;	NA	NA	NA
GWHGABGR005460	6.35333	1.45	-2.1315	1.69742e-10	5.83381e-09	Down	otopetrin-2-like [Bombyx mori]	NA	NA	NA	NA	NA
GWHGABGR005463	1.78	4.22333	1.2465	0.00177506	0.0121347	Up	otopetrin-2-like isoform X1 [Bombyx mori] gt;gi|827550995|ref|XP_012547410.1| PREDICTED: otopetrin-2-like isoform X2 [Bombyx mori] gt;gi|827550997|ref|XP_012547411.1| PREDICTED: otopetrin-2-like isoform X2 [Bombyx mori]	NA	NA	NA	NA	NA
GWHGABGR005470	27.4233	11.1167	-1.3027	0.00020181	0.00192	Down	uncharacterized protein LOC101736142 isoform X2 [Bombyx mori]	NA	NA	NA	NA	NA
GWHGABGR005471	2.19667	0.593333	-1.8884	0.000548826	0.00453231	Down	NA	NA	NA	NA	NA	NA
GWHGABGR005472	23.8733	9.71667	-1.2969	5.87958e-07	1.05838e-05	Down	cytoplasmic dynein 2 heavy chain 1-like [Papilio machaon]	NA	NA	NA	NA	NA
GWHGABGR005475	9.49	4.65	-1.0292	0.00442792	0.0255544	Down	cytoplasmic dynein 2 heavy chain 1-like, partial [Bombyx mori]	NA	NA	NA	NA	NA
GWHGABGR005494	0.266667	488.473	10.839	1.24408e-12	5.58483e-11	Up	protein [Antheraea pernyi]	K01312 PRSS1_2_3; trypsin [EC:3.4.21.4]	ko04080:Neuroactive ligand-receptor interaction;ko04972:Pancreatic secretion;ko04974:Protein digestion and absorption;ko05164:Influenza A;ko01002:Peptidases and inhibitors;ko04147:Exosome;	GO:0004252;	GO:0006508;	NA
GWHGABGR005496	353.713	1028.97	1.5406	3.33398e-06	5.01781e-05	Up	uncharacterized protein LOC106131262 isoform X1 [Amyelois transitella]	NA	NA	NA	NA	NA
GWHGABGR005499	38.4233	17.5167	-1.1333	0.00277761	0.0174498	Down	hydrolase 3 [Papilio xuthus]	K22369 EPHX4; epoxide hydrolase 4 [EC:3.3.-.-]	ko01002:Peptidases and inhibitors;	NA	NA	NA
GWHGABGR005511	32.0433	8.02	-1.9984	0.000106882	0.0011168	Down	protein KGM_12206 [Danaus plexippus]	K08811 TSSK, STK22; testis-specific serine kinase [EC:2.7.11.1]	ko01001:Protein kinases;ko03036:Chromosome and associated proteins;	NA	NA	NA
GWHGABGR005523	0.79	17.7967	4.4936	8.14028e-08	1.71485e-06	Up	uncharacterized protein LOC105398004 [Plutella xylostella]	NA	NA	NA	NA	NA
GWHGABGR005525	10.2733	20.9933	1.031	0.000369666	0.00324426	Up	monocarboxylate transporter 9-like [Bombyx mori]	NA	NA	NA	GO:0055085;	GO:0016021;
GWHGABGR005543	13.6833	191.7	3.8084	0.00302384	0.0187697	Up	yellow protein type 1 [Bombyx mori]	NA	NA	NA	NA	NA
GWHGABGR005544	0.0966667	3.89667	5.3331	3.7067e-14	2.00135e-12	Up	proton-coupled amino acid transporter 1-like isoform X1 [Bombyx mori]	NA	NA	NA	NA	NA
GWHGABGR005557	53.9933	24.0833	-1.1647	0.00417294	0.0243949	Down	uncharacterized protein LOC101742981 [Bombyx mori]	NA	NA	GO:0005509;	NA	NA
GWHGABGR005564	3.62667	0.996667	-1.8635	0.00673776	0.035892	Down	malate dehydrogenase, mitochondrial [Bombyx mori]	K00026 MDH2; malate dehydrogenase [EC:1.1.1.37]	ko00020:Citrate cycle (TCA cycle);ko00620:Pyruvate metabolism;ko00630:Glyoxylate and dicarboxylate metabolism;ko00710:Carbon fixation in photosynthetic organisms;ko00270:Cysteine and methionine metabolism;	GO:0016616;	GO:0005975;GO:0019752;GO:0055114;	NA
GWHGABGR005567	109.363	4.55	-4.5871	8.51544e-14	4.32456e-12	Down	uncharacterized protein LOC106131082 [Amyelois transitella]	NA	NA	NA	NA	NA
GWHGABGR005586	5.38333	1.88	-1.5178	0.000432527	0.00371108	Down	protein kinase catalytic subunit alpha [Papilio machaon]	K05323 KCNKN; potassium channel subfamily K, invertebrate	ko04040:Ion channels;	GO:0004672;GO:0005267;GO:0005524;	GO:0006468;GO:0071805;	GO:0016021;
GWHGABGR005589	37.21	10.0367	-1.8904	2.93338e-10	9.67909e-09	Down	clock-controlled protein [Papilio machaon]	NA	NA	NA	NA	NA
GWHGABGR005600	5.9	0.936667	-2.6551	8.62142e-05	0.000930796	Down	uncharacterized protein LOC105841905 [Bombyx mori]	NA	NA	NA	NA	NA
GWHGABGR005606	743.327	370.083	-1.0061	0.00995422	0.0493665	Down	caprin homolog [Amyelois transitella]	K18743 CAPRIN1, GPIAP1; caprin-1	ko03019:Messenger RNA biogenesis;	NA	NA	NA
GWHGABGR005613	21.1667	3.29667	-2.6827	2.68163e-06	4.12128e-05	Down	protein OBRU01_22700 [Operophtera brumata]	NA	NA	GO:0046872;	NA	NA
GWHGABGR005618	0.11	0.72	2.7105	0.000231031	0.00215847	Up	uncharacterized protein LOC106131381 [Amyelois transitella]	NA	NA	GO:0005488;GO:0016787;	NA	NA
GWHGABGR005628	1013.29	457.893	-1.146	0.00922343	0.0464776	Down	adhesive plaque matrix protein-like [Bombyx mori]	NA	NA	NA	NA	NA
GWHGABGR005634	130.37	65.11	-1.0017	0.00120272	0.00880918	Down	putative N-acetylglucosamine-6-phosphate deacetylase [Bombyx mori]	K01443 nagA, AMDHD2; N-acetylglucosamine-6-phosphate deacetylase [EC:3.5.1.25]	ko00520:Amino sugar and nucleotide sugar metabolism;	GO:0008448;	GO:0005975;GO:0006044;	NA
GWHGABGR005635	83.3667	38.4533	-1.1164	0.000198203	0.00189261	Down	protein KGM_04358 [Danaus plexippus]	K11997 TRIM2_3; tripartite motif-containing protein 2/3	ko04121:Ubiquitin system;	GO:0008270;	NA	GO:0005622;
GWHGABGR005653	329.917	160.853	-1.0364	0.000115603	0.00119284	Down	uncharacterized protein LOC101739504 [Bombyx mori]	NA	NA	NA	NA	NA
GWHGABGR005658	0.966667	0.0466667	-4.3726	0.00650343	0.0348785	Down	uncharacterized protein LOC106713138 [Papilio machaon]	NA	NA	NA	NA	NA
GWHGABGR005676	97.28	280.833	1.5295	1.42115e-09	4.11971e-08	Up	protein 1 [Lonomia obliqua]	NA	NA	GO:0008270;	NA	NA
GWHGABGR005677	402.887	874.293	1.1177	1.29137e-05	0.000170751	Up	LIM protein isoform 1 [Bombyx mori] gt;gi|87248175|gb|ABD36140.1| muscle LIM protein [Bombyx mori]	NA	NA	GO:0008270;	NA	NA
GWHGABGR005691	0.0233333	2.85667	6.9358	1.45656e-08	3.55459e-07	Up	NA	NA	NA	NA	NA	NA
GWHGABGR005694	10.0533	3.74667	-1.424	3.89897e-05	0.000459412	Down	alpha-tocopherol transfer protein-like [Bombyx mori]	NA	NA	NA	NA	NA
GWHGABGR005709	0.386667	7.92667	4.3576	6.81843e-11	2.48429e-09	Up	NA	NA	NA	NA	NA	NA
GWHGABGR005710	153.717	64.5533	-1.2517	0.00239571	0.0155226	Down	cytokine precursor uENF2 [Samia cynthia pryeri]	NA	NA	NA	NA	GO:0016020;
GWHGABGR005715	2.82667	8.99667	1.6703	6.70053e-05	0.000743273	Up	carbonic anhydrase-related protein 10 [Amyelois transitella]	NA	NA	NA	NA	NA
GWHGABGR005744	106.097	50.1133	-1.0821	0.00852477	0.0436343	Down	uncharacterized protein LOC101739082 [Bombyx mori]	K17352 TSPAN11; tetraspanin-11	ko99992:Structural proteins;	NA	NA	NA
GWHGABGR005745	48.4	5.27333	-3.1982	2.38476e-10	7.99949e-09	Down	peptidyl-prolyl cis-trans isomerase E isoform X1 [Bombyx mori]	NA	NA	GO:0003755;	GO:0000413;GO:0006457;	NA
GWHGABGR005754	65.57	23.9467	-1.4532	0.000342294	0.00304762	Down	UPF0609 protein C4orf27 homolog isoform X1 [Bombyx mori]	NA	NA	NA	NA	NA
GWHGABGR005758	6.11	2.13333	-1.5181	0.00178784	0.0121799	Down	NA	NA	NA	NA	NA	NA
GWHGABGR005760	19.4033	6.14333	-1.6592	0.00170512	0.0117207	Down	CD151 antigen-like [Amyelois transitella]	K06537 CD151, TSPAN24; CD151 antigen	ko04090:CD molecules;	NA	NA	GO:0016021;
GWHGABGR005768	147.003	1058.2	2.8477	1.63834e-30	5.22574e-28	Up	troponin I isoform X8 [Plutella xylostella]	K12044 TNNI3; troponin I, cardiac muscle	ko04024:cAMP signaling pathway;ko04260:Cardiac muscle contraction;ko04261:Adrenergic signaling in cardiomyocytes;ko05410:Hypertrophic cardiomyopathy;ko05414:Dilated cardiomyopathy;ko04812:Cytoskeleton proteins;	NA	NA	NA
GWHGABGR005788	3.73	1.13333	-1.7186	0.00765415	0.0399197	Down	NA	NA	NA	NA	NA	NA
GWHGABGR005847	203.797	96.1367	-1.084	0.00798317	0.0413628	Down	Cep78-like [Papilio machaon]	K16765 CEP78; centrosomal protein CEP78	ko03036:Chromosome and associated proteins;	NA	NA	NA
GWHGABGR005861	0.59	4.58	2.9566	3.94495e-11	1.46374e-09	Up	uncharacterized protein LOC106105040 isoform X1 [Papilio polytes]	NA	NA	NA	NA	NA
GWHGABGR005862	1.96333	8.52667	2.1187	1.8021e-14	1.01576e-12	Up	uncharacterized protein LOC106105040 isoform X1 [Papilio polytes]	NA	NA	NA	NA	NA
GWHGABGR005865	0.53	1.67667	1.6615	0.00191514	0.012896	Up	uncharacterized protein LOC105841896 [Bombyx mori]	NA	NA	NA	NA	NA
GWHGABGR005873	5.54667	11.37	1.0355	1.09489e-09	3.24206e-08	Up	B-cell receptor CD22-like [Papilio machaon] gt;gi|943950267|ref|XP_014358129.1| PREDICTED: B-cell receptor CD22-like [Papilio machaon] gt;gi|930674995|gb|KPJ15325.1| Hemicentin-1 [Papilio machaon]	NA	NA	NA	NA	NA
GWHGABGR005891	437.313	1222.31	1.4829	3.6017e-21	4.3948e-19	Up	transporting ATP synthase beta subunit isoform 2 [Bombyx mori] gt;gi|95102940|gb|ABF51411.1| H+ transporting ATP synthase beta subunit isoform 2 [Bombyx mori]	K02133 ATPeF1B, ATP5B, ATP2; F-type H+-transporting ATPase subunit beta [EC:7.1.2.2]	ko00190:Oxidative phosphorylation;ko04714:Thermogenesis;ko05010:Alzheimer disease;ko05012:Parkinson disease;ko05014:Amyotrophic lateral sclerosis;ko05016:Huntington disease;	GO:0005524;GO:0046933;	GO:0015986;GO:0015991;	GO:0045261;
GWHGABGR005893	2.91	7.35	1.3367	0.000440673	0.00377029	Up	sphingomyelin phosphodiesterase 1-like [Bombyx mori]	K12350 SMPD1, ASM; sphingomyelin phosphodiesterase [EC:3.1.4.12]	ko00600:Sphingolipid metabolism;ko04071:Sphingolipid signaling pathway;ko04142:Lysosome;ko04217:Necroptosis;	GO:0016787;	NA	NA
GWHGABGR005895	709.473	1862.69	1.3926	1.24209e-21	1.60159e-19	Up	synthase subunit beta, mitochondrial-like [Papilio polytes] gt;gi|389610839|dbj|BAM19030.1| ATP synthase-beta [Papilio polytes]	K02133 ATPeF1B, ATP5B, ATP2; F-type H+-transporting ATPase subunit beta [EC:7.1.2.2]	ko00190:Oxidative phosphorylation;ko04714:Thermogenesis;ko05010:Alzheimer disease;ko05012:Parkinson disease;ko05014:Amyotrophic lateral sclerosis;ko05016:Huntington disease;	GO:0005524;GO:0046933;	GO:0015986;GO:0015991;	GO:0045261;
GWHGABGR005896	126.333	62.76	-1.0093	0.000806448	0.00627924	Down	uncharacterized protein LOC101738796 [Bombyx mori]	NA	NA	NA	NA	NA
GWHGABGR005904	36.1733	0.103333	-8.4515	1.80457e-14	1.01576e-12	Down	uncharacterized protein LOC106134622 [Amyelois transitella]	NA	NA	NA	NA	GO:0016020;
GWHGABGR005906	16.2567	43.6733	1.4257	1.32336e-10	4.65377e-09	Up	[Helicoverpa armigera]	K01049 ACHE; acetylcholinesterase [EC:3.1.1.7]	ko00564:Glycerophospholipid metabolism;ko04725:Cholinergic synapse;ko00537:Glycosylphosphatidylinositol (GPI)-anchored proteins;	GO:0003990;	GO:0001507;	GO:0043083;
GWHGABGR005918	29.6333	10.4733	-1.5005	0.0031343	0.0193496	Down	protein precursor [Bombyx mori] gt;gi|109138368|gb|ABG25817.1| SCP-related protein [Bombyx mori]	NA	NA	NA	NA	NA
GWHGABGR005924	6.62	103.117	3.9613	0.00864129	0.0440447	Up	putative defense protein 3 [Bombyx mori]	NA	NA	GO:0008233;	GO:0006508;	NA
GWHGABGR005928	1.36667	4.41667	1.6923	0.000102713	0.00108068	Up	[Bombyx mori] gt;gi|110171871|dbj|BAE97427.1| aquaporin AQP-Bom2 [Bombyx mori]	K09884 AQPN; aquaporin rerated protein, invertebrate	ko02000:Transporters;	GO:0005215;	GO:0006810;	GO:0016021;
GWHGABGR005932	2.15333	0.433333	-2.313	0.00565093	0.0311616	Down	arylsulfatase B-like [Bombyx mori]	K01135 ARSB; arylsulfatase B [EC:3.1.6.12]	ko00531:Glycosaminoglycan degradation;ko04142:Lysosome;	GO:0003824;	NA	NA
GWHGABGR005965	1.25333	3.16667	1.3372	0.0021126	0.0139924	Up	acetylcholine receptor subunit alpha-like [Amyelois transitella]	K05312 CHRNN; nicotinic acetylcholine receptor, invertebrate	ko04040:Ion channels;	GO:0005230;	GO:0098655;	GO:0016021;GO:0030054;GO:0045211;
GWHGABGR005981	4.51667	1.53333	-1.5586	0.00483859	0.0274479	Down	dehydrogenease/reductase-like [Bombyx mori] gt;gi|87248227|gb|ABD36166.1| short-chain dehydrogenease/reductase 2 [Bombyx mori]	NA	NA	GO:0016491;	GO:0055114;	NA
GWHGABGR005994	136.463	47.22	-1.531	0.00297485	0.0185162	Down	uncharacterized protein LOC106143246 [Amyelois transitella]	NA	NA	NA	NA	NA
GWHGABGR006010	48.5033	138.817	1.517	6.59416e-05	0.000732814	Up	alanine--glyoxylate aminotransferase 2-like [Papilio polytes]	K14286 AGXT2L1, ETNPPL; ethanolamine-phosphate phospho-lyase [EC:4.2.3.2]	ko00564:Glycerophospholipid metabolism;	GO:0008483;GO:0030170;	NA	NA
GWHGABGR006014	0.183333	19.2033	6.7107	5.74978e-18	4.86217e-16	Up	RDH13 [Operophtera brumata]	K11153 RDH12; retinol dehydrogenase 12 [EC:1.1.1.300]	ko00830:Retinol metabolism;	GO:0016491;	GO:0055114;	NA
GWHGABGR006018	0.983333	2.57	1.386	0.00214134	0.0141622	Up	NA	NA	NA	NA	NA	NA
GWHGABGR006019	11.7367	31.7333	1.435	0.00101739	0.00766884	Up	protein OBRU01_24109 [Operophtera brumata]	NA	NA	NA	NA	GO:0016021;
GWHGABGR006031	68.9533	3.36333	-4.3577	5.19955e-14	2.72012e-12	Down	pyruvate kinase-like [Bombyx mori]	K00873 PK, pyk; pyruvate kinase [EC:2.7.1.40]	ko00010:Glycolysis / Gluconeogenesis;ko00620:Pyruvate metabolism;ko00230:Purine metabolism;ko04922:Glucagon signaling pathway;ko05203:Viral carcinogenesis;ko05230:Central carbon metabolism in cancer;ko04930:Type II diabetes mellitus;ko05165:Human papillomavirus infection;ko04131:Membrane trafficking;ko04147:Exosome;	NA	NA	NA
GWHGABGR006032	38.51	4.22333	-3.1888	1.83157e-06	2.93658e-05	Down	pyruvate kinase-like [Papilio polytes]	K00873 PK, pyk; pyruvate kinase [EC:2.7.1.40]	ko00010:Glycolysis / Gluconeogenesis;ko00620:Pyruvate metabolism;ko00230:Purine metabolism;ko04922:Glucagon signaling pathway;ko05203:Viral carcinogenesis;ko05230:Central carbon metabolism in cancer;ko04930:Type II diabetes mellitus;ko05165:Human papillomavirus infection;ko04131:Membrane trafficking;ko04147:Exosome;	NA	NA	NA
GWHGABGR006047	96.0933	4.72	-4.3476	2.9761e-07	5.71972e-06	Down	proteinase [Samia ricini]	K09641 TMPRSS11D; transmembrane protease serine 11D [EC:3.4.21.-]	ko05164:Influenza A;ko01002:Peptidases and inhibitors;	GO:0004252;	GO:0006508;	NA
GWHGABGR006048	0.41	1.14333	1.4796	0.00656299	0.035136	Up	NA	NA	NA	NA	NA	NA
GWHGABGR006049	1.46	5.49333	1.9117	1.30584e-08	3.23453e-07	Up	protein FAM46C isoform X1 [Bombyx mori] gt;gi|827539097|ref|XP_012552736.1| PREDICTED: protein FAM46C isoform X1 [Bombyx mori] gt;gi|827539099|ref|XP_012552737.1| PREDICTED: protein FAM46C isoform X1 [Bombyx mori] gt;gi|827539102|ref|XP_012552739.1| PREDICTED: protein FAM46C isoform X1 [Bombyx mori]	NA	NA	NA	NA	NA
GWHGABGR006060	180.033	387.423	1.1056	4.07058e-10	1.30777e-08	Up	5-aminolevulinate synthase, nonspecific, mitochondrial [Bombyx mori]	K00643 E2.3.1.37, ALAS; 5-aminolevulinate synthase [EC:2.3.1.37]	ko00260:Glycine, serine and threonine metabolism;ko00860:Porphyrin and chlorophyll metabolism;ko01007:Amino acid related enzymes;	GO:0003870;GO:0030170;	GO:0006782;	GO:0005759;
GWHGABGR006083	83.8267	34.5633	-1.2782	0.00614323	0.0333702	Down	p60 ATPase-containing subunit A-like 1 [Papilio xuthus]	K07767 KATNA1; katanin p60 ATPase-containing subunit A1 [EC:5.6.1.1]	ko04812:Cytoskeleton proteins;	NA	NA	NA
GWHGABGR006089	3.87333	11.2933	1.5438	1.69896e-09	4.84149e-08	Up	uncharacterized protein LOC106130366 isoform X1 [Amyelois transitella]	NA	NA	NA	NA	NA
GWHGABGR006090	400.08	1978.18	2.3058	8.05153e-29	2.25207e-26	Up	protein RR46_06541 [Papilio xuthus]	NA	NA	NA	NA	NA
GWHGABGR006098	6.63	0.21	-4.9805	3.32193e-10	1.08822e-08	Down	[Danaus plexippus]	K01477 alc, ALLC; allantoicase [EC:3.5.3.4]	ko00230:Purine metabolism;	NA	NA	NA
GWHGABGR006104	8.09333	2.53333	-1.6757	0.00604711	0.0329465	Down	protein [Operophtera brumata]	NA	NA	NA	NA	NA
GWHGABGR006113	84.0467	16.25	-2.3708	0.000138029	0.00139417	Down	recognition protein A [Antheraea pernyi]	K01446 PGRP; peptidoglycan recognition protein	ko04624:Toll and Imd signaling pathway;	GO:0008270;GO:0008745;	GO:0009253;GO:0045087;	NA
GWHGABGR006115	0.216667	2.21667	3.3548	1.17835e-09	3.4666e-08	Up	recognition protein S2 precursor [Bombyx mori] gt;gi|16930796|gb|AAL32058.1|AF441723_1 peptidoglycan recognition protein [Bombyx mori]	K01446 PGRP; peptidoglycan recognition protein	ko04624:Toll and Imd signaling pathway;	NA	NA	NA
GWHGABGR006128	0.273333	4.53	4.0508	8.64059e-15	5.00301e-13	Up	6 [Lonomia obliqua]	NA	NA	NA	NA	NA
GWHGABGR006141	2.09	4.7	1.1692	9.04515e-07	1.55141e-05	Up	b-c1 complex subunit 10 [Bombyx mori]	K00420 QCR10, UQCR; ubiquinol-cytochrome c reductase subunit 10	ko00190:Oxidative phosphorylation;ko04260:Cardiac muscle contraction;ko04714:Thermogenesis;ko05010:Alzheimer disease;ko05012:Parkinson disease;ko05014:Amyotrophic lateral sclerosis;ko05016:Huntington disease;ko04932:Non-alcoholic fatty liver disease;	GO:0008121;GO:0009055;	GO:1902600;	GO:0016021;
GWHGABGR006152	3.4	0.536667	-2.6634	2.58024e-05	0.000318691	Down	C-5 sterol desaturase [Papilio xuthus]	K00227 SC5DL, ERG3; Delta7-sterol 5-desaturase [EC:1.14.19.20]	ko00100:Steroid biosynthesis;	NA	NA	NA
GWHGABGR006155	1.07	0.0733333	-3.867	0.00555497	0.0307256	Down	solute carrier family 22 member 13-like [Papilio machaon] gt;gi|930664812|gb|KPJ05943.1| Solute carrier family 22 member 13 [Papilio machaon]	NA	NA	NA	NA	NA
GWHGABGR006156	3.08333	0.06	-5.6834	1.72576e-06	2.79147e-05	Down	solute carrier family 22 member 13-like [Papilio machaon] gt;gi|930664812|gb|KPJ05943.1| Solute carrier family 22 member 13 [Papilio machaon]	NA	NA	NA	NA	NA
GWHGABGR006183	85.4833	182.5	1.0942	2.72674e-13	1.33625e-11	Up	myc box-dependent-interacting protein 1 isoform X1 [Bombyx mori]	K12562 AMPH; amphiphysin	ko04144:Endocytosis;ko04666:Fc gamma R-mediated phagocytosis;ko04131:Membrane trafficking;	NA	NA	NA
GWHGABGR006184	280.113	138.65	-1.0146	0.00028894	0.00262529	Down	uncharacterized protein LOC106130280 [Amyelois transitella]	K19410 LEMD3; inner nuclear membrane protein Man1	ko04812:Cytoskeleton proteins;	GO:0000166;	NA	GO:0005639;
GWHGABGR006195	19.84	3.80667	-2.3818	4.00789e-06	5.90977e-05	Down	uncharacterized protein LOC101744083 [Bombyx mori]	NA	NA	NA	NA	NA
GWHGABGR006211	7.04333	2.53	-1.4771	0.00870321	0.0442981	Down	syntaxin-1A [Bombyx mori]	NA	NA	NA	NA	NA
GWHGABGR006241	0.42	3.5	3.0589	3.30854e-07	6.27897e-06	Up	uncharacterized protein LOC101737310 [Bombyx mori]	NA	NA	NA	NA	GO:0016020;
GWHGABGR006247	0.87	2.56	1.5571	1.6786e-06	2.72244e-05	Up	ATP-binding cassette sub-family G member 1-like [Plutella xylostella]	NA	NA	NA	NA	NA
GWHGABGR006249	3.36667	11.5767	1.7818	2.01818e-13	9.97079e-12	Up	ATP-binding cassette sub-family G member 1-like [Bombyx mori]	K05679 ABCG1; ATP-binding cassette, subfamily G (WHITE), member 1	ko02010:ABC transporters;ko02000:Transporters;	NA	NA	NA
GWHGABGR006250	1.66333	19.2767	3.5347	3.05357e-06	4.62642e-05	Up	nose resistant to fluoxetine protein 6-like [Bombyx mori]	NA	NA	NA	NA	NA
GWHGABGR006255	0.766667	0.0733333	-3.3861	0.00109541	0.00816215	Down	zinc finger protein 177-like [Amyelois transitella]	NA	NA	NA	NA	NA
GWHGABGR006258	17.3767	3.26	-2.4142	0.00022306	0.00209935	Down	CYP338A2 [Spodoptera littoralis]	K14999 CYP6; cytochrome P450 family 6 [EC:1.14.-.-]	ko00199:Cytochrome P450;	GO:0004497;GO:0005506;GO:0016705;GO:0020037;	GO:0055114;	GO:0016021;
GWHGABGR006277	24.6733	74.1367	1.5872	2.7522e-10	9.13096e-09	Up	[Papilio machaon]	NA	NA	NA	NA	NA
GWHGABGR006284	0.0133333	1.09667	6.3619	2.38847e-06	3.71469e-05	Up	protein KGM_11494 [Danaus plexippus]	NA	NA	NA	NA	NA
GWHGABGR006285	1.31667	4.01	1.6067	0.000110966	0.00115218	Up	uncharacterized protein LOC106111657 [Papilio polytes]	NA	NA	NA	NA	NA
GWHGABGR006286	0.376667	1.45667	1.9513	0.00193366	0.0129909	Up	acylphosphatase-2 [Bombyx mori]	K01512 acyP; acylphosphatase [EC:3.6.1.7]	ko00620:Pyruvate metabolism;ko00627:Aminobenzoate degradation;	NA	NA	NA
GWHGABGR006295	1.09	10.9767	3.332	3.52952e-08	8.02127e-07	Up	ecdysone oxidase [Operophtera brumata]	NA	NA	GO:0016491;	NA	NA
GWHGABGR006296	0.08	4.01	5.6475	1.48559e-06	2.4421e-05	Up	ecdysone oxidase [Operophtera brumata]	NA	NA	GO:0016491;	NA	NA
GWHGABGR006297	0.293333	114.237	8.6053	4.65598e-08	1.03611e-06	Up	ecdysone oxidase [Operophtera brumata]	NA	NA	GO:0016614;GO:0050660;	GO:0055114;	NA
GWHGABGR006299	0.86	80.91	6.5558	4.72736e-19	4.64321e-17	Up	ecdysone oxidase [Operophtera brumata]	NA	NA	GO:0016491;	NA	NA
GWHGABGR006300	0.0666667	1.99333	4.9021	3.09691e-08	7.09129e-07	Up	ecdysone oxidase [Operophtera brumata]	NA	NA	GO:0016491;	NA	NA
GWHGABGR006301	0.846667	34.4633	5.3471	7.11863e-18	5.96423e-16	Up	ecdysone oxidase [Operophtera brumata]	NA	NA	GO:0016491;	NA	NA
GWHGABGR006311	67.2267	12.0367	-2.4816	2.72024e-05	0.000333941	Down	uncharacterized protein LOC101745969 [Bombyx mori]	NA	NA	NA	NA	NA
GWHGABGR006342	16.7233	36.0467	1.108	2.08657e-09	5.84854e-08	Up	ATP-dependent dihydroxyacetone kinase/FAD-AMP lyase (cyclizing) [Papilio xuthus]	NA	NA	NA	NA	NA
GWHGABGR006346	8.16	2.01667	-2.0166	8.38825e-07	1.44693e-05	Down	nesprin-1-like isoform X1 [Bombyx mori]	NA	NA	NA	NA	NA
GWHGABGR006352	126.373	57.9733	-1.1242	0.00442422	0.0255506	Down	[Papilio machaon]	K19326 SYNE1; nesprin-1	ko03036:Chromosome and associated proteins;	NA	NA	NA
GWHGABGR006353	1292.15	627.307	-1.0425	0.00481215	0.0273149	Down	nesprin-1-like isoform X2 [Bombyx mori]	K19326 SYNE1; nesprin-1	ko03036:Chromosome and associated proteins;	NA	NA	GO:0016021;
GWHGABGR006354	22.57	9.09	-1.3121	0.00208563	0.0138694	Down	nesprin-1 isoform X1 [Amyelois transitella]	NA	NA	NA	NA	NA
GWHGABGR006355	22.3233	6.62333	-1.7529	0.00152053	0.0106041	Down	peripherin-2-like [Bombyx mori]	K17343 PRPH2, TSPAN22; peripherin-2	ko99992:Structural proteins;	NA	NA	GO:0016020;
GWHGABGR006373	47.3633	248.113	2.3892	2.10961e-06	3.32077e-05	Up	activating signal cointegrator 1 complex subunit 2 homolog [Papilio xuthus]	NA	NA	GO:0042302;	NA	NA
GWHGABGR006374	26.27	274.817	3.387	7.81896e-06	0.000108932	Up	protein RR-1 motif 54 precursor [Bombyx mori] gt;gi|223671210|tpd|FAA00557.1| TPA: putative cuticle protein [Bombyx mori]	NA	NA	NA	NA	NA
GWHGABGR006375	36.15	697.687	4.2705	0.00218694	0.0144008	Up	uncharacterized protein LOC101737072 isoform X1 [Bombyx mori] gt;gi|827553958|ref|XP_012548604.1| PREDICTED: uncharacterized protein LOC101737072 isoform X2 [Bombyx mori]	NA	NA	NA	NA	NA
GWHGABGR006386	189.667	66.7367	-1.5069	2.01849e-06	3.19949e-05	Down	uncharacterized protein LOC101742066 [Bombyx mori]	NA	NA	NA	NA	NA
GWHGABGR006400	15.02	4.88333	-1.6209	3.68083e-05	0.000435684	Down	nucleoside diphosphate kinase homolog 5-like [Amyelois transitella]	K20790 NME5; nucleoside diphosphate kinase homolog 5	ko03036:Chromosome and associated proteins;	NA	NA	NA
GWHGABGR006430	9.63	62.9633	2.7089	3.87432e-09	1.03892e-07	Up	inactive pancreatic lipase-related protein 1-like [Bombyx mori]	K14073 PNLIP, PL; pancreatic triacylglycerol lipase [EC:3.1.1.3]	ko00561:Glycerolipid metabolism;ko04972:Pancreatic secretion;ko04975:Fat digestion and absorption;ko04977:Vitamin digestion and absorption;	GO:0052689;	NA	GO:0005576;
GWHGABGR006431	0.61	2.04667	1.7464	0.000179893	0.00174248	Up	NA	NA	NA	NA	NA	NA
GWHGABGR006432	14.8833	1.27	-3.5508	5.04906e-05	0.000576252	Down	phospholipase A1 [Bombyx mori]	NA	NA	NA	NA	NA
GWHGABGR006445	162.723	28.3833	-2.5193	8.18267e-06	0.000113391	Down	activating proteinase 1 [Plutella xylostella]	NA	NA	GO:0004252;	GO:0006508;	NA
GWHGABGR006446	77.5533	6.35	-3.6104	6.85786e-13	3.18882e-11	Down	serine protease easter-like [Bombyx mori]	K24132 Sp7; serine protease 7 [EC:3.4.21.-]	ko01002:Peptidases and inhibitors;	GO:0008236;	NA	NA
GWHGABGR006447	4.38667	0.806667	-2.4431	0.000678699	0.0054316	Down	NA	NA	NA	NA	NA	NA
GWHGABGR006448	64.4867	11.0633	-2.5432	5.74896e-06	8.19137e-05	Down	Headcase protein [Danaus plexippus]	K23049 HECA, HDC; headcase protein	ko99994:Others;	NA	NA	NA
GWHGABGR006449	63.63	11.68	-2.4457	3.37862e-05	0.000405189	Down	Headcase protein [Operophtera brumata]	K23049 HECA, HDC; headcase protein	ko99994:Others;	NA	NA	NA
GWHGABGR006455	16.24	68.1667	2.0695	3.4479e-07	6.52518e-06	Up	myophilin [Bombyx mori]	K20526 TAGLN; transgelin	ko04131:Membrane trafficking;	GO:0003779;GO:0005516;	GO:0031032;	NA
GWHGABGR006479	0.486667	2.19667	2.1743	0.000468777	0.00397567	Up	hormone acid methyltransferase [Danaus plexippus]	NA	NA	NA	NA	NA
GWHGABGR006506	139.79	57.2367	-1.2882	0.000207955	0.00197046	Down	cysteine and histidine-rich domain-containing protein [Papilio polytes]	K16730 CHORD; cysteine and histidine-rich domain-containing protein	ko03036:Chromosome and associated proteins;	NA	NA	NA
GWHGABGR006517	290.857	43.1067	-2.7543	8.16255e-06	0.000113199	Down	dehydrogenase [Papilio xuthus]	K00106 XDH; xanthine dehydrogenase/oxidase [EC:1.17.1.4 1.17.3.2]	ko00230:Purine metabolism;ko00232:Caffeine metabolism;ko00983:Drug metabolism - other enzymes;ko04146:Peroxisome;ko04147:Exosome;	NA	NA	NA
GWHGABGR006518	1032	199.567	-2.3705	1.79048e-07	3.57723e-06	Down	dehydrogenase [Bombyx mori]	K00106 XDH; xanthine dehydrogenase/oxidase [EC:1.17.1.4 1.17.3.2]	ko00230:Purine metabolism;ko00232:Caffeine metabolism;ko00983:Drug metabolism - other enzymes;ko04146:Peroxisome;ko04147:Exosome;	GO:0004854;GO:0004855;GO:0005506;GO:0009055;GO:0016614;GO:0043546;GO:0050660;GO:0051537;	GO:0055114;	NA
GWHGABGR006557	70.2	25.09	-1.4844	5.26152e-06	7.54414e-05	Down	kelch domain-containing protein 3 [Papilio machaon] gt;gi|930670386|gb|KPJ11202.1| Kelch domain-containing protein 3 [Papilio machaon]	NA	NA	NA	NA	NA
GWHGABGR006559	6.48	14.11	1.1227	5.43917e-08	1.18858e-06	Up	inactive hydroxysteroid dehydrogenase-like protein 1 isoform X2 [Amyelois transitella]	K10251 HSD17B12, KAR, IFA38; 17beta-estradiol 17-dehydrogenase / very-long-chain 3-oxoacyl-CoA reductase [EC:1.1.1.62 1.1.1.330]	ko00062:Fatty acid elongation;ko00140:Steroid hormone biosynthesis;ko01040:Biosynthesis of unsaturated fatty acids;ko01004:Lipid biosynthesis proteins;	NA	NA	NA
GWHGABGR006565	1.72	5.32333	1.6299	0.000524432	0.00435971	Up	inactive hydroxysteroid dehydrogenase-like protein 1 isoform X1 [Amyelois transitella]	K10251 HSD17B12, KAR, IFA38; 17beta-estradiol 17-dehydrogenase / very-long-chain 3-oxoacyl-CoA reductase [EC:1.1.1.62 1.1.1.330]	ko00062:Fatty acid elongation;ko00140:Steroid hormone biosynthesis;ko01040:Biosynthesis of unsaturated fatty acids;ko01004:Lipid biosynthesis proteins;	NA	NA	NA
GWHGABGR006568	1.98333	0.27	-2.8769	0.00398102	0.0234978	Down	uncharacterized protein LOC101746914 [Bombyx mori]	NA	NA	NA	NA	NA
GWHGABGR006569	6.22	0.98	-2.6661	0.000126994	0.00129494	Down	voltage and ligand gated potassium channel, partial [Operophtera brumata]	NA	NA	NA	NA	GO:0016021;
GWHGABGR006582	2.06667	5.96	1.528	9.59604e-05	0.0010167	Up	sodium/potassium-dependent atpase beta-2 subunit [Danaus plexippus]	K01540 ATP1B, CD298; sodium/potassium-transporting ATPase subunit beta	ko04024:cAMP signaling pathway;ko04022:cGMP-PKG signaling pathway;ko04911:Insulin secretion;ko04918:Thyroid hormone synthesis;ko04919:Thyroid hormone signaling pathway;ko04925:Aldosterone synthesis and secretion;ko04260:Cardiac muscle contraction;ko04261:Adrenergic signaling in cardiomyocytes;ko04970:Salivary secretion;ko04971:Gastric acid secretion;ko04972:Pancreatic secretion;ko04976:Bile secre…	NA	NA	NA
GWHGABGR006586	0.596667	1.52333	1.3522	0.00042693	0.00366999	Up	serum protein 1 beta chain [Operophtera brumata]	NA	NA	NA	NA	NA
GWHGABGR006588	8.83	3.77667	-1.2253	0.00608835	0.0331265	Down	laminin subunit alpha-2-like, partial [Papilio xuthus]	K05637 LAMA1_2; laminin, alpha 1/2	ko04151:PI3K-Akt signaling pathway;ko04512:ECM-receptor interaction;ko04510:Focal adhesion;ko05200:Pathways in cancer;ko05222:Small cell lung cancer;ko05410:Hypertrophic cardiomyopathy;ko05412:Arrhythmogenic right ventricular cardiomyopathy;ko05414:Dilated cardiomyopathy;ko05416:Viral myocarditis;ko05165:Human papillomavirus infection;ko05146:Amoebiasis;ko05145:Toxoplasmosis;	NA	NA	NA
GWHGABGR006593	28.4967	75.8967	1.4132	1.45844e-06	2.40617e-05	Up	maltase A3-like [Plutella xylostella]	K01187 malZ; alpha-glucosidase [EC:3.2.1.20]	ko00052:Galactose metabolism;ko00500:Starch and sucrose metabolism;	NA	NA	NA
GWHGABGR006606	12.7633	1.67667	-2.9283	1.97118e-05	0.000250441	Down	uncharacterized protein LOC105394308 isoform X2 [Plutella xylostella]	NA	NA	NA	NA	NA
GWHGABGR006627	67.06	4.57333	-3.8741	3.15073e-10	1.034e-08	Down	dynein intermediate chain 3, ciliary-like [Amyelois transitella]	K11143 DNAI2; dynein intermediate chain 2, axonemal	ko05014:Amyotrophic lateral sclerosis;ko05016:Huntington disease;ko04812:Cytoskeleton proteins;	NA	NA	NA
GWHGABGR006644	65.07	24.7033	-1.3973	0.000745021	0.00586627	Down	protein KGM_03116 [Danaus plexippus]	NA	NA	NA	NA	NA
GWHGABGR006663	2.83333	43.8933	3.9534	2.67911e-07	5.20951e-06	Up	Full=Putative defense protein Hdd11-like; Flags: Precursor [Manduca sexta] gt;gi|27733419|gb|AAO21507.1|AF413066_1 immune-induced protein 1 [Manduca sexta]	NA	NA	NA	GO:0042742;GO:0042832;GO:0045087;	GO:0005576;
GWHGABGR006679	106.307	339.36	1.6746	2.97258e-05	0.000361018	Up	uncharacterized protein LOC106143023 isoform X1 [Amyelois transitella] gt;gi|913302533|ref|XP_013200442.1| PREDICTED: uncharacterized protein LOC106143023 isoform X2 [Amyelois transitella]	NA	NA	GO:0030246;	NA	NA
GWHGABGR006695	4.20667	0.723333	-2.5399	1.51384e-07	3.05134e-06	Down	hypothetical protein [Glyptapanteles indiensis]	NA	NA	NA	NA	NA
GWHGABGR006703	55.6033	224.113	2.011	1.74195e-19	1.84131e-17	Up	LOW QUALITY PROTEIN: uncharacterized protein LOC101740551 [Bombyx mori]	K03942 NDUFV1; NADH dehydrogenase (ubiquinone) flavoprotein 1 [EC:7.1.1.2]	ko00190:Oxidative phosphorylation;ko04723:Retrograde endocannabinoid signaling;ko04714:Thermogenesis;ko05010:Alzheimer disease;ko05012:Parkinson disease;ko05014:Amyotrophic lateral sclerosis;ko05016:Huntington disease;ko04932:Non-alcoholic fatty liver disease;	GO:0008137;GO:0010181;GO:0051287;GO:0051539;	GO:0055114;	NA
GWHGABGR006709	463.783	230.363	-1.0095	0.000417119	0.00360368	Down	eukaryotic translation initiation factor 3 subunit H [Papilio machaon] gt;gi|930671072|gb|KPJ11860.1| Eukaryotic translation initiation factor 3 subunit H [Papilio machaon]	K03247 EIF3H; translation initiation factor 3 subunit H	ko03013:RNA transport;ko05162:Measles;ko03012:Translation factors;ko04147:Exosome;	GO:0003743;	GO:0001731;	GO:0005852;GO:0016282;GO:0033290;
GWHGABGR006721	4.05	9.26	1.1931	9.31299e-05	0.000993658	Up	chloride bicarbonate exchanger [Papilio machaon]	K13861 SLC4A10, NCBE; solute carrier family 4 (sodium bicarbonate transporter), member 10	ko02000:Transporters;	NA	NA	NA
GWHGABGR006725	1.64333	0.393333	-2.0628	0.00337645	0.0205928	Down	[Helicoverpa armigera]	K03209 WNT1; wingless-type MMTV integration site family, member 1	ko04310:Wnt signaling pathway;ko04390:Hippo signaling pathway;ko04391:Hippo signaling pathway - fly;ko04150:mTOR signaling pathway;ko04550:Signaling pathways regulating pluripotency of stem cells;ko04916:Melanogenesis;ko05200:Pathways in cancer;ko05205:Proteoglycans in cancer;ko05225:Hepatocellular carcinoma;ko05226:Gastric cancer;ko05217:Basal cell carcinoma;ko05224:Breast cancer;ko05010:Alzheim…	GO:0005102;	GO:0007275;GO:0016055;	NA
GWHGABGR006726	0.226667	20.6233	6.5076	2.27798e-27	5.3787e-25	Up	zinc metalloproteinase nas-14-like [Papilio polytes]	NA	NA	NA	NA	NA
GWHGABGR006748	0.613333	0.001	-9.2605	0.00841265	0.0431576	Down	transcriptase [Danaus plexippus]	NA	NA	NA	NA	NA
GWHGABGR006759	13.0367	2.25333	-2.5324	0.00442543	0.0255506	Down	myosin-VIIa-like isoform X1 [Bombyx mori]	K10359 MYO7A, USH1B; myosin VIIa	ko04131:Membrane trafficking;ko03036:Chromosome and associated proteins;ko04812:Cytoskeleton proteins;	NA	NA	NA
GWHGABGR006763	4.64333	10.8267	1.2214	3.67186e-11	1.36799e-09	Up	dehydrogenase [Bombyx mori] gt;gi|76496246|gb|ABA43639.1| L-threonine dehydrogenase [Bombyx mori]	K15789 TDH; threonine 3-dehydrogenase [EC:1.1.1.103]	ko00260:Glycine, serine and threonine metabolism;	GO:0003824;GO:0050662;	NA	NA
GWHGABGR006764	2.6	6.22	1.2584	3.75799e-09	1.01071e-07	Up	L-threonine 3-dehydrogenase, mitochondrial [Papilio xuthus] gt;gi|930651644|gb|KPI93987.1| L-threonine 3-dehydrogenase, mitochondrial [Papilio xuthus]	NA	NA	GO:0003824;GO:0050662;	NA	NA
GWHGABGR006768	0.3	0.001	-8.2288	0.00285525	0.0178573	Down	meiotic recombination protein SPO11 [Bombyx mori]	K10878 SPO11; meiotic recombination protein SPO11	ko04113:Meiosis - yeast;ko03400:DNA repair and recombination proteins;	NA	NA	NA
GWHGABGR006769	7.62667	3.24	-1.2351	0.00835119	0.0429028	Down	inactive dipeptidyl peptidase 10 [Amyelois transitella]	K23014 DPP10; inactive dipeptidyl peptidase 10	ko99977:Transport;	NA	NA	NA
GWHGABGR006808	182.74	90.7367	-1.01	0.0088984	0.0451274	Down	adenylate kinase isoenzyme 1-like [Amyelois transitella]	NA	NA	NA	NA	NA
GWHGABGR006809	18.1333	7.17333	-1.3379	0.000157491	0.00155956	Down	uncharacterized protein LOC100862767 [Bombyx mori]	K19383 TGIF1; homeobox protein TGIF1	ko04350:TGF-beta signaling pathway;ko03000:Transcription factors;	NA	NA	NA
GWHGABGR006813	11	5.39333	-1.0283	0.00835671	0.0429104	Down	heparin sulfate O-sulfotransferase [Bombyx mori]	K02513 HS2ST1; heparan sulfate 2-O-sulfotransferase HS2ST1 [EC:2.8.2.-]	ko00534:Glycosaminoglycan biosynthesis - heparan sulfate / heparin;ko01003:Glycosyltransferases;	GO:0008146;	NA	GO:0016021;
GWHGABGR006831	6.02333	0.926667	-2.7004	0.00398199	0.0234978	Down	uncharacterized protein LOC101737450 isoform X1 [Bombyx mori]	NA	NA	NA	NA	NA
GWHGABGR006832	3.32667	0.883333	-1.913	0.000152461	0.00151635	Down	uncharacterized protein LOC101737450 isoform X1 [Bombyx mori]	NA	NA	NA	NA	NA
GWHGABGR006846	2.48333	0.533333	-2.2192	0.00540687	0.0300435	Down	uncharacterized protein LOC106133235 [Amyelois transitella]	NA	NA	NA	NA	NA
GWHGABGR006854	4.74333	1.86333	-1.348	0.00640476	0.0344297	Down	zinc finger protein Gfi-1b isoform X1 [Bombyx mori]	K09223 GFI1; growth factor independent 1	ko03000:Transcription factors;	NA	NA	NA
GWHGABGR006855	6.92333	1.46667	-2.2389	0.00190044	0.012816	Down	uncharacterized protein LOC101738751 [Bombyx mori]	K20701 PIRK; poor Imd response upon knock-in	ko04624:Toll and Imd signaling pathway;	NA	NA	NA
GWHGABGR006869	762.217	335.697	-1.183	0.00135436	0.00970196	Down	dnaJ homolog subfamily C member 7 [Amyelois transitella]	K09527 DNAJC7; DnaJ homolog subfamily C member 7	ko03110:Chaperones and folding catalysts;	NA	NA	NA
GWHGABGR006905	3.65333	0.606667	-2.5902	0.00748737	0.0392073	Down	protein ultraspiracle homolog isoform X1 [Bombyx mori] gt;gi|827553225|ref|XP_012548310.1| PREDICTED: protein ultraspiracle homolog isoform X1 [Bombyx mori] gt;gi|827553227|ref|XP_012548312.1| PREDICTED: protein ultraspiracle homolog isoform X1 [Bombyx mori] gt;gi|827553229|ref|XP_012548313.1| PREDICTED: protein ultraspiracle homolog isoform X1 [Bombyx mori] gt;gi|827553231|ref|XP_012548314.1| PR…	NA	NA	GO:0003700;GO:0003707;GO:0008270;GO:0043565;	GO:0006355;GO:0043401;	GO:0005634;
GWHGABGR006920	5.03333	2.29	-1.1362	0.0100677	0.0497123	Down	U2 small nuclear ribonucleoprotein auxiliary factor 35 kDa subunit-related protein 2 [Bombyx mori]	K24273 ZRSR; U2 small nuclear ribonucleoprotein auxiliary factor 35 kDa subunit-related protein	ko03041:Spliceosome;	NA	NA	NA
GWHGABGR006932	0.663333	1.71333	1.369	0.00188182	0.0127187	Up	mitochondrial sodium/hydrogen exchanger 9B2-like isoform X1 [Bombyx mori]	NA	NA	GO:0015299;	GO:1902600;	GO:0016021;
GWHGABGR006937	417.737	104.28	-2.0021	4.31064e-08	9.66359e-07	Down	NA	NA	NA	NA	NA	NA
GWHGABGR006950	952.323	2145.54	1.1718	0.00118673	0.0087124	Up	uncharacterized protein LOC106143014 [Amyelois transitella]	NA	NA	GO:0008061;GO:0016810;	GO:0005975;GO:0006030;	GO:0005576;
GWHGABGR006951	1562.89	3440.56	1.1384	6.18527e-07	1.10466e-05	Up	uncharacterized protein LOC106099706 isoform X1 [Papilio polytes]	NA	NA	GO:0008061;GO:0016810;	GO:0005975;GO:0006030;	GO:0005576;
GWHGABGR006958	181.14	572.757	1.6608	1.74685e-13	8.67745e-12	Up	carnitine O-acetyltransferase-like [Bombyx mori]	K00624 E2.3.1.7; carnitine O-acetyltransferase [EC:2.3.1.7]	ko04146:Peroxisome;	NA	NA	NA
GWHGABGR006965	1.30667	3.51667	1.4283	2.92565e-05	0.000356748	Up	uncharacterized protein LOC105842077 [Bombyx mori] gt;gi|827553257|ref|XP_012548328.1| PREDICTED: uncharacterized protein LOC105842077 [Bombyx mori]	NA	NA	NA	NA	NA
GWHGABGR006989	26.4	5.77333	-2.1931	8.00245e-07	1.38564e-05	Down	uncharacterized protein LOC105841846 [Bombyx mori]	NA	NA	NA	NA	NA
GWHGABGR006990	53.0167	21.0133	-1.3351	0.000163332	0.0016069	Down	sodium leak channel non-selective protein isoform X1 [Papilio xuthus]	K21863 NALCN; sodium leak channel non-selective protein	ko04040:Ion channels;	NA	NA	NA
GWHGABGR007009	13.8433	5.34333	-1.3734	0.00932531	0.0468611	Down	probable NADH dehydrogenase [ubiquinone] flavoprotein 2, mitochondrial [Bombyx mori]	K03943 NDUFV2; NADH dehydrogenase (ubiquinone) flavoprotein 2 [EC:7.1.1.2]	ko00190:Oxidative phosphorylation;ko04723:Retrograde endocannabinoid signaling;ko04714:Thermogenesis;ko05010:Alzheimer disease;ko05012:Parkinson disease;ko05014:Amyotrophic lateral sclerosis;ko05016:Huntington disease;ko04932:Non-alcoholic fatty liver disease;	GO:0016491;GO:0046872;GO:0051537;	GO:0055114;	NA
GWHGABGR007013	74.2533	224.303	1.5949	2.81822e-05	0.000345161	Up	uncharacterized protein LOC101740603 isoform X1 [Bombyx mori] gt;gi|827555726|ref|XP_012549296.1| PREDICTED: uncharacterized protein LOC101740603 isoform X1 [Bombyx mori] gt;gi|827555728|ref|XP_012549298.1| PREDICTED: uncharacterized protein LOC101740603 isoform X1 [Bombyx mori]	NA	NA	NA	NA	NA
GWHGABGR007014	52.5467	25.5233	-1.0418	0.00411554	0.0241398	Down	heavy chain [Danaus plexippus]	NA	NA	NA	NA	NA
GWHGABGR007021	35.9533	11.6833	-1.6217	0.0060128	0.0327916	Down	protein KGM_17056 [Danaus plexippus]	NA	NA	NA	NA	NA
GWHGABGR007023	13.5533	1.09667	-3.6275	1.02925e-10	3.66918e-09	Down	NA	NA	NA	NA	NA	NA
GWHGABGR007024	1243.07	137.423	-3.1772	5.02244e-08	1.10682e-06	Down	LOW QUALITY PROTEIN: uncharacterized protein LOC101739696 [Bombyx mori]	NA	NA	NA	NA	NA
GWHGABGR007025	60.0167	25.03	-1.2617	0.0068757	0.0364771	Down	uncharacterized protein LOC106137792 [Amyelois transitella]	NA	NA	NA	NA	NA
GWHGABGR007030	268.163	111.173	-1.2703	0.00128785	0.00932473	Down	P450 monooxygenase Cyp4M5 [Bombyx mori] gt;gi|145581050|gb|ABP87671.1| cytochrome P450 monooxygenase Cyp4M5 [Bombyx mori]	K01425 glsA, GLS; glutaminase [EC:3.5.1.2]	ko00250:Alanine, aspartate and glutamate metabolism;ko00220:Arginine biosynthesis;ko00471:D-Glutamine and D-glutamate metabolism;ko02020:Two-component system;ko04964:Proximal tubule bicarbonate reclamation;ko04724:Glutamatergic synapse;ko04727:GABAergic synapse;ko05206:MicroRNAs in cancer;ko05230:Central carbon metabolism in cancer;	GO:0004497;GO:0005506;GO:0016705;GO:0020037;	GO:0055114;	NA
GWHGABGR007038	16.0267	8.00333	-1.0018	0.00456063	0.0262146	Down	zinc finger protein 227-like isoform X1 [Amyelois transitella]	K09228 KRAB; KRAB domain-containing zinc finger protein	ko05168:Herpes simplex virus 1 infection;ko03000:Transcription factors;	NA	NA	NA
GWHGABGR007044	3.01333	0.196667	-3.9375	0.00449665	0.0258877	Down	uncharacterized protein LOC105842196 [Bombyx mori]	NA	NA	NA	NA	GO:0016020;
GWHGABGR007045	25.7167	5.59333	-2.2009	2.73758e-10	9.09908e-09	Down	carboxylesterase [Papilio machaon]	K12298 CEL; bile salt-stimulated lipase [EC:3.1.1.3 3.1.1.13]	ko00100:Steroid biosynthesis;ko00561:Glycerolipid metabolism;ko04972:Pancreatic secretion;ko04975:Fat digestion and absorption;ko04147:Exosome;	GO:0016787;	NA	NA
GWHGABGR007047	2.20333	0.326667	-2.7538	0.000643126	0.00518982	Down	bile salt-activated lipase-like [Bombyx mori]	NA	NA	GO:0016787;	NA	NA
GWHGABGR007064	10.3867	59.6267	2.5212	1.18884e-05	0.000158463	Up	uncharacterized protein LOC101735393 [Bombyx mori]	NA	NA	NA	NA	NA
GWHGABGR007065	0.813333	5.45	2.7443	0.000168614	0.00164639	Up	NA	NA	NA	NA	NA	NA
GWHGABGR007066	0.81	359.043	8.792	9.49622e-21	1.08585e-18	Up	oxidase AOX2, partial [Operophtera brumata]	K00106 XDH; xanthine dehydrogenase/oxidase [EC:1.17.1.4 1.17.3.2]	ko00230:Purine metabolism;ko00232:Caffeine metabolism;ko00983:Drug metabolism - other enzymes;ko04146:Peroxisome;ko04147:Exosome;	GO:0005488;GO:0016491;	GO:0055114;	NA
GWHGABGR007073	191.55	81.5467	-1.232	0.00927973	0.0466837	Down	protein OBRU01_11082 [Operophtera brumata]	NA	NA	NA	NA	NA
GWHGABGR007074	34.2933	11.8367	-1.5347	0.00219386	0.0144412	Down	protein KGM_05256 [Danaus plexippus]	NA	NA	NA	NA	NA
GWHGABGR007077	0.513333	1.24333	1.2762	0.00345435	0.0209488	Up	partial [Operophtera brumata]	NA	NA	GO:0052689;	NA	GO:0005576;
GWHGABGR007082	75.5333	30.86	-1.2914	0.00576142	0.0317227	Down	cyclin-dependent kinase 10 [Amyelois transitella]	K02449 CDK10; cyclin-dependent kinase 10 [EC:2.7.11.22]	ko01001:Protein kinases;	GO:0004674;GO:0005524;	GO:0006468;	NA
GWHGABGR007085	118.82	33.8333	-1.8123	1.1372e-05	0.000152025	Down	T-complex-associated testis-expressed protein 1-like [Amyelois transitella]	NA	NA	NA	NA	NA
GWHGABGR007086	59.6233	263.1	2.1417	7.18937e-08	1.53776e-06	Up	proline-rich receptor-like protein kinase PERK12 [Bombyx mori]	NA	NA	NA	NA	NA
GWHGABGR007093	21.49	7.40667	-1.5368	4.33199e-05	0.000503259	Down	cytosolic carboxypeptidase 4-like [Bombyx mori]	K23435 AGTPBP1, CCP1; cytosolic carboxypeptidase protein 1 [EC:3.4.17.24]	ko01002:Peptidases and inhibitors;	NA	NA	NA
GWHGABGR007100	42.68	10.6033	-2.009	0.000140444	0.00141542	Down	cystathionine gamma-lyase [Plutella xylostella]	NA	NA	GO:0016829;GO:0030170;	NA	NA
GWHGABGR007102	118.353	41.2867	-1.5194	0.000333161	0.00297944	Down	cystathionine gamma-lyase [Plutella xylostella]	K01758 CTH; cystathionine gamma-lyase [EC:4.4.1.1]	ko00260:Glycine, serine and threonine metabolism;ko00270:Cysteine and methionine metabolism;ko00450:Selenocompound metabolism;ko04147:Exosome;	GO:0016829;GO:0030170;	NA	NA
GWHGABGR007109	2.09	0.68	-1.6199	0.00222198	0.0145788	Down	gamma-lyase [Bombyx mori] gt;gi|87248095|gb|ABD36100.1| cystathionine gamma-lyase [Bombyx mori]	NA	NA	GO:0016829;GO:0030170;	NA	NA
GWHGABGR007110	58.07	16.63	-1.804	0.000465111	0.00395519	Down	gamma-lyase [Bombyx mori] gt;gi|87248095|gb|ABD36100.1| cystathionine gamma-lyase [Bombyx mori]	NA	NA	GO:0016829;GO:0030170;	NA	NA
GWHGABGR007111	78.1133	28.01	-1.4796	0.00148813	0.0104181	Down	mitochondrial enolase superfamily member 1-like [Bombyx mori]	K18334 fucD; L-fuconate dehydratase [EC:4.2.1.68]	ko00051:Fructose and mannose metabolism;	NA	GO:0008152;GO:0009987;	NA
GWHGABGR007113	107.757	42.9867	-1.3258	0.001478	0.0103671	Down	mitochondrial import receptor subunit TOM40 homolog 1-like isoform X1 [Bombyx mori]	K11518 TOM40; mitochondrial import receptor subunit TOM40	ko05014:Amyotrophic lateral sclerosis;ko03029:Mitochondrial biogenesis;ko02000:Transporters;	NA	GO:0055085;	GO:0005741;
GWHGABGR007126	34.4767	13.6067	-1.3413	0.00714817	0.0376917	Down	leucine-rich repeat-containing protein 70 [Bombyx mori]	NA	NA	NA	NA	GO:0016021;
GWHGABGR007128	60.0233	216.443	1.8504	3.01366e-07	5.78577e-06	Up	uncharacterized protein LOC101747221 isoform X1 [Bombyx mori]	K09614 CORIN; atrial natriuretic peptide-converting enzyme [EC:3.4.21.-]	ko01002:Peptidases and inhibitors;	NA	NA	GO:0016020;
GWHGABGR007130	11.7733	51.6467	2.1332	4.55318e-12	1.88568e-10	Up	C reductase complex 14kD subunit [Bombyx mori] gt;gi|103058102|gb|ABF71568.1| ubiquinol-cytochrome C reductase complex 14kD subunit [Bombyx mori]	K00417 QCR7, UQCRB; ubiquinol-cytochrome c reductase subunit 7	ko00190:Oxidative phosphorylation;ko04260:Cardiac muscle contraction;ko04714:Thermogenesis;ko05010:Alzheimer disease;ko05012:Parkinson disease;ko05014:Amyotrophic lateral sclerosis;ko05016:Huntington disease;ko04932:Non-alcoholic fatty liver disease;	NA	GO:0006122;	GO:0005750;
GWHGABGR007135	31.9333	15.6533	-1.0286	0.00406423	0.02389	Down	synthase [Operophtera brumata]	K01737 queD, ptpS, PTS; 6-pyruvoyltetrahydropterin/6-carboxytetrahydropterin synthase [EC:4.2.3.12 4.1.2.50]	ko00790:Folate biosynthesis;ko03016:Transfer RNA biogenesis;	GO:0003874;	GO:0006729;	NA
GWHGABGR007136	194.49	599.11	1.6231	5.76498e-19	5.54566e-17	Up	electron transfer flavoprotein subunit alpha, mitochondrial [Bombyx mori]	K03522 fixB, etfA; electron transfer flavoprotein alpha subunit	ko04147:Exosome;	NA	NA	NA
GWHGABGR007143	81.7767	179.56	1.1347	0.00116203	0.00856725	Up	protein KGM_02398 [Danaus plexippus]	K04860 CACNA2D3; voltage-dependent calcium channel alpha-2/delta-3	ko04010:MAPK signaling pathway;ko04921:Oxytocin signaling pathway;ko04260:Cardiac muscle contraction;ko04261:Adrenergic signaling in cardiomyocytes;ko05410:Hypertrophic cardiomyopathy;ko05412:Arrhythmogenic right ventricular cardiomyopathy;ko05414:Dilated cardiomyopathy;ko04040:Ion channels;	NA	NA	NA
GWHGABGR007144	0.646667	4.65667	2.8482	2.32359e-10	7.83771e-09	Up	protein OBRU01_10797 [Operophtera brumata]	NA	NA	NA	NA	NA
GWHGABGR007147	0.823333	13.9033	4.0778	2.76334e-31	1.00481e-28	Up	protein rolling stone-like [Bombyx mori] gt;gi|827555838|ref|XP_012549335.1| PREDICTED: protein rolling stone-like [Bombyx mori] gt;gi|827555840|ref|XP_012549336.1| PREDICTED: protein rolling stone-like [Bombyx mori]	NA	NA	NA	NA	GO:0016021;
GWHGABGR007149	2.49667	11.26	2.1731	4.30664e-05	0.000500634	Up	protein rolling stone-like [Bombyx mori]	NA	NA	NA	NA	GO:0016021;
GWHGABGR007161	55.6167	184.79	1.7323	2.87845e-23	4.59062e-21	Up	uncharacterized protein LOC106709264 [Papilio machaon] gt;gi|930676303|gb|KPJ16462.1| hypothetical protein RR48_05541 [Papilio machaon]	K03962 NDUFB6; NADH dehydrogenase (ubiquinone) 1 beta subcomplex subunit 6	ko00190:Oxidative phosphorylation;ko04723:Retrograde endocannabinoid signaling;ko04714:Thermogenesis;ko05010:Alzheimer disease;ko05012:Parkinson disease;ko05014:Amyotrophic lateral sclerosis;ko05016:Huntington disease;ko04932:Non-alcoholic fatty liver disease;	NA	NA	GO:0016021;
GWHGABGR007164	21.75	62.4667	1.5221	4.0109e-19	3.98482e-17	Up	dehydrogenase 1 alpha subcomplex subunit 5 [Bombyx mori] gt;gi|98990261|gb|ABF60226.1| NADH dehydrogenase 1 alpha subcomplex subunit 5 [Bombyx mori]	K03949 NDUFA5; NADH dehydrogenase (ubiquinone) 1 alpha subcomplex subunit 5	ko00190:Oxidative phosphorylation;ko04723:Retrograde endocannabinoid signaling;ko04714:Thermogenesis;ko05010:Alzheimer disease;ko05012:Parkinson disease;ko05014:Amyotrophic lateral sclerosis;ko05016:Huntington disease;ko04932:Non-alcoholic fatty liver disease;	GO:0016651;	GO:0022904;	GO:0005743;
GWHGABGR007168	29.24	13.14	-1.154	8.43786e-05	0.000913691	Down	trans-1,2-dihydrobenzene-1,2-diol dehydrogenase-like isoform X1 [Bombyx mori] gt;gi|512922135|ref|XP_004930046.1| PREDICTED: trans-1,2-dihydrobenzene-1,2-diol dehydrogenase-like isoform X1 [Bombyx mori] gt;gi|827555589|ref|XP_012549238.1| PREDICTED: trans-1,2-dihydrobenzene-1,2-diol dehydrogenase-like isoform X1 [Bombyx mori]	K00078 DHDH; dihydrodiol dehydrogenase / D-xylose 1-dehydrogenase (NADP) [EC:1.3.1.20 1.1.1.179]	ko00040:Pentose and glucuronate interconversions;ko00980:Metabolism of xenobiotics by cytochrome P450;	GO:0016491;	GO:0055114;	NA
GWHGABGR007186	2.77667	71.3567	4.6836	0.00175574	0.012023	Up	monocarboxylate transporter 9-like [Bombyx mori]	K08186 SLC16A9; MFS transporter, MCT family, solute carrier family 16 (monocarboxylic acid transporters), member 9	ko02000:Transporters;	NA	NA	NA
GWHGABGR007189	1.98333	0.306667	-2.6932	3.59872e-05	0.000427357	Down	partial [Operophtera brumata]	K09640 TMPRSS9; transmembrane protease serine 9 [EC:3.4.21.-]	ko01002:Peptidases and inhibitors;	GO:0008233;	NA	NA
GWHGABGR007193	71.1567	30.37	-1.2284	0.00119634	0.00877395	Down	uncharacterized protein LOC106129795 [Amyelois transitella]	NA	NA	NA	NA	NA
GWHGABGR007205	0.34	23.5267	6.1126	2.96162e-15	1.82526e-13	Up	putative serine protease K12H4.7 [Bombyx mori]	K09649 PRSS16; thymus-specific serine protease [EC:3.4.-.-]	ko01002:Peptidases and inhibitors;	GO:0008236;	GO:0006508;	NA
GWHGABGR007210	5.93333	1.61	-1.8818	0.00853371	0.0436677	Down	LOW QUALITY PROTEIN: dynein beta chain, ciliary-like [Bombyx mori]	NA	NA	GO:0003777;GO:0005524;GO:0016887;	GO:0007018;	GO:0030286;
GWHGABGR007211	44.4733	12.4767	-1.8337	0.00514267	0.0287961	Down	dynein beta chain, ciliary [Papilio xuthus]	K10408 DNAH; dynein heavy chain, axonemal	ko05014:Amyotrophic lateral sclerosis;ko05016:Huntington disease;ko04812:Cytoskeleton proteins;	NA	NA	NA
GWHGABGR007245	456.02	170.65	-1.4181	7.82636e-05	0.000854094	Down	atlastin-like [Bombyx mori] gt;gi|827555360|ref|XP_012549164.1| PREDICTED: atlastin-like [Bombyx mori]	NA	NA	NA	NA	NA
GWHGABGR007257	18.08	63.9367	1.8222	1.98445e-06	3.15931e-05	Up	uncharacterized protein LOC101741240 isoform X1 [Bombyx mori]	NA	NA	NA	NA	GO:0016020;
GWHGABGR007268	54.1133	277.083	2.3563	5.72904e-07	1.03436e-05	Up	short-chain dehydrogenase/reductase family 16C member 6-like [Bombyx mori]	K15734 SDR16C5; all-trans-retinol dehydrogenase (NAD+) [EC:1.1.1.105]	ko00830:Retinol metabolism;	GO:0016491;	GO:0055114;	GO:0016021;
GWHGABGR007275	22.75	10.7833	-1.0771	0.000353341	0.00312912	Down	17-beta-hydroxysteroid dehydrogenase 13 [Bombyx mori]	K15734 SDR16C5; all-trans-retinol dehydrogenase (NAD+) [EC:1.1.1.105]	ko00830:Retinol metabolism;	NA	NA	NA
GWHGABGR007276	20.03	8.65	-1.2114	0.00219804	0.014453	Down	17-beta-hydroxysteroid dehydrogenase 13 [Bombyx mori]	NA	NA	NA	NA	NA
GWHGABGR007295	50.84	21.6333	-1.2327	0.00040392	0.00350366	Down	protein OBRU01_04888 [Operophtera brumata]	NA	NA	NA	NA	NA
GWHGABGR007301	152.847	518.327	1.7618	3.46983e-25	6.78333e-23	Up	c oxidase subunit Va [Antheraea yamamai] gt;gi|354549507|gb|AER27810.1| cytochrome c oxidase subunit Va [Antheraea yamamai]	K02264 COX5A; cytochrome c oxidase subunit 5a	ko00190:Oxidative phosphorylation;ko04260:Cardiac muscle contraction;ko04714:Thermogenesis;ko05010:Alzheimer disease;ko05012:Parkinson disease;ko05014:Amyotrophic lateral sclerosis;ko05016:Huntington disease;ko04932:Non-alcoholic fatty liver disease;	GO:0004129;	GO:1902600;	GO:0005743;
GWHGABGR007311	112.353	12.9767	-3.1141	8.60463e-16	5.77272e-14	Down	protein lethal(2)essential for life-like [Bombyx mori]	NA	NA	NA	NA	NA
GWHGABGR007312	119.58	49.06	-1.2854	0.00288877	0.0180545	Down	heat shock protein [Antheraea yamamai]	NA	NA	NA	NA	NA
GWHGABGR007313	59.2067	4.53667	-3.7061	1.68784e-10	5.81187e-09	Down	dde superfamily endonuclease [Operophtera brumata]	NA	NA	NA	NA	NA
GWHGABGR007314	84.2	14.8733	-2.5011	6.85718e-07	1.21511e-05	Down	heat shock protein [Spodoptera litura]	K09542 CRYAB; crystallin, alpha B	ko04141:Protein processing in endoplasmic reticulum;ko04213:Longevity regulating pathway - multiple species;ko03110:Chaperones and folding catalysts;ko04147:Exosome;	NA	NA	NA
GWHGABGR007315	3575.03	465.423	-2.9413	1.19641e-32	4.72867e-30	Down	heat shock protein G7 [Helicoverpa armigera]	NA	NA	NA	NA	NA
GWHGABGR007316	647.193	104.22	-2.6346	0.000901695	0.00692595	Down	heat shock protein G7 [Helicoverpa armigera]	NA	NA	NA	NA	NA
GWHGABGR007317	39.9967	8.58667	-2.2197	1.75362e-06	2.83149e-05	Down	NA	NA	NA	NA	NA	NA
GWHGABGR007326	109.757	14.2667	-2.9436	7.47904e-10	2.31646e-08	Down	CCDC46 protein [Operophtera brumata]	NA	NA	NA	NA	NA
GWHGABGR007338	1.1	0.263333	-2.0625	0.00467048	0.0266773	Down	atrial natriuretic peptide-converting enzyme [Bombyx mori]	K09614 CORIN; atrial natriuretic peptide-converting enzyme [EC:3.4.21.-]	ko01002:Peptidases and inhibitors;	NA	NA	NA
GWHGABGR007382	19.1067	7.96	-1.2632	0.00655923	0.0351262	Down	band 4.1-like protein 4 [Amyelois transitella]	NA	NA	NA	NA	NA
GWHGABGR007386	18.89	5.08333	-1.8938	0.00118469	0.00870366	Down	uncharacterized protein C15orf26 [Amyelois transitella]	NA	NA	NA	NA	NA
GWHGABGR007447	54.5933	11.99	-2.1869	5.35514e-05	0.000607752	Down	associated protein 2 [Antheraea pernyi]	NA	NA	NA	NA	NA
GWHGABGR007453	64.1867	18.96	-1.7593	0.000164573	0.001613	Down	protein Iapos;m not dead yet-like [Bombyx mori]	K14445 SLC13A2_3_5; solute carrier family 13 (sodium-dependent dicarboxylate transporter), member 2/3/5	ko02000:Transporters;	NA	NA	NA
GWHGABGR007458	7.21333	24.2733	1.7506	3.48237e-07	6.58138e-06	Up	uncharacterized protein LOC101744647 [Bombyx mori]	NA	NA	NA	NA	GO:0016021;
GWHGABGR007459	34.7333	12.2633	-1.502	0.00053082	0.00440075	Down	coiled-coil domain-containing protein 96 [Bombyx mori]	NA	NA	NA	NA	NA
GWHGABGR007461	13.1233	26.51	1.0144	9.25298e-05	0.00098958	Up	putative inorganic phosphate cotransporter [Papilio xuthus]	K08193 SLC17A; MFS transporter, ACS family, solute carrier family 17 (sodium-dependent inorganic phosphate cotransporter), other	ko02000:Transporters;	NA	GO:0055085;	GO:0016021;
GWHGABGR007463	0.893333	7.96667	3.1567	7.00761e-06	9.86873e-05	Up	putative inorganic phosphate cotransporter [Bombyx mori]	K08193 SLC17A; MFS transporter, ACS family, solute carrier family 17 (sodium-dependent inorganic phosphate cotransporter), other	ko02000:Transporters;	NA	NA	NA
GWHGABGR007464	0.986667	4.72333	2.2592	2.13606e-05	0.000268876	Up	putative inorganic phosphate cotransporter [Bombyx mori] gt;gi|827546301|ref|XP_012545590.1| PREDICTED: putative inorganic phosphate cotransporter [Bombyx mori]	K08193 SLC17A; MFS transporter, ACS family, solute carrier family 17 (sodium-dependent inorganic phosphate cotransporter), other	ko02000:Transporters;	NA	GO:0055085;	GO:0016021;
GWHGABGR007491	0.276667	1.08333	1.9693	0.00337857	0.0205989	Up	transcriptase [Bombyx mori]	NA	NA	GO:0003824;	GO:0090304;	NA
GWHGABGR007515	40.7467	195.653	2.2635	0.000692336	0.00551352	Up	yellow-e isoform X1 [Bombyx mori] gt;gi|258546320|dbj|BAI39592.1| BmYellow-e protein [Bombyx mori]	NA	NA	NA	NA	NA
GWHGABGR007518	2.97	111.343	5.2284	2.28633e-10	7.72636e-09	Up	uncharacterized protein LOC101738438 [Bombyx mori]	NA	NA	NA	NA	NA
GWHGABGR007519	50.8167	253.743	2.32	9.46205e-06	0.000128668	Up	yellow [Papilio machaon]	NA	NA	NA	NA	NA
GWHGABGR007521	83.0067	30.95	-1.4233	0.00265177	0.0168107	Down	uncharacterized protein LOC101737344 [Bombyx mori] gt;gi|512905225|ref|XP_004925891.1| PREDICTED: uncharacterized protein LOC101737344 [Bombyx mori]	NA	NA	NA	NA	GO:0016021;
GWHGABGR007523	20.0833	5.75	-1.8044	0.00314323	0.0193916	Down	reductase [Bombyx mori] gt;gi|95102868|gb|ABF51375.1| dicarbonyl L-xylulose reductase [Bombyx mori]	K03331 DCXR; L-xylulose reductase [EC:1.1.1.10]	ko00040:Pentose and glucuronate interconversions;	GO:0016491;	GO:0055114;	NA
GWHGABGR007525	8.90333	28.31	1.6689	0.00663922	0.035471	Up	A basic helix-loop-helix protein 15-like [Bombyx mori] gt;gi|586695080|gb|AHJ80785.1| Dimm-protein [Bombyx mori]	K08040 BHLHB8, MIST1; class B basic helix-loop-helix protein 8	ko04950:Maturity onset diabetes of the young;ko03000:Transcription factors;	NA	NA	NA
GWHGABGR007526	9.34333	20.4233	1.1282	1.96488e-09	5.57308e-08	Up	nudix hydrolase 8-like [Amyelois transitella]	NA	NA	GO:0016787;	NA	NA
GWHGABGR007545	3.56333	1.24667	-1.5152	0.0034405	0.0208994	Down	dehydrogenase [NADP+] [Papilio xuthus]	NA	NA	NA	NA	NA
GWHGABGR007563	17.4967	6.57333	-1.4124	0.000792385	0.00619362	Down	3 [Lonomia obliqua]	NA	NA	NA	NA	NA
GWHGABGR007570	6.74333	0.496667	-3.7631	4.15066e-09	1.1065e-07	Down	protein KGM_12790 [Danaus plexippus]	NA	NA	NA	NA	NA
GWHGABGR007571	5.38	0.49	-3.4568	9.16941e-08	1.90171e-06	Down	protein KGM_12790 [Danaus plexippus]	K00736 MGAT2; alpha-1,6-mannosyl-glycoprotein beta-1,2-N-acetylglucosaminyltransferase [EC:2.4.1.143]	ko00510:N-Glycan biosynthesis;ko00513:Various types of N-glycan biosynthesis;ko01003:Glycosyltransferases;	NA	NA	NA
GWHGABGR007579	32.8867	14.2867	-1.2028	0.000230277	0.00215475	Down	uncharacterized protein LOC106133141 [Amyelois transitella]	NA	NA	NA	NA	NA
GWHGABGR007585	2.28	0.79	-1.5291	0.00761403	0.0397561	Down	NA	NA	NA	NA	NA	NA
GWHGABGR007593	3.14	1	-1.6508	0.00241968	0.0156556	Down	protein of mTOR [Papilio machaon]	NA	NA	NA	NA	NA
GWHGABGR007594	11.0633	4.78	-1.2107	4.87878e-05	0.000558219	Down	protein of TOR [Danaus plexippus]	K07204 RAPTOR; regulatory associated protein of mTOR	ko04151:PI3K-Akt signaling pathway;ko04152:AMPK signaling pathway;ko04150:mTOR signaling pathway;ko04140:Autophagy - animal;ko04138:Autophagy - yeast;ko04136:Autophagy - other;ko04910:Insulin signaling pathway;ko04211:Longevity regulating pathway;ko04213:Longevity regulating pathway - multiple species;ko04714:Thermogenesis;ko05206:MicroRNAs in cancer;ko05131:Shigellosis;ko04131:Membrane trafficki…	NA	NA	NA
GWHGABGR007606	17.6967	98.0333	2.4698	0.000486734	0.00409311	Up	uncharacterized protein LOC101738110 isoform X2 [Bombyx mori]	K01227 ENGASE; mannosyl-glycoprotein endo-beta-N-acetylglucosaminidase [EC:3.2.1.96]	ko00511:Other glycan degradation;	NA	NA	NA
GWHGABGR007611	26.5867	10.7833	-1.3019	0.00414962	0.0242904	Down	clusterin-associated protein 1, partial [Bombyx mori]	K19684 CLUAP1, DYF3; clusterin-associated protein 1	ko03036:Chromosome and associated proteins;	NA	NA	NA
GWHGABGR007612	14.9	33.1767	1.1549	6.29803e-09	1.6288e-07	Up	peptidyl-tRNA hydrolase ICT1, mitochondrial [Papilio machaon]	K15033 ICT1; peptidyl-tRNA hydrolase ICT1 [EC:3.1.1.29]	ko03012:Translation factors;	NA	NA	NA
GWHGABGR007613	754.813	102.817	-2.876	6.19504e-64	2.8158e-60	Down	protein singed [Plutella xylostella]	K23551 FSCN1; fascin 1	ko05206:MicroRNAs in cancer;ko04131:Membrane trafficking;ko04812:Cytoskeleton proteins;	GO:0030674;GO:0051015;	GO:0007015;	GO:0005737;GO:0005856;
GWHGABGR007619	114.107	38.1733	-1.5797	0.00993382	0.0492788	Down	[Antheraea pernyi]	NA	NA	NA	NA	NA
GWHGABGR007623	29.6733	9.64667	-1.6211	0.000103258	0.00108579	Down	uncharacterized protein LOC106136344 [Amyelois transitella]	NA	NA	NA	NA	NA
GWHGABGR007637	82.25	2.11333	-5.2824	1.59354e-26	3.40849e-24	Down	lipase 3-like [Plutella xylostella]	K01052 LIPA; lysosomal acid lipase/cholesteryl ester hydrolase [EC:3.1.1.13]	ko00100:Steroid biosynthesis;ko04142:Lysosome;ko04979:Cholesterol metabolism;	NA	NA	NA
GWHGABGR007641	0.0666667	1.21	4.1819	0.00806532	0.0416877	Up	glucose dehydrogenase [FAD, quinone]-like, partial [Bombyx mori]	NA	NA	NA	NA	NA
GWHGABGR007642	2.67333	0.336667	-2.9892	0.00230533	0.0150388	Down	2 [Operophtera brumata]	NA	NA	GO:0004553;	NA	NA
GWHGABGR007651	31.8333	7.32667	-2.1193	2.00426e-06	3.18248e-05	Down	3 [Lonomia obliqua]	NA	NA	NA	NA	NA
GWHGABGR007653	37.4367	8.44667	-2.148	1.18485e-10	4.17475e-09	Down	3 [Lonomia obliqua]	NA	NA	NA	NA	NA
GWHGABGR007654	2.79	0.766667	-1.8636	0.000233583	0.00218118	Down	3 [Lonomia obliqua]	NA	NA	NA	NA	NA
GWHGABGR007670	28.63	114.67	2.0019	1.8824e-14	1.05304e-12	Up	uncharacterized protein LOC106718049 [Papilio machaon] gt;gi|930667270|gb|KPJ08358.1| hypothetical protein RR48_13097 [Papilio machaon]	NA	NA	NA	NA	NA
GWHGABGR007679	94.44	22.0933	-2.0958	1.99095e-07	3.95168e-06	Down	uncharacterized protein LOC106142577 isoform X1 [Amyelois transitella]	NA	NA	NA	NA	NA
GWHGABGR007680	4.2	0.533333	-2.9773	0.00772371	0.0402013	Down	lipase [Helicoverpa armigera]	K01052 LIPA; lysosomal acid lipase/cholesteryl ester hydrolase [EC:3.1.1.13]	ko00100:Steroid biosynthesis;ko04142:Lysosome;ko04979:Cholesterol metabolism;	GO:0016788;	GO:0016042;	NA
GWHGABGR007705	7.91333	27.3467	1.789	0.000122183	0.0012515	Up	precursor [Bombyx mori] gt;gi|418128|sp|P32358.1|TREA_BOMMO RecName: Full=Trehalase; AltName: Full=Alpha,alpha-trehalase; AltName: Full=Alpha,alpha-trehalose glucohydrolase; Flags: Precursor gt;gi|217294|dbj|BAA02909.1| trehalase [Bombyx mori] gt;gi|685089|gb|AAC60507.1| trehalase [Bombyx mori]	K01194 TREH, treA, treF; alpha,alpha-trehalase [EC:3.2.1.28]	ko00500:Starch and sucrose metabolism;ko00537:Glycosylphosphatidylinositol (GPI)-anchored proteins;	GO:0016787;	NA	GO:0016020;
GWHGABGR007709	5.83333	1.97667	-1.5613	0.000425806	0.00366378	Down	kinase 2 [Biston betularia]	NA	NA	GO:0016301;	GO:0016310;	NA
GWHGABGR007724	1.37333	19.4667	3.8253	4.62102e-15	2.76364e-13	Up	ATP-binding protein [Danaus plexippus]	NA	NA	NA	NA	NA
GWHGABGR007725	0.1	22.8567	7.8365	8.48059e-07	1.45871e-05	Up	uncharacterized protein LOC105841610 [Bombyx mori]	NA	NA	NA	NA	NA
GWHGABGR007726	0.0666667	21.0567	8.3031	2.5802e-17	2.06655e-15	Up	protein RR48_13056 [Papilio machaon]	NA	NA	NA	NA	NA
GWHGABGR007731	7.26333	3.30667	-1.1353	0.00985022	0.0489576	Down	NA	NA	NA	NA	NA	NA
GWHGABGR007735	38.8433	81.29	1.0654	1.11097e-14	6.3718e-13	Up	putative ATP synthase subunit f, mitochondrial [Papilio machaon] gt;gi|930667224|gb|KPJ08312.1| Putative ATP synthase subunit f, mitochondrial [Papilio machaon]	K02130 ATPeF0F, ATP5J2; F-type H+-transporting ATPase subunit f	ko00190:Oxidative phosphorylation;ko04714:Thermogenesis;	NA	NA	GO:0016021;
GWHGABGR007742	0.57	3.7	2.6985	5.51568e-09	1.44081e-07	Up	receptor-like protein [Heliconius erato]	K19599 DOME; cytokine receptor domeless	ko04630:JAK-STAT signaling pathway;	NA	NA	GO:0016020;
GWHGABGR007757	77.0567	11.8467	-2.7014	6.92329e-07	1.22444e-05	Down	shuttle craft-like protein [Heliconius erato]	NA	NA	NA	NA	NA
GWHGABGR007764	8.99667	3.41333	-1.3982	0.00105317	0.00789594	Down	thrombospondin type-1 domain-containing protein 7A-like [Bombyx mori]	NA	NA	NA	NA	NA
GWHGABGR007769	251.193	99.7867	-1.3319	0.00185135	0.0125501	Down	coiled-coil domain-containing protein 40 [Amyelois transitella]	NA	NA	NA	NA	NA
GWHGABGR007772	14.1633	0.5	-4.8241	4.03781e-08	9.09684e-07	Down	CBR-EAT-6 protein [Operophtera brumata]	K01539 ATP1A; sodium/potassium-transporting ATPase subunit alpha [EC:7.2.2.13]	ko04024:cAMP signaling pathway;ko04022:cGMP-PKG signaling pathway;ko04911:Insulin secretion;ko04918:Thyroid hormone synthesis;ko04919:Thyroid hormone signaling pathway;ko04925:Aldosterone synthesis and secretion;ko04260:Cardiac muscle contraction;ko04261:Adrenergic signaling in cardiomyocytes;ko04970:Salivary secretion;ko04971:Gastric acid secretion;ko04972:Pancreatic secretion;ko04976:Bile secre…	GO:0005391;GO:0005524;GO:0046872;	GO:0006813;GO:0006814;GO:0010248;GO:0090662;	GO:0016021;
GWHGABGR007783	2295.57	472.8	-2.2796	1.9819e-49	2.40219e-46	Down	[Papilio polytes] gt;gi|914614796|ref|NP_001298736.1| actin, cytoplasmic A3a [Papilio xuthus] gt;gi|910331600|ref|XP_013169130.1| PREDICTED: actin, cytoplasmic A3a [Papilio xuthus] gt;gi|913300123|ref|XP_013198989.1| PREDICTED: actin, cytoplasmic A3a [Amyelois transitella] gt;gi|3182902|sp|Q25010.1|ACT3A_HELAM RecName: Full=Actin, cytoplasmic A3a; Flags: Precursor gt;gi|19526211|gb|AAL89657.1|AF2…	K05692 ACTB_G1; actin beta/gamma 1	ko04015:Rap1 signaling pathway;ko04390:Hippo signaling pathway;ko04391:Hippo signaling pathway - fly;ko04145:Phagosome;ko04210:Apoptosis;ko04510:Focal adhesion;ko04520:Adherens junction;ko04530:Tight junction;ko04810:Regulation of actin cytoskeleton;ko04611:Platelet activation;ko04670:Leukocyte transendothelial migration;ko04921:Oxytocin signaling pathway;ko04919:Thyroid hormone signaling pathway…	GO:0005524;	NA	GO:0005737;GO:0005856;
GWHGABGR007784	6299.08	1763.11	-1.837	3.93818e-15	2.37874e-13	Down	5C, isoform B [Drosophila melanogaster] gt;gi|24639997|ref|NP_727048.1| actin 5C, isoform A [Drosophila melanogaster] gt;gi|62473515|ref|NP_001014725.1| actin 5C, isoform D [Drosophila melanogaster] gt;gi|62473526|ref|NP_001014726.1| actin 5C, isoform C [Drosophila melanogaster] gt;gi|187109134|ref|NP_001119672.1| actin related protein 1 [Acyrthosiphon pisum] gt;gi|187281844|ref|NP_001119727.1| a…	K05692 ACTB_G1; actin beta/gamma 1	ko04015:Rap1 signaling pathway;ko04390:Hippo signaling pathway;ko04391:Hippo signaling pathway - fly;ko04145:Phagosome;ko04210:Apoptosis;ko04510:Focal adhesion;ko04520:Adherens junction;ko04530:Tight junction;ko04810:Regulation of actin cytoskeleton;ko04611:Platelet activation;ko04670:Leukocyte transendothelial migration;ko04921:Oxytocin signaling pathway;ko04919:Thyroid hormone signaling pathway…	GO:0005200;GO:0005524;	GO:0000281;GO:0002121;GO:0006338;GO:0006909;GO:0007010;GO:0007291;GO:0016319;GO:0032507;GO:0035148;	GO:0005737;GO:0005811;GO:0005875;GO:0005884;GO:0031011;GO:0035060;
GWHGABGR007789	273.95	55.7733	-2.2963	0.000164442	0.00161258	Down	NA	NA	NA	NA	NA	NA
GWHGABGR007790	3.23	0.446667	-2.8543	0.00517087	0.0288822	Down	uncharacterized protein LOC105278600 [Cerapachys biroi]	NA	NA	NA	NA	NA
GWHGABGR007791	18.4533	8.03	-1.2004	0.00804914	0.0416249	Down	keratin-associated protein 5-4-like [Bombyx mori]	NA	NA	NA	NA	NA
GWHGABGR007792	174.263	41.84	-2.0583	4.96193e-06	7.15975e-05	Down	NA	NA	NA	NA	NA	NA
GWHGABGR007871	99.45	202.03	1.0225	0.00462412	0.0264707	Up	uncharacterized protein LOC101736981 [Bombyx mori] gt;gi|827551682|ref|XP_012547691.1| PREDICTED: uncharacterized protein LOC101736981 [Bombyx mori] gt;gi|827551684|ref|XP_012547692.1| PREDICTED: uncharacterized protein LOC101736981 [Bombyx mori]	K00019 E1.1.1.30, bdh; 3-hydroxybutyrate dehydrogenase [EC:1.1.1.30]	ko00650:Butanoate metabolism;ko00072:Synthesis and degradation of ketone bodies;	NA	NA	NA
GWHGABGR007874	3.53	0.326667	-3.4338	0.000180279	0.00174529	Down	aquaporin AQPAe.a-like [Bombyx mori]	NA	NA	NA	NA	NA
GWHGABGR007905	1.79	0.456667	-1.9707	0.00439714	0.0254357	Down	protein OBRU01_02490, partial [Operophtera brumata]	NA	NA	NA	NA	NA
GWHGABGR007915	0.001	7.99667	12.9652	1.23292e-11	4.83099e-10	Up	uncharacterized protein LOC106708424 [Papilio machaon]	NA	NA	NA	NA	NA
GWHGABGR007927	30.16	11.7767	-1.3567	0.00345237	0.0209488	Down	LOW QUALITY PROTEIN: 4-coumarate--CoA ligase 1-like [Bombyx mori]	K01904 4CL; 4-coumarate--CoA ligase [EC:6.2.1.12]	ko00130:Ubiquinone and other terpenoid-quinone biosynthesis;ko00940:Phenylpropanoid biosynthesis;	NA	NA	NA
GWHGABGR007936	14.5967	29.58	1.019	2.82393e-10	9.3519e-09	Up	checkpoint suppressor 1 [Danaus plexippus]	K09407 FOXN; forkhead box protein N	ko03000:Transcription factors;	NA	NA	NA
GWHGABGR007956	59.9833	24.9533	-1.2653	0.0042127	0.0245878	Down	NA	NA	NA	NA	NA	NA
GWHGABGR007959	30.8	89.7367	1.5428	5.0239e-05	0.000573741	Up	uncharacterized protein LOC101738309 [Bombyx mori]	NA	NA	NA	NA	GO:0016021;
GWHGABGR007963	0.0433333	1.28667	4.892	7.4767e-05	0.000822347	Up	serine protease [Operophtera brumata]	NA	NA	GO:0016787;	NA	NA
GWHGABGR007968	18.15	5.20333	-1.8025	0.00135978	0.00972934	Down	uncharacterized protein LOC106136292 [Amyelois transitella]	NA	NA	GO:0016740;	NA	NA
GWHGABGR007969	17.7233	51.93	1.5509	0.000119608	0.00122789	Up	N-acetyltransferase [Antheraea pernyi]	NA	NA	GO:0008080;	NA	NA
GWHGABGR007982	94.53	37.0067	-1.353	0.000193798	0.00185794	Down	P450 CYP339A1 [Bombyx mori] gt;gi|186972164|gb|ACC99358.1| CYP339A1 [Bombyx mori] gt;gi|433338877|dbj|BAM73794.1| cytochrome P450 [Bombyx mori]	K07436 CYP24A1; vitamin D3 24-hydroxylase [EC:1.14.15.16]	ko00100:Steroid biosynthesis;ko04928:Parathyroid hormone synthesis, secretion and action;ko05206:MicroRNAs in cancer;ko00199:Cytochrome P450;	GO:0005488;GO:0016491;	NA	NA
GWHGABGR007986	97.0367	4.84333	-4.3245	7.93173e-10	2.44005e-08	Down	sortilin-related receptor-like isoform X2 [Plutella xylostella]	NA	NA	NA	NA	NA
GWHGABGR007988	16.6133	0.613333	-4.7595	2.81317e-06	4.30162e-05	Down	sortilin-related receptor-like, partial [Amyelois transitella]	NA	NA	NA	NA	GO:0005622;
GWHGABGR007990	117.01	29.6233	-1.9818	0.00425761	0.0248261	Down	sortilin-related receptor-like isoform X2 [Plutella xylostella]	NA	NA	NA	NA	GO:0016020;GO:0043229;GO:0044444;
GWHGABGR007991	443.08	177.983	-1.3158	1.11151e-05	0.000149029	Down	sortilin-related receptor-like isoform X1 [Plutella xylostella]	NA	NA	NA	NA	NA
GWHGABGR007992	304.773	126.12	-1.2729	9.22577e-05	0.000987249	Down	sortilin-related receptor-like isoform X1 [Plutella xylostella]	NA	NA	NA	NA	NA
GWHGABGR008000	11.4567	22.99	1.0048	7.8421e-10	2.42067e-08	Up	fasciclin-2-like [Bombyx mori]	K06491 NCAM, CD56; neural cell adhesion molecule	ko04514:Cell adhesion molecules;ko05020:Prion diseases;ko04131:Membrane trafficking;ko04515:Cell adhesion molecules;ko04090:CD molecules;ko00536:Glycosaminoglycan binding proteins;ko00537:Glycosylphosphatidylinositol (GPI)-anchored proteins;	NA	NA	NA
GWHGABGR008005	302.32	1757.81	2.5396	5.38005e-15	3.19656e-13	Up	alpha-actinin, sarcomeric isoform X1 [Bombyx mori]	K05699 ACTN1_4; actinin alpha 1/4	ko04510:Focal adhesion;ko04520:Adherens junction;ko04530:Tight junction;ko04810:Regulation of actin cytoskeleton;ko04670:Leukocyte transendothelial migration;ko05203:Viral carcinogenesis;ko05322:Systemic lupus erythematosus;ko05131:Shigellosis;ko05146:Amoebiasis;ko04131:Membrane trafficking;ko04812:Cytoskeleton proteins;ko04147:Exosome;	NA	NA	NA
GWHGABGR008008	92.5667	205.54	1.1509	6.03782e-07	1.08151e-05	Up	probable 4-coumarate--CoA ligase 1 [Bombyx mori]	K01904 4CL; 4-coumarate--CoA ligase [EC:6.2.1.12]	ko00130:Ubiquinone and other terpenoid-quinone biosynthesis;ko00940:Phenylpropanoid biosynthesis;	GO:0003824;	GO:0008152;	NA
GWHGABGR008013	49.2467	14.8067	-1.7338	0.000568932	0.00467409	Down	putative uncharacterized protein DDB_G0285869 [Bombyx mori]	NA	NA	NA	NA	NA
GWHGABGR008031	20.5767	42.8	1.0566	0.00110909	0.00824041	Up	[Heliothis virescens]	NA	NA	GO:0008233;	NA	NA
GWHGABGR008038	12.5333	3.85667	-1.7003	0.00216614	0.0142794	Down	protein OBRU01_01700 [Operophtera brumata]	NA	NA	NA	NA	NA
GWHGABGR008042	341.177	2352.11	2.7854	4.73879e-05	0.000544258	Up	protein RR-1 motif 10 precursor [Bombyx mori] gt;gi|223671121|tpd|FAA00512.1| TPA: putative cuticle protein [Bombyx mori]	NA	NA	GO:0042302;	NA	NA
GWHGABGR008047	116.94	39.32	-1.5724	0.0038088	0.022654	Down	uncharacterized protein LOC106138057 [Amyelois transitella]	K00699 UGT; glucuronosyltransferase [EC:2.4.1.17]	ko00040:Pentose and glucuronate interconversions;ko00053:Ascorbate and aldarate metabolism;ko00140:Steroid hormone biosynthesis;ko00830:Retinol metabolism;ko00860:Porphyrin and chlorophyll metabolism;ko00980:Metabolism of xenobiotics by cytochrome P450;ko00982:Drug metabolism - cytochrome P450;ko00983:Drug metabolism - other enzymes;ko04976:Bile secretion;ko05204:Chemical carcinogenesis;ko01003:G…	NA	NA	NA
GWHGABGR008060	99.6933	695.6	2.8027	2.40664e-10	8.05803e-09	Up	variant A [Bombyx mandarina]	NA	NA	NA	NA	NA
GWHGABGR008088	856.79	296.687	-1.53	0.00228704	0.0149463	Down	protein precursor [Bombyx mori] gt;gi|33285891|gb|AAQ01563.1| promoting protein [Bombyx mori]	K13443 NPC2; Niemann-Pick C2 protein	ko04142:Lysosome;ko04979:Cholesterol metabolism;ko02000:Transporters;	NA	NA	NA
GWHGABGR008095	4.02	46.9833	3.5469	2.13699e-05	0.000268876	Up	peroxisomal sarcosine oxidase-like [Bombyx mori]	NA	NA	NA	NA	NA
GWHGABGR008109	20.8033	4.92333	-2.0791	0.000368319	0.00323498	Down	antiviral protein [Lonomia obliqua]	NA	NA	NA	NA	NA
GWHGABGR008116	12.8633	1.06333	-3.5966	1.06743e-10	3.78303e-09	Down	[Bombyx mori] gt;gi|2058458|gb|AAB53257.1| p260 [Bombyx mori]	K00665 FASN; fatty acid synthase, animal type [EC:2.3.1.85]	ko00061:Fatty acid biosynthesis;ko04152:AMPK signaling pathway;ko04910:Insulin signaling pathway;ko01004:Lipid biosynthesis proteins;ko04147:Exosome;	GO:0003824;	NA	NA
GWHGABGR008118	12.7567	153.513	3.589	1.42398e-10	4.95814e-09	Up	fatty acid synthase-like [Bombyx mori]	K00665 FASN; fatty acid synthase, animal type [EC:2.3.1.85]	ko00061:Fatty acid biosynthesis;ko04152:AMPK signaling pathway;ko04910:Insulin signaling pathway;ko01004:Lipid biosynthesis proteins;ko04147:Exosome;	GO:0003824;	GO:0008152;	NA
GWHGABGR008120	2.33667	77.5167	5.052	2.01988e-08	4.80046e-07	Up	acid synthase [Papilio xuthus]	NA	NA	NA	NA	NA
GWHGABGR008123	0.556667	35.1067	5.9788	4.68386e-10	1.48876e-08	Up	[Bombyx mori] gt;gi|2058458|gb|AAB53257.1| p260 [Bombyx mori]	NA	NA	NA	NA	NA
GWHGABGR008127	2.94333	0.51	-2.5289	1.44829e-05	0.000189843	Down	protein KGM_07411 [Danaus plexippus]	NA	NA	NA	NA	GO:0016020;
GWHGABGR008130	13.6133	0.53	-4.6829	6.50584e-05	0.000723441	Down	odorant receptor 4-like [Bombyx mori]	NA	NA	NA	NA	NA
GWHGABGR008177	3473.79	1674.91	-1.0524	0.00147287	0.0103433	Down	factor 1 gamma [Bombyx mori] gt;gi|12328431|dbj|BAB21108.1| elongation factor 1 gamma [Bombyx mori]	K03233 EEF1G; elongation factor 1-gamma	ko05134:Legionellosis;ko03019:Messenger RNA biogenesis;ko03012:Translation factors;	GO:0003746;	GO:0006414;	NA
GWHGABGR008200	0.29	1.02	1.8144	0.000165673	0.00162049	Up	cAMP-specific 3apos;,5apos;-cyclic phosphodiesterase, isoform F isoform X5 [Papilio polytes]	NA	NA	NA	NA	NA
GWHGABGR008202	0.486667	1.03333	1.0863	0.00678369	0.0360732	Up	cAMP-specific 3apos;,5apos;-cyclic phosphodiesterase, isoforms N/G isoform X3 [Bombyx mori]	K13293 PDE4; cAMP-specific phosphodiesterase 4 [EC:3.1.4.53]	ko00230:Purine metabolism;ko04024:cAMP signaling pathway;ko04928:Parathyroid hormone synthesis, secretion and action;ko05032:Morphine addiction;	NA	NA	NA
GWHGABGR008203	0.0433333	0.453333	3.387	0.00307198	0.0190006	Up	NA	NA	NA	NA	NA	NA
GWHGABGR008229	4.28667	0.306667	-3.8051	3.00781e-08	6.90468e-07	Down	factor 11 [Operophtera brumata]	NA	NA	NA	NA	GO:0016021;
GWHGABGR008240	36.86	18.25	-1.0142	0.0028212	0.0176687	Down	adenylate kinase 7-like [Amyelois transitella]	K00939 adk, AK; adenylate kinase [EC:2.7.4.3]	ko00230:Purine metabolism;ko00730:Thiamine metabolism;ko04147:Exosome;	NA	NA	NA
GWHGABGR008245	13.28	3.12667	-2.0866	3.30078e-06	4.97196e-05	Down	P450 CYP302A1 [Manduca sexta]	K10721 DIB, CYP302A1; ecdysteroid 22-hydroxylase	ko00981:Insect hormone biosynthesis;ko00199:Cytochrome P450;	GO:0004497;GO:0005506;GO:0016705;GO:0020037;	GO:0055114;	NA
GWHGABGR008250	0.223333	14.06	5.9763	3.40919e-10	1.11479e-08	Up	fluid protein HACP030 [Heliconius melpomene] gt;gi|358442776|gb|AEU11634.1| seminal fluid protein HACP030 [Heliconius melpomene]	NA	NA	NA	NA	NA
GWHGABGR008252	1.04333	4.30667	2.0454	0.000490119	0.00411397	Up	protein lethal(3)malignant blood neoplasm 1 [Bombyx mori]	NA	NA	NA	NA	NA
GWHGABGR008253	30.6133	127.557	2.0589	7.72448e-06	0.000107781	Up	protein RR-1 motif 23 [Antheraea yamamai]	NA	NA	GO:0042302;	NA	NA
GWHGABGR008256	3.75333	7.59	1.0159	5.00658e-07	9.19441e-06	Up	endocuticle structural glycoprotein ABD-5-like [Papilio polytes] gt;gi|389611443|dbj|BAM19333.1| cuticular protein PpolCPR50 [Papilio polytes]	NA	NA	GO:0042302;	NA	NA
GWHGABGR008282	23.4433	2.70333	-3.1164	8.35105e-10	2.54749e-08	Down	protease inhibitor 28 [Operophtera brumata]	NA	NA	NA	NA	NA
GWHGABGR008283	10.36	0.513333	-4.335	1.1484e-17	9.405e-16	Down	NA	NA	NA	NA	NA	NA
GWHGABGR008285	8.74	2.48333	-1.8154	1.27882e-06	2.14091e-05	Down	S-transferase epsilon 3 [Bombyx mori] gt;gi|827549559|ref|XP_012546875.1| PREDICTED: glutathione S-transferase epsilon 3 isoform X1 [Bombyx mori] gt;gi|827549561|ref|XP_012546876.1| PREDICTED: glutathione S-transferase epsilon 3 isoform X1 [Bombyx mori] gt;gi|154000790|gb|ABS56976.1| glutathione S-transferase 10 [Bombyx mori]	K00799 GST, gst; glutathione S-transferase [EC:2.5.1.18]	ko00480:Glutathione metabolism;ko00980:Metabolism of xenobiotics by cytochrome P450;ko00982:Drug metabolism - cytochrome P450;ko00983:Drug metabolism - other enzymes;ko04212:Longevity regulating pathway - worm;ko05200:Pathways in cancer;ko05204:Chemical carcinogenesis;ko05225:Hepatocellular carcinoma;ko05418:Fluid shear stress and atherosclerosis;ko01524:Platinum drug resistance;ko02000:Transport…	GO:0004364;	NA	NA
GWHGABGR008290	0.77	0.01	-6.2668	0.000138708	0.00139947	Down	protein [Operophtera brumata]	NA	NA	NA	NA	NA
GWHGABGR008292	114.45	28.8267	-1.9892	0.00308559	0.0190748	Down	protease inhibitor serpin 1c, partial [Operophtera brumata]	NA	NA	GO:0004867;	GO:0010951;	GO:0005615;
GWHGABGR008294	437.92	127.747	-1.7774	1.36933e-13	6.85836e-12	Down	1 [Manduca sexta]	NA	NA	GO:0030414;	GO:0010466;	NA
GWHGABGR008297	11.1033	1.40667	-2.9806	0.00487929	0.0276529	Down	1 [Manduca sexta]	NA	NA	NA	GO:0006508;	NA
GWHGABGR008305	250.673	796.707	1.6682	2.47087e-16	1.76168e-14	Up	adaptor protein enigma [Operophtera brumata]	K19867 LDB3; LIM domain-binding protein 3	ko99995:Signaling proteins;	NA	NA	NA
GWHGABGR008307	271.01	2124.75	2.9709	4.37997e-30	1.3272e-27	Up	adaptor protein enigma [Operophtera brumata]	K19867 LDB3; LIM domain-binding protein 3	ko99995:Signaling proteins;	NA	NA	NA
GWHGABGR008308	7.24333	21.3967	1.5627	3.84243e-12	1.60966e-10	Up	NA	NA	NA	NA	NA	NA
GWHGABGR008315	88.76	269.54	1.6025	4.51792e-18	3.91145e-16	Up	cytochrome c-type heme lyase isoform X1 [Amyelois transitella] gt;gi|913297425|ref|XP_013188329.1| PREDICTED: cytochrome c-type heme lyase isoform X2 [Amyelois transitella]	K01764 HCCS; cytochrome c heme-lyase [EC:4.4.1.17]	ko00860:Porphyrin and chlorophyll metabolism;	GO:0004408;	NA	GO:0005739;
GWHGABGR008330	14.32	88.5367	2.6282	1.31989e-17	1.06686e-15	Up	arrestin homolog [Bombyx mori]	K13805 ARR2; arrestin-2	ko04745:Phototransduction - fly;	NA	GO:0007165;	NA
GWHGABGR008332	34.42	12.3867	-1.4745	0.00345621	0.0209488	Down	protein KGM_15909 [Danaus plexippus]	NA	NA	NA	NA	NA
GWHGABGR008371	29.91	118.833	1.9902	3.22716e-22	4.58382e-20	Up	uncharacterized protein LOC101741916 isoform X1 [Bombyx mori]	NA	NA	NA	NA	NA
GWHGABGR008373	1.79667	3.74333	1.059	8.22364e-05	0.000892621	Up	NA	NA	NA	NA	NA	NA
GWHGABGR008375	189.547	86.4333	-1.1329	0.000593117	0.00483563	Down	ran-binding protein 3 [Papilio xuthus] gt;gi|930655735|gb|KPI98063.1| Ran-binding protein 3 [Papilio xuthus]	K15304 RANBP3; Ran-binding protein 3	ko05166:Human T-cell leukemia virus 1 infection;	NA	NA	NA
GWHGABGR008388	4.68	24.17	2.3686	4.5638e-25	8.55406e-23	Up	transmembrane protein 35 isoform X2 [Amyelois transitella]	NA	NA	NA	NA	NA
GWHGABGR008412	1.40333	0.173333	-3.0172	0.00627492	0.033863	Down	cytochrome P450 4V2-like [Bombyx mori]	NA	NA	NA	NA	NA
GWHGABGR008417	34.36	2.36333	-3.8618	2.57215e-41	2.22687e-38	Down	protein RR48_14927 [Papilio machaon]	NA	NA	NA	NA	NA
GWHGABGR008423	105.727	16.45	-2.6842	1.91421e-19	1.9887e-17	Down	polypyrimidine tract-binding protein 2 isoform X2 [Papilio polytes]	K13218 PTBP1, PTB; polypyrimidine tract-binding protein 1	ko03019:Messenger RNA biogenesis;ko03041:Spliceosome;	NA	NA	NA
GWHGABGR008425	5.18667	24.7133	2.2524	2.94229e-08	6.77137e-07	Up	cyclase [Danaus plexippus]	NA	NA	NA	NA	NA
GWHGABGR008428	0.05	0.45	3.1699	0.00466449	0.0266683	Up	protein RR48_09952 [Papilio machaon]	NA	NA	NA	NA	NA
GWHGABGR008434	0.543333	35.4367	6.0273	1.51223e-31	5.61098e-29	Up	proton-coupled folate transporter-like [Papilio polytes]	K20840 SLC46A3; MFS transporter, PCFT/HCP family, solute carrier family 46, member 3	ko02000:Transporters;	NA	NA	NA
GWHGABGR008446	111.623	50.9067	-1.1327	0.00132921	0.00955921	Down	proliferating cell nuclear antigen [Plutella xylostella]	K04802 PCNA; proliferating cell nuclear antigen	ko03030:DNA replication;ko03410:Base excision repair;ko03420:Nucleotide excision repair;ko03430:Mismatch repair;ko04110:Cell cycle;ko04530:Tight junction;ko05161:Hepatitis B;ko03032:DNA replication proteins;ko03400:DNA repair and recombination proteins;	GO:0003677;GO:0030337;	GO:0006275;	GO:0005634;
GWHGABGR008464	0.22	9.85333	5.485	5.33645e-09	1.40003e-07	Up	NA	NA	NA	NA	NA	NA
GWHGABGR008469	1.84333	0.36	-2.3562	0.00545684	0.0302749	Down	zinc finger protein SNAI1 [Bombyx mori]	NA	NA	NA	NA	NA
GWHGABGR008476	2.51333	0.58	-2.1155	0.00124954	0.00910903	Down	NA	NA	NA	NA	NA	NA
GWHGABGR008499	3.42667	0.733333	-2.2243	0.00193063	0.0129811	Down	THAP domain-containing protein 2-like [Plutella xylostella]	NA	NA	NA	NA	NA
GWHGABGR008506	0.663333	51.7867	6.2867	4.82946e-12	1.99103e-10	Up	NA	NA	NA	NA	NA	NA
GWHGABGR008507	1.27333	68.49	5.7492	1.96742e-10	6.71101e-09	Up	NA	NA	NA	NA	NA	NA
GWHGABGR008510	41.3733	127.643	1.6253	0.00283382	0.0177294	Up	leucine-rich repeat extensin-like protein 3 [Bombyx mori]	NA	NA	NA	NA	NA
GWHGABGR008511	122.207	39.5567	-1.6273	0.000335953	0.00299851	Down	protein RR46_11214 [Papilio xuthus]	NA	NA	NA	NA	NA
GWHGABGR008526	15.1533	132.12	3.1241	1.06918e-35	5.11546e-33	Up	downstream regulated, partial [Operophtera brumata]	NA	NA	NA	NA	NA
GWHGABGR008527	38.4133	122.117	1.6686	1.48824e-08	3.61862e-07	Up	uncharacterized protein ZK1073.1 [Bombyx mori]	K18266 NDRG1; protein NDRG1	ko04147:Exosome;	NA	NA	NA
GWHGABGR008529	1.01667	6.15667	2.5983	3.33388e-11	1.25234e-09	Up	uncharacterized protein ZK1073.1 [Bombyx mori]	NA	NA	NA	NA	NA
GWHGABGR008534	16.8367	7.67333	-1.1337	0.00179067	0.0121842	Down	protein Spindly [Bombyx mori]	NA	NA	NA	NA	NA
GWHGABGR008537	178.69	10.2167	-4.1285	1.40786e-12	6.25826e-11	Down	protein RR-3 motif 148 precursor [Bombyx mori] gt;gi|223671398|tpd|FAA00651.1| TPA: putative cuticle protein [Bombyx mori]	NA	NA	NA	NA	NA
GWHGABGR008540	198.837	4.33	-5.5211	2.03037e-64	1.23047e-60	Down	protein OBRU01_22790 [Operophtera brumata]	NA	NA	NA	NA	NA
GWHGABGR008544	134.553	7.13667	-4.2368	3.16899e-14	1.73019e-12	Down	protein OBRU01_16650 [Operophtera brumata]	NA	NA	NA	NA	NA
GWHGABGR008548	0.886667	3.98	2.1663	1.93489e-07	3.85303e-06	Up	uncharacterized protein LOC106130176 [Amyelois transitella]	K10250 ELOVL7; elongation of very long chain fatty acids protein 7 [EC:2.3.1.199]	ko00062:Fatty acid elongation;ko01040:Biosynthesis of unsaturated fatty acids;ko01004:Lipid biosynthesis proteins;	GO:0016740;	GO:0006633;	GO:0016021;
GWHGABGR008552	1.05	0.05	-4.3923	0.000705943	0.0055998	Down	elongation of very long chain fatty acids protein 7-like [Bombyx mori]	NA	NA	NA	GO:0006629;	NA
GWHGABGR008556	17.57	39.7	1.176	0.00373709	0.0223298	Up	elongation of very long chain fatty acids protein 7-like [Bombyx mori]	K10250 ELOVL7; elongation of very long chain fatty acids protein 7 [EC:2.3.1.199]	ko00062:Fatty acid elongation;ko01040:Biosynthesis of unsaturated fatty acids;ko01004:Lipid biosynthesis proteins;	NA	NA	NA
GWHGABGR008561	1.76667	0.15	-3.558	0.0054162	0.0300861	Down	elongation of very long chain fatty acids protein 4 [Bombyx mori]	K10249 ELOVL4; elongation of very long chain fatty acids protein 4 [EC:2.3.1.199]	ko00062:Fatty acid elongation;ko01040:Biosynthesis of unsaturated fatty acids;ko01004:Lipid biosynthesis proteins;	GO:0016740;	GO:0006633;	GO:0016021;
GWHGABGR008562	6.19667	30.32	2.2907	0.00926129	0.0466425	Up	of very long chain fatty acids protein 4 [Papilio xuthus]	K10249 ELOVL4; elongation of very long chain fatty acids protein 4 [EC:2.3.1.199]	ko00062:Fatty acid elongation;ko01040:Biosynthesis of unsaturated fatty acids;ko01004:Lipid biosynthesis proteins;	NA	NA	NA
GWHGABGR008563	3.81333	122.2	5.002	4.35771e-11	1.61032e-09	Up	elongation of very long chain fatty acids protein 7 [Bombyx mori] gt;gi|827543260|ref|XP_012544589.1| PREDICTED: elongation of very long chain fatty acids protein 7 [Bombyx mori] gt;gi|827543262|ref|XP_012544590.1| PREDICTED: elongation of very long chain fatty acids protein 7 [Bombyx mori]	K10250 ELOVL7; elongation of very long chain fatty acids protein 7 [EC:2.3.1.199]	ko00062:Fatty acid elongation;ko01040:Biosynthesis of unsaturated fatty acids;ko01004:Lipid biosynthesis proteins;	GO:0016740;	GO:0006633;	GO:0016021;
GWHGABGR008564	3.49333	116.837	5.0637	1.07365e-11	4.23181e-10	Up	elongation of very long chain fatty acids protein 7-like [Papilio xuthus] gt;gi|910348626|ref|XP_013178299.1| PREDICTED: elongation of very long chain fatty acids protein 7-like [Papilio xuthus] gt;gi|910348628|ref|XP_013178300.1| PREDICTED: elongation of very long chain fatty acids protein 7-like [Papilio xuthus]	NA	NA	GO:0016740;	GO:0006633;	GO:0016021;
GWHGABGR008569	0.123333	0.71	2.5253	0.000316366	0.00285451	Up	NA	NA	NA	NA	NA	NA
GWHGABGR008613	42.75	158.097	1.8868	4.1403e-06	6.08528e-05	Up	very long-chain specific acyl-CoA dehydrogenase, mitochondrial [Bombyx mori]	K09479 ACADVL; very long chain acyl-CoA dehydrogenase [EC:1.3.8.9]	ko00071:Fatty acid degradation;	GO:0003995;GO:0050660;	GO:0055114;	NA
GWHGABGR008617	11.97	27.53	1.2016	1.07535e-11	4.23181e-10	Up	solute carrier organic anion transporter family member 4A1 isoform X1 [Amyelois transitella]	K14354 SLCO4A; solute carrier organic anion transporter family, member 4A	ko02000:Transporters;	GO:0005215;	GO:0006811;	GO:0005886;GO:0016021;
GWHGABGR008619	609.087	230.143	-1.4041	5.31275e-05	0.000603694	Down	Lysosomal Pro-X carboxypeptidase [Danaus plexippus]	K01285 PRCP; lysosomal Pro-X carboxypeptidase [EC:3.4.16.2]	ko04614:Renin-angiotensin system;ko04974:Protein digestion and absorption;ko01002:Peptidases and inhibitors;	NA	NA	NA
GWHGABGR008620	104.86	37.3333	-1.4899	2.62089e-09	7.20884e-08	Down	cysteine-rich protein 2-binding protein isoform X1 [Bombyx mori]	NA	NA	NA	NA	NA
GWHGABGR008621	40.6333	19.69	-1.0452	0.00713718	0.0376447	Down	adapter 2-alpha [Operophtera brumata]	K11314 TADA2A, ADA2; transcriptional adapter 2-alpha	ko03021:Transcription machinery;ko03036:Chromosome and associated proteins;	GO:0003677;GO:0046872;	GO:0006357;GO:0016573;	GO:0005634;
GWHGABGR008636	197.51	43.06	-2.1975	5.06721e-10	1.59943e-08	Down	alpha-crystallin A chain-like [Amyelois transitella]	K09542 CRYAB; crystallin, alpha B	ko04141:Protein processing in endoplasmic reticulum;ko04213:Longevity regulating pathway - multiple species;ko03110:Chaperones and folding catalysts;ko04147:Exosome;	NA	NA	NA
GWHGABGR008654	43.68	88.0133	1.0107	2.39398e-11	9.12471e-10	Up	transporting ATP synthase subunit g [Antheraea yamamai]	K02140 ATPeFG, ATP5L, ATP20; F-type H+-transporting ATPase subunit g	ko00190:Oxidative phosphorylation;ko04714:Thermogenesis;	GO:0015078;	GO:0015986;	GO:0000276;
GWHGABGR008658	11.1833	3.61	-1.6313	0.00132385	0.00952845	Down	acyl-CoA Delta(11) desaturase-like [Amyelois transitella]	K00507 SCD, desC; stearoyl-CoA desaturase (Delta-9 desaturase) [EC:1.14.19.1]	ko01040:Biosynthesis of unsaturated fatty acids;ko04152:AMPK signaling pathway;ko03320:PPAR signaling pathway;ko04212:Longevity regulating pathway - worm;ko01004:Lipid biosynthesis proteins;	NA	NA	NA
GWHGABGR008664	136.303	25.46	-2.4205	1.77236e-06	2.8592e-05	Down	uncharacterized protein LOC105841638 [Bombyx mori]	NA	NA	NA	NA	NA
GWHGABGR008673	29.7467	59.8167	1.0078	8.81562e-11	3.1801e-09	Up	protein OBRU01_10079 [Operophtera brumata]	NA	NA	NA	NA	NA
GWHGABGR008675	3.95	10.0133	1.342	2.22477e-05	0.000278571	Up	protein KGM_03683 [Danaus plexippus]	NA	NA	NA	NA	NA
GWHGABGR008677	19.8233	2.13	-3.2183	2.83289e-05	0.0003466	Down	proteasome subunit beta type-2-like [Bombyx mori]	K02734 PSMB2; 20S proteasome subunit beta 4 [EC:3.4.25.1]	ko03050:Proteasome;ko05010:Alzheimer disease;ko05012:Parkinson disease;ko05014:Amyotrophic lateral sclerosis;ko05016:Huntington disease;ko05017:Spinocerebellar ataxia;ko01002:Peptidases and inhibitors;ko03051:Proteasome;	NA	NA	NA
GWHGABGR008682	40.28	18.3933	-1.1309	0.00356009	0.0214467	Down	uncharacterized protein LOC106124024 isoform X1 [Papilio xuthus] gt;gi|910344218|ref|XP_013175921.1| PREDICTED: uncharacterized protein LOC106124024 isoform X2 [Papilio xuthus]	NA	NA	NA	NA	NA
GWHGABGR008685	4.03333	33.4833	3.0534	2.30805e-40	1.49867e-37	Up	M-line assembly protein unc-89 [Papilio machaon]	NA	NA	GO:0005089;	GO:0035023;GO:0043547;	NA
GWHGABGR008686	245.44	917.92	1.903	4.17436e-15	2.51305e-13	Up	LOW QUALITY PROTEIN: muscle M-line assembly protein unc-89-like [Bombyx mori]	NA	NA	NA	NA	NA
GWHGABGR008687	192.93	616.843	1.6768	6.13295e-12	2.48891e-10	Up	LOW QUALITY PROTEIN: muscle M-line assembly protein unc-89-like [Bombyx mori]	NA	NA	GO:0004672;GO:0005089;GO:0005524;	GO:0006468;GO:0035023;GO:0043547;	NA
GWHGABGR008688	349.64	1194.24	1.7721	2.81372e-13	1.37148e-11	Up	LOW QUALITY PROTEIN: muscle M-line assembly protein unc-89-like [Bombyx mori]	NA	NA	GO:0004672;GO:0005089;GO:0005524;	GO:0006468;GO:0035023;GO:0043547;	NA
GWHGABGR008692	2.63667	0.236667	-3.4778	9.29999e-08	1.9214e-06	Down	white-like [Bombyx mori] gt;gi|527487133|dbj|BAN66704.1| Bm-brown protein [Bombyx mori]	K21396 WHT; ATP-binding cassette, subfamily G (WHITE), eye pigment precursor transporter	ko02000:Transporters;	GO:0000166;	NA	GO:0016020;
GWHGABGR008695	3.51333	1.26	-1.4794	0.00120308	0.00880918	Down	protein KGM_10916 [Danaus plexippus]	K22255 ATPIF1; ATPase inhibitor, mitochondrial	ko04131:Membrane trafficking;	NA	NA	NA
GWHGABGR008697	8.11	2.05	-1.9841	0.00355499	0.021423	Down	NA	NA	NA	NA	NA	NA
GWHGABGR008699	216.257	69.5767	-1.6361	0.0017293	0.0118822	Down	syndecan isoform X1 [Bombyx mori]	K16336 SDC2, CD362; syndecan 2	ko04514:Cell adhesion molecules;ko04361:Axon regeneration;ko05205:Proteoglycans in cancer;ko05418:Fluid shear stress and atherosclerosis;ko05144:Malaria;ko04090:CD molecules;ko00535:Proteoglycans;	NA	GO:0007411;	GO:0016021;
GWHGABGR008700	2.96	0.6	-2.3026	0.00678599	0.0360749	Down	uncharacterized protein LOC105842478 [Bombyx mori]	NA	NA	NA	NA	NA
GWHGABGR008701	4.17667	0.223333	-4.2251	7.21828e-06	0.000101418	Down	fibroin heavy chain-like [Bombyx mori]	NA	NA	NA	NA	NA
GWHGABGR008721	229.91	75.3967	-1.6085	0.00253211	0.0162043	Down	protein KGM_16230 [Danaus plexippus]	NA	NA	NA	NA	NA
GWHGABGR008724	1.24	0.07	-4.1468	4.74476e-05	0.000544599	Down	uncharacterized protein LOC101746734 [Bombyx mori]	NA	NA	NA	NA	NA
GWHGABGR008725	6.70333	0.14	-5.5814	2.94249e-07	5.6671e-06	Down	uncharacterized protein LOC101746872 [Bombyx mori]	NA	NA	NA	NA	NA
GWHGABGR008726	0.623333	0.0466667	-3.7395	0.00083054	0.00645025	Down	NA	NA	NA	NA	NA	NA
GWHGABGR008756	1.04333	5.65333	2.4379	6.14236e-05	0.000688073	Up	NA	NA	NA	NA	NA	NA
GWHGABGR008758	47.21	101.613	1.1059	0.00237272	0.0154121	Up	ken and barbie protein isoform X1 [Bombyx mori]	NA	NA	GO:0003676;GO:0046872;	NA	NA
GWHGABGR008759	777.867	8.21	-6.566	2.79781e-39	1.64087e-36	Down	kDa apolipoprotein precursor [Bombyx mori] gt;gi|221579621|gb|ACM24341.1| 32 kDa apolipoprotein [Bombyx mori]	K03098 APOD; apolipoprotein D and lipocalin family protein	ko04147:Exosome;	GO:0031409;	NA	NA
GWHGABGR008760	11.1167	3.09	-1.847	0.00517062	0.0288822	Down	apolipoprotein D-like [Amyelois transitella]	K03098 APOD; apolipoprotein D and lipocalin family protein	ko04147:Exosome;	NA	NA	NA
GWHGABGR008761	6.72667	14.2267	1.0806	4.79608e-07	8.8346e-06	Up	uncharacterized protein LOC101742662 [Bombyx mori]	NA	NA	NA	NA	GO:0016021;
GWHGABGR008770	40.8633	18.0333	-1.1801	0.00597134	0.0326511	Down	protein KGM_13702 [Danaus plexippus]	NA	NA	GO:0003700;	GO:0006355;	NA
GWHGABGR008776	218.247	939.027	2.1052	0.000157962	0.00156166	Up	uncharacterized protein LOC101740429 [Bombyx mori]	NA	NA	NA	NA	NA
GWHGABGR008778	25.76	2.35	-3.4544	7.53978e-08	1.60704e-06	Down	glycine-rich cell wall structural protein-like [Amyelois transitella]	NA	NA	NA	NA	NA
GWHGABGR008779	1.86667	0.001	-10.8662	4.60594e-07	8.51889e-06	Down	protein 35 [Lonomia obliqua]	NA	NA	NA	NA	NA
GWHGABGR008782	410.593	148.603	-1.4662	3.83037e-05	0.000452208	Down	uncharacterized protein LOC101741178 isoform X2 [Bombyx mori]	NA	NA	NA	NA	NA
GWHGABGR008783	4.41333	0.656667	-2.7486	3.61185e-06	5.38696e-05	Down	uncharacterized protein LOC101741688 [Bombyx mori]	NA	NA	NA	NA	NA
GWHGABGR008803	0.363333	0.92	1.3403	0.00202356	0.013501	Up	NA	NA	NA	NA	NA	NA
GWHGABGR008818	88.5133	29.8467	-1.5683	0.000182796	0.00176496	Down	Microspherule protein 1 [Danaus plexippus]	K11674 MCRS1, INO80Q; microspherule protein 1	ko03036:Chromosome and associated proteins;	NA	NA	NA
GWHGABGR008823	92.23	4.82333	-4.2571	7.04562e-12	2.84027e-10	Down	uncharacterized protein LOC106133440 [Amyelois transitella]	NA	NA	NA	NA	NA
GWHGABGR008843	11.8433	1.20333	-3.299	0.000439505	0.00376562	Down	LOW QUALITY PROTEIN: adenylate cyclase type 7-like [Papilio xuthus]	K01768 E4.6.1.1; adenylate cyclase [EC:4.6.1.1]	ko00230:Purine metabolism;ko04113:Meiosis - yeast;ko02025:Biofilm formation - Pseudomonas aeruginosa;ko04213:Longevity regulating pathway - multiple species;	NA	NA	NA
GWHGABGR008851	1.83667	5.94667	1.695	7.13344e-07	1.25307e-05	Up	uncharacterized protein LOC105842451 [Bombyx mori]	NA	NA	NA	NA	NA
GWHGABGR008852	1142.15	214.86	-2.4103	0.0058756	0.0322148	Down	35, NatC auxiliary subunit [Papilio xuthus]	K20823 NAA35, MAK10; N-alpha-acetyltransferase 35, NatC auxiliary subunit	ko04131:Membrane trafficking;	NA	NA	NA
GWHGABGR008853	225.19	23.9067	-3.2357	9.41903e-05	0.000999736	Down	protein LOC106111980 precursor [Papilio polytes] gt;gi|389611037|dbj|BAM19129.1| unknown secreted protein [Papilio polytes]	NA	NA	NA	NA	NA
GWHGABGR008855	1.36333	0.26	-2.3906	0.00289164	0.0180601	Down	[Antheraea pernyi]	K19404 LIPH_I; phosphatidic acid-selective phospholipase A1 [EC:3.1.1.-]	ko99980:Enzymes with EC numbers;	GO:0052689;	NA	GO:0005576;
GWHGABGR008867	2.09	4.31333	1.0453	0.00356548	0.021472	Up	alpha-catulin isoform X1 [Bombyx mori]	NA	NA	NA	NA	NA
GWHGABGR008869	0.123333	1.29	3.3867	0.000195276	0.0018667	Up	NA	NA	NA	NA	NA	NA
GWHGABGR008872	88.25	216.263	1.2931	0.000207946	0.00197046	Up	myosin-IIIb-like isoform X1 [Bombyx mori]	K08834 MYO3, DFNB30; myosin III [EC:2.7.11.1]	ko04745:Phototransduction - fly;ko01001:Protein kinases;ko04812:Cytoskeleton proteins;	NA	NA	NA
GWHGABGR008876	5.52	1.31	-2.0751	8.91173e-05	0.000958723	Down	1-acyl-sn-glycerol-3-phosphate acyltransferase alpha-like [Bombyx mori]	K13509 AGPAT1_2; lysophosphatidate acyltransferase [EC:2.3.1.51]	ko00561:Glycerolipid metabolism;ko00564:Glycerophospholipid metabolism;ko04072:Phospholipase D signaling pathway;ko04975:Fat digestion and absorption;ko01004:Lipid biosynthesis proteins;	GO:0016746;	GO:0006629;	GO:0016020;
GWHGABGR008877	5.75333	2.19	-1.3935	0.00502919	0.028282	Down	1-acyl-sn-glycerol-3-phosphate acyltransferase alpha-like [Bombyx mori]	NA	NA	GO:0003841;	GO:0008654;	GO:0016021;
GWHGABGR008879	278.41	65.7833	-2.0814	0.000249956	0.00231388	Down	uncharacterized protein LOC101739749 isoform X1 [Bombyx mori]	NA	NA	NA	NA	NA
GWHGABGR008882	47.4433	20.0433	-1.2431	0.00187377	0.0126701	Down	uncharacterized protein LOC101740198 [Bombyx mori]	NA	NA	NA	NA	NA
GWHGABGR008883	109.123	53.0633	-1.0402	0.00930856	0.0468028	Down	uncharacterized protein LOC101740936 [Bombyx mori]	NA	NA	NA	NA	NA
GWHGABGR008885	33.9833	15.5033	-1.1322	0.00193424	0.0129909	Down	G2/mitotic-specific cyclin-B [Amyelois transitella]	K21770 CCNB2; G2/mitotic-specific cyclin-B2	ko04068:FoxO signaling pathway;ko04110:Cell cycle;ko04114:Oocyte meiosis;ko04115:p53 signaling pathway;ko04218:Cellular senescence;ko04914:Progesterone-mediated oocyte maturation;ko05166:Human T-cell leukemia virus 1 infection;ko05170:Human immunodeficiency virus 1 infection;ko03032:DNA replication proteins;ko03036:Chromosome and associated proteins;	NA	NA	NA
GWHGABGR008887	0.163333	2.20667	3.756	0.00194638	0.0130484	Up	lipopolysaccharide-binding protein [Papilio machaon]	NA	NA	GO:0030246;	NA	NA
GWHGABGR008889	1.47667	0.323333	-2.1913	0.000423222	0.00364846	Down	lachesin-like isoform X1 [Papilio polytes]	K06774 HNT; neurotrimin	ko04515:Cell adhesion molecules;	NA	NA	NA
GWHGABGR008893	15.6567	6.44	-1.2816	0.00740502	0.0388432	Down	NADH dehydrogenase [ubiquinone] iron-sulfur protein 3, mitochondrial-like [Bombyx mori]	K03936 NDUFS3; NADH dehydrogenase (ubiquinone) Fe-S protein 3 [EC:7.1.1.2]	ko00190:Oxidative phosphorylation;ko04723:Retrograde endocannabinoid signaling;ko04714:Thermogenesis;ko05010:Alzheimer disease;ko05012:Parkinson disease;ko05014:Amyotrophic lateral sclerosis;ko05016:Huntington disease;ko04932:Non-alcoholic fatty liver disease;	GO:0008137;	GO:0055114;	NA
GWHGABGR008904	0.196667	0.76	1.9502	0.00140282	0.00998615	Up	uncharacterized protein LOC106138153 [Amyelois transitella]	NA	NA	NA	NA	NA
GWHGABGR008905	0.0433333	22.95	9.0488	1.34886e-21	1.72701e-19	Up	NA	NA	NA	NA	NA	NA
GWHGABGR008909	157.02	1104.02	2.8137	9.3822e-28	2.33668e-25	Up	myosin-2 heavy chain [Bombyx mori]	NA	NA	NA	NA	NA
GWHGABGR008911	121.017	57.3967	-1.0762	0.00744474	0.0390178	Down	ubiquitin carboxyl-terminal hydrolase [Bombyx mori] gt;gi|312597590|gb|ADQ89804.1| ubiquitin carboxy-terminal hydrolase CG4265 [Bombyx mori]	K05609 UCHL3, YUH1; ubiquitin carboxyl-terminal hydrolase L3 [EC:3.4.19.12]	ko01002:Peptidases and inhibitors;ko04121:Ubiquitin system;	GO:0004843;	GO:0006511;	GO:0005622;
GWHGABGR008914	186.43	63.7633	-1.5478	1.29041e-05	0.000170749	Down	LOW QUALITY PROTEIN: histone-lysine N-methyltransferase, H3 lysine-79 specific [Papilio machaon]	K11427 DOT1L, DOT1; [histone H3]-lysine79 N-trimethyltransferase	ko00310:Lysine degradation;ko05202:Transcriptional misregulation in cancer;ko03036:Chromosome and associated proteins;	NA	NA	NA
GWHGABGR008916	86.55	11.3333	-2.933	1.10297e-06	1.86194e-05	Down	carbonic anhydrase 2-like [Amyelois transitella]	K01672 CA; carbonic anhydrase [EC:4.2.1.1]	ko00910:Nitrogen metabolism;	NA	NA	NA
GWHGABGR008917	3.76	0.383333	-3.2941	1.31351e-05	0.000173302	Down	NA	NA	NA	NA	NA	NA
GWHGABGR008919	0.92	3.26667	1.8281	1.74898e-07	3.49815e-06	Up	A disintegrin and metalloproteinase with thrombospondin motifs 14-like [Bombyx mori]	NA	NA	GO:0004222;GO:0008270;	GO:0006508;	NA
GWHGABGR008920	5.42667	15.7267	1.5351	7.02413e-17	5.46526e-15	Up	A disintegrin and metalloproteinase with thrombospondin motifs 14-like [Bombyx mori]	K08628 ADAMTS14; a disintegrin and metalloproteinase with thrombospondin motifs 14 [EC:3.4.24.-]	ko01002:Peptidases and inhibitors;	NA	NA	NA
GWHGABGR008929	136.563	424.753	1.6371	1.86136e-16	1.34291e-14	Up	aspartyl/asparaginyl beta-hydroxylase isoform X4 [Bombyx mori]	K00476 ASPH; aspartate beta-hydroxylase [EC:1.14.11.16]	ko04020:Calcium signaling pathway;ko04260:Cardiac muscle contraction;	NA	NA	NA
GWHGABGR008940	6.72333	55.5767	3.0472	0.000105541	0.00110723	Up	uncharacterized protein LOC101736330 [Bombyx mori]	NA	NA	NA	NA	NA
GWHGABGR008941	28.8633	59.9433	1.0544	8.40829e-08	1.75916e-06	Up	probable leucine--tRNA ligase, mitochondrial [Bombyx mori]	K01869 LARS, leuS; leucyl-tRNA synthetase [EC:6.1.1.4]	ko00970:Aminoacyl-tRNA biosynthesis;ko01007:Amino acid related enzymes;ko03016:Transfer RNA biogenesis;ko03029:Mitochondrial biogenesis;	NA	NA	NA
GWHGABGR008946	1.05	2.53	1.2687	0.00185792	0.0125806	Up	potassium voltage-gated channel subfamily KQT member 5 isoform X2 [Amyelois transitella]	K04930 KCNQ5, KV7.5; potassium voltage-gated channel KQT-like subfamily member 5	ko04725:Cholinergic synapse;ko04040:Ion channels;	NA	NA	NA
GWHGABGR008950	0.353333	1.13	1.6772	0.00504008	0.0283345	Up	NA	NA	NA	NA	NA	NA
GWHGABGR008952	7.61667	22.5433	1.5655	5.06588e-09	1.33289e-07	Up	protein KGM_11032 [Danaus plexippus]	K06774 HNT; neurotrimin	ko04515:Cell adhesion molecules;	NA	NA	NA
GWHGABGR008954	154.21	70.9467	-1.1201	0.00273448	0.0172324	Down	factor 45 [Bombyx mori]	K12840 RBM17, SPF45; splicing factor 45	ko03040:Spliceosome;ko03041:Spliceosome;	GO:0000166;GO:0003723;	NA	NA
GWHGABGR008956	149.197	37.9067	-1.9767	5.40275e-07	9.86219e-06	Down	LOW QUALITY PROTEIN: transmembrane protease serine 9 [Bombyx mori]	NA	NA	NA	NA	NA
GWHGABGR008970	22.2533	7.02333	-1.6638	3.72799e-10	1.21033e-08	Down	microsomal triglyceride transfer protein large subunit-like [Bombyx mori]	NA	NA	NA	NA	NA
GWHGABGR008971	209.607	98.2467	-1.0932	0.000870702	0.00673054	Down	microsomal triglyceride transfer protein large subunit [Papilio xuthus]	K14463 MTTP, MTP; microsomal triglyceride transfer protein large subunit	ko04975:Fat digestion and absorption;	NA	NA	NA
GWHGABGR008981	25.5167	12.2333	-1.0606	0.00493033	0.0278486	Down	canal kelch-like [Papilio machaon]	K10443 KLHL2_3; kelch-like protein 2/3	ko04121:Ubiquitin system;	NA	NA	NA
GWHGABGR008986	15.5867	6.85667	-1.1847	0.000199731	0.0019042	Down	uncharacterized protein LOC101738925 isoform X2 [Bombyx mori]	NA	NA	NA	NA	NA
GWHGABGR008987	3.71	0.346667	-3.4198	8.81511e-09	2.22594e-07	Down	tigger transposable element-derived protein 6-like [Microplitis demolitor]	NA	NA	NA	NA	NA
GWHGABGR008991	1.82667	0.526667	-1.7943	0.00768812	0.0400739	Down	endonuclease and reverse transcriptase-like protein [Danaus plexippus]	NA	NA	NA	NA	NA
GWHGABGR009002	0.83	2.36333	1.5096	0.004793	0.0272402	Up	uncharacterized protein LOC105841296 [Bombyx mori]	NA	NA	NA	NA	NA
GWHGABGR009040	134.41	63.0467	-1.0921	0.0084699	0.0434023	Down	repeat-containing protein 67 [Operophtera brumata]	NA	NA	NA	NA	NA
GWHGABGR009042	2.27	0.2	-3.5046	2.82006e-08	6.49829e-07	Down	protein OBRU01_21242, partial [Operophtera brumata]	NA	NA	NA	NA	NA
GWHGABGR009044	16.9433	1.85667	-3.1899	0.00246067	0.0158334	Down	protein KGM_04952 [Danaus plexippus]	NA	NA	NA	NA	NA
GWHGABGR009049	18.4633	94.4333	2.3546	1.41655e-10	4.94323e-09	Up	aquaporin-12 isoform X1 [Amyelois transitella] gt;gi|913303686|ref|XP_013200878.1| PREDICTED: aquaporin-12 isoform X2 [Amyelois transitella]	K09884 AQPN; aquaporin rerated protein, invertebrate	ko02000:Transporters;	NA	NA	GO:0016021;
GWHGABGR009056	8.35333	0.09	-6.5363	3.88265e-10	1.25383e-08	Down	lysozyme 2-like [Bombyx mori]	NA	NA	NA	NA	NA
GWHGABGR009058	7.94	0.856667	-3.2123	2.02004e-07	4.00506e-06	Down	lysozyme 2-like [Bombyx mori]	NA	NA	NA	NA	NA
GWHGABGR009059	7.16	0.36	-4.3139	8.52535e-09	2.15877e-07	Down	lysozyme 2-like [Bombyx mori]	NA	NA	NA	NA	NA
GWHGABGR009060	7.77667	2.46	-1.6605	0.000108519	0.0011326	Down	zinc finger with UFM1-specific peptidase domain protein-like isoform X1 [Bombyx mori]	K24134 ZUP1, ZUFSP; zinc finger-containing ubiquitin peptidase 1 [EC:3.4.19.12]	ko04121:Ubiquitin system;	NA	NA	NA
GWHGABGR009081	50.1967	21.6333	-1.2143	0.00264512	0.0167806	Down	recQ-mediated genome instability protein 1-like [Amyelois transitella]	K10990 RMI1, BRAP75; RecQ-mediated genome instability protein 1	ko03460:Fanconi anemia pathway;ko03400:DNA repair and recombination proteins;	NA	NA	NA
GWHGABGR009090	98.0533	223.633	1.1895	9.32876e-11	3.3519e-09	Up	Ig-like and fibronectin type-III domain-containing protein T04A11.3 isoform X2 [Bombyx mori]	NA	NA	NA	NA	GO:0016021;
GWHGABGR009116	28.9933	117.187	2.015	4.94558e-12	2.03429e-10	Up	dehydrogenase [Bombyx mori] gt;gi|321176375|gb|ADW77640.1| 3-hydroxyacyl-CoA dehydrogenase [Bombyx mori]	K00022 HADH; 3-hydroxyacyl-CoA dehydrogenase [EC:1.1.1.35]	ko00650:Butanoate metabolism;ko00062:Fatty acid elongation;ko00071:Fatty acid degradation;ko00280:Valine, leucine and isoleucine degradation;ko00310:Lysine degradation;ko00380:Tryptophan metabolism;ko00281:Geraniol degradation;ko00930:Caprolactam degradation;	GO:0003857;GO:0070403;	GO:0006631;GO:0055114;	NA
GWHGABGR009141	1.37333	5.78333	2.0742	2.45845e-10	8.21638e-09	Up	protein gooseberry [Amyelois transitella]	K09381 PAX3_7; paired box protein 3/7	ko05202:Transcriptional misregulation in cancer;ko03000:Transcription factors;	GO:0043565;	GO:0006355;GO:0007275;	GO:0005634;
GWHGABGR009142	7.77333	0.77	-3.3356	1.04264e-05	0.00014041	Down	binding hexamerin precursor [Hyalophora cecropia]	NA	NA	NA	NA	NA
GWHGABGR009143	6610.18	99.6833	-6.0512	3.74024e-13	1.78014e-11	Down	Full=Arylphorin; Flags: Precursor gt;gi|30841715|gb|AAP34685.1| arylphorin precursor [Antheraea pernyi]	NA	NA	GO:0045735;	NA	GO:0005615;
GWHGABGR009146	20.5933	1.55333	-3.7287	4.60263e-14	2.43966e-12	Down	arylphorin subunit beta-like [Bombyx mori]	NA	NA	NA	NA	NA
GWHGABGR009147	5052.38	1244.82	-2.021	0.000791312	0.00618789	Down	methionine rich hexamerin precursor [Hyalophora cecropia]	NA	NA	GO:0045735;	NA	NA
GWHGABGR009175	0.03	0.563333	4.231	0.000972537	0.00737875	Up	17-beta-hydroxysteroid dehydrogenase 14-like [Bombyx mori]	NA	NA	GO:0016491;	GO:0055114;	NA
GWHGABGR009180	14.7367	47.7667	1.6966	2.18233e-06	3.42929e-05	Up	ly-6/neurotoxin superfamily member 1 [Operophtera brumata]	NA	NA	NA	NA	NA
GWHGABGR009186	12.1267	26.43	1.124	2.70411e-05	0.00033241	Up	uncharacterized protein LOC101743559 [Bombyx mori]	NA	NA	NA	NA	NA
GWHGABGR009188	7.91	16.1633	1.031	0.00021544	0.00203422	Up	uncharacterized protein LOC101743559 [Bombyx mori]	NA	NA	NA	NA	NA
GWHGABGR009195	6.94	2.82333	-1.2975	0.0065053	0.0348785	Down	protein odd-skipped [Bombyx mori] gt;gi|960258470|gb|ALR81972.1| odd-skipped protein [Bombyx mori]	K09215 OSR, ODD; odd-skipped	ko03000:Transcription factors;	GO:0003676;GO:0046872;	NA	NA
GWHGABGR009206	3.11	0.86	-1.8545	0.00675397	0.0359467	Down	uncharacterized protein LOC101742058 [Bombyx mori]	NA	NA	NA	NA	NA
GWHGABGR009207	107.063	26.5667	-2.0108	0.000133648	0.00135492	Down	uncharacterized protein LOC106143374 [Amyelois transitella]	NA	NA	NA	NA	NA
GWHGABGR009209	272.97	69.4867	-1.9739	1.91843e-05	0.000244251	Down	uncharacterized protein LOC101741350 [Bombyx mori]	NA	NA	NA	NA	NA
GWHGABGR009210	4.09	13.0567	1.6746	4.267e-05	0.000496342	Up	receptor A14 [Chilo suppressalis]	K04170 BRS3; bombesin receptor subtype-3	ko04080:Neuroactive ligand-receptor interaction;ko04030:G protein-coupled receptors;	GO:0008528;	GO:0007218;	GO:0016021;
GWHGABGR009213	0.123333	45.3467	8.5223	2.02998e-27	4.8562e-25	Up	NA	NA	NA	NA	NA	NA
GWHGABGR009215	3.95667	1.46	-1.4383	0.00665852	0.0355565	Down	uncharacterized protein LOC106710242 [Papilio machaon] gt;gi|930675330|gb|KPJ15629.1| hypothetical protein RR48_04846 [Papilio machaon]	NA	NA	NA	NA	NA
GWHGABGR009221	12.1267	5.89333	-1.041	0.00019196	0.00184306	Down	protein OSCP1 [Amyelois transitella]	NA	NA	NA	NA	NA
GWHGABGR009226	96.2533	16.1167	-2.5783	2.64272e-08	6.1363e-07	Down	uncharacterized protein LOC106143338 [Amyelois transitella]	NA	NA	NA	NA	NA
GWHGABGR009235	60.6633	25.84	-1.2312	0.00185379	0.0125573	Down	uncharacterized protein LOC101742449, partial [Bombyx mori]	K00134 GAPDH, gapA; glyceraldehyde 3-phosphate dehydrogenase [EC:1.2.1.12]	ko00010:Glycolysis / Gluconeogenesis;ko00710:Carbon fixation in photosynthetic organisms;ko04066:HIF-1 signaling pathway;ko05010:Alzheimer disease;ko05130:Pathogenic Escherichia coli infection;ko05132:Salmonella infection;ko04131:Membrane trafficking;ko04147:Exosome;	NA	NA	NA
GWHGABGR009239	2.27667	8.63333	1.923	8.07989e-12	3.23569e-10	Up	NAD kinase-like isoform X1 [Bombyx mori]	NA	NA	GO:0003951;	GO:0006741;GO:0016310;GO:0019674;	NA
GWHGABGR009242	22.58	11.23	-1.0077	0.00489746	0.0277299	Down	1,4-alpha-glucan-branching enzyme isoform X2 [Amyelois transitella]	NA	NA	NA	NA	NA
GWHGABGR009243	33.6433	14.5433	-1.21	0.000589117	0.00480949	Down	1,4-alpha-glucan-branching enzyme isoform X1 [Amyelois transitella]	K00700 GBE1, glgB; 1,4-alpha-glucan branching enzyme [EC:2.4.1.18]	ko00500:Starch and sucrose metabolism;ko04147:Exosome;	NA	NA	NA
GWHGABGR009246	43.7867	107.133	1.2908	5.36546e-22	7.27981e-20	Up	superoxide dismutase [Bombyx mori] gt;gi|52421187|dbj|BAD51413.1| Mn superoxide dismutase [Bombyx mori] gt;gi|58429979|gb|AAW78358.1| Mn superoxide dismutase [Bombyx mori]	K04564 SOD2; superoxide dismutase, Fe-Mn family [EC:1.15.1.1]	ko04013:MAPK signaling pathway - fly;ko04068:FoxO signaling pathway;ko04146:Peroxisome;ko04211:Longevity regulating pathway;ko04212:Longevity regulating pathway - worm;ko04213:Longevity regulating pathway - multiple species;ko05016:Huntington disease;	GO:0004784;GO:0046872;	GO:0019430;GO:0055114;	NA
GWHGABGR009248	51.5167	117.22	1.1861	8.14935e-08	1.71485e-06	Up	kinesin-like protein unc-104 isoform X3 [Bombyx mori]	K10392 KIF1; kinesin family member 1	ko04812:Cytoskeleton proteins;	NA	NA	NA
GWHGABGR009250	15.7667	3.85333	-2.0327	0.000443441	0.00379219	Down	beta-1,4-galactosyltransferase 1-like, partial [Bombyx mori]	K07966 B4GALT1; beta-1,4-galactosyltransferase 1 [EC:2.4.1.22 2.4.1.90 2.4.1.38 2.4.1.-]	ko00052:Galactose metabolism;ko00510:N-Glycan biosynthesis;ko00513:Various types of N-glycan biosynthesis;ko00515:Mannose type O-glycan biosynthesis;ko00514:Other types of O-glycan biosynthesis;ko00533:Glycosaminoglycan biosynthesis - keratan sulfate;ko00601:Glycosphingolipid biosynthesis - lacto and neolacto series;ko01003:Glycosyltransferases;ko04131:Membrane trafficking;ko04147:Exosome;	NA	NA	NA
GWHGABGR009251	25.6367	11.7267	-1.1284	0.00240523	0.0155732	Down	uncharacterized protein LOC106143336 [Amyelois transitella]	NA	NA	NA	NA	NA
GWHGABGR009257	27.0967	9.25	-1.5506	0.00106556	0.00797901	Down	sperm flagellar protein 2-like [Amyelois transitella]	NA	NA	NA	NA	NA
GWHGABGR009258	45.47	13.9933	-1.7002	2.26331e-05	0.000283007	Down	flagellar protein [Operophtera brumata]	NA	NA	NA	NA	GO:0031514;
GWHGABGR009261	81.8567	7.53333	-3.4417	3.32186e-19	3.33672e-17	Down	protein KGM_02666 [Danaus plexippus]	NA	NA	GO:0003796;	NA	NA
GWHGABGR009277	9.91667	22.6733	1.1931	2.70952e-09	7.43013e-08	Up	tudor and KH domain-containing protein [Bombyx mori]	K18406 TDRKH, TDRD2; tudor domain-containing protein 2	ko03036:Chromosome and associated proteins;	NA	NA	NA
GWHGABGR009278	13.7467	28.24	1.0387	9.87767e-10	2.94886e-08	Up	tudor and KH domain-containing protein [Bombyx mori]	K18406 TDRKH, TDRD2; tudor domain-containing protein 2	ko03036:Chromosome and associated proteins;	NA	NA	NA
GWHGABGR009302	171.567	75.3367	-1.1873	5.84786e-07	1.05372e-05	Down	fatty-acid amide hydrolase 2-B [Bombyx mori]	K19176 FAAH2; fatty acid amide hydrolase 2 [EC:3.5.1.99]	ko99980:Enzymes with EC numbers;	NA	NA	NA
GWHGABGR009307	11.6667	5.22333	-1.1593	0.00689088	0.036547	Down	uncharacterized protein LOC101739473 [Bombyx mori]	NA	NA	NA	NA	NA
GWHGABGR009331	10.64	2.74	-1.9573	0.00221598	0.0145552	Down	pickpocket protein 28-like isoform X3 [Bombyx mori]	K03440 ASICN; acid-sensing ion channel, other	ko04040:Ion channels;	NA	NA	NA
GWHGABGR009352	65.3567	19.9933	-1.7088	8.52127e-05	0.00092053	Down	zinc finger protein 676-like isoform X1 [Bombyx mori]	K09191 GTF3A; general transcription factor IIIA	ko03000:Transcription factors;ko03021:Transcription machinery;	NA	NA	NA
GWHGABGR009353	300.637	124.59	-1.2708	0.0017888	0.0121799	Down	protein LLP homolog [Amyelois transitella]	NA	NA	NA	NA	NA
GWHGABGR009357	0.88	35.14	5.3195	0.000151123	0.00150551	Up	uncharacterized protein LOC106104883 isoform X1 [Papilio polytes]	NA	NA	NA	NA	NA
GWHGABGR009358	0.736667	45.84	5.9595	1.23781e-05	0.000164387	Up	uncharacterized protein LOC105841967 [Bombyx mori]	NA	NA	NA	NA	NA
GWHGABGR009359	1.86667	118.987	5.9942	4.33059e-27	9.84181e-25	Up	uncharacterized protein LOC105841967 [Bombyx mori]	NA	NA	NA	NA	NA
GWHGABGR009363	0.71	6.42667	3.1782	6.93258e-13	3.21534e-11	Up	protein KGM_01386 [Danaus plexippus]	NA	NA	NA	NA	NA
GWHGABGR009370	47.9167	149.703	1.6435	5.55196e-08	1.21031e-06	Up	UDP-N-acetylhexosamine pyrophosphorylase [Papilio machaon] gt;gi|930680549|gb|KPJ20218.1| UDP-N-acetylhexosamine pyrophosphorylase [Papilio machaon]	K00972 UAP1; UDP-N-acetylglucosamine/UDP-N-acetylgalactosamine diphosphorylase [EC:2.7.7.23 2.7.7.83]	ko00520:Amino sugar and nucleotide sugar metabolism;	GO:0070569;	GO:0008152;	NA
GWHGABGR009413	1.03333	35.92	5.1194	2.30683e-15	1.45627e-13	Up	uncharacterized protein LOC101735407 [Bombyx mori]	NA	NA	NA	NA	NA
GWHGABGR009422	0.17	8.06667	5.5684	2.32854e-15	1.45983e-13	Up	uncharacterized protein LOC106138097 [Amyelois transitella]	NA	NA	NA	NA	NA
GWHGABGR009423	0.316667	14.5467	5.5216	4.28302e-19	4.23204e-17	Up	uncharacterized protein LOC106138097 [Amyelois transitella]	NA	NA	NA	NA	NA
GWHGABGR009492	1.94333	0.19	-3.3545	0.000958854	0.00730022	Down	uncharacterized protein LOC106138096 [Amyelois transitella]	NA	NA	NA	NA	NA
GWHGABGR009523	0.001	5.18333	12.3397	6.26233e-13	2.93442e-11	Up	NA	NA	NA	NA	NA	NA
GWHGABGR009524	0.001	25.3233	14.6282	2.10973e-20	2.38242e-18	Up	NA	NA	NA	NA	NA	NA
GWHGABGR009552	3471.99	1704.92	-1.0261	0.000592326	0.00483135	Down	protein L4 [Heliothis virescens]	K02930 RP-L4e, RPL4; large subunit ribosomal protein L4e	ko03010:Ribosome;ko03011:Ribosome;	GO:0003735;	GO:0006412;	GO:0005840;
GWHGABGR009559	1.39333	74.6167	5.7429	7.89669e-35	3.58924e-32	Up	uncharacterized protein LOC106114423 [Papilio xuthus]	NA	NA	NA	NA	NA
GWHGABGR009561	0.67	5.55	3.0503	2.27676e-12	9.83224e-11	Up	choriolytic enzyme [Papilio machaon]	NA	NA	GO:0004222;GO:0046872;	GO:0006508;	NA
GWHGABGR009577	0.373333	2.89	2.9525	2.34939e-09	6.54124e-08	Up	uncharacterized protein LOC106133684 [Amyelois transitella]	NA	NA	NA	NA	NA
GWHGABGR009636	146.233	70.9333	-1.0437	0.00432009	0.0251018	Down	protein toll-like [Amyelois transitella]	K18809 TL; protein toll	ko04624:Toll and Imd signaling pathway;	NA	NA	NA
GWHGABGR009653	11.1933	33.9833	1.6022	9.9519e-10	2.96615e-08	Up	uncharacterized protein LOC101736255 isoform X1 [Bombyx mori]	NA	NA	NA	NA	NA
GWHGABGR009659	85.7433	24.7	-1.7955	5.84373e-05	0.000658253	Down	zinc finger protein 235-like [Bombyx mori]	K09228 KRAB; KRAB domain-containing zinc finger protein	ko05168:Herpes simplex virus 1 infection;ko03000:Transcription factors;	NA	NA	NA
GWHGABGR009667	21.2767	4.5	-2.2413	1.60052e-05	0.000207258	Down	uncharacterized protein LOC105842098 [Bombyx mori]	NA	NA	NA	NA	NA
GWHGABGR009672	112.587	37.3167	-1.5931	0.000721546	0.00570366	Down	BCL2/adenovirus E1B 19 kDa protein-interacting protein 3 isoform X2 [Papilio xuthus]	K15464 BNIP3; BCL2/adenovirus E1B 19 kDa protein-interacting protein 3	ko04068:FoxO signaling pathway;ko04140:Autophagy - animal;ko04137:Mitophagy - animal;ko05131:Shigellosis;ko05134:Legionellosis;ko04131:Membrane trafficking;ko02000:Transporters;	NA	NA	NA
GWHGABGR009691	7.35	2.48	-1.5674	0.000109866	0.00114141	Down	replication initiator 1-like [Plutella xylostella]	NA	NA	NA	NA	NA
GWHGABGR009713	29.7067	13.0833	-1.1831	0.00442242	0.0255494	Down	uncharacterized protein LOC106105925 isoform X2 [Papilio polytes]	NA	NA	NA	NA	NA
GWHGABGR009715	0.001	3.32667	11.6999	7.30222e-09	1.88048e-07	Up	NA	NA	NA	NA	NA	NA
GWHGABGR009741	2.78	13.8333	2.315	0.00981548	0.0488334	Up	uncharacterized protein LOC101740762 isoform X1 [Bombyx mori]	NA	NA	NA	NA	NA
GWHGABGR009759	0.0433333	1.70667	5.2996	7.32919e-06	0.000102818	Up	NA	NA	NA	NA	NA	NA
GWHGABGR009777	0.816667	11.7333	3.8447	8.85726e-05	0.000953991	Up	hormone-phermone biosynthesis activating neuropeptide [Antheraea pernyi]	NA	NA	GO:0005184;	GO:0007218;GO:0019236;GO:0042811;	GO:0005576;
GWHGABGR009784	0.04	1.17	4.8704	9.03179e-05	0.000969345	Up	protein KGM_03739 [Danaus plexippus]	NA	NA	NA	NA	NA
GWHGABGR009786	0.001	0.446667	8.8031	0.000319998	0.00287871	Up	Artemis protein [Danaus plexippus]	NA	NA	NA	NA	NA
GWHGABGR009790	0.0266667	0.43	4.0112	0.00190476	0.0128403	Up	NA	NA	NA	NA	NA	NA
GWHGABGR009792	44.7333	20.64	-1.1159	0.00506257	0.0284257	Down	uncharacterized protein LOC106134395 [Amyelois transitella]	NA	NA	NA	NA	NA
GWHGABGR009817	0.376667	1.26667	1.7497	0.000273859	0.0025058	Up	ARF GTPase-activating protein GIT2 [Amyelois transitella]	NA	NA	NA	NA	NA
GWHGABGR009819	18.31	52.8667	1.5297	3.39961e-09	9.21136e-08	Up	ARF GTPase-activating protein GIT2 [Amyelois transitella]	K12487 GIT2; G protein-coupled receptor kinase interactor 2	ko04144:Endocytosis;ko05135:Yersinia infection;ko04131:Membrane trafficking;	NA	NA	NA
GWHGABGR009823	1.36667	6.17667	2.1762	5.06482e-09	1.33289e-07	Up	leucine-rich repeat flightless-interacting protein 2 [Bombyx mori]	NA	NA	NA	NA	NA
GWHGABGR009829	291.23	79.4333	-1.8743	9.92876e-19	9.20994e-17	Down	matrix metalloproteinase-25-like [Bombyx mori]	K08003 MMP25; matrix metalloproteinase-25 (membrane-inserted) [EC:3.4.24.-]	ko04928:Parathyroid hormone synthesis, secretion and action;ko01002:Peptidases and inhibitors;	NA	NA	NA
GWHGABGR009834	357.317	51.4067	-2.7972	3.67498e-07	6.91664e-06	Down	LOW QUALITY PROTEIN: 2-oxoglutarate dehydrogenase, mitochondrial-like [Bombyx mori]	K00164 OGDH, sucA; 2-oxoglutarate dehydrogenase E1 component [EC:1.2.4.2]	ko00020:Citrate cycle (TCA cycle);	NA	NA	NA
GWHGABGR009842	24.85	9.45	-1.3949	0.00941394	0.0472673	Down	repeat protein 30 [Operophtera brumata]	K19683 TTC30, DYF1; tetratricopeptide repeat protein 30	ko03036:Chromosome and associated proteins;	NA	NA	NA
GWHGABGR009846	22.5733	9.18667	-1.297	0.00131488	0.00947519	Down	dynein assembly factor 3, axonemal [Amyelois transitella]	K19752 DNAAF3, PF22; dynein assembly factor 3, axonemal	ko04812:Cytoskeleton proteins;	NA	NA	NA
GWHGABGR009860	78.9733	39.38	-1.0039	0.00513186	0.0287704	Down	probable elongator complex protein 2 [Papilio polytes]	K11374 ELP2; elongator complex protein 2	ko03016:Transfer RNA biogenesis;ko03036:Chromosome and associated proteins;	NA	NA	NA
GWHGABGR009865	390.963	127.087	-1.6212	0.000572433	0.00469837	Down	uncharacterized protein LOC101735677 [Bombyx mori]	NA	NA	NA	NA	NA
GWHGABGR009882	134.91	62.1533	-1.1181	0.00576838	0.0317418	Down	protein CNPPD1 [Plutella xylostella]	NA	NA	NA	NA	NA
GWHGABGR009928	3.75333	17.1933	2.1956	1.84775e-05	0.000236633	Up	23 kDa integral membrane protein-like [Bombyx mori]	NA	NA	NA	NA	NA
GWHGABGR009932	318.453	152.743	-1.06	2.97996e-06	4.52999e-05	Down	D107 [Manduca sexta]	K06497 CD63, MLA1, TSPAN30; CD63 antigen	ko04142:Lysosome;ko05205:Proteoglycans in cancer;ko04147:Exosome;ko04090:CD molecules;	NA	NA	GO:0016021;
GWHGABGR009934	174.747	80.2233	-1.1232	0.000962196	0.0073226	Down	peptidyl-prolyl cis-trans isomerase-like 2 [Amyelois transitella]	K10598 PPIL2, CYC4, CHP60; peptidyl-prolyl cis-trans isomerase-like 2 [EC:5.2.1.8]	ko04120:Ubiquitin mediated proteolysis;ko03041:Spliceosome;ko03110:Chaperones and folding catalysts;ko04121:Ubiquitin system;	GO:0003755;GO:0004842;	GO:0000413;GO:0006457;GO:0016567;	NA
GWHGABGR009942	1.36667	2.77	1.0192	0.00102593	0.00772679	Up	23 kDa integral membrane protein-like [Papilio xuthus]	NA	NA	NA	NA	NA
GWHGABGR009945	76.7767	36.35	-1.0787	2.10151e-09	5.87808e-08	Down	uncharacterized protein LOC106141364 [Amyelois transitella]	NA	NA	NA	NA	NA
GWHGABGR009947	0.001	1.36667	10.4164	7.81589e-05	0.000853971	Up	sulfate/bicarbonate/oxalate exchanger sat-1 [Operophtera brumata]	K14708 SLC26A11; solute carrier family 26 (sodium-independent sulfate anion transporter), member 11	ko02000:Transporters;	GO:0008271;	GO:1902358;	GO:0016021;
GWHGABGR009951	0.001	3.38	11.7228	1.28644e-09	3.76026e-08	Up	protein OBRU01_22525 [Operophtera brumata]	K03909 TFPI; tissue factor pathway inhibitor	ko04610:Complement and coagulation cascades;ko01002:Peptidases and inhibitors;ko00536:Glycosaminoglycan binding proteins;	NA	NA	NA
GWHGABGR009954	421.347	95.71	-2.1383	0.000897496	0.00689661	Down	dismutase [Cu-Zn] [Papilio machaon]	K17296 TSPAN14; tetraspanin-14	ko04147:Exosome;	GO:0004784;GO:0046872;	GO:0019430;GO:0055114;	NA
GWHGABGR009962	38.6733	12.1633	-1.6688	0.000148628	0.001488	Down	transcription factor E2F4 [Papilio xuthus] gt;gi|930659687|gb|KPJ01732.1| Transcription factor E2F4 [Papilio xuthus]	K04682 E2F4_5; transcription factor E2F4/5	ko04350:TGF-beta signaling pathway;ko04110:Cell cycle;ko04218:Cellular senescence;ko03000:Transcription factors;	NA	GO:0006351;	GO:0044424;
GWHGABGR009969	45.34	10.3367	-2.133	0.00143107	0.010112	Down	Aliphatic nitrilase [Operophtera brumata]	K01431 UPB1, pydC; beta-ureidopropionase [EC:3.5.1.6]	ko00240:Pyrimidine metabolism;ko00410:beta-Alanine metabolism;ko00770:Pantothenate and CoA biosynthesis;ko00983:Drug metabolism - other enzymes;	GO:0016810;	GO:0006807;	NA
GWHGABGR009982	0.1	1.62333	4.0209	8.22569e-09	2.08871e-07	Up	alcohol dehydrogenase [Bombyx mori] gt;gi|98978764|gb|ABF59817.1| putative alcohol dehydrogenase [Bombyx mori]	K00069 HPGD; 15-hydroxyprostaglandin dehydrogenase (NAD) [EC:1.1.1.141]	ko05202:Transcriptional misregulation in cancer;ko04147:Exosome;	GO:0004022;	GO:0055114;	NA
GWHGABGR009983	2.55333	7.14333	1.4842	1.73213e-06	2.79927e-05	Up	uncharacterized protein LOC106134479 [Amyelois transitella]	NA	NA	NA	NA	GO:0016021;
GWHGABGR009984	0.66	224.423	8.4095	1.76036e-21	2.20725e-19	Up	15-hydroxyprostaglandin dehydrogenase [NAD(+)]-like [Bombyx mori]	NA	NA	NA	NA	NA
GWHGABGR009987	22.4567	3.04667	-2.8818	1.14836e-06	1.93497e-05	Down	15-hydroxyprostaglandin dehydrogenase [NAD(+)]-like isoform X1 [Bombyx mori]	K00069 HPGD; 15-hydroxyprostaglandin dehydrogenase (NAD) [EC:1.1.1.141]	ko05202:Transcriptional misregulation in cancer;ko04147:Exosome;	NA	NA	NA
GWHGABGR009992	0.97	3.73667	1.9457	9.04534e-10	2.74089e-08	Up	alcohol dehydrogenase 1-like [Bombyx mori]	K00069 HPGD; 15-hydroxyprostaglandin dehydrogenase (NAD) [EC:1.1.1.141]	ko05202:Transcriptional misregulation in cancer;ko04147:Exosome;	NA	NA	NA
GWHGABGR010017	544.69	224.04	-1.2817	4.70749e-05	0.000541004	Down	uncharacterized protein LOC101744916 isoform X1 [Bombyx mori]	NA	NA	NA	NA	NA
GWHGABGR010034	11.51	0.866667	-3.7313	4.12562e-05	0.000482056	Down	tctex1 domain-containing protein 2-like [Bombyx mori]	K22866 TCTEX1D2; tctex1 domain-containing protein 2	ko03036:Chromosome and associated proteins;	NA	NA	NA
GWHGABGR010045	6.16667	2.06	-1.5818	0.00299891	0.0186468	Down	uncharacterized protein LOC106134481 [Amyelois transitella]	K23193 MYT1L; myelin transcription factor 1-like protein	ko03000:Transcription factors;ko03036:Chromosome and associated proteins;	NA	NA	NA
GWHGABGR010047	23.33	3.29667	-2.8231	7.16089e-06	0.00010069	Down	carboxypeptidase A2-like [Bombyx mori]	K08779 CPA1; carboxypeptidase A1 [EC:3.4.17.1]	ko04972:Pancreatic secretion;ko04974:Protein digestion and absorption;ko01002:Peptidases and inhibitors;ko03110:Chaperones and folding catalysts;	NA	NA	NA
GWHGABGR010055	145.84	59.8567	-1.2848	0.00921712	0.0464716	Down	probable argininosuccinate lyase [Bombyx mori]	K01755 argH, ASL; argininosuccinate lyase [EC:4.3.2.1]	ko00250:Alanine, aspartate and glutamate metabolism;ko00220:Arginine biosynthesis;ko04147:Exosome;	NA	NA	NA
GWHGABGR010080	1.52	3.52	1.2115	0.00398697	0.0235141	Up	aromatic-L-amino-acid decarboxylase [Bombyx mori]	K22329 TDC-1; tyrosine decarboxylase [EC:4.1.1.25]	ko00350:Tyrosine metabolism;	GO:0004837;GO:0030170;	GO:0006520;	NA
GWHGABGR010088	142.68	67.18	-1.0867	4.10141e-06	6.03787e-05	Down	syntenin-1-like [Amyelois transitella]	K17254 SDCBP; syntenin-1	ko04147:Exosome;	NA	NA	NA
GWHGABGR010089	7.92333	2.28	-1.7971	5.85206e-05	0.000658393	Down	sterol O-acyltransferase 2 [Bombyx mori]	K00637 SOAT; sterol O-acyltransferase [EC:2.3.1.26]	ko00100:Steroid biosynthesis;ko04979:Cholesterol metabolism;	NA	NA	NA
GWHGABGR010090	949.643	80.92	-3.5528	2.14509e-07	4.22533e-06	Down	peptide CP8 [Antheraea pernyi]	NA	NA	GO:0004867;GO:0008233;	GO:0010951;	NA
GWHGABGR010091	67.8067	3.93333	-4.1076	8.47924e-08	1.77197e-06	Down	serotonin receptor 5HT1B [Antheraea pernyi]	K04153 HTR1; 5-hydroxytryptamine receptor 1	ko04024:cAMP signaling pathway;ko04080:Neuroactive ligand-receptor interaction;ko04726:Serotonergic synapse;ko04742:Taste transduction;ko04030:G protein-coupled receptors;	GO:0004930;	GO:0007186;	GO:0016021;
GWHGABGR010096	1.36667	3.92	1.5202	1.67028e-06	2.7138e-05	Up	trafficking kinesin-binding protein 1 isoform X1 [Papilio xuthus]	NA	NA	NA	NA	NA
GWHGABGR010114	114.94	27.9967	-2.0376	0.00327949	0.0200959	Down	P450 CYP18A1 [Helicoverpa armigera]	K14985 CYP18A1; 26-hydroxylase [EC:1.14.-.-]	ko00981:Insect hormone biosynthesis;ko00199:Cytochrome P450;	GO:0004497;GO:0005506;GO:0016705;GO:0020037;	GO:0055114;	GO:0016021;
GWHGABGR010132	11.8933	5.58667	-1.0901	0.0083039	0.0427202	Down	hormone-responsive B1 [Helicoverpa armigera]	K19398 BBS9; Bardet-Biedl syndrome 9 protein	ko03036:Chromosome and associated proteins;	GO:0004803;	GO:0006313;	GO:0034464;
GWHGABGR010141	3.33333	8.52667	1.355	2.38362e-05	0.000297029	Up	protein RR48_12695 [Papilio machaon]	NA	NA	NA	NA	NA
GWHGABGR010163	1.01333	0.113333	-3.1605	0.000344385	0.00306324	Down	nuclear receptor E75C [Manduca sexta]	NA	NA	GO:0003700;GO:0008270;GO:0043565;	GO:0006355;GO:0043401;	GO:0005634;
GWHGABGR010172	22.3233	2.58667	-3.1094	1.15712e-09	3.40965e-08	Down	WD repeat-containing protein 17-like [Bombyx mori]	NA	NA	NA	NA	NA
GWHGABGR010177	4.81667	10.2533	1.09	0.000513627	0.0042836	Up	NA	NA	NA	NA	NA	NA
GWHGABGR010180	1096.89	2431.2	1.1483	0.001636	0.0113053	Up	mucin-3A [Papilio machaon] gt;gi|930664968|gb|KPJ06099.1| hypothetical protein RR48_14541 [Papilio machaon]	NA	NA	NA	NA	NA
GWHGABGR010193	90.5667	410.003	2.1786	7.8433e-22	1.04852e-19	Up	protein OBRU01_07197, partial [Operophtera brumata]	NA	NA	NA	NA	NA
GWHGABGR010194	26.98	167.417	2.6335	5.59898e-57	1.27244e-53	Up	uncharacterized protein LOC101738838 [Bombyx mori] gt;gi|827543604|ref|XP_012544705.1| PREDICTED: uncharacterized protein LOC101738838 [Bombyx mori]	NA	NA	NA	NA	NA
GWHGABGR010204	61.4067	128.06	1.0604	1.1416e-12	5.15023e-11	Up	NADH dehydrogenase [ubiquinone] 1 beta subcomplex subunit 11, mitochondrial [Bombyx mori]	K11351 NDUFB11; NADH dehydrogenase (ubiquinone) 1 beta subcomplex subunit 11	ko00190:Oxidative phosphorylation;ko04723:Retrograde endocannabinoid signaling;ko04714:Thermogenesis;ko05010:Alzheimer disease;ko05012:Parkinson disease;ko05014:Amyotrophic lateral sclerosis;ko05016:Huntington disease;ko04932:Non-alcoholic fatty liver disease;	NA	NA	GO:0016021;
GWHGABGR010205	36.7767	193.383	2.3946	1.59218e-10	5.50331e-09	Up	uncharacterized protein LOC101739912 [Bombyx mori]	NA	NA	NA	NA	NA
GWHGABGR010210	24.56	8.27667	-1.5692	0.0019225	0.0129312	Down	[Spodoptera exigua]	NA	NA	NA	NA	NA
GWHGABGR010213	18.47	39.9667	1.1136	2.79344e-08	6.46152e-07	Up	4-aminobutyrate aminotransferase, mitochondrial [Bombyx mori]	K13524 ABAT; 4-aminobutyrate aminotransferase / (S)-3-amino-2-methylpropionate transaminase [EC:2.6.1.19 2.6.1.22]	ko00640:Propanoate metabolism;ko00650:Butanoate metabolism;ko00250:Alanine, aspartate and glutamate metabolism;ko00280:Valine, leucine and isoleucine degradation;ko00410:beta-Alanine metabolism;ko04727:GABAergic synapse;ko01007:Amino acid related enzymes;	GO:0003867;GO:0030170;	GO:0009448;	NA
GWHGABGR010217	19.7833	8.8	-1.1687	0.00863618	0.0440433	Down	lanC-like protein 1 isoform X1 [Bombyx mori]	NA	NA	NA	NA	NA
GWHGABGR010231	7.49667	35.6733	2.2505	1.50805e-08	3.65571e-07	Up	uncharacterized protein LOC101746893 [Bombyx mori]	NA	NA	NA	NA	NA
GWHGABGR010236	24.1467	6.84667	-1.8184	0.00103339	0.00777648	Down	NA	NA	NA	NA	NA	NA
GWHGABGR010237	0.503333	1.20333	1.2575	0.00630663	0.0340029	Up	receptor [Bombyx mori] gt;gi|59797023|dbj|BAD89565.1| myosuppressin receptor [Bombyx mori] gt;gi|59797025|dbj|BAD89566.1| myosuppressin receptor [Bombyx mori]	K08428 GPR139; G protein-coupled receptor 139	ko04030:G protein-coupled receptors;	GO:0004930;	NA	GO:0016020;
GWHGABGR010243	0.16	0.723333	2.1766	0.000350074	0.00310473	Up	protein KGM_22521 [Danaus plexippus]	NA	NA	NA	NA	NA
GWHGABGR010276	144.5	594.23	2.04	1.63819e-06	2.66404e-05	Up	acyl reductase [Agrotis segetum]	K13356 FAR; alcohol-forming fatty acyl-CoA reductase [EC:1.2.1.84]	ko00073:Cutin, suberine and wax biosynthesis;ko04146:Peroxisome;ko04212:Longevity regulating pathway - worm;	GO:0080019;	GO:0055114;	GO:0016021;
GWHGABGR010286	32.3967	122.593	1.92	2.78187e-13	1.3596e-11	Up	cytochrome b561 isoform X1 [Bombyx mori]	K08360 CYB561; cytochrome b-561 [EC:7.2.1.3]	ko02000:Transporters;	GO:0016491;GO:0046872;	GO:0055114;	GO:0005765;GO:0016021;GO:0031902;
GWHGABGR010290	3.99333	1.00667	-1.988	0.00109966	0.00818373	Down	LOW QUALITY PROTEIN: heparan sulfate glucosamine 3-O-sulfotransferase 5 [Bombyx mori]	K08104 HS3ST5; [heparan sulfate]-glucosamine 3-sulfotransferase 5	ko00534:Glycosaminoglycan biosynthesis - heparan sulfate / heparin;ko01003:Glycosyltransferases;	GO:0008146;	NA	NA
GWHGABGR010306	18.4367	2.49	-2.8884	0.000207981	0.00197046	Down	protein RR46_04153 [Papilio xuthus]	NA	NA	NA	NA	NA
GWHGABGR010307	20.7467	8.21667	-1.3363	0.000239002	0.00222394	Down	THO complex subunit 6 [Amyelois transitella]	K13175 THOC6; THO complex subunit 6	ko03013:RNA transport;ko03019:Messenger RNA biogenesis;ko03041:Spliceosome;	NA	NA	NA
GWHGABGR010311	15.1467	35.7867	1.2404	0.000337169	0.00300641	Up	SEC14-like protein 2 [Bombyx mori]	NA	NA	NA	GO:0006810;	GO:0016021;
GWHGABGR010325	230.023	18.8767	-3.6071	5.15477e-09	1.35432e-07	Down	kinase NLK [Papilio machaon]	K04468 NLK; nemo like kinase [EC:2.7.11.24]	ko04010:MAPK signaling pathway;ko04310:Wnt signaling pathway;ko04068:FoxO signaling pathway;ko04520:Adherens junction;ko01001:Protein kinases;	NA	NA	NA
GWHGABGR010336	100.623	37.5433	-1.4223	0.000532974	0.00441659	Down	protein OBRU01_02299 [Operophtera brumata]	NA	NA	NA	NA	NA
GWHGABGR010350	538.24	71.81	-2.906	2.3046e-06	3.59965e-05	Down	protein OBRU01_16470 [Operophtera brumata]	NA	NA	NA	NA	NA
GWHGABGR010364	2.02	0.15	-3.7513	3.97178e-08	8.9703e-07	Down	sulfotransferase 1C4 [Bombyx mori]	NA	NA	NA	NA	NA
GWHGABGR010378	1.07	2.22667	1.0573	8.45407e-05	0.000914901	Up	UPF0545 protein C22orf39 homolog [Papilio polytes]	NA	NA	NA	NA	NA
GWHGABGR010379	224.69	89.9167	-1.3213	5.4627e-05	0.000617782	Down	putative aldehyde dehydrogenase family 7 member A1 homolog [Bombyx mori]	K14085 ALDH7A1; aldehyde dehydrogenase family 7 member A1 [EC:1.2.1.31 1.2.1.8 1.2.1.3]	ko00010:Glycolysis / Gluconeogenesis;ko00053:Ascorbate and aldarate metabolism;ko00620:Pyruvate metabolism;ko00071:Fatty acid degradation;ko00561:Glycerolipid metabolism;ko00260:Glycine, serine and threonine metabolism;ko00280:Valine, leucine and isoleucine degradation;ko00310:Lysine degradation;ko00330:Arginine and proline metabolism;ko00340:Histidine metabolism;ko00380:Tryptophan metabolism;ko0…	GO:0016620;	GO:0055114;	NA
GWHGABGR010381	16.37	5.76	-1.5069	0.00618715	0.0335325	Down	putative aldehyde dehydrogenase family 7 member A1 homolog [Amyelois transitella]	NA	NA	GO:0016620;	GO:0055114;	NA
GWHGABGR010383	64.8867	25	-1.376	0.000849257	0.00658156	Down	putative aldehyde dehydrogenase family 7 member A1 homolog [Amyelois transitella]	NA	NA	GO:0016620;	GO:0055114;	NA
GWHGABGR010395	212.59	587.893	1.4675	1.90749e-06	3.04478e-05	Up	reticulum calcium ATPase [Bombyx mori] gt;gi|255661412|gb|ACU25861.1| sarco/endoplasmic reticulum calcium ATPase [Bombyx mori]	NA	NA	GO:0005388;GO:0005524;GO:0046872;	GO:0070588;	GO:0016021;
GWHGABGR010396	626.433	2006.55	1.6795	2.20923e-07	4.34698e-06	Up	reticulum calcium ATPase [Bombyx mori] gt;gi|255661412|gb|ACU25861.1| sarco/endoplasmic reticulum calcium ATPase [Bombyx mori]	K05853 ATP2A; P-type Ca2+ transporter type 2A [EC:7.2.2.10]	ko04020:Calcium signaling pathway;ko04024:cAMP signaling pathway;ko04022:cGMP-PKG signaling pathway;ko04919:Thyroid hormone signaling pathway;ko04260:Cardiac muscle contraction;ko04261:Adrenergic signaling in cardiomyocytes;ko04972:Pancreatic secretion;ko05010:Alzheimer disease;ko05017:Spinocerebellar ataxia;ko05410:Hypertrophic cardiomyopathy;ko05412:Arrhythmogenic right ventricular cardiomyopat…	GO:0005388;GO:0005524;GO:0046872;	GO:0070588;	GO:0016021;
GWHGABGR010400	16.6833	75.0467	2.1694	1.82146e-07	3.63512e-06	Up	laccase-2-like [Bombyx mori]	NA	NA	GO:0005507;GO:0016491;	GO:0055114;	GO:0016021;
GWHGABGR010401	0.426667	1.92333	2.1724	1.42816e-06	2.36478e-05	Up	laccase-2-like [Bombyx mori]	NA	NA	GO:0005507;GO:0016491;	GO:0055114;	GO:0016021;
GWHGABGR010404	4.22	17.83	2.079	3.79256e-07	7.10119e-06	Up	laccase-2-like [Papilio xuthus]	NA	NA	GO:0005507;GO:0016491;	GO:0055114;	GO:0016021;
GWHGABGR010413	1.00333	60.8267	5.9218	1.54739e-16	1.1344e-14	Up	protein KGM_02850 [Danaus plexippus]	K08664 PRSS8; prostasin [EC:3.4.21.-]	ko01002:Peptidases and inhibitors;ko00537:Glycosylphosphatidylinositol (GPI)-anchored proteins;	NA	NA	NA
GWHGABGR010417	47.3033	22.1367	-1.0955	0.000115068	0.00118826	Down	protein OBRU01_18364 [Operophtera brumata]	NA	NA	NA	NA	NA
GWHGABGR010433	293.69	115.923	-1.3411	0.000420596	0.00362926	Down	pescadillo homolog [Bombyx mori]	K14843 PES1, NOP7; pescadillo	ko03009:Ribosome biogenesis;	NA	GO:0042254;	GO:0005730;
GWHGABGR010439	17.81	38.0533	1.0953	0.00121721	0.00890192	Up	of G-protein signaling 7 [Papilio xuthus]	K16449 RGS; regulator of G-protein signaling	ko99995:Signaling proteins;	NA	NA	NA
GWHGABGR010445	49.1167	15.8267	-1.6339	2.46345e-05	0.000305512	Down	uncharacterized protein LOC106138429 [Amyelois transitella]	NA	NA	NA	NA	NA
GWHGABGR010452	0.213333	10.2033	5.5798	8.68965e-12	3.47223e-10	Up	uncharacterized protein LOC101740020 [Bombyx mori]	NA	NA	NA	NA	NA
GWHGABGR010456	27.0833	80.7133	1.5754	0.00104379	0.00784507	Up	uncharacterized protein LOC106139059 [Amyelois transitella]	NA	NA	NA	NA	NA
GWHGABGR010463	6.93333	1.56333	-2.1489	1.58457e-10	5.49792e-09	Down	receptor isoform B2 [Bombyx mori] gt;gi|793744|gb|AAA87340.1| 20-hydroxy-ecdysone receptor [Bombyx mori]	NA	NA	GO:0003677;GO:0003700;GO:0003707;GO:0046872;	GO:0006351;GO:0043401;	NA
GWHGABGR010475	2.25	4.56333	1.0202	0.000327634	0.00293434	Up	serine/threonine protein kinase [Operophtera brumata]	NA	NA	GO:0004674;	GO:0006468;	NA
GWHGABGR010485	3460.69	445.07	-2.959	6.6836e-06	9.43436e-05	Down	hemocytin isoform X3 [Papilio xuthus]	NA	NA	NA	NA	NA
GWHGABGR010492	43.6467	18.3233	-1.2522	0.00367923	0.0220547	Down	protein OBRU01_11460 [Operophtera brumata]	NA	NA	NA	NA	NA
GWHGABGR010493	0.683333	2.43333	1.8323	0.0101065	0.0498632	Up	solute carrier family 25 member 35-like isoform X1 [Bombyx mori] gt;gi|827556218|ref|XP_012549485.1| PREDICTED: solute carrier family 25 member 35-like isoform X1 [Bombyx mori]	K15117 SLC25A34_35, OAC1; solute carrier family 25, member 34/35	ko02000:Transporters;	NA	NA	NA
GWHGABGR010495	298.99	115.12	-1.377	0.00178634	0.0121799	Down	protein KGM_00413 [Danaus plexippus]	NA	NA	NA	NA	NA
GWHGABGR010497	7.12333	26.46	1.8932	3.79904e-14	2.0435e-12	Up	solute carrier family 25 member 35-like isoform X2 [Amyelois transitella]	K15117 SLC25A34_35, OAC1; solute carrier family 25, member 34/35	ko02000:Transporters;	NA	NA	NA
GWHGABGR010510	77.7433	29.2267	-1.4114	0.000459192	0.00391217	Down	brahma-associated protein of 60 kDa [Amyelois transitella]	K11650 SMARCD; SWI/SNF-related matrix-associated actin-dependent regulator of chromatin subfamily D	ko04714:Thermogenesis;ko05225:Hepatocellular carcinoma;ko03021:Transcription machinery;ko03036:Chromosome and associated proteins;	NA	NA	NA
GWHGABGR010517	4.93	1.21333	-2.0226	4.57217e-06	6.64481e-05	Down	NA	NA	NA	NA	NA	NA
GWHGABGR010531	41.4033	1477.51	5.1573	2.58129e-15	1.59627e-13	Up	uncharacterized protein LOC105842214 [Bombyx mori]	NA	NA	NA	NA	NA
GWHGABGR010582	33.0367	13.75	-1.2646	0.00936882	0.047056	Down	protein OBRU01_02299 [Operophtera brumata]	NA	NA	NA	NA	NA
GWHGABGR010589	825.037	66.98	-3.6227	2.12499e-18	1.8664e-16	Down	bifunctional purine biosynthesis protein PURH [Papilio machaon]	K00602 purH; phosphoribosylaminoimidazolecarboxamide formyltransferase / IMP cyclohydrolase [EC:2.1.2.3 3.5.4.10]	ko00230:Purine metabolism;ko00670:One carbon pool by folate;ko01523:Antifolate resistance;ko04147:Exosome;	GO:0003937;GO:0004643;	GO:0006164;	NA
GWHGABGR010597	0.63	2.51667	1.9981	0.000151071	0.00150551	Up	retinal dehydrogenase 1-like [Papilio polytes]	K00128 ALDH; aldehyde dehydrogenase (NAD+) [EC:1.2.1.3]	ko00010:Glycolysis / Gluconeogenesis;ko00053:Ascorbate and aldarate metabolism;ko00620:Pyruvate metabolism;ko00071:Fatty acid degradation;ko00561:Glycerolipid metabolism;ko00280:Valine, leucine and isoleucine degradation;ko00310:Lysine degradation;ko00330:Arginine and proline metabolism;ko00340:Histidine metabolism;ko00380:Tryptophan metabolism;ko00410:beta-Alanine metabolism;ko00770:Pantothenate…	NA	NA	NA
GWHGABGR010599	27.16	9.77333	-1.4746	0.00194461	0.0130427	Down	leucine-rich repeat-containing protein C10orf11-like [Bombyx mori]	NA	NA	NA	NA	NA
GWHGABGR010618	4.94667	11.36	1.1994	0.00209571	0.0139008	Up	transcriptase [Danaus plexippus]	K06258 SV2; MFS transporter, VNT family, synaptic vesicle glycoprotein 2	ko04512:ECM-receptor interaction;ko02000:Transporters;	NA	NA	NA
GWHGABGR010621	338.24	93.8867	-1.8491	0.00913404	0.0461294	Down	V-type proton ATPase 116 kDa subunit a isoform 1 [Bombyx mori] gt;gi|512926611|ref|XP_004931129.1| PREDICTED: V-type proton ATPase 116 kDa subunit a isoform 1 [Bombyx mori]	K02154 ATPeV0A, ATP6N; V-type H+-transporting ATPase subunit a	ko00190:Oxidative phosphorylation;ko04145:Phagosome;ko04142:Lysosome;ko04966:Collecting duct acid secretion;ko04721:Synaptic vesicle cycle;ko05323:Rheumatoid arthritis;ko05110:Vibrio cholerae infection;ko05120:Epithelial cell signaling in Helicobacter pylori infection;ko05152:Tuberculosis;ko05165:Human papillomavirus infection;ko04147:Exosome;	GO:0015078;	GO:0015991;	GO:0000220;GO:0016021;
GWHGABGR010623	45.3467	155.32	1.7762	9.17333e-08	1.90171e-06	Up	uncharacterized protein LOC106142856 isoform X1 [Amyelois transitella]	NA	NA	NA	NA	NA
GWHGABGR010626	31.1267	92.4033	1.5698	2.82588e-07	5.47733e-06	Up	uncharacterized protein LOC101744958 isoform X1 [Bombyx mori]	NA	NA	NA	NA	NA
GWHGABGR010673	1.59667	3.89	1.2847	0.00011289	0.00116883	Up	NA	NA	NA	NA	NA	NA
GWHGABGR010676	2.21667	49.7367	4.4878	0.00241541	0.0156335	Up	cation transporter protein [Operophtera brumata]	K08209 SLC22A13; MFS transporter, OCT family, solute carrier family 22 (organic cation transporter), member 13	ko02000:Transporters;	GO:0022857;	GO:0055085;	GO:0016021;
GWHGABGR010679	18.0933	6.83333	-1.4048	2.3123e-06	3.60858e-05	Down	WD repeat-containing protein 63 [Bombyx mori]	NA	NA	NA	NA	NA
GWHGABGR010684	9.20333	4.18	-1.1387	0.0100024	0.0495436	Down	uncharacterized protein LOC106142831 [Amyelois transitella]	NA	NA	NA	NA	NA
GWHGABGR010702	692.463	10.8067	-6.0017	3.35719e-33	1.38721e-30	Down	uncharacterized protein LOC106142788 [Amyelois transitella]	NA	NA	NA	NA	NA
GWHGABGR010706	0.66	3.11333	2.2379	0.00578286	0.0318022	Up	uncharacterized protein LOC101738812 [Bombyx mori]	NA	NA	NA	NA	NA
GWHGABGR010710	64.7533	15.76	-2.0387	6.79492e-06	9.57663e-05	Down	uncharacterized protein LOC101738673 [Bombyx mori]	K20694 SPZ; protein spaetzle	ko04624:Toll and Imd signaling pathway;	NA	NA	NA
GWHGABGR010719	97.76	197.913	1.0176	8.77216e-12	3.48986e-10	Up	tropomodulin-1 isoform X4 [Papilio xuthus] gt;gi|910323273|ref|XP_013164671.1| PREDICTED: tropomodulin-1 isoform X4 [Papilio xuthus]	K10370 TMOD; tropomodulin	ko04812:Cytoskeleton proteins;	NA	NA	NA
GWHGABGR010721	0.586667	3.05	2.3782	1.39354e-08	3.43305e-07	Up	NA	NA	NA	NA	NA	NA
GWHGABGR010722	2.52	5.95	1.2395	1.62606e-08	3.92088e-07	Up	NA	NA	NA	NA	NA	NA
GWHGABGR010728	10.1533	3.05333	-1.7335	0.00207413	0.013803	Down	uncharacterized protein LOC107189650 [Dufourea novaeangliae]	NA	NA	NA	NA	NA
GWHGABGR010729	0.83	2.37667	1.5178	0.00985567	0.0489579	Up	protein OBRU01_16463 [Operophtera brumata]	NA	NA	NA	NA	NA
GWHGABGR010731	157.263	70.6467	-1.1545	0.000296553	0.00269178	Down	zinc finger protein 1 isoform X1 [Bombyx mori]	K23560 ZEB2; zinc finger homeobox protein 2	ko05206:MicroRNAs in cancer;ko03000:Transcription factors;	GO:0003677;	NA	NA
GWHGABGR010747	5.03667	35.94	2.835	0.00113633	0.00841192	Up	protein 1 [Lonomia obliqua]	NA	NA	GO:0042302;	NA	NA
GWHGABGR010748	391.373	1417.25	1.8565	2.78648e-06	4.2644e-05	Up	Full=Flexible cuticle protein 12; Flags: Precursor gt;gi|470676|gb|AAA85640.1| cuticle protein 12 [Hyalophora cecropia]	NA	NA	GO:0042302;	NA	NA
GWHGABGR010762	178.533	589.603	1.7236	1.46595e-09	4.22385e-08	Up	[Bombyx mori] gt;gi|913313203|ref|XP_013187367.1| PREDICTED: tubulin alpha-1A chain [Amyelois transitella] gt;gi|19773422|dbj|BAB86850.1| alpha-tubulin [Bombyx mori]	K07374 TUBA; tubulin alpha	ko04145:Phagosome;ko04210:Apoptosis;ko04530:Tight junction;ko04540:Gap junction;ko05010:Alzheimer disease;ko05012:Parkinson disease;ko05014:Amyotrophic lateral sclerosis;ko05016:Huntington disease;ko05130:Pathogenic Escherichia coli infection;ko03019:Messenger RNA biogenesis;ko03036:Chromosome and associated proteins;ko04812:Cytoskeleton proteins;ko04147:Exosome;	GO:0003924;GO:0005200;GO:0005525;	GO:0007017;	GO:0005737;GO:0005874;
GWHGABGR010763	2.98	9.86333	1.7268	0.000518496	0.00431629	Up	phospholipase B1, membrane-associated-like [Bombyx mori]	K14621 PLB1, PLB; phospholipase B1, membrane-associated [EC:3.1.1.4 3.1.1.5]	ko00564:Glycerophospholipid metabolism;ko00565:Ether lipid metabolism;ko00590:Arachidonic acid metabolism;ko00591:Linoleic acid metabolism;ko00592:alpha-Linolenic acid metabolism;ko04977:Vitamin digestion and absorption;ko04131:Membrane trafficking;	GO:0016788;	NA	NA
GWHGABGR010780	729.613	89.1933	-3.0321	8.03707e-08	1.69515e-06	Down	surface protein bspA-like [Papilio machaon]	NA	NA	NA	NA	NA
GWHGABGR010813	155.553	46.4833	-1.7426	1.2048e-05	0.000160238	Down	protein KGM_01124 [Danaus plexippus]	NA	NA	NA	NA	NA
GWHGABGR010817	3.23333	7.98	1.3034	2.02613e-07	4.00838e-06	Up	protein RR48_12418 [Papilio machaon]	NA	NA	NA	NA	NA
GWHGABGR010818	1.28	4.37667	1.7737	3.17551e-13	1.53141e-11	Up	uncharacterized protein LOC105841312 isoform X1 [Bombyx mori]	NA	NA	NA	NA	NA
GWHGABGR010823	183.327	83.3233	-1.1376	0.00179845	0.0122188	Down	striatin-interacting protein 1 [Papilio polytes]	NA	NA	NA	NA	NA
GWHGABGR010830	13.1333	5.21667	-1.332	0.00190689	0.0128499	Down	centrosomal protein of 290 kDa-like [Amyelois transitella]	NA	NA	NA	NA	NA
GWHGABGR010832	1.81667	4.66	1.359	6.55601e-08	1.41226e-06	Up	protein isoform A [Bombyx mori] gt;gi|257222470|gb|ACV52545.1| CAP isoform A [Bombyx mori]	NA	NA	NA	GO:0007015;GO:0007155;GO:0016477;	NA
GWHGABGR010833	74.1333	196.183	1.404	2.26015e-15	1.43177e-13	Up	protein isoform A [Operophtera brumata]	K06086 SORBS1, SH3D5, PONSIN, CAP; sorbin and SH3 domain containing 1	ko04520:Adherens junction;ko04910:Insulin signaling pathway;ko03320:PPAR signaling pathway;	NA	NA	NA
GWHGABGR010841	0.606667	3.93667	2.698	5.79951e-05	0.000653695	Up	glutamate-gated chloride channel isoform X8 [Papilio xuthus]	K05195 GLRA3; glycine receptor alpha-3	ko04080:Neuroactive ligand-receptor interaction;ko04040:Ion channels;	NA	NA	NA
GWHGABGR010876	1.38667	3.29	1.2465	0.000104131	0.00109371	Up	protease-3 [Operophtera brumata]	K01312 PRSS1_2_3; trypsin [EC:3.4.21.4]	ko04080:Neuroactive ligand-receptor interaction;ko04972:Pancreatic secretion;ko04974:Protein digestion and absorption;ko05164:Influenza A;ko01002:Peptidases and inhibitors;ko04147:Exosome;	GO:0016787;	NA	NA
GWHGABGR010877	3.59333	7.49333	1.0603	0.00215066	0.0142022	Up	protease-4 [Manduca sexta]	NA	NA	NA	NA	NA
GWHGABGR010878	2.16333	5.60667	1.3739	3.71491e-05	0.00043941	Up	protease-3 [Operophtera brumata]	K01312 PRSS1_2_3; trypsin [EC:3.4.21.4]	ko04080:Neuroactive ligand-receptor interaction;ko04972:Pancreatic secretion;ko04974:Protein digestion and absorption;ko05164:Influenza A;ko01002:Peptidases and inhibitors;ko04147:Exosome;	GO:0016787;	NA	NA
GWHGABGR010881	679.217	1923.67	1.5019	3.84321e-15	2.32911e-13	Up	uncharacterized protein LOC101740358 isoform X1 [Bombyx mori] gt;gi|827541567|ref|XP_012544029.1| PREDICTED: uncharacterized protein LOC101740358 isoform X1 [Bombyx mori]	NA	NA	GO:0005509;	NA	GO:0016021;
GWHGABGR010897	97.0933	486.76	2.3258	4.96075e-16	3.40345e-14	Up	fatty-acid amide hydrolase 2-B isoform X2 [Amyelois transitella]	K19176 FAAH2; fatty acid amide hydrolase 2 [EC:3.5.1.99]	ko99980:Enzymes with EC numbers;	GO:0016884;	NA	NA
GWHGABGR010910	15.1467	47.48	1.6483	1.8794e-07	3.74665e-06	Up	uncharacterized protein LOC106139845 isoform X1 [Amyelois transitella]	NA	NA	NA	NA	NA
GWHGABGR010913	153.507	323.027	1.0734	6.26471e-08	1.35432e-06	Up	clustered mitochondria protein homolog [Bombyx mori]	K03255 TIF31, CLU1; protein TIF31	ko03012:Translation factors;	GO:0003723;	GO:0048312;	GO:0005737;
GWHGABGR010920	0.823333	2.23	1.4375	0.00433005	0.0251516	Up	enteropeptidase isoform X1 [Bombyx mori]	K01312 PRSS1_2_3; trypsin [EC:3.4.21.4]	ko04080:Neuroactive ligand-receptor interaction;ko04972:Pancreatic secretion;ko04974:Protein digestion and absorption;ko05164:Influenza A;ko01002:Peptidases and inhibitors;ko04147:Exosome;	NA	NA	NA
GWHGABGR010921	3.52	11.6767	1.73	9.41944e-05	0.000999736	Up	calcium-binding protein E63-1 isoform X1 [Bombyx mori]	NA	NA	NA	NA	NA
GWHGABGR010923	23.95	73.26	1.613	2.74709e-06	4.2112e-05	Up	protein E63-1 [Papilio machaon]	K02183 CALM; calmodulin	ko04014:Ras signaling pathway;ko04015:Rap1 signaling pathway;ko04016:MAPK signaling pathway - plant;ko04371:Apelin signaling pathway;ko04020:Calcium signaling pathway;ko04070:Phosphatidylinositol signaling system;ko04024:cAMP signaling pathway;ko04022:cGMP-PKG signaling pathway;ko04114:Oocyte meiosis;ko04218:Cellular senescence;ko04625:C-type lectin receptor signaling pathway;ko04910:Insulin sign…	NA	NA	NA
GWHGABGR010924	21.7933	7.96	-1.453	0.00029719	0.00269621	Down	NADH dehydrogenase [ubiquinone] 1 alpha subcomplex subunit 6-like [Bombyx mori]	K03950 NDUFA6; NADH dehydrogenase (ubiquinone) 1 alpha subcomplex subunit 6	ko00190:Oxidative phosphorylation;ko04723:Retrograde endocannabinoid signaling;ko04714:Thermogenesis;ko05010:Alzheimer disease;ko05012:Parkinson disease;ko05014:Amyotrophic lateral sclerosis;ko05016:Huntington disease;ko04932:Non-alcoholic fatty liver disease;	NA	NA	NA
GWHGABGR010925	112.43	35.1133	-1.6789	0.000949939	0.00724752	Down	uncharacterized protein LOC106717843 isoform X1 [Papilio machaon]	K14864 FTSJ1, TRM7; tRNA (cytidine32/guanosine34-2'-O)-methyltransferase [EC:2.1.1.205]	ko03016:Transfer RNA biogenesis;	NA	NA	NA
GWHGABGR010934	44.6867	10.45	-2.0963	2.7089e-11	1.02605e-09	Down	serine--pyruvate aminotransferase, mitochondrial [Bombyx mori]	NA	NA	NA	NA	NA
GWHGABGR010988	0.14	13.6	6.602	4.39114e-22	6.09431e-20	Up	uncharacterized protein LOC101741239 [Bombyx mori]	NA	NA	NA	NA	NA
GWHGABGR011000	54.74	24.7767	-1.1436	0.000978934	0.00741892	Down	histone deacetylase 7A [Danaus plexippus]	K11406 HDAC4_5; histone deacetylase 4/5 [EC:3.5.1.98]	ko04371:Apelin signaling pathway;ko05206:MicroRNAs in cancer;ko05203:Viral carcinogenesis;ko05034:Alcoholism;ko03036:Chromosome and associated proteins;	NA	NA	NA
GWHGABGR011005	236.78	111.1	-1.0917	0.00190044	0.012816	Down	maintenance of chromosomes 1A [Danaus plexippus]	K06636 SMC1; structural maintenance of chromosome 1	ko04110:Cell cycle;ko04111:Cell cycle - yeast;ko04113:Meiosis - yeast;ko04114:Oocyte meiosis;ko03036:Chromosome and associated proteins;	NA	NA	NA
GWHGABGR011016	10.3067	53.1167	2.3656	3.56882e-14	1.93686e-12	Up	real-time [Papilio machaon]	NA	NA	NA	NA	NA
GWHGABGR011018	2.46333	9.14667	1.8926	3.70966e-14	2.00135e-12	Up	NA	NA	NA	NA	NA	NA
GWHGABGR011023	4.68333	0.106667	-5.4564	1.06979e-09	3.17809e-08	Down	MDS1 and EVI1 complex locus protein EVI1-like, partial [Amyelois transitella]	NA	NA	GO:0046872;	NA	NA
GWHGABGR011024	59.31	0.93	-5.9949	7.49028e-13	3.45636e-11	Down	isoform Z4 [Bombyx mori] gt;gi|827540693|ref|XP_012553372.1| PREDICTED: broad-complex isoform X1 [Bombyx mori] gt;gi|49022677|dbj|BAD23980.1| broad-complex Z4-isoform [Bombyx mori] gt;gi|49022792|dbj|BAD23982.1| broad-complex Z4-isoform [Bombyx mori] gt;gi|52138470|dbj|BAD46734.1| broad-complex A-Z4 isoform [Bombyx mori] gt;gi|52138484|dbj|BAD46741.1| broad-complex B-Z4 isoform [Bombyx mori] gt;g…	K02174 BR-C; broad-complex core protein	ko04214:Apoptosis - fly;ko04320:Dorso-ventral axis formation;ko03000:Transcription factors;	NA	NA	NA
GWHGABGR011025	0.673333	0.001	-9.3952	9.88884e-05	0.00104528	Down	NA	NA	NA	NA	NA	NA
GWHGABGR011043	85.0467	311.493	1.8729	2.31188e-24	3.96532e-22	Up	dehydrogenase isoform 1 [Bombyx mori] gt;gi|95103062|gb|ABF51472.1| NADH dehydrogenase isoform 1 [Bombyx mori]	K03955 NDUFAB1; NADH dehydrogenase (ubiquinone) 1 alpha/beta subcomplex 1, acyl-carrier protein	ko00190:Oxidative phosphorylation;ko00061:Fatty acid biosynthesis;ko04723:Retrograde endocannabinoid signaling;ko04714:Thermogenesis;ko05010:Alzheimer disease;ko05012:Parkinson disease;ko05014:Amyotrophic lateral sclerosis;ko05016:Huntington disease;ko04932:Non-alcoholic fatty liver disease;	NA	GO:0006633;	NA
GWHGABGR011052	133.23	374.027	1.4892	7.99226e-08	1.68766e-06	Up	mucin-2-like [Bombyx mori]	NA	NA	NA	NA	NA
GWHGABGR011053	300.123	742.377	1.3066	0.000172679	0.00168246	Up	mucin-5AC [Bombyx mori]	K01183 E3.2.1.14; chitinase [EC:3.2.1.14]	ko00520:Amino sugar and nucleotide sugar metabolism;	NA	NA	NA
GWHGABGR011063	70.8433	31.5833	-1.1655	0.00326243	0.0200205	Down	probable ATP-dependent RNA helicase DDX47 isoform X1 [Amyelois transitella] gt;gi|913330279|ref|XP_013196656.1| PREDICTED: probable ATP-dependent RNA helicase DDX47 isoform X2 [Amyelois transitella]	K14777 DDX47, RRP3; ATP-dependent RNA helicase DDX47/RRP3 [EC:3.6.4.13]	ko03009:Ribosome biogenesis;	GO:0003676;GO:0004386;GO:0005524;	NA	NA
GWHGABGR011064	45.5633	18.6933	-1.2853	0.00159453	0.0110691	Down	probable ATP-dependent RNA helicase DDX47 [Bombyx mori]	NA	NA	GO:0003676;GO:0004386;GO:0005524;	NA	NA
GWHGABGR011086	5.39333	2.20333	-1.2915	0.00244521	0.0157759	Down	esterase CXE13 [Spodoptera litura]	NA	NA	NA	NA	NA
GWHGABGR011096	1.87667	5.40333	1.5257	0.000640342	0.00516965	Up	calmodulin-like isoform X1 [Papilio machaon]	K02183 CALM; calmodulin	ko04014:Ras signaling pathway;ko04015:Rap1 signaling pathway;ko04016:MAPK signaling pathway - plant;ko04371:Apelin signaling pathway;ko04020:Calcium signaling pathway;ko04070:Phosphatidylinositol signaling system;ko04024:cAMP signaling pathway;ko04022:cGMP-PKG signaling pathway;ko04114:Oocyte meiosis;ko04218:Cellular senescence;ko04625:C-type lectin receptor signaling pathway;ko04910:Insulin sign…	NA	NA	NA
GWHGABGR011116	33.98	11.2267	-1.5978	4.48589e-07	8.30529e-06	Down	probable G-protein coupled receptor Mth-like 3 isoform X2 [Amyelois transitella]	K04599 MTH; G protein-coupled receptor Mth (Methuselah protein)	ko04030:G protein-coupled receptors;	NA	NA	NA
GWHGABGR011136	0.0666667	3.23	5.5984	4.86179e-08	1.07587e-06	Up	protein RR46_11388 [Papilio xuthus]	NA	NA	NA	NA	NA
GWHGABGR011144	9.41	3.39	-1.4729	0.00919556	0.0464015	Down	protein KGM_03889 [Danaus plexippus]	NA	NA	NA	NA	NA
GWHGABGR011148	4.94333	15.8833	1.684	8.71813e-06	0.000120079	Up	protein [Papilio xuthus]	NA	NA	NA	NA	GO:0016021;
GWHGABGR011166	0.96	0.126667	-2.922	0.00141961	0.0100467	Down	ankyrin 2,3/unc44 [Danaus plexippus]	NA	NA	NA	NA	NA
GWHGABGR011168	0.55	9.74333	4.1469	1.75465e-08	4.20862e-07	Up	uncharacterized protein LOC105842441 [Bombyx mori]	NA	NA	NA	NA	NA
GWHGABGR011171	30.6267	5.73	-2.4182	3.46077e-05	0.000413677	Down	uncharacterized protein LOC101739476 [Bombyx mori]	NA	NA	NA	NA	NA
GWHGABGR011172	14.9333	2.53	-2.5613	1.55269e-05	0.000201927	Down	uncharacterized protein LOC101739476 [Bombyx mori]	NA	NA	NA	NA	NA
GWHGABGR011175	12.09	1.94667	-2.6347	3.54053e-11	1.32449e-09	Down	NA	NA	NA	NA	NA	NA
GWHGABGR011176	3.54667	0.823333	-2.1069	0.000219229	0.00206626	Down	uncharacterized protein LOC101738952 [Bombyx mori]	NA	NA	NA	NA	NA
GWHGABGR011178	646.383	251.33	-1.3628	0.00525187	0.0292897	Down	protein 33 [Lonomia obliqua]	K15626 NUPR1, COM1; nuclear protein, 1	ko05202:Transcriptional misregulation in cancer;	NA	NA	NA
GWHGABGR011181	37.76	96.5233	1.354	5.61066e-21	6.70212e-19	Up	cytochrome c oxidase subunit VIa [Antheraea yamamai]	K02266 COX6A; cytochrome c oxidase subunit 6a	ko00190:Oxidative phosphorylation;ko04260:Cardiac muscle contraction;ko04714:Thermogenesis;ko05010:Alzheimer disease;ko05012:Parkinson disease;ko05014:Amyotrophic lateral sclerosis;ko05016:Huntington disease;ko04932:Non-alcoholic fatty liver disease;	GO:0004129;	GO:1902600;	GO:0005751;
GWHGABGR011187	15.5267	5.48667	-1.5007	0.000278448	0.00254268	Down	protein-coupled receptor [Danaus plexippus]	K04599 MTH; G protein-coupled receptor Mth (Methuselah protein)	ko04030:G protein-coupled receptors;	GO:0004888;	GO:0007165;	GO:0016020;
GWHGABGR011194	15.1067	35.76	1.2432	1.99975e-09	5.64862e-08	Up	dehydrogenase [Ostrinia furnacalis]	K13948 PTGR1, LTB4DH; prostaglandin reductase 1 [EC:1.3.1.74 1.3.1.48]	ko99980:Enzymes with EC numbers;	NA	NA	NA
GWHGABGR011207	26.8933	77.6333	1.5294	4.36673e-05	0.00050697	Up	beta-glucuronidase [Bombyx mori]	K01195 uidA, GUSB; beta-glucuronidase [EC:3.2.1.31]	ko00040:Pentose and glucuronate interconversions;ko00531:Glycosaminoglycan degradation;ko00860:Porphyrin and chlorophyll metabolism;ko00944:Flavone and flavonol biosynthesis;ko00983:Drug metabolism - other enzymes;ko04142:Lysosome;	GO:0004566;	GO:0005975;	GO:0005764;
GWHGABGR011222	18.0533	6.85667	-1.3967	2.29588e-08	5.39991e-07	Down	P450 CYP315A1 [Manduca sexta]	K10722 SAD, CYP315A1; ecdysteroid 2-hydroxylase	ko00981:Insect hormone biosynthesis;ko00199:Cytochrome P450;	GO:0004497;GO:0005506;GO:0016705;GO:0020037;	GO:0055114;	NA
GWHGABGR011224	39.47	14.5433	-1.4404	0.00147728	0.0103671	Down	PRKR-interacting protein 1 homolog [Papilio polytes]	NA	NA	NA	NA	NA
GWHGABGR011230	3.89333	9.97667	1.3576	0.00177538	0.0121347	Up	leucine-rich repeat-containing protein 40-like [Bombyx mori]	NA	NA	NA	NA	NA
GWHGABGR011233	10.6233	53.51	2.3326	2.50201e-14	1.38264e-12	Up	septin-2 isoform X1 [Bombyx mori]	K16943 SEPT4; septin 4	ko04210:Apoptosis;ko04215:Apoptosis - multiple species;ko04131:Membrane trafficking;ko04812:Cytoskeleton proteins;	GO:0005525;	NA	NA
GWHGABGR011241	27.1933	12.3833	-1.1349	0.00680404	0.036138	Down	methyltransferase-like protein 16 homolog isoform X1 [Bombyx mori]	K11393 METTL16, METT10D; U6 snRNA m6A methyltransferase [EC:2.1.1.346]	ko03019:Messenger RNA biogenesis;	NA	NA	NA
GWHGABGR011242	59.72	25.82	-1.2097	0.00101718	0.00766884	Down	high mobility group protein 20A [Amyelois transitella]	NA	NA	NA	NA	NA
GWHGABGR011245	16.4767	7.75	-1.0882	0.00546744	0.0303152	Down	exportin-6 [Bombyx mori]	NA	NA	NA	NA	NA
GWHGABGR011251	115.28	25.0433	-2.2026	6.14164e-19	5.87691e-17	Down	uncharacterized protein LOC106141078 [Amyelois transitella]	NA	NA	NA	NA	GO:0016020;
GWHGABGR011261	74.3367	158.413	1.0915	0.00225528	0.0147653	Up	oxidase [Papilio machaon]	K13411 DUOX, THOX; dual oxidase [EC:1.6.3.1 1.11.1.-]	ko04013:MAPK signaling pathway - fly;ko04624:Toll and Imd signaling pathway;ko04918:Thyroid hormone synthesis;ko04131:Membrane trafficking;	GO:0004601;GO:0005509;GO:0020037;	GO:0006979;GO:0055114;GO:0098869;	GO:0016021;
GWHGABGR011284	1.17667	4.06667	1.7891	8.07711e-06	0.00011212	Up	uncharacterized protein LOC106142079 [Amyelois transitella]	NA	NA	NA	NA	NA
GWHGABGR011294	71.45	302.03	2.0797	1.84574e-23	3.02319e-21	Up	dehydrogenase-ubiquinone Fe-S protein 2 [Bombyx mori] gt;gi|95102646|gb|ABF51261.1| NADH dehydrogenase-ubiquinone Fe-S protein 2 precursor [Bombyx mori]	K03935 NDUFS2; NADH dehydrogenase (ubiquinone) Fe-S protein 2 [EC:7.1.1.2]	ko00190:Oxidative phosphorylation;ko04723:Retrograde endocannabinoid signaling;ko04714:Thermogenesis;ko05010:Alzheimer disease;ko05012:Parkinson disease;ko05014:Amyotrophic lateral sclerosis;ko05016:Huntington disease;ko04932:Non-alcoholic fatty liver disease;	GO:0016651;GO:0048038;GO:0051287;	GO:0055114;	NA
GWHGABGR011315	75.9333	29.2167	-1.3779	9.11673e-06	0.000124813	Down	putative tRNA pseudouridine synthase Pus10 [Bombyx mori]	K07583 PUS10; tRNA pseudouridine synthase 10 [EC:5.4.99.25]	ko03016:Transfer RNA biogenesis;	NA	GO:0009451;	NA
GWHGABGR011321	88.77	23.1367	-1.9399	8.17194e-09	2.07796e-07	Down	NA	NA	NA	NA	NA	NA
GWHGABGR011331	13.9833	6.57667	-1.0883	0.00438853	0.0254102	Down	axonemal 84 kDa protein-like isoform X1 [Papilio xuthus]	NA	NA	NA	NA	NA
GWHGABGR011332	102.443	46.97	-1.125	0.00304827	0.0188827	Down	protein KGM_16874 [Danaus plexippus]	NA	NA	NA	NA	NA
GWHGABGR011334	74.8833	31.9067	-1.2308	0.00538347	0.0299409	Down	protein CASC1-like [Bombyx mori] gt;gi|512925130|ref|XP_004930763.1| PREDICTED: protein CASC1-like [Bombyx mori]	K17580 CASC1; cancer susceptibility candidate protein 1	ko01009:Protein phosphatases and associated proteins;	NA	NA	NA
GWHGABGR011335	8.63333	21.2167	1.2972	8.9732e-06	0.000123033	Up	[Operophtera brumata]	NA	NA	NA	NA	NA
GWHGABGR011337	65.19	30.78	-1.0827	0.00215131	0.0142022	Down	vacuolar protein sorting-associated protein 37A-like [Bombyx mori] gt;gi|827557203|ref|XP_012549876.1| PREDICTED: vacuolar protein sorting-associated protein 37A-like [Bombyx mori]	K12185 VPS37; ESCRT-I complex subunit VPS37	ko04144:Endocytosis;ko04131:Membrane trafficking;ko04147:Exosome;	NA	NA	NA
GWHGABGR011344	1.11333	13.7067	3.6219	1.39338e-12	6.2091e-11	Up	lachesin [Bombyx mori]	NA	NA	NA	NA	NA
GWHGABGR011347	30.4467	5.35333	-2.5078	0.000221014	0.002082	Down	alcohol dehydrogenase [Bombyx mori] gt;gi|95102840|gb|ABF51361.1| zinc-containing alcohol dehydrogenase [Bombyx mori]	K17818 ARD1; D-arabinitol dehydrogenase (NADP+) [EC:1.1.1.287]	ko00040:Pentose and glucuronate interconversions;	GO:0008270;GO:0016491;	GO:0055114;	NA
GWHGABGR011349	5.25333	1.08	-2.2822	0.000880887	0.00679567	Down	NA	NA	NA	NA	NA	NA
GWHGABGR011351	2.51333	0.476667	-2.3985	0.00316569	0.0195103	Down	protein [Bombyx mori]	NA	NA	NA	NA	NA
GWHGABGR011359	14.1733	4.98667	-1.507	0.000184413	0.00177679	Down	P protein-like [Amyelois transitella] gt;gi|913309710|ref|XP_013185454.1| PREDICTED: P protein-like [Amyelois transitella] gt;gi|913309712|ref|XP_013185455.1| PREDICTED: P protein-like [Amyelois transitella] gt;gi|913309714|ref|XP_013185456.1| PREDICTED: P protein-like [Amyelois transitella] gt;gi|913309716|ref|XP_013185458.1| PREDICTED: P protein-like [Amyelois transitella] gt;gi|913309718|ref|X…	K24200 OCA2; P protein	ko02000:Transporters;	NA	NA	NA
GWHGABGR011361	9.69	27.71	1.5158	0.00347392	0.0210391	Up	uncharacterized protein LOC101742014 [Bombyx mori]	NA	NA	NA	NA	NA
GWHGABGR011363	17.0333	8.04	-1.0831	0.00599751	0.032745	Down	fatty acyl reductase FAR10 [Spodoptera litura]	K13356 FAR; alcohol-forming fatty acyl-CoA reductase [EC:1.2.1.84]	ko00073:Cutin, suberine and wax biosynthesis;ko04146:Peroxisome;ko04212:Longevity regulating pathway - worm;	GO:0080019;	GO:0055114;	GO:0016021;
GWHGABGR011369	0.693333	1.64333	1.245	0.00146905	0.0103242	Up	S-transferase epsilon [Spodoptera exigua]	K00799 GST, gst; glutathione S-transferase [EC:2.5.1.18]	ko00480:Glutathione metabolism;ko00980:Metabolism of xenobiotics by cytochrome P450;ko00982:Drug metabolism - cytochrome P450;ko00983:Drug metabolism - other enzymes;ko04212:Longevity regulating pathway - worm;ko05200:Pathways in cancer;ko05204:Chemical carcinogenesis;ko05225:Hepatocellular carcinoma;ko05418:Fluid shear stress and atherosclerosis;ko01524:Platinum drug resistance;ko02000:Transport…	NA	NA	NA
GWHGABGR011384	1.56333	43.7133	4.8054	2.58068e-14	1.4175e-12	Up	uncharacterized protein LOC101739142 [Bombyx mori]	NA	NA	NA	NA	NA
GWHGABGR011385	2.63333	97.03	5.2035	2.44266e-08	5.72294e-07	Up	uncharacterized protein LOC106109595 isoform X3 [Papilio polytes]	NA	NA	NA	NA	NA
GWHGABGR011387	3.36333	12.8767	1.9368	5.0092e-16	3.42377e-14	Up	organic cation transporter protein-like [Bombyx mori]	K08202 SLC22A4_5, OCTN; MFS transporter, OCT family, solute carrier family 22 (organic cation transporter), member 4/5	ko05231:Choline metabolism in cancer;ko02000:Transporters;	NA	NA	NA
GWHGABGR011388	13.2067	65.9133	2.3193	1.81203e-06	2.91415e-05	Up	organic cation transporter protein-like [Papilio polytes]	K08209 SLC22A13; MFS transporter, OCT family, solute carrier family 22 (organic cation transporter), member 13	ko02000:Transporters;	GO:0022857;	GO:0055085;	GO:0016021;
GWHGABGR011389	3.76	7.99	1.0875	4.7584e-07	8.77408e-06	Up	lysosomal alpha-mannosidase-like [Papilio xuthus]	K12311 MAN2B1, LAMAN; lysosomal alpha-mannosidase [EC:3.2.1.24]	ko00511:Other glycan degradation;ko04142:Lysosome;	NA	NA	NA
GWHGABGR011392	3.80667	8.14333	1.0971	2.3533e-08	5.52069e-07	Up	NA	NA	NA	NA	NA	NA
GWHGABGR011419	27.7	10.6033	-1.3854	1.84819e-05	0.000236633	Down	maturation factor beta [Bombyx mori] gt;gi|95102954|gb|ABF51418.1| glia maturation factor beta [Bombyx mori]	NA	NA	GO:0003779;GO:0071933;	GO:0034316;	GO:0005622;
GWHGABGR011431	196.203	465.26	1.2457	0.00118484	0.00870366	Up	uncharacterized protein LOC101736544 [Bombyx mori]	NA	NA	NA	NA	NA
GWHGABGR011439	2.2	17.2833	2.9738	9.39163e-16	6.25455e-14	Up	scavenger receptor class B member 1 [Bombyx mori] gt;gi|827557171|ref|XP_012549860.1| PREDICTED: scavenger receptor class B member 1 [Bombyx mori]	K13885 SCARB1; scavenger receptor class B, member 1	ko04145:Phagosome;ko04913:Ovarian steroidogenesis;ko04925:Aldosterone synthesis and secretion;ko04927:Cortisol synthesis and secretion;ko04976:Bile secretion;ko04975:Fat digestion and absorption;ko04979:Cholesterol metabolism;ko04977:Vitamin digestion and absorption;ko04934:Cushing syndrome;ko05160:Hepatitis C;ko04131:Membrane trafficking;ko04147:Exosome;	NA	NA	GO:0016021;
GWHGABGR011444	21.7867	5.28667	-2.043	8.43509e-05	0.000913691	Down	ankyrin-3-like [Amyelois transitella]	NA	NA	NA	NA	NA
GWHGABGR011464	72.85	26.5933	-1.4539	0.0057981	0.0318668	Down	[Papilio machaon]	NA	NA	GO:0005096;	GO:0007165;GO:0043547;	NA
GWHGABGR011465	8.96	3.39	-1.4022	0.00594316	0.0325362	Down	neurofibromin isoform X1 [Papilio xuthus]	NA	NA	GO:0005096;	GO:0007165;GO:0043547;	NA
GWHGABGR011466	214.407	106.8	-1.0054	0.000597845	0.00486981	Down	transmembrane protein 145-like [Papilio machaon] gt;gi|930678443|gb|KPJ18412.1| Transmembrane protein 145 [Papilio machaon]	K17920 SNX5_6_32; sorting nexin-5/6/32	ko04144:Endocytosis;ko04131:Membrane trafficking;	NA	NA	NA
GWHGABGR011474	120.577	491.84	2.0282	6.63295e-36	3.25929e-33	Up	dehydrogenase [Bombyx mori] gt;gi|283558273|gb|ADB27114.1| isocitrate dehydrogenase [Bombyx mori]	K00030 IDH3; isocitrate dehydrogenase (NAD+) [EC:1.1.1.41]	ko00020:Citrate cycle (TCA cycle);	GO:0000287;GO:0004449;GO:0051287;	GO:0006099;	NA
GWHGABGR011481	453.887	78.0167	-2.5405	7.41441e-06	0.000103773	Down	protein KGM_02633 [Danaus plexippus]	NA	NA	NA	NA	NA
GWHGABGR011495	0.886667	16.0533	4.1783	2.67633e-39	1.62194e-36	Up	ets DNA-binding protein pokkuri [Bombyx mori]	K20232 EDL; ETS-domain lacking	ko04013:MAPK signaling pathway - fly;	NA	NA	NA
GWHGABGR011498	54.8	16.1633	-1.7615	3.51315e-05	0.000418765	Down	HMG box-containing protein 4 [Bombyx mori]	K11298 HMG2L1; high mobility group protein 2-like 1	ko03036:Chromosome and associated proteins;	NA	NA	NA
GWHGABGR011507	6.89333	15.2233	1.143	2.08025e-06	3.28593e-05	Up	uncharacterized protein LOC106707244 [Papilio machaon] gt;gi|930681661|gb|KPJ21201.1| hypothetical protein RR48_00452 [Papilio machaon]	NA	NA	NA	NA	NA
GWHGABGR011534	270.573	77.6433	-1.8011	9.14661e-06	0.000125128	Down	protein KGM_18963 [Danaus plexippus]	NA	NA	GO:0003676;GO:0046872;	NA	NA
GWHGABGR011550	3.94	0.8	-2.3001	9.8962e-05	0.00104546	Down	NA	NA	NA	NA	NA	NA
GWHGABGR011557	54.5067	126.613	1.2159	9.89559e-22	1.28508e-19	Up	peroxisomal biogenesis factor 19 [Amyelois transitella]	K13337 PEX19; peroxin-19	ko04146:Peroxisome;	NA	NA	NA
GWHGABGR011563	4.12333	1.82667	-1.1746	0.0058478	0.0320817	Down	uncharacterized protein LOC106136549 [Amyelois transitella]	NA	NA	NA	NA	NA
GWHGABGR011597	65.37	476.43	2.8656	3.24103e-15	1.99072e-13	Up	fatty acyl-CoA reductase 1-like [Papilio xuthus] gt;gi|910344743|ref|XP_013176201.1| PREDICTED: fatty acyl-CoA reductase 1-like [Papilio xuthus]	K13356 FAR; alcohol-forming fatty acyl-CoA reductase [EC:1.2.1.84]	ko00073:Cutin, suberine and wax biosynthesis;ko04146:Peroxisome;ko04212:Longevity regulating pathway - worm;	GO:0080019;	GO:0055114;	GO:0016021;
GWHGABGR011610	28.3233	200.07	2.8204	2.0905e-06	3.29638e-05	Up	putative fatty acyl-CoA reductase CG5065 [Bombyx mori]	K13356 FAR; alcohol-forming fatty acyl-CoA reductase [EC:1.2.1.84]	ko00073:Cutin, suberine and wax biosynthesis;ko04146:Peroxisome;ko04212:Longevity regulating pathway - worm;	GO:0080019;	GO:0055114;	GO:0016021;
GWHGABGR011666	2.03	0.743333	-1.4494	0.00564907	0.0311607	Down	sodium channel protein Nach-like [Bombyx mori]	K03440 ASICN; acid-sensing ion channel, other	ko04040:Ion channels;	NA	NA	NA
GWHGABGR011674	17.3	36.91	1.0932	3.46981e-06	5.20071e-05	Up	Juvenile hormone-inducible protein [Operophtera brumata]	NA	NA	NA	NA	NA
GWHGABGR011677	71.53	32.1033	-1.1558	0.003304	0.0202324	Down	ribosome biogenesis protein WDR12 homolog [Bombyx mori]	K14863 WDR12, YTM1; ribosome biogenesis protein	ko03009:Ribosome biogenesis;	GO:0043021;	GO:0000463;GO:0000466;	GO:0005654;GO:0005730;GO:0030687;
GWHGABGR011687	15.41	4.91	-1.6501	8.18571e-08	1.72051e-06	Down	cytochrome P450 CYP12A2 isoform X1 [Bombyx mori]	K15004 CYP12; cytochrome P450 family 12 [EC:1.14.-.-]	ko00199:Cytochrome P450;	GO:0004497;GO:0005506;GO:0016705;GO:0020037;	GO:0055114;	NA
GWHGABGR011689	30.9	12.7133	-1.2813	0.000604293	0.00491353	Down	transducin beta-like protein 2 [Bombyx mori]	K23325 TBL2; transducin beta-like protein 2	ko03012:Translation factors;	NA	NA	GO:0016021;
GWHGABGR011690	3.45333	1.27333	-1.4394	0.00273835	0.0172389	Down	transducin beta-like protein 2 [Bombyx mori]	NA	NA	GO:0003676;GO:0004527;	GO:0090305;	GO:0016021;
GWHGABGR011727	0.001	0.84	9.7142	1.70269e-05	0.000219862	Up	LOW QUALITY PROTEIN: salivary glue protein Sgs-3-like [Bombyx mori]	NA	NA	NA	NA	NA
GWHGABGR011728	1.17667	3.60667	1.616	0.0028873	0.0180516	Up	fibroblast growth factor receptor 2-like isoform X1 [Amyelois transitella]	NA	NA	NA	NA	NA
GWHGABGR011746	22.8667	2.61667	-3.1274	2.01283e-06	3.19331e-05	Down	uncharacterized protein LOC106115531 isoform X1 [Papilio xuthus]	NA	NA	NA	NA	NA
GWHGABGR011749	12.06	2.73333	-2.1415	0.000360878	0.00318656	Down	uncharacterized protein LOC106713262 [Papilio machaon]	K22421 SPATA22; spermatogenesis-associated protein 22	ko03400:DNA repair and recombination proteins;	NA	NA	NA
GWHGABGR011752	1.46333	0.153333	-3.2545	0.000776668	0.00608385	Down	potassium channel KAT1-like [Papilio machaon]	NA	NA	NA	NA	NA
GWHGABGR011760	31.9733	80.55	1.333	0.0010157	0.00766306	Up	protein RR-1 motif 3 precursor [Bombyx mori] gt;gi|223671107|tpd|FAA00505.1| TPA: putative cuticle protein [Bombyx mori]	NA	NA	GO:0042302;	NA	NA
GWHGABGR011773	20.2267	1.06667	-4.2451	1.57386e-06	2.57093e-05	Down	4N [Papilio machaon]	K01176 AMY, amyA, malS; alpha-amylase [EC:3.2.1.1]	ko00500:Starch and sucrose metabolism;ko04970:Salivary secretion;ko04972:Pancreatic secretion;ko04973:Carbohydrate digestion and absorption;	GO:0016798;GO:0043169;	GO:0005975;	NA
GWHGABGR011788	9.95333	48.36	2.2806	1.96844e-05	0.000250267	Up	protein hypothetical 5 precursor [Bombyx mori] gt;gi|223671042|tpd|FAA00472.1| TPA: putative cuticle protein [Bombyx mori]	NA	NA	GO:0042302;	NA	NA
GWHGABGR011789	131.86	57.1833	-1.2053	0.0053414	0.0297342	Down	protein hypothetical 5 [Danaus plexippus]	NA	NA	NA	NA	NA
GWHGABGR011792	61.37	13.3367	-2.2021	0.000123093	0.00125798	Down	malate dehydrogenase, mitochondrial-like [Bombyx mori]	K00026 MDH2; malate dehydrogenase [EC:1.1.1.37]	ko00020:Citrate cycle (TCA cycle);ko00620:Pyruvate metabolism;ko00630:Glyoxylate and dicarboxylate metabolism;ko00710:Carbon fixation in photosynthetic organisms;ko00270:Cysteine and methionine metabolism;	NA	NA	NA
GWHGABGR011794	268.05	64.1267	-2.0635	0.000150943	0.00150538	Down	uncharacterized protein LOC101741319 [Bombyx mori]	NA	NA	NA	NA	NA
GWHGABGR011809	19.7433	7.84	-1.3324	0.00516745	0.0288808	Down	uncharacterized protein LOC106710643 isoform X1 [Papilio machaon]	NA	NA	NA	NA	NA
GWHGABGR011818	187.763	83.67	-1.1661	0.00148634	0.0104095	Down	NFX1-type zinc finger-containing protein 1-like [Papilio polytes] gt;gi|909576328|ref|XP_013143933.1| PREDICTED: NFX1-type zinc finger-containing protein 1-like [Papilio polytes] gt;gi|909576330|ref|XP_013143934.1| PREDICTED: NFX1-type zinc finger-containing protein 1-like [Papilio polytes]	NA	NA	NA	NA	NA
GWHGABGR011819	8.84333	2.76	-1.6799	5.6479e-06	8.06e-05	Down	NFX1-type zinc finger-containing protein 1-like [Papilio polytes] gt;gi|909576328|ref|XP_013143933.1| PREDICTED: NFX1-type zinc finger-containing protein 1-like [Papilio polytes] gt;gi|909576330|ref|XP_013143934.1| PREDICTED: NFX1-type zinc finger-containing protein 1-like [Papilio polytes]	NA	NA	NA	NA	NA
GWHGABGR011820	175.083	38.1133	-2.1997	2.00958e-05	0.00025443	Down	venom protease-like [Bombyx mori]	K20671 PSH; serine protease persephone [EC:3.4.21.-]	ko04624:Toll and Imd signaling pathway;ko01002:Peptidases and inhibitors;	GO:0008236;	NA	NA
GWHGABGR011821	20.4633	8.77	-1.2224	0.00376299	0.0224385	Down	venom protease-like [Bombyx mori]	K20671 PSH; serine protease persephone [EC:3.4.21.-]	ko04624:Toll and Imd signaling pathway;ko01002:Peptidases and inhibitors;	GO:0008233;	NA	NA
GWHGABGR011822	74.91	35.3967	-1.0815	2.45355e-08	5.74105e-07	Down	tolerant protein 1 [Helicoverpa armigera] gt;gi|768964983|gb|AJW29006.1| methoprene tolerant protein [Helicoverpa armigera]	K02296 ARNTL, BMAL1, CYC; aryl hydrocarbon receptor nuclear translocator-like protein 1	ko04728:Dopaminergic synapse;ko04710:Circadian rhythm;ko04711:Circadian rhythm - fly;ko03000:Transcription factors;	GO:0003677;GO:0003700;GO:0046983;	GO:0006355;	GO:0005634;GO:0005667;GO:0005737;
GWHGABGR011841	358.657	147.357	-1.2833	0.000195047	0.0018667	Down	DNA repair protein RAD50 [Bombyx mori]	K10866 RAD50; DNA repair protein RAD50 [EC:3.6.-.-]	ko03440:Homologous recombination;ko03450:Non-homologous end-joining;ko04218:Cellular senescence;ko03032:DNA replication proteins;ko03400:DNA repair and recombination proteins;	NA	NA	NA
GWHGABGR011842	0.11	1.79333	4.0271	2.47699e-09	6.87543e-08	Up	uncharacterized protein LOC106132122 [Amyelois transitella]	NA	NA	NA	NA	NA
GWHGABGR011850	21.3867	8.11333	-1.3983	9.87535e-07	1.6827e-05	Down	NA	NA	NA	NA	NA	NA
GWHGABGR011868	15.5933	34.5767	1.1489	0.00453425	0.0260795	Up	uncharacterized protein LOC106108451 [Papilio polytes]	NA	NA	NA	NA	NA
GWHGABGR011874	52.2233	186.457	1.8361	2.84499e-31	1.01421e-28	Up	NADH-quinone oxidoreductase subunit B 2-like [Amyelois transitella] gt;gi|913312250|ref|XP_013186842.1| PREDICTED: NADH-quinone oxidoreductase subunit B 2-like [Amyelois transitella]	K03940 NDUFS7; NADH dehydrogenase (ubiquinone) Fe-S protein 7 [EC:7.1.1.2]	ko00190:Oxidative phosphorylation;ko04723:Retrograde endocannabinoid signaling;ko04714:Thermogenesis;ko05010:Alzheimer disease;ko05012:Parkinson disease;ko05014:Amyotrophic lateral sclerosis;ko05016:Huntington disease;ko04932:Non-alcoholic fatty liver disease;	GO:0008137;GO:0046872;GO:0048038;GO:0051539;	GO:0055114;	NA
GWHGABGR011910	154.067	953.243	2.6293	1.64732e-137	2.99499e-133	Up	RING finger protein nhl-1 isoform X1 [Papilio xuthus] gt;gi|910353184|ref|XP_013180588.1| PREDICTED: RING finger protein nhl-1 isoform X1 [Papilio xuthus] gt;gi|910353186|ref|XP_013180589.1| PREDICTED: RING finger protein nhl-1 isoform X1 [Papilio xuthus]	K12035 TRIM71; tripartite motif-containing protein 71 [EC:2.3.2.27]	ko04361:Axon regeneration;ko05206:MicroRNAs in cancer;ko03019:Messenger RNA biogenesis;ko04121:Ubiquitin system;	NA	NA	NA
GWHGABGR011912	2.64	5.89	1.1577	0.00694558	0.0367942	Up	serotonin receptor 5HT1A [Antheraea pernyi]	K04153 HTR1; 5-hydroxytryptamine receptor 1	ko04024:cAMP signaling pathway;ko04080:Neuroactive ligand-receptor interaction;ko04726:Serotonergic synapse;ko04742:Taste transduction;ko04030:G protein-coupled receptors;	GO:0004930;	GO:0007186;	GO:0016021;
GWHGABGR011914	40.9167	104.403	1.3514	0.00163473	0.0113051	Up	[Bombyx mori]	NA	NA	NA	NA	GO:0016021;
GWHGABGR011944	18.8967	8.03	-1.2347	0.000201565	0.00191912	Down	protein KGM_03178 [Danaus plexippus]	NA	NA	NA	NA	NA
GWHGABGR011945	13.08	2.84	-2.2034	1.16346e-06	1.95768e-05	Down	putative inorganic phosphate cotransporter [Bombyx mori]	K12301 SLC17A5; MFS transporter, ACS family, solute carrier family 17 (sodium-dependent inorganic phosphate cotransporter), member 5	ko04142:Lysosome;ko02000:Transporters;	NA	GO:0055085;	GO:0016021;
GWHGABGR011952	0.783333	2.05667	1.3926	0.00701538	0.0370991	Up	putative inorganic phosphate cotransporter isoform X1 [Papilio machaon]	NA	NA	NA	NA	GO:0016020;
GWHGABGR011956	2.28667	6.88	1.5892	9.97785e-05	0.00105286	Up	inorganic phosphate cotransporter [Papilio xuthus]	K12301 SLC17A5; MFS transporter, ACS family, solute carrier family 17 (sodium-dependent inorganic phosphate cotransporter), member 5	ko04142:Lysosome;ko02000:Transporters;	NA	NA	NA
GWHGABGR011957	2.45333	34.42	3.8104	7.14522e-06	0.000100547	Up	inorganic phosphate cotransporter [Papilio xuthus]	NA	NA	NA	NA	NA
GWHGABGR011960	3.03	8.43	1.4762	0.00221461	0.0145514	Up	putative inorganic phosphate cotransporter [Bombyx mori]	NA	NA	NA	NA	NA
GWHGABGR011969	4.81667	2.04	-1.2395	0.0026675	0.0169041	Down	protein KGM_09603 [Danaus plexippus]	NA	NA	NA	NA	NA
GWHGABGR011971	19.5633	9.70333	-1.0116	0.00329215	0.0201666	Down	uncharacterized protein LOC101735373 [Bombyx mori]	NA	NA	NA	NA	NA
GWHGABGR011972	74.7567	30.65	-1.2863	0.00177476	0.0121347	Down	LIM-only protein [Helicoverpa armigera]	NA	NA	GO:0008270;	NA	NA
GWHGABGR011973	4.57	1.38	-1.7275	0.000150567	0.00150245	Down	uncharacterized protein LOC101735373 [Bombyx mori]	NA	NA	NA	NA	NA
GWHGABGR011975	8.55667	20.2067	1.2397	0.00470158	0.0268129	Up	protein KGM_18518 [Danaus plexippus]	K13865 SLC7A3, ATRC3; solute carrier family 7 (cationic amino acid transporter), member 3	ko02000:Transporters;	GO:0015171;	GO:0003333;	GO:0016021;
GWHGABGR011990	848.703	286.697	-1.5657	8.85559e-10	2.68787e-08	Down	uncharacterized protein LOC106115465 isoform X1 [Papilio xuthus]	NA	NA	NA	NA	NA
GWHGABGR011995	85.5	36.7833	-1.2169	0.000505597	0.0042205	Down	uncharacterized protein LOC101735738 isoform X3 [Bombyx mori]	NA	NA	NA	NA	NA
GWHGABGR011997	639.523	262.977	-1.2821	1.86306e-06	2.98172e-05	Down	protein KGM_06662 [Danaus plexippus]	NA	NA	NA	NA	NA
GWHGABGR012005	2517.42	31050.2	3.6246	8.07981e-18	6.70772e-16	Up	myosin heavy chain, muscle isoform X3 [Papilio xuthus]	K17751 MYH6_7; myosin heavy chain 6/7	ko04022:cGMP-PKG signaling pathway;ko04919:Thyroid hormone signaling pathway;ko04260:Cardiac muscle contraction;ko04261:Adrenergic signaling in cardiomyocytes;ko05410:Hypertrophic cardiomyopathy;ko05414:Dilated cardiomyopathy;ko05416:Viral myocarditis;ko04812:Cytoskeleton proteins;	NA	NA	NA
GWHGABGR012013	27.53	106.78	1.9556	7.5198e-05	0.000826587	Up	uncharacterized protein LOC101743429 [Bombyx mori]	NA	NA	NA	NA	NA
GWHGABGR012030	16.3433	53.01	1.6976	2.97006e-07	5.71415e-06	Up	thrombospondin type-1 domain-containing protein 4-like isoform X1 [Bombyx mori]	K23377 THSD4, ADAMTSL6; thrombospondin type-1 domain-containing protein 4	ko04350:TGF-beta signaling pathway;	NA	NA	NA
GWHGABGR012039	2.84667	0.663333	-2.1015	0.00173411	0.0119063	Down	proton-coupled folate transporter [Bombyx mori]	NA	NA	NA	NA	NA
GWHGABGR012070	1.91333	21.5033	3.4904	9.87383e-11	3.53378e-09	Up	putative metallocarboxypeptidase ECM14 [Bombyx mori]	K23009 CPO; carboxypeptidase O [EC:3.4.17.-]	ko01002:Peptidases and inhibitors;	NA	NA	NA
GWHGABGR012071	14.2433	30.3333	1.0906	1.38231e-07	2.80175e-06	Up	B-like precursor [Bombyx mori] gt;gi|224176023|dbj|BAH23565.1| similar to carboxypeptidase B [Bombyx mori]	K08637 CPA4; carboxypeptidase A4 [EC:3.4.17.-]	ko01002:Peptidases and inhibitors;	GO:0004181;GO:0008270;	GO:0006508;	NA
GWHGABGR012072	1.2	15.4967	3.6909	8.72709e-17	6.63879e-15	Up	zinc carboxypeptidase A 1-like [Amyelois transitella]	K23009 CPO; carboxypeptidase O [EC:3.4.17.-]	ko01002:Peptidases and inhibitors;	NA	NA	NA
GWHGABGR012073	0.213333	1.7	2.9944	2.1763e-05	0.000273255	Up	NA	NA	NA	NA	NA	NA
GWHGABGR012091	37.76	11.8333	-1.674	3.35281e-08	7.64836e-07	Down	uncharacterized protein LOC101744009 isoform X1 [Bombyx mori]	NA	NA	NA	NA	NA
GWHGABGR012094	0.476667	1.30667	1.4548	0.0013297	0.00955921	Up	NA	NA	NA	NA	NA	NA
GWHGABGR012098	844.46	2467.65	1.547	1.88423e-19	1.96881e-17	Up	synthase [Bombyx mori] gt;gi|87248463|gb|ABD36284.1| ATP synthase [Bombyx mori]	K02132 ATPeF1A, ATP5A1, ATP1; F-type H+-transporting ATPase subunit alpha	ko00190:Oxidative phosphorylation;ko04714:Thermogenesis;ko05010:Alzheimer disease;ko05012:Parkinson disease;ko05014:Amyotrophic lateral sclerosis;ko05016:Huntington disease;	GO:0005524;GO:0046933;GO:0046961;	GO:0015986;GO:0015991;	GO:0045261;
GWHGABGR012102	206.22	14408.8	6.1266	2.51461e-06	3.89335e-05	Up	cuticle protein 19.8-like [Papilio polytes]	NA	NA	NA	NA	NA
GWHGABGR012103	16.2933	50.75	1.6391	1.13036e-05	0.000151334	Up	guanine nucleotide exchange factor subunit Rich [Amyelois transitella]	K20476 RIC1; RAB6A-GEF complex partner protein 1	ko04131:Membrane trafficking;	NA	NA	NA
GWHGABGR012112	10.2867	1.74	-2.5636	0.000357748	0.00316199	Down	NA	NA	NA	NA	NA	NA
GWHGABGR012118	41.0967	279.127	2.7638	1.16087e-37	6.39571e-35	Up	trimeric intracellular cation channel type B [Papilio polytes] gt;gi|909563920|ref|XP_013137202.1| PREDICTED: trimeric intracellular cation channel type B [Papilio polytes]	K24013 TMEM38, TRIC; trimeric intracellular cation channel	ko02000:Transporters;	GO:0005261;	GO:0015672;GO:0098655;	GO:0016021;
GWHGABGR012119	59.32	24.5267	-1.2742	6.23759e-06	8.84599e-05	Down	UDP-glucose 4-epimerase-like [Bombyx mori]	K01784 galE, GALE; UDP-glucose 4-epimerase [EC:5.1.3.2]	ko00052:Galactose metabolism;ko00520:Amino sugar and nucleotide sugar metabolism;	GO:0003978;	GO:0006012;	NA
GWHGABGR012128	23.47	10.6167	-1.1445	0.00185336	0.0125573	Down	LOW QUALITY PROTEIN: dynein heavy chain 12, axonemal [Bombyx mori]	NA	NA	NA	NA	NA
GWHGABGR012137	0.863333	0.21	-2.0395	0.00758359	0.0396085	Down	NA	NA	NA	NA	NA	NA
GWHGABGR012138	1258.55	427.79	-1.5568	0.000428653	0.00368305	Down	synaptic vesicle membrane protein VAT-1 homolog-like isoform X1 [Papilio machaon]	NA	NA	NA	NA	NA
GWHGABGR012151	78.6933	30.59	-1.3632	0.00061314	0.00496769	Down	dynein intermediate chain 2, ciliary [Bombyx mori]	K10409 DNAI1; dynein intermediate chain 1, axonemal	ko05014:Amyotrophic lateral sclerosis;ko05016:Huntington disease;ko04812:Cytoskeleton proteins;	NA	NA	NA
GWHGABGR012152	23.7767	8.22667	-1.5312	0.000765356	0.00601077	Down	uncharacterized protein LOC106132769 [Amyelois transitella]	NA	NA	NA	NA	NA
GWHGABGR012174	1.06	0.22	-2.2685	0.00104469	0.00784856	Down	NA	NA	NA	NA	NA	NA
GWHGABGR012185	1.60667	0.196667	-3.0302	0.00214563	0.0141819	Down	NA	NA	NA	NA	NA	NA
GWHGABGR012199	11.7533	1263.06	6.7477	4.75021e-19	4.64321e-17	Up	glucose dehydrogenase [FAD, quinone]-like isoform X1 [Bombyx mori]	NA	NA	GO:0016614;GO:0050660;	GO:0055114;	NA
GWHGABGR012200	6.76333	22.42	1.729	3.87809e-08	8.79146e-07	Up	glucose dehydrogenase [FAD, quinone]-like [Bombyx mori]	NA	NA	GO:0016614;GO:0050660;	GO:0055114;	NA
GWHGABGR012204	64.14	10.2267	-2.6489	2.71726e-06	4.16899e-05	Down	protein OBRU01_01781 [Operophtera brumata]	NA	NA	GO:0005488;	NA	NA
GWHGABGR012214	195.417	92.3867	-1.0808	0.00734523	0.0386076	Down	protein KRI1 homolog [Amyelois transitella]	K14786 KRI1; protein KRI1	ko03009:Ribosome biogenesis;	NA	NA	NA
GWHGABGR012225	1.62333	0.143333	-3.5015	0.00894027	0.0452824	Down	22-kinase [Antheraea pernyi]	NA	NA	NA	NA	NA
GWHGABGR012227	38.3433	86.2333	1.1693	5.48412e-08	1.19696e-06	Up	domain-containing protein 6-like protein [Operophtera brumata]	K23151 METTL23; methyltransferase-like protein 23 [EC:2.1.1.-]	ko03110:Chaperones and folding catalysts;	GO:0000062;	NA	NA
GWHGABGR012231	1.35333	8.74667	2.6922	2.0473e-06	3.23952e-05	Up	nose resistant to fluoxetine protein 6-like [Papilio xuthus]	NA	NA	NA	NA	NA
GWHGABGR012237	2.53333	25.8433	3.3507	0.000147997	0.00148332	Up	pyrophosphate synthase [Papilio xuthus]	NA	NA	NA	NA	NA
GWHGABGR012261	63.6533	156.217	1.2952	2.86106e-19	2.90598e-17	Up	NADH dehydrogenase [ubiquinone] 1 alpha subcomplex subunit 11 [Amyelois transitella]	K03956 NDUFA11; NADH dehydrogenase (ubiquinone) 1 alpha subcomplex subunit 11	ko00190:Oxidative phosphorylation;ko04723:Retrograde endocannabinoid signaling;ko04714:Thermogenesis;ko05010:Alzheimer disease;ko05012:Parkinson disease;ko05014:Amyotrophic lateral sclerosis;ko05016:Huntington disease;ko04932:Non-alcoholic fatty liver disease;	NA	NA	GO:0016021;
GWHGABGR012276	1.67333	5.13	1.6162	2.64084e-05	0.000325513	Up	uncharacterized protein LOC101747117 [Bombyx mori]	NA	NA	NA	NA	NA
GWHGABGR012303	3.36	87.1033	4.6962	6.99284e-19	6.5874e-17	Up	protein RR-1 motif 12 precursor [Bombyx mori] gt;gi|223671125|tpd|FAA00514.1| TPA: putative cuticle protein [Bombyx mori]	K06236 COL1A; collagen, type I, alpha	ko04151:PI3K-Akt signaling pathway;ko04512:ECM-receptor interaction;ko04510:Focal adhesion;ko04611:Platelet activation;ko04926:Relaxin signaling pathway;ko04974:Protein digestion and absorption;ko05205:Proteoglycans in cancer;ko04933:AGE-RAGE signaling pathway in diabetic complications;ko05165:Human papillomavirus infection;ko05146:Amoebiasis;ko00536:Glycosaminoglycan binding proteins;	NA	NA	NA
GWHGABGR012305	0.97	7.64	2.9775	1.0402e-05	0.000140192	Up	pupal cuticle protein 27-like [Bombyx mori]	NA	NA	NA	NA	NA
GWHGABGR012308	11.0867	99.4067	3.1645	0.000587022	0.00479669	Up	DEAD-box ATP-dependent RNA helicase 9 [Papilio polytes]	NA	NA	NA	NA	NA
GWHGABGR012314	1.84	51.1533	4.7971	8.38406e-16	5.64558e-14	Up	protein RR-1 motif 19 precursor [Bombyx mori] gt;gi|223671139|tpd|FAA00521.1| TPA: putative cuticle protein [Bombyx mori]	NA	NA	GO:0042302;	NA	NA
GWHGABGR012320	4.20667	21.13	2.3285	0.00255673	0.0163446	Up	protein RR-1 motif 52 [Bombyx mori] gt;gi|223671206|tpd|FAA00555.1| TPA: putative cuticle protein [Bombyx mori]	NA	NA	NA	NA	NA
GWHGABGR012322	57.06	301.887	2.4035	2.10244e-07	4.15033e-06	Up	A disintegrin and metalloproteinase with thrombospondin motifs 16-like [Papilio polytes]	NA	NA	NA	NA	NA
GWHGABGR012323	26.9767	11.9833	-1.1707	0.0014172	0.0100414	Down	HAUS augmin-like complex subunit 3 [Bombyx mori]	NA	NA	NA	NA	NA
GWHGABGR012337	32.41	13.7067	-1.2416	0.00237869	0.0154453	Down	protein KGM_17139 [Danaus plexippus]	NA	NA	NA	NA	NA
GWHGABGR012350	14.1133	6.97333	-1.0171	0.0014215	0.0100527	Down	speckle-type POZ protein-like isoform X2 [Plutella xylostella]	K10523 SPOP; speckle-type POZ protein	ko04340:Hedgehog signaling pathway;ko04341:Hedgehog signaling pathway - fly;ko04121:Ubiquitin system;	NA	NA	NA
GWHGABGR012352	543.367	96.5533	-2.4925	2.25857e-06	3.53099e-05	Down	inhibitor CI-8A [Bombyx mori]	NA	NA	GO:0030414;	GO:0010466;	GO:0005615;
GWHGABGR012357	4.59333	9.20333	1.0026	0.000344078	0.00306201	Up	uncharacterized protein LOC101738462 isoform X2 [Bombyx mori]	NA	NA	NA	NA	NA
GWHGABGR012358	16.8567	3.94	-2.0971	0.000262545	0.00241443	Down	uncharacterized protein LOC106102546 [Papilio polytes]	NA	NA	NA	NA	NA
GWHGABGR012365	57.1933	6.19	-3.2078	6.47872e-11	2.36525e-09	Down	NA	NA	NA	NA	NA	NA
GWHGABGR012367	8.16333	3.01	-1.4394	0.00528132	0.0294358	Down	uncharacterized protein LOC106132646 isoform X2 [Amyelois transitella]	NA	NA	NA	NA	NA
GWHGABGR012372	53.64	5.03333	-3.4137	4.89947e-11	1.80318e-09	Down	NA	NA	NA	NA	NA	NA
GWHGABGR012379	27.5133	6.85333	-2.0053	2.38579e-05	0.000297096	Down	zinc finger protein 658 isoform X1 [Bombyx mori]	NA	NA	NA	NA	NA
GWHGABGR012385	9.32	3.24667	-1.5214	0.00260461	0.0165806	Down	hormone receptor [Manduca sexta]	K04280 GNRHR; gonadotropin-releasing hormone receptor	ko04080:Neuroactive ligand-receptor interaction;ko04912:GnRH signaling pathway;ko04030:G protein-coupled receptors;	GO:0016500;	GO:0007186;	GO:0016021;
GWHGABGR012386	76.5667	35.8267	-1.0957	0.0012593	0.00916982	Down	protein AATF [Bombyx mori]	K14782 AATF, BFR2; protein AATF/BFR2	ko03009:Ribosome biogenesis;	NA	NA	NA
GWHGABGR012395	14.14	4.11667	-1.7802	2.10488e-06	3.31619e-05	Down	DC-STAMP domain-containing protein 1 [Amyelois transitella]	K22375 DCST1; E3 ubiquitin-protein ligase DCST1 [EC:2.3.2.27]	ko04121:Ubiquitin system;	NA	NA	NA
GWHGABGR012401	1.35	5.14333	1.9297	5.1753e-08	1.13775e-06	Up	22-kinase [Antheraea pernyi]	NA	NA	NA	NA	NA
GWHGABGR012405	260.427	19591.1	6.2332	9.73408e-07	1.6633e-05	Up	NA	NA	NA	NA	NA	NA
GWHGABGR012447	10.2533	27.62	1.4296	1.83377e-15	1.17394e-13	Up	actin-interacting protein 1 [Bombyx mori]	NA	NA	NA	NA	NA
GWHGABGR012448	9.34667	19.7833	1.0818	4.3767e-07	8.11966e-06	Up	actin-interacting protein 1 [Amyelois transitella]	NA	NA	NA	NA	NA
GWHGABGR012450	14.1567	28.95	1.0321	5.70204e-10	1.7782e-08	Up	actin-interacting protein 1 [Bombyx mori]	NA	NA	NA	NA	NA
GWHGABGR012452	45.9967	13.5233	-1.7661	3.55456e-05	0.000422941	Down	protease inhibitor 4 [Lonomia obliqua]	NA	NA	NA	NA	NA
GWHGABGR012453	7.74333	1.57667	-2.2961	4.96385e-07	9.13439e-06	Down	nephrin-like [Papilio polytes]	NA	NA	NA	NA	GO:0016021;
GWHGABGR012460	32.7233	66.84	1.0304	2.58544e-11	9.83385e-10	Up	probable 39S ribosomal protein L45, mitochondrial [Bombyx mori]	K17426 MRPL45; large subunit ribosomal protein L45	ko03011:Ribosome;	NA	NA	GO:0005840;
GWHGABGR012489	9.72333	31.8033	1.7097	5.37973e-15	3.19656e-13	Up	synthase subunit b, mitochondrial [Papilio polytes] gt;gi|389611105|dbj|BAM19163.1| ATP synthase [Papilio polytes]	NA	NA	GO:0015078;	GO:0015986;	GO:0000276;
GWHGABGR012490	113.813	357.277	1.6504	1.82865e-13	9.05903e-12	Up	synthase subunit b, mitochondrial [Papilio xuthus] gt;gi|389611846|dbj|BAM19483.1| ATP synthase [Papilio xuthus] gt;gi|930655329|gb|KPI97660.1| ATP synthase subunit b, mitochondrial [Papilio xuthus]	K02127 ATPeF0B, ATP5F1, ATP4; F-type H+-transporting ATPase subunit b	ko00190:Oxidative phosphorylation;ko04714:Thermogenesis;ko05010:Alzheimer disease;ko05012:Parkinson disease;ko05014:Amyotrophic lateral sclerosis;ko05016:Huntington disease;	GO:0015078;	GO:0015986;	GO:0000276;
GWHGABGR012496	80.7867	40.34	-1.0019	0.00436592	0.0253115	Down	kinesin-like protein KLP2 [Bombyx mori]	K10398 KIF11, EG5; kinesin family member 11	ko03036:Chromosome and associated proteins;ko04812:Cytoskeleton proteins;	NA	NA	NA
GWHGABGR012497	7.44667	3.21667	-1.211	0.000704374	0.00559224	Down	bipolar kinesin KRP-130-like [Amyelois transitella]	NA	NA	NA	NA	NA
GWHGABGR012504	90.5767	36.9567	-1.2933	0.00141184	0.0100229	Down	uncharacterized protein LOC101745903 [Bombyx mori]	NA	NA	NA	GO:0006351;	NA
GWHGABGR012513	3.06	0.396667	-2.9475	0.0089439	0.0452824	Down	organic cation transporter protein-like [Bombyx mori]	NA	NA	NA	NA	NA
GWHGABGR012528	1.02667	3.86667	1.9131	7.65004e-07	1.32842e-05	Up	isoforms A/C/F/G/H, partial [Papilio xuthus]	NA	NA	NA	NA	NA
GWHGABGR012530	5.03333	37.7233	2.9059	1.44138e-08	3.52701e-07	Up	uncharacterized protein LOC105383846 isoform X1 [Plutella xylostella]	NA	NA	NA	NA	NA
GWHGABGR012544	157.623	67.51	-1.2233	0.000105502	0.00110723	Down	protein KGM_07109 [Danaus plexippus]	K13172 SRRM2, SRM300; serine/arginine repetitive matrix protein 2	ko03041:Spliceosome;	NA	NA	NA
GWHGABGR012565	302.187	69.0833	-2.129	7.35036e-06	0.000102956	Down	serine/threonine-protein kinase PRP4 homolog [Bombyx mori]	NA	NA	NA	NA	NA
GWHGABGR012568	0.446667	2.09333	2.2285	0.00494419	0.0278903	Up	uncharacterized protein LOC101737964 [Bombyx mori]	NA	NA	NA	NA	NA
GWHGABGR012579	8.58667	239.303	4.8006	2.56321e-10	8.55078e-09	Up	calcium-binding protein P, partial [Bombyx mori]	NA	NA	GO:0008061;	GO:0006030;	GO:0005576;
GWHGABGR012580	88.5	32.81	-1.4315	0.000764937	0.00601008	Down	uncharacterized protein LOC101738863 [Bombyx mori]	NA	NA	NA	NA	NA
GWHGABGR012588	0.363333	0.001	-8.5051	0.00110702	0.0082284	Down	UDP-glucuronic acid decarboxylase 4-like [Bombyx mori]	NA	NA	GO:0003824;GO:0050662;	NA	NA
GWHGABGR012595	11.8933	1.86333	-2.6742	7.59141e-05	0.000833451	Down	uncharacterized protein LOC106131679 isoform X1 [Amyelois transitella]	NA	NA	GO:0016740;	NA	NA
GWHGABGR012596	5.97	1.17	-2.3512	9.7482e-05	0.00103162	Down	precursor [Bombyx mori] gt;gi|296784925|dbj|BAJ08159.1| UDP-glucosyltransferase [Bombyx mori] gt;gi|363896176|gb|AEW43172.1| UDP-glycosyltransferase UGT40N1 [Bombyx mori]	NA	NA	GO:0015020;	GO:0008152;	GO:0016021;
GWHGABGR012603	18.0033	2.85	-2.6592	0.000134012	0.00135736	Down	2B15 [Papilio machaon]	K00699 UGT; glucuronosyltransferase [EC:2.4.1.17]	ko00040:Pentose and glucuronate interconversions;ko00053:Ascorbate and aldarate metabolism;ko00140:Steroid hormone biosynthesis;ko00830:Retinol metabolism;ko00860:Porphyrin and chlorophyll metabolism;ko00980:Metabolism of xenobiotics by cytochrome P450;ko00982:Drug metabolism - cytochrome P450;ko00983:Drug metabolism - other enzymes;ko04976:Bile secretion;ko05204:Chemical carcinogenesis;ko01003:G…	NA	NA	NA
GWHGABGR012607	7.65333	34.78	2.1841	4.82989e-19	4.69584e-17	Up	S-transferase epsilon 3 [Cnaphalocrocis medinalis]	K00799 GST, gst; glutathione S-transferase [EC:2.5.1.18]	ko00480:Glutathione metabolism;ko00980:Metabolism of xenobiotics by cytochrome P450;ko00982:Drug metabolism - cytochrome P450;ko00983:Drug metabolism - other enzymes;ko04212:Longevity regulating pathway - worm;ko05200:Pathways in cancer;ko05204:Chemical carcinogenesis;ko05225:Hepatocellular carcinoma;ko05418:Fluid shear stress and atherosclerosis;ko01524:Platinum drug resistance;ko02000:Transport…	GO:0004364;	NA	NA
GWHGABGR012608	14.61	4.86333	-1.5869	0.00188538	0.012738	Down	uncharacterized protein LOC105389269 [Plutella xylostella]	K00799 GST, gst; glutathione S-transferase [EC:2.5.1.18]	ko00480:Glutathione metabolism;ko00980:Metabolism of xenobiotics by cytochrome P450;ko00982:Drug metabolism - cytochrome P450;ko00983:Drug metabolism - other enzymes;ko04212:Longevity regulating pathway - worm;ko05200:Pathways in cancer;ko05204:Chemical carcinogenesis;ko05225:Hepatocellular carcinoma;ko05418:Fluid shear stress and atherosclerosis;ko01524:Platinum drug resistance;ko02000:Transport…	GO:0016740;	NA	NA
GWHGABGR012616	0.13	0.69	2.4081	0.000239263	0.00222509	Up	UDP-glucuronic acid decarboxylase 4-like [Bombyx mori]	NA	NA	GO:0003824;GO:0050662;	NA	NA
GWHGABGR012622	14.8333	5.88667	-1.3333	3.16822e-07	6.03267e-06	Down	uncharacterized protein LOC106721136 [Papilio machaon] gt;gi|930678603|gb|KPJ18531.1| Transmembrane protein 169 [Papilio machaon]	NA	NA	NA	NA	GO:0016021;
GWHGABGR012632	0.463333	1.59667	1.7849	0.00217102	0.0143012	Up	hornerin-like [Bombyx mori]	NA	NA	NA	NA	NA
GWHGABGR012634	2.69333	0.766667	-1.8127	0.00922342	0.0464776	Down	uncharacterized protein LOC101745285 [Bombyx mori]	NA	NA	NA	NA	NA
GWHGABGR012660	2.03333	5.60333	1.4624	2.65329e-06	4.08464e-05	Up	[Danaus plexippus]	NA	NA	NA	NA	NA
GWHGABGR012662	2.60333	6.32	1.2796	8.07857e-06	0.00011212	Up	uncharacterized protein LOC106122287 isoform X2 [Papilio xuthus]	K04358 FGF; fibroblast growth factor	ko04014:Ras signaling pathway;ko04015:Rap1 signaling pathway;ko04010:MAPK signaling pathway;ko04151:PI3K-Akt signaling pathway;ko04810:Regulation of actin cytoskeleton;ko05200:Pathways in cancer;ko05226:Gastric cancer;ko05218:Melanoma;ko05224:Breast cancer;ko04052:Cytokines and growth factors;ko00536:Glycosaminoglycan binding proteins;	GO:0008083;	NA	NA
GWHGABGR012682	2.97333	7.89333	1.4086	2.04587e-07	4.04304e-06	Up	calcium uptake protein 3, mitochondrial isoform X1 [Papilio polytes]	NA	NA	NA	NA	NA
GWHGABGR012703	6.49	0.756667	-3.1005	1.76843e-05	0.000227681	Down	receptor [Helicoverpa armigera]	K08471 GR; gustatory receptor	ko04030:G protein-coupled receptors;	NA	GO:0050909;	GO:0005886;GO:0016021;
GWHGABGR012712	0.0366667	0.426667	3.5406	0.00345452	0.0209488	Up	NA	NA	NA	NA	NA	NA
GWHGABGR012718	2.42	0.393333	-2.6212	0.000214506	0.00202805	Down	finger DNA binding protein, partial [Operophtera brumata]	K08471 GR; gustatory receptor	ko04030:G protein-coupled receptors;	GO:0008270;	NA	NA
GWHGABGR012724	18.1267	42.04	1.2136	7.5007e-14	3.84142e-12	Up	mitochondrial glutamate carrier 1-like [Bombyx mori]	K15107 SLC25A18_22, GC; solute carrier family 25 (mitochondrial glutamate transporter), member 18/22	ko02000:Transporters;	NA	GO:0055085;	GO:0016021;
GWHGABGR012725	11.2033	38.4667	1.7797	1.2414e-07	2.52268e-06	Up	regucalcin-like [Bombyx mori]	K01053 E3.1.1.17, gnl, RGN; gluconolactonase [EC:3.1.1.17]	ko00030:Pentose phosphate pathway;ko00053:Ascorbate and aldarate metabolism;ko00930:Caprolactam degradation;ko04147:Exosome;	GO:0005509;GO:0030234;	GO:0050790;	NA
GWHGABGR012730	235.18	18.4467	-3.6723	2.04988e-08	4.84641e-07	Down	microtubule-associated proteins 1A/1B light chain 3C-like isoform X3 [Bombyx mori]	K10435 MAP1LC; microtubule-associated protein 1 light chain	ko04216:Ferroptosis;ko04131:Membrane trafficking;ko03029:Mitochondrial biogenesis;ko04812:Cytoskeleton proteins;	NA	GO:0006914;	NA
GWHGABGR012736	2.97667	16.3733	2.4596	0.00438006	0.0253773	Up	uncharacterized protein LOC105842367 isoform X1 [Bombyx mori]	NA	NA	NA	NA	NA
GWHGABGR012739	5.70333	32.4533	2.5085	0.00173798	0.0119239	Up	uncharacterized protein LOC101746867 isoform X1 [Bombyx mori]	NA	NA	NA	NA	NA
GWHGABGR012760	2.03333	0.58	-1.8097	0.00101578	0.00766306	Down	protein capicua homolog [Amyelois transitella]	NA	NA	NA	NA	NA
GWHGABGR012772	11.9633	2.44667	-2.2897	2.56501e-06	3.95877e-05	Down	domain-containing protein, partial [Manduca sexta]	NA	NA	NA	NA	NA
GWHGABGR012791	18.7533	48.04	1.3571	1.09304e-10	3.86624e-09	Up	spondin-2-like [Bombyx mori]	NA	NA	NA	NA	NA
GWHGABGR012798	263.06	1488.26	2.5002	1.14172e-15	7.52086e-14	Up	mediator of DNA damage checkpoint protein 1-like isoform X1 [Bombyx mori]	NA	NA	NA	NA	NA
GWHGABGR012836	18.0833	7.31	-1.3067	0.00178931	0.0121799	Down	menin [Amyelois transitella]	K14970 MEN1, MNN1; menin	ko05202:Transcriptional misregulation in cancer;ko04934:Cushing syndrome;ko03036:Chromosome and associated proteins;	NA	NA	GO:0005634;
GWHGABGR012838	0.253333	1.39333	2.4594	0.00375565	0.0224021	Up	uncharacterized protein LOC101742471 [Bombyx mori]	NA	NA	NA	NA	NA
GWHGABGR012839	9.70667	21.7	1.1606	3.89536e-16	2.70311e-14	Up	39S ribosomal protein L48, mitochondrial [Amyelois transitella]	K17429 MRPL48; large subunit ribosomal protein L48	ko03011:Ribosome;	NA	NA	GO:0005761;
GWHGABGR012879	40.6867	116.76	1.5209	1.60381e-18	1.45069e-16	Up	transporting ATP synthase delta subunit [Bombyx mori] gt;gi|95102732|gb|ABF51307.1| H+ transporting ATP synthase delta subunit [Bombyx mori]	K02134 ATPeF1D, ATP5D, ATP16; F-type H+-transporting ATPase subunit delta	ko00190:Oxidative phosphorylation;ko04714:Thermogenesis;ko05010:Alzheimer disease;ko05012:Parkinson disease;ko05014:Amyotrophic lateral sclerosis;ko05016:Huntington disease;	GO:0015078;GO:0019829;GO:0044769;	NA	NA
GWHGABGR012881	267.25	75.4967	-1.8237	2.47296e-09	6.87475e-08	Down	[Antheraea pernyi]	K00507 SCD, desC; stearoyl-CoA desaturase (Delta-9 desaturase) [EC:1.14.19.1]	ko01040:Biosynthesis of unsaturated fatty acids;ko04152:AMPK signaling pathway;ko03320:PPAR signaling pathway;ko04212:Longevity regulating pathway - worm;ko01004:Lipid biosynthesis proteins;	GO:0016717;	GO:0006633;GO:0055114;	GO:0016021;
GWHGABGR012893	174.793	7.64	-4.5159	6.57472e-09	1.69794e-07	Down	uncharacterized protein LOC101743972 [Bombyx mori]	NA	NA	GO:0008237;GO:0008270;	GO:0006508;	GO:0016021;
GWHGABGR012894	0.26	33.9567	7.029	2.81124e-12	1.19979e-10	Up	uncharacterized protein LOC101743593 isoform X1 [Bombyx mori]	NA	NA	NA	NA	GO:0016021;
GWHGABGR012895	377.547	38.1833	-3.3056	3.25109e-07	6.18286e-06	Down	protein OBRU01_07945 [Operophtera brumata]	NA	NA	NA	NA	NA
GWHGABGR012896	8.39333	33.9833	2.0175	2.05979e-05	0.000259882	Up	desaturase 14-26 [Spodoptera exigua]	K00507 SCD, desC; stearoyl-CoA desaturase (Delta-9 desaturase) [EC:1.14.19.1]	ko01040:Biosynthesis of unsaturated fatty acids;ko04152:AMPK signaling pathway;ko03320:PPAR signaling pathway;ko04212:Longevity regulating pathway - worm;ko01004:Lipid biosynthesis proteins;	GO:0016491;	GO:0006629;	GO:0016020;
GWHGABGR012898	0.98	2.96333	1.5964	0.000686842	0.00548077	Up	hormone receptor [Helicoverpa zea]	K05052 NMUR1; neuromedin U receptor 1	ko04080:Neuroactive ligand-receptor interaction;ko04030:G protein-coupled receptors;	GO:0001607;	GO:0007218;	GO:0016021;
GWHGABGR012907	1.65	0.416667	-1.9855	0.0047713	0.0271594	Down	protein OBRU01_26840 [Operophtera brumata]	NA	NA	GO:0003677;	NA	NA
GWHGABGR012909	136.673	61.04	-1.1629	0.00127746	0.00926417	Down	domain binding protein 4 [Bombyx mori] gt;gi|95102782|gb|ABF51332.1| WW domain binding protein 4 [Bombyx mori]	K13220 WBP4, FBP21; WW domain-binding protein 4	ko03041:Spliceosome;	NA	NA	NA
GWHGABGR012941	0.001	0.693333	9.4374	1.60847e-05	0.00020814	Up	histidine-rich glycoprotein-like [Bombyx mori]	NA	NA	NA	NA	NA
GWHGABGR012944	0.001	2.15333	11.0724	1.61306e-07	3.24056e-06	Up	NA	NA	NA	NA	NA	NA
GWHGABGR012958	2.30333	10.5133	2.1904	3.30288e-05	0.00039768	Up	CXE26 [Spodoptera littoralis]	NA	NA	GO:0016787;	NA	NA
GWHGABGR012968	2.82	8.99333	1.6732	1.28367e-06	2.14704e-05	Up	pancreatic lipase-related protein 2 [Bombyx mori]	K14074 PNLIPRP1, PLRP1; pancreatic lipase-related protein 1 [EC:3.1.1.3]	ko00561:Glycerolipid metabolism;ko04972:Pancreatic secretion;ko04975:Fat digestion and absorption;	NA	NA	NA
GWHGABGR012974	14.07	34.3933	1.2895	1.45731e-12	6.46227e-11	Up	beta-1-syntrophin [Papilio xuthus]	NA	NA	GO:0005198;	GO:0050808;	GO:0016010;
GWHGABGR012987	180.317	56.1667	-1.6827	0.000203058	0.00193086	Down	alpha-aminoadipic semialdehyde synthase, mitochondrial [Papilio polytes]	K14157 AASS; alpha-aminoadipic semialdehyde synthase [EC:1.5.1.8 1.5.1.9]	ko00310:Lysine degradation;	NA	NA	NA
GWHGABGR012997	0.456667	2.19	2.2617	3.29526e-05	0.000397025	Up	uncharacterized protein LOC101737725 [Bombyx mori]	NA	NA	NA	NA	NA
GWHGABGR012998	1.38667	4.95333	1.8368	7.80774e-07	1.35451e-05	Up	synaptic vesicle glycoprotein 2C-like isoform X1 [Bombyx mori] gt;gi|827547765|ref|XP_012546163.1| PREDICTED: synaptic vesicle glycoprotein 2C-like isoform X1 [Bombyx mori]	NA	NA	NA	NA	GO:0016021;
GWHGABGR013006	30.4767	75.9933	1.3182	6.52987e-19	6.18331e-17	Up	ribosomal protein L4, mitochondrial [Bombyx mori] gt;gi|830501843|gb|ABD36235.2| mitochondrial ribosomal protein L4 [Bombyx mori]	K02926 RP-L4, MRPL4, rplD; large subunit ribosomal protein L4	ko03010:Ribosome;ko03011:Ribosome;	GO:0003735;	GO:0006412;	GO:0005840;
GWHGABGR013009	17.84	44.69	1.3248	3.72243e-21	4.48196e-19	Up	NADH dehydrogenase [ubiquinone] 1 subunit C2 [Bombyx mori]	K03968 NDUFC2; NADH dehydrogenase (ubiquinone) 1 subunit C2	ko00190:Oxidative phosphorylation;ko04723:Retrograde endocannabinoid signaling;ko04714:Thermogenesis;ko05010:Alzheimer disease;ko05012:Parkinson disease;ko05014:Amyotrophic lateral sclerosis;ko05016:Huntington disease;ko04932:Non-alcoholic fatty liver disease;	GO:0008137;	GO:0006120;	GO:0005743;GO:0070469;
GWHGABGR013014	24.1267	206.243	3.0956	0.000369733	0.00324426	Up	pro-resilin [Amyelois transitella]	NA	NA	NA	NA	NA
GWHGABGR013049	104.607	26.0833	-2.0038	0.000141089	0.00142113	Down	malate dehydrogenase-like [Amyelois transitella]	K00026 MDH2; malate dehydrogenase [EC:1.1.1.37]	ko00020:Citrate cycle (TCA cycle);ko00620:Pyruvate metabolism;ko00630:Glyoxylate and dicarboxylate metabolism;ko00710:Carbon fixation in photosynthetic organisms;ko00270:Cysteine and methionine metabolism;	NA	NA	NA
GWHGABGR013063	51.45	263.577	2.357	2.95068e-08	6.78209e-07	Up	von Willebrand factor A domain-containing protein DDB_G0286969-like isoform X1 [Amyelois transitella]	NA	NA	GO:0004842;GO:0008270;	GO:0016567;	GO:0005680;
GWHGABGR013081	0.546667	1.98333	1.8592	0.000109519	0.00114042	Up	NA	NA	NA	NA	NA	NA
GWHGABGR013083	23.18	68.9933	1.5736	0.000126949	0.00129494	Up	polypeptide N-acetylgalactosaminyltransferase 2-like [Amyelois transitella]	K00710 GALNT; polypeptide N-acetylgalactosaminyltransferase [EC:2.4.1.41]	ko00512:Mucin type O-glycan biosynthesis;ko00514:Other types of O-glycan biosynthesis;ko01003:Glycosyltransferases;	NA	NA	NA
GWHGABGR013103	30.73	12.3933	-1.3101	0.000868618	0.00671728	Down	uncharacterized protein LOC101742337 isoform X1 [Bombyx mori]	NA	NA	NA	NA	NA
GWHGABGR013104	57.7233	18.3167	-1.656	0.000125535	0.00128222	Down	protein abrupt-like [Bombyx mori]	NA	NA	NA	NA	NA
GWHGABGR013134	39.9133	17.1433	-1.2192	0.000873881	0.00675224	Down	protein KGM_16101 [Danaus plexippus]	K00654 SPT; serine palmitoyltransferase [EC:2.3.1.50]	ko00600:Sphingolipid metabolism;ko04071:Sphingolipid signaling pathway;ko04138:Autophagy - yeast;ko01007:Amino acid related enzymes;	NA	NA	NA
GWHGABGR013139	2.46	7.38	1.585	0.000481533	0.0040663	Up	solute carrier family 52, riboflavin transporter, member 3 [Bombyx mori]	K14620 SLC52A3, RFT2; riboflavin transporter 2	ko04977:Vitamin digestion and absorption;ko02000:Transporters;	NA	NA	GO:0016021;
GWHGABGR013144	25.81	12.2733	-1.0724	0.00431132	0.0250669	Down	protein particle complex subunit 4 [Antheraea yamamai]	K20303 TRAPPC4, TRS23; trafficking protein particle complex subunit 4	ko04131:Membrane trafficking;	NA	GO:0006810;	GO:0030008;
GWHGABGR013149	21.7567	9.97667	-1.1248	0.0100096	0.0495602	Down	WD repeat-containing protein on Y chromosome-like [Bombyx mori]	NA	NA	NA	NA	NA
GWHGABGR013175	10.16	2.85	-1.8339	0.00953654	0.0477247	Down	[Danaus plexippus]	NA	NA	NA	NA	NA
GWHGABGR013190	0.576667	1.92667	1.7403	0.00160465	0.0111351	Up	uncharacterized protein LOC101736986 [Bombyx mori]	NA	NA	NA	NA	NA
GWHGABGR013191	0.776667	0.0466667	-4.0568	0.00118133	0.00868838	Down	protein OBRU01_24464 [Operophtera brumata]	NA	NA	NA	NA	NA
GWHGABGR013198	0.08	0.606667	2.9228	0.00108682	0.00810714	Up	alpha-tocopherol transfer protein-like [Amyelois transitella]	NA	NA	GO:0005215;	GO:0006810;	GO:0005622;
GWHGABGR013199	1.28333	19.5633	3.9302	6.49903e-07	1.15729e-05	Up	alpha-tocopherol transfer protein-like [Bombyx mori] gt;gi|827552815|ref|XP_012548157.1| PREDICTED: alpha-tocopherol transfer protein-like [Bombyx mori]	NA	NA	NA	NA	NA
GWHGABGR013200	0.293333	5.48667	4.2253	1.76591e-11	6.83106e-10	Up	NA	NA	NA	NA	NA	NA
GWHGABGR013209	373.743	166.067	-1.1703	0.00173591	0.0119142	Down	uncharacterized protein LOC106130010 [Amyelois transitella]	K15340 DCLRE1A, SNM1A, PSO2; DNA cross-link repair 1A protein	ko03400:DNA repair and recombination proteins;	NA	NA	NA
GWHGABGR013219	61.8067	216.553	1.8089	4.45368e-09	1.18035e-07	Up	uncharacterized protein LOC101746345 isoform X1 [Bombyx mori] gt;gi|827553057|ref|XP_012548242.1| PREDICTED: uncharacterized protein LOC101746345 isoform X1 [Bombyx mori]	NA	NA	NA	NA	NA
GWHGABGR013222	23.8533	78.1233	1.7116	4.83077e-18	4.14284e-16	Up	protein RR46_10208 [Papilio xuthus]	NA	NA	NA	NA	NA
GWHGABGR013235	52.0833	104.223	1.0008	4.39592e-12	1.82471e-10	Up	39S ribosomal protein L44, mitochondrial-like [Bombyx mori]	K17425 MRPL44; large subunit ribosomal protein L44 [EC:3.1.26.-]	ko03011:Ribosome;	NA	NA	NA
GWHGABGR013238	0.723333	4.79333	2.7283	1.82816e-06	2.9362e-05	Up	apyrase-like [Bombyx mori]	NA	NA	NA	NA	NA
GWHGABGR013257	0.38	12.5467	5.0452	5.82802e-13	2.73796e-11	Up	alpha-tocopherol transfer protein-like [Bombyx mori] gt;gi|827552815|ref|XP_012548157.1| PREDICTED: alpha-tocopherol transfer protein-like [Bombyx mori]	NA	NA	NA	NA	NA
GWHGABGR013266	60.53	28.0633	-1.109	0.000482573	0.00407078	Down	ran-specific GTPase-activating protein-like [Amyelois transitella]	K15306 RANBP1; Ran-binding protein 1	ko05203:Viral carcinogenesis;ko05166:Human T-cell leukemia virus 1 infection;	NA	NA	NA
GWHGABGR013294	104.967	44.63	-1.2338	0.00337267	0.0205836	Down	protein OBRU01_02683 [Operophtera brumata]	NA	NA	NA	NA	NA
GWHGABGR013297	8.01667	0.456667	-4.1338	7.81484e-12	3.1434e-10	Down	luciferin 4-monooxygenase-like [Amyelois transitella]	NA	NA	NA	NA	NA
GWHGABGR013298	16.9433	4.86333	-1.8007	0.00441435	0.0255109	Down	luciferin 4-monooxygenase-like [Amyelois transitella]	NA	NA	NA	NA	NA
GWHGABGR013307	0.723333	5.28333	2.8687	0.000475463	0.00402439	Up	fatty acid-binding protein, muscle-like [Bombyx mori]	K08752 FABP3; fatty acid-binding protein 3, muscle and heart	ko03320:PPAR signaling pathway;ko04147:Exosome;	GO:0005215;GO:0008289;	GO:0006810;	NA
GWHGABGR013318	2.67667	35.3033	3.7213	6.22087e-10	1.93336e-08	Up	fatty acid-binding protein, muscle-like [Bombyx mori]	K08752 FABP3; fatty acid-binding protein 3, muscle and heart	ko03320:PPAR signaling pathway;ko04147:Exosome;	GO:0005215;GO:0008289;	GO:0006810;	NA
GWHGABGR013340	5503.61	1332.32	-2.0464	0.000166651	0.00162873	Down	[Antheraea pernyi]	NA	NA	GO:0008289;	GO:0006869;	GO:0005576;
GWHGABGR013349	28.77	12.32	-1.2236	0.000626323	0.00506785	Down	protein GUCD1 isoform X1 [Bombyx mori]	NA	NA	NA	NA	NA
GWHGABGR013356	0.28	1.2	2.0995	0.00811108	0.0418704	Up	NA	NA	NA	NA	NA	NA
GWHGABGR013360	178.24	48.5567	-1.8761	0.00245921	0.0158325	Down	uncharacterized protein LOC100862793 isoform X2 [Bombyx mori]	NA	NA	NA	NA	NA
GWHGABGR013361	8.09667	1.83333	-2.1429	0.00048628	0.00409119	Down	uncharacterized protein LOC106139265 [Amyelois transitella]	NA	NA	NA	NA	NA
GWHGABGR013365	11.8867	4.18667	-1.5055	0.000148234	0.00148488	Down	required for meiotic nuclear division protein 1 homolog [Papilio machaon] gt;gi|930671804|gb|KPJ12505.1| Required for meiotic nuclear division protein 1-like [Papilio machaon]	K23499 RMND1; required for meiotic nuclear division protein 1	ko03029:Mitochondrial biogenesis;	NA	NA	NA
GWHGABGR013375	28.9067	87.85	1.6036	1.9402e-08	4.62316e-07	Up	coronin-6 isoform X1 [Bombyx mori]	K13886 CORO1B_1C_6; coronin-1B/1C/6	ko04812:Cytoskeleton proteins;	NA	NA	NA
GWHGABGR013378	25.9233	7.06	-1.8765	0.00352248	0.0212836	Down	brachyurin-like [Bombyx mori]	K01346 CELA2; pancreatic elastase II [EC:3.4.21.71]	ko04972:Pancreatic secretion;ko04974:Protein digestion and absorption;ko01002:Peptidases and inhibitors;	GO:0004252;	GO:0006508;	NA
GWHGABGR013399	5.89333	0.806667	-2.869	0.000404736	0.00350906	Down	protease 3 [Lonomia obliqua]	K01326 CELA1; pancreatic elastase I [EC:3.4.21.36]	ko01002:Peptidases and inhibitors;	GO:0004252;	GO:0006508;	NA
GWHGABGR013422	57.1433	17.38	-1.7172	9.91871e-06	0.000134276	Down	malate dehydrogenase, mitochondrial [Amyelois transitella]	NA	NA	GO:0030060;	GO:0005975;GO:0006099;GO:0006108;	NA
GWHGABGR013423	123.043	338.967	1.462	3.77463e-11	1.40341e-09	Up	malate dehydrogenase, mitochondrial [Amyelois transitella]	K00026 MDH2; malate dehydrogenase [EC:1.1.1.37]	ko00020:Citrate cycle (TCA cycle);ko00620:Pyruvate metabolism;ko00630:Glyoxylate and dicarboxylate metabolism;ko00710:Carbon fixation in photosynthetic organisms;ko00270:Cysteine and methionine metabolism;	GO:0030060;	GO:0005975;GO:0006099;GO:0006108;	NA
GWHGABGR013433	2.36333	5.71	1.2727	0.000424316	0.00365443	Up	domain-containing protein, partial [Manduca sexta]	NA	NA	NA	NA	NA
GWHGABGR013459	180.407	34.2833	-2.3957	2.08001e-08	4.91125e-07	Down	proteinase 19 [Manduca sexta]	NA	NA	NA	NA	NA
GWHGABGR013463	30.8667	3.62667	-3.0893	7.76842e-10	2.402e-08	Down	proteinase 19 [Manduca sexta]	NA	NA	NA	NA	NA
GWHGABGR013483	10.3267	21.3133	1.0454	4.5453e-06	6.61936e-05	Up	ribosomal protein L17 [Antheraea yamamai]	K02881 RP-L18, MRPL18, rplR; large subunit ribosomal protein L18	ko03010:Ribosome;ko03011:Ribosome;	GO:0003735;	GO:0006412;	GO:0005840;
GWHGABGR013492	0.4	27.2833	6.0919	4.97177e-17	3.93008e-15	Up	nose resistant to fluoxetine protein 6-like [Bombyx mori]	NA	NA	NA	NA	NA
GWHGABGR013506	8.76333	27.5167	1.6508	0.00743614	0.038984	Up	uncharacterized protein LOC101742743 [Bombyx mori]	NA	NA	NA	NA	NA
GWHGABGR013513	192.24	19.8033	-3.2791	8.82847e-10	2.68412e-08	Down	4-dehydrogenase [Papilio xuthus]	NA	NA	NA	NA	NA
GWHGABGR013526	6.13333	22.7733	1.8926	1.32488e-05	0.000174422	Up	4-coumarate--CoA ligase 1-like [Bombyx mori]	K01904 4CL; 4-coumarate--CoA ligase [EC:6.2.1.12]	ko00130:Ubiquinone and other terpenoid-quinone biosynthesis;ko00940:Phenylpropanoid biosynthesis;	NA	NA	NA
GWHGABGR013532	7.97667	3.98	-1.003	0.00810866	0.0418698	Down	calmodulin-like [Amyelois transitella]	K02183 CALM; calmodulin	ko04014:Ras signaling pathway;ko04015:Rap1 signaling pathway;ko04016:MAPK signaling pathway - plant;ko04371:Apelin signaling pathway;ko04020:Calcium signaling pathway;ko04070:Phosphatidylinositol signaling system;ko04024:cAMP signaling pathway;ko04022:cGMP-PKG signaling pathway;ko04114:Oocyte meiosis;ko04218:Cellular senescence;ko04625:C-type lectin receptor signaling pathway;ko04910:Insulin sign…	NA	NA	NA
GWHGABGR013543	11.41	31.2933	1.4556	7.26733e-07	1.26923e-05	Up	NA	NA	NA	NA	NA	NA
GWHGABGR013548	3.73667	1.18	-1.663	0.00144726	0.0101951	Down	serine protease gd-like [Bombyx mori]	K08664 PRSS8; prostasin [EC:3.4.21.-]	ko01002:Peptidases and inhibitors;ko00537:Glycosylphosphatidylinositol (GPI)-anchored proteins;	NA	NA	NA
GWHGABGR013551	0.406667	4.53333	3.4787	0.000143145	0.00143865	Up	phospholipase A2-like [Bombyx mori]	K01047 PLA2G, SPLA2; secretory phospholipase A2 [EC:3.1.1.4]	ko00564:Glycerophospholipid metabolism;ko00565:Ether lipid metabolism;ko00590:Arachidonic acid metabolism;ko00591:Linoleic acid metabolism;ko00592:alpha-Linolenic acid metabolism;ko04014:Ras signaling pathway;ko04270:Vascular smooth muscle contraction;ko04972:Pancreatic secretion;ko04975:Fat digestion and absorption;ko03036:Chromosome and associated proteins;	NA	NA	NA
GWHGABGR013574	33.6133	16.3333	-1.0412	0.00936928	0.047056	Down	transcriptase [Danaus plexippus]	K12316 GAA; lysosomal alpha-glucosidase [EC:3.2.1.20]	ko00052:Galactose metabolism;ko00500:Starch and sucrose metabolism;ko04142:Lysosome;ko04147:Exosome;	NA	NA	NA
GWHGABGR013591	414.583	131.557	-1.656	0.0053868	0.0299503	Down	uncharacterized protein LOC106718955 [Papilio machaon]	NA	NA	NA	NA	NA
GWHGABGR013605	15.2	6.56333	-1.2116	0.00492835	0.0278486	Down	lysosomal alpha-glucosidase-like isoform X1 [Bombyx mori]	NA	NA	NA	NA	NA
GWHGABGR013607	5.46667	16.7667	1.6169	1.97101e-12	8.57297e-11	Up	knirps-like protein [Operophtera brumata]	K08706 NR0AN, kni; nuclear receptor subfamily 0 group A	ko03000:Transcription factors;ko03310:Nuclear receptors;	GO:0003700;GO:0008270;GO:0043565;	GO:0006355;GO:0043401;	GO:0005634;
GWHGABGR013638	6.25	1.90333	-1.7153	0.00332985	0.0203564	Down	uncharacterized protein LOC101743313 [Bombyx mori]	NA	NA	NA	NA	NA
GWHGABGR013671	24.19	79.0967	1.7092	5.64009e-21	6.70212e-19	Up	protein KGM_10332 [Danaus plexippus]	K02267 COX6B; cytochrome c oxidase subunit 6b	ko00190:Oxidative phosphorylation;ko04260:Cardiac muscle contraction;ko04714:Thermogenesis;ko05010:Alzheimer disease;ko05012:Parkinson disease;ko05014:Amyotrophic lateral sclerosis;ko05016:Huntington disease;ko04932:Non-alcoholic fatty liver disease;	GO:0004129;	GO:1902600;	GO:0005739;
GWHGABGR013672	12.0033	5.12	-1.2292	0.00369276	0.022114	Down	VIb of cytochrome c oxidase [Danaus plexippus]	K02267 COX6B; cytochrome c oxidase subunit 6b	ko00190:Oxidative phosphorylation;ko04260:Cardiac muscle contraction;ko04714:Thermogenesis;ko05010:Alzheimer disease;ko05012:Parkinson disease;ko05014:Amyotrophic lateral sclerosis;ko05016:Huntington disease;ko04932:Non-alcoholic fatty liver disease;	GO:0004129;	GO:1902600;	GO:0005739;
GWHGABGR013674	102.187	29.5067	-1.7921	0.000145594	0.00146245	Down	aprataxin and PNK-like factor isoform X2 [Bombyx mori]	K13295 APLF; aprataxin and PNK-like factor [EC:4.2.99.18]	ko03400:DNA repair and recombination proteins;	NA	NA	NA
GWHGABGR013675	59.9667	27.1233	-1.1446	0.00734428	0.0386076	Down	translin-associated protein X [Bombyx mori]	NA	NA	GO:0043565;	NA	NA
GWHGABGR013676	598.767	295.227	-1.0202	0.000213694	0.00202248	Down	[Antheraea pernyi]	K05757 ARPC1A_B; actin related protein 2/3 complex, subunit 1A/1B	ko04144:Endocytosis;ko04810:Regulation of actin cytoskeleton;ko04666:Fc gamma R-mediated phagocytosis;ko05130:Pathogenic Escherichia coli infection;ko05132:Salmonella infection;ko05131:Shigellosis;ko05100:Bacterial invasion of epithelial cells;ko04131:Membrane trafficking;ko04812:Cytoskeleton proteins;	NA	GO:0034314;	GO:0005885;
GWHGABGR013679	57.57	9.57	-2.5887	1.35801e-09	3.94409e-08	Down	NA	NA	NA	NA	NA	NA
GWHGABGR013691	0.503333	8.76	4.1213	8.64102e-28	2.18198e-25	Up	opsin-3 [Bombyx mori]	K04255 OPN4, Rh2_7; r-opsin	ko04030:G protein-coupled receptors;	GO:0004930;GO:0009881;	GO:0007186;GO:0007601;GO:0007602;GO:0018298;	GO:0016021;
GWHGABGR013692	0.536667	4.27667	2.9944	8.76537e-09	2.21646e-07	Up	opsin-3 [Bombyx mori]	NA	NA	GO:0004930;GO:0009881;	GO:0007186;GO:0007601;GO:0007602;GO:0018298;	GO:0016021;
GWHGABGR013706	2.58333	22.1133	3.0976	4.3873e-10	1.39939e-08	Up	peptide transporter family 1 [Bombyx mori]	K14206 SLC15A1, PEPT1; solute carrier family 15 (oligopeptide transporter), member 1	ko04974:Protein digestion and absorption;ko02000:Transporters;	NA	NA	GO:0016020;
GWHGABGR013710	4.98	0.916667	-2.4417	0.000880281	0.00679567	Down	receptor A7 [Bombyx mori] gt;gi|195946984|dbj|BAG68406.1| neuropeptide receptor A7 [Bombyx mori]	K04209 NPFR; neuropeptide F receptor	ko04030:G protein-coupled receptors;	GO:0004983;	GO:0007218;	GO:0016021;
GWHGABGR013717	21.2833	81.6733	1.9401	1.54004e-21	1.94441e-19	Up	serine/threonine-protein kinase MARK2 [Amyelois transitella]	K08858 SBK; serine/threonine-protein kinase SBK [EC:2.7.11.1]	ko01001:Protein kinases;	NA	NA	NA
GWHGABGR013742	13.7533	4.06667	-1.7579	1.73711e-05	0.00022383	Down	ATP-binding cassette sub-family G member 1 [Bombyx mori]	NA	NA	NA	NA	NA
GWHGABGR013743	36.0267	10.8333	-1.7336	0.000181037	0.00175076	Down	ATP-binding cassette sub-family G member 1 [Bombyx mori]	K05679 ABCG1; ATP-binding cassette, subfamily G (WHITE), member 1	ko02010:ABC transporters;ko02000:Transporters;	NA	NA	NA
GWHGABGR013760	2.07333	5.83333	1.4924	0.0101139	0.0498863	Up	collagen alpha-1(XVII) chain-like [Bombyx mori]	K06823 COL18A; collagen, type XVIII, alpha	ko04974:Protein digestion and absorption;ko04147:Exosome;ko00535:Proteoglycans;ko00536:Glycosaminoglycan binding proteins;	NA	NA	NA
GWHGABGR013767	74.26	31.7467	-1.226	0.00251262	0.0160909	Down	p21-activated protein kinase-interacting protein 1-like [Papilio machaon] gt;gi|930671581|gb|KPJ12293.1| p21-activated protein kinase-interacting protein 1-like [Papilio machaon]	K14830 MAK11, PAK1IP1; protein MAK11	ko03009:Ribosome biogenesis;	NA	NA	NA
GWHGABGR013768	87.6867	183.313	1.0639	4.40414e-18	3.83118e-16	Up	uncharacterized protein LOC101746875 [Bombyx mori]	K17551 PPP1R9; neurabin	ko01009:Protein phosphatases and associated proteins;ko04812:Cytoskeleton proteins;	NA	NA	NA
GWHGABGR013769	0.283333	0.76	1.4235	0.00592026	0.0324264	Up	thyroglobulin-like [Bombyx mori]	NA	NA	NA	NA	NA
GWHGABGR013779	20.9433	4	-2.3884	1.37919e-12	6.16093e-11	Down	uncharacterized protein LOC106134994 [Amyelois transitella]	NA	NA	NA	NA	NA
GWHGABGR013780	48.84	8.15333	-2.5826	2.89796e-12	1.23102e-10	Down	inner centromere protein A [Bombyx mori]	NA	NA	NA	NA	NA
GWHGABGR013799	9.05667	3.48	-1.3799	0.000793542	0.0062	Down	intraflagellar transport protein osm-1 [Papilio xuthus]	K19676 IFT172; intraflagellar transport protein 172	ko03036:Chromosome and associated proteins;	NA	NA	NA
GWHGABGR013800	7.69333	2.72	-1.5	0.000260206	0.00239777	Down	intraflagellar transport protein osm-1 [Bombyx mori]	NA	NA	NA	NA	NA
GWHGABGR013801	5.33667	2.28667	-1.2227	0.003365	0.0205506	Down	LOW QUALITY PROTEIN: regulating synaptic membrane exocytosis protein 2 [Bombyx mori]	NA	NA	NA	NA	NA
GWHGABGR013814	38.9	101.423	1.3825	6.05553e-09	1.57055e-07	Up	ATP-dependent RNA helicase p62-like, partial [Plutella xylostella]	K12823 DDX5, DBP2; ATP-dependent RNA helicase DDX5/DBP2 [EC:3.6.4.13]	ko03040:Spliceosome;ko05202:Transcriptional misregulation in cancer;ko05205:Proteoglycans in cancer;ko03041:Spliceosome;ko03009:Ribosome biogenesis;	GO:0003676;GO:0004386;GO:0005524;	NA	NA
GWHGABGR013815	13.23	31.3	1.2423	2.55276e-05	0.000315726	Up	ATP-dependent RNA helicase dbp2 [Bombyx mori]	NA	NA	GO:0003676;GO:0004386;GO:0005524;	NA	NA
GWHGABGR013817	136.437	46.5633	-1.551	0.00311893	0.0192613	Down	ATP-dependent RNA helicase DDX17 [Operophtera brumata]	NA	NA	GO:0003676;GO:0004386;GO:0005524;	NA	NA
GWHGABGR013830	190.317	35.5967	-2.4186	3.93041e-07	7.32986e-06	Down	selenium-binding protein 1 isoform X1 [Bombyx mori]	K17285 SELENBP1; methanethiol oxidase [EC:1.8.3.4]	ko00920:Sulfur metabolism;ko04147:Exosome;	NA	NA	NA
GWHGABGR013832	15.4667	45.1	1.544	4.20687e-05	0.000489974	Up	uncharacterized protein LOC101741741 [Bombyx mori]	NA	NA	NA	NA	NA
GWHGABGR013833	0.72	1.64667	1.1935	0.0024579	0.0158296	Up	sodium-coupled monocarboxylate transporter 2-like [Papilio machaon] gt;gi|930673843|gb|KPJ14275.1| Sodium-coupled monocarboxylate transporter 2 [Papilio machaon]	K14388 SLC5A8_12, SMCT; solute carrier family 5 (sodium-coupled monocarboxylate transporter), member 8/12	ko02000:Transporters;	GO:0005215;	GO:0055085;	GO:0016021;
GWHGABGR013864	47.62	6.56333	-2.8591	4.71473e-06	6.82472e-05	Down	NA	NA	NA	NA	NA	NA
GWHGABGR013873	0.126667	1.31667	3.3778	0.000554167	0.00456516	Up	protein hypothetical 16 precursor [Bombyx mori] gt;gi|223671064|tpd|FAA00483.1| TPA: putative cuticle protein [Bombyx mori]	NA	NA	NA	NA	NA
GWHGABGR013878	6.05667	0.51	-3.57	0.000461536	0.0039303	Down	protein 11 [Antheraea yamamai]	NA	NA	NA	NA	NA
GWHGABGR013880	7.78	293.623	5.2381	0.000178145	0.00172739	Up	protein hypothetical 9 precursor [Bombyx mori] gt;gi|223671050|tpd|FAA00476.1| TPA: putative cuticle protein [Bombyx mori]	NA	NA	NA	NA	NA
GWHGABGR013888	65.0433	26.51	-1.2949	0.00493541	0.0278621	Down	DNA repair protein XRCC1 [Amyelois transitella]	K10803 XRCC1; DNA-repair protein XRCC1	ko03410:Base excision repair;ko03400:DNA repair and recombination proteins;	NA	NA	NA
GWHGABGR013897	0.183333	1.45333	2.9868	0.000565037	0.00464628	Up	NA	NA	NA	NA	NA	NA
GWHGABGR013918	25.6333	531.217	4.3732	2.00157e-06	3.18099e-05	Up	NA	NA	NA	NA	NA	NA
GWHGABGR013919	5.45667	55.6433	3.3501	7.54779e-07	1.31192e-05	Up	LOW QUALITY PROTEIN: xanthine dehydrogenase 1-like [Bombyx mori]	K00106 XDH; xanthine dehydrogenase/oxidase [EC:1.17.1.4 1.17.3.2]	ko00230:Purine metabolism;ko00232:Caffeine metabolism;ko00983:Drug metabolism - other enzymes;ko04146:Peroxisome;ko04147:Exosome;	NA	NA	NA
GWHGABGR013930	0.38	1.61667	2.089	5.36651e-06	7.68862e-05	Up	synaptic vesicle glycoprotein 2B-like [Papilio polytes]	NA	NA	NA	NA	NA
GWHGABGR013949	2.19667	0.713333	-1.6227	0.00775687	0.0403166	Down	protease C1 [Heliothis virescens]	K01312 PRSS1_2_3; trypsin [EC:3.4.21.4]	ko04080:Neuroactive ligand-receptor interaction;ko04972:Pancreatic secretion;ko04974:Protein digestion and absorption;ko05164:Influenza A;ko01002:Peptidases and inhibitors;ko04147:Exosome;	GO:0004252;	GO:0006508;	NA
GWHGABGR013964	3.77333	8.83333	1.2271	6.16873e-08	1.33516e-06	Up	uncharacterized protein LOC101740406, partial [Bombyx mori]	NA	NA	GO:0016301;	GO:0016310;	NA
GWHGABGR013971	35.0167	74.7867	1.0947	1.04316e-10	3.71149e-09	Up	mitochondrial ribosomal protein l49 [Operophtera brumata]	K17430 MRPL49, NOF1; large subunit ribosomal protein L49	ko03011:Ribosome;	NA	NA	GO:0005622;
GWHGABGR013993	1.19	370.88	8.2838	3.52965e-09	9.53529e-08	Up	indole-3-acetaldehyde oxidase-like [Bombyx mori]	K00106 XDH; xanthine dehydrogenase/oxidase [EC:1.17.1.4 1.17.3.2]	ko00230:Purine metabolism;ko00232:Caffeine metabolism;ko00983:Drug metabolism - other enzymes;ko04146:Peroxisome;ko04147:Exosome;	GO:0016491;GO:0046872;GO:0051536;	NA	NA
GWHGABGR014001	42.57	4.99333	-3.0918	4.78361e-05	0.000548366	Down	uncharacterized protein LOC101743838 [Bombyx mori]	NA	NA	NA	NA	NA
GWHGABGR014004	1.39667	0.33	-2.0814	0.00749354	0.039217	Down	NA	NA	NA	NA	NA	NA
GWHGABGR014008	65.4567	9.48333	-2.7871	7.80085e-06	0.000108763	Down	indole-3-acetaldehyde oxidase-like [Bombyx mori]	K00106 XDH; xanthine dehydrogenase/oxidase [EC:1.17.1.4 1.17.3.2]	ko00230:Purine metabolism;ko00232:Caffeine metabolism;ko00983:Drug metabolism - other enzymes;ko04146:Peroxisome;ko04147:Exosome;	GO:0003824;GO:0043167;	NA	NA
GWHGABGR014011	22.95	3.15667	-2.862	9.7823e-06	0.000132626	Down	uncharacterized protein LOC101744658 [Bombyx mori]	NA	NA	NA	NA	GO:0016021;
GWHGABGR014015	5.25667	1.83333	-1.5197	0.000454323	0.00387432	Down	uncharacterized protein LOC101745240 [Bombyx mori]	NA	NA	NA	NA	GO:0016021;
GWHGABGR014018	55.1633	7.73333	-2.8345	6.05367e-09	1.57055e-07	Down	uncharacterized protein LOC101744658 [Bombyx mori]	NA	NA	NA	NA	GO:0016020;
GWHGABGR014019	92.6633	4970.78	5.7453	2.88544e-05	0.000352793	Up	endothelin-converting enzyme 1-like [Bombyx mori]	NA	NA	GO:0008237;	NA	NA
GWHGABGR014021	499.657	40.67	-3.6189	8.9846e-06	0.000123097	Down	delta-like protein 1 [Plutella xylostella]	NA	NA	NA	NA	NA
GWHGABGR014022	258.59	30.0267	-3.1064	9.32885e-06	0.000127333	Down	delta-like protein 1 [Plutella xylostella]	NA	NA	NA	NA	NA
GWHGABGR014023	518.037	11796.3	4.5091	0.00461606	0.0264496	Up	NA	NA	NA	NA	NA	NA
GWHGABGR014024	0.59	2.39	2.0182	8.29077e-06	0.000114802	Up	protein KGM_10640 [Danaus plexippus]	K01389 MME, CD10; neprilysin [EC:3.4.24.11]	ko04640:Hematopoietic cell lineage;ko04614:Renin-angiotensin system;ko04974:Protein digestion and absorption;ko05010:Alzheimer disease;ko01002:Peptidases and inhibitors;ko04147:Exosome;ko04090:CD molecules;	NA	NA	NA
GWHGABGR014069	1075.37	1.62333	-9.3717	1.26094e-32	4.87768e-30	Down	myb-like protein P [Amyelois transitella]	NA	NA	NA	NA	NA
GWHGABGR014074	39.43	14.3467	-1.4586	0.00236147	0.0153554	Down	uncharacterized protein LOC106139746 [Amyelois transitella]	NA	NA	NA	NA	NA
GWHGABGR014084	0.586667	2.20333	1.9091	7.62633e-05	0.000836779	Up	uncharacterized protein LOC105841944 [Bombyx mori]	NA	NA	NA	NA	NA
GWHGABGR014124	0.123333	5.5	5.4788	3.82453e-14	2.05114e-12	Up	protein OBRU01_15458 [Operophtera brumata]	K08371 CYB561D2; cytochrome b-561 domain containing protein 2	ko02000:Transporters;	NA	GO:0055114;	GO:0016021;
GWHGABGR014126	5.87667	0.886667	-2.7285	1.73665e-05	0.00022383	Down	uncharacterized protein LOC101746854 [Bombyx mori]	NA	NA	NA	NA	NA
GWHGABGR014130	2.06333	4.39333	1.0903	2.54947e-06	3.94148e-05	Up	cytochrome c oxidase assembly factor 6 homolog [Amyelois transitella]	K18179 COA6; cytochrome c oxidase assembly factor 6	ko04714:Thermogenesis;ko03029:Mitochondrial biogenesis;	GO:0004129;	GO:1902600;	GO:0005739;
GWHGABGR014132	62.5933	146.83	1.2301	0.000242563	0.00225347	Up	serine/threonine-protein kinase par-1-like [Bombyx mori]	K16311 SIK2; serine/threonine-protein kinase SIK2 [EC:2.7.11.1]	ko04922:Glucagon signaling pathway;ko01001:Protein kinases;ko03036:Chromosome and associated proteins;	NA	NA	NA
GWHGABGR014142	26.0267	12.8733	-1.0156	0.0066797	0.0356158	Down	transcription initiation factor TFIID subunit 8 [Bombyx mori]	K14649 TAF8; transcription initiation factor TFIID subunit 8	ko03022:Basal transcription factors;ko03021:Transcription machinery;	NA	NA	NA
GWHGABGR014143	35.35	188.713	2.4164	0.003387	0.020642	Up	adhesive plaque matrix protein-like [Amyelois transitella]	NA	NA	NA	NA	NA
GWHGABGR014158	58.4	9.36667	-2.6404	1.58475e-06	2.58638e-05	Down	uncharacterized protein LOC106101518 isoform X1 [Papilio polytes]	NA	NA	NA	NA	NA
GWHGABGR014165	194.107	0.596667	-8.3457	4.41021e-07	8.1735e-06	Down	uncharacterized protein LOC106130462 [Amyelois transitella]	NA	NA	NA	NA	GO:0016021;
GWHGABGR014170	13.1367	1.80667	-2.8622	2.18424e-08	5.144e-07	Down	cilia- and flagella-associated protein 61-like [Papilio machaon]	NA	NA	NA	NA	NA
GWHGABGR014181	1388.17	80.6967	-4.1045	0.00455822	0.0262091	Down	RNA-binding protein EWS-like [Bombyx mori]	NA	NA	NA	NA	NA
GWHGABGR014182	8.90333	0.1	-6.4763	3.31165e-09	8.99987e-08	Down	uncharacterized protein LOC101740824 [Bombyx mori]	K05313 GRIN; glutamate receptor, ionotropic, invertebrate	ko04040:Ion channels;	NA	NA	NA
GWHGABGR014193	16.0533	3.97667	-2.0132	0.000522048	0.00434387	Down	uncharacterized protein LOC106137691 [Amyelois transitella] gt;gi|913328774|ref|XP_013195915.1| PREDICTED: uncharacterized protein LOC106139095 [Amyelois transitella] gt;gi|913334901|ref|XP_013199186.1| PREDICTED: uncharacterized protein LOC106142106 [Amyelois transitella]	NA	NA	NA	NA	NA
GWHGABGR014196	15.6533	68.21	2.1235	8.89647e-06	0.000122258	Up	UGT50A1 precursor [Bombyx mori] gt;gi|363896208|gb|AEW43188.1| UDP-glycosyltransferase UGT50A1 [Bombyx mori]	K04628 CGT, UGT8; ceramide galactosyltransferase [EC:2.4.1.47]	ko00565:Ether lipid metabolism;ko00600:Sphingolipid metabolism;ko01003:Glycosyltransferases;	GO:0016758;	GO:0008152;	GO:0016021;
GWHGABGR014205	16.9	2.48667	-2.7647	2.75949e-09	7.55576e-08	Down	uncharacterized protein LOC101738578 [Bombyx mori]	NA	NA	NA	NA	NA
GWHGABGR014206	144.113	55.5533	-1.3753	0.00108714	0.00810714	Down	uncharacterized protein LOC105841974 [Bombyx mori]	NA	NA	NA	NA	NA
GWHGABGR014218	33.81	11.76	-1.5236	0.00270623	0.0170959	Down	uncharacterized protein LOC101739177 [Bombyx mori]	NA	NA	NA	NA	NA
GWHGABGR014226	21.4233	1.13	-4.2448	9.15264e-11	3.29513e-09	Down	protein, partial [Operophtera brumata]	NA	NA	NA	NA	NA
GWHGABGR014235	31.3033	10.19	-1.6192	5.63164e-07	1.01981e-05	Down	transcription factor BCFI-like isoform X1 [Amyelois transitella]	K09183 GATA4; GATA-binding protein 4	ko04022:cGMP-PKG signaling pathway;ko04218:Cellular senescence;ko04530:Tight junction;ko04919:Thyroid hormone signaling pathway;ko03000:Transcription factors;	GO:0003700;GO:0008270;GO:0043565;	GO:0006355;	NA
GWHGABGR014251	615.977	306.177	-1.0085	0.00535773	0.0298069	Down	protein L35A [Manduca sexta]	K02917 RP-L35Ae, RPL35A; large subunit ribosomal protein L35Ae	ko03010:Ribosome;ko03011:Ribosome;	GO:0003735;	GO:0006412;	GO:0005840;
GWHGABGR014259	495.803	100.457	-2.3032	3.71457e-06	5.50854e-05	Down	peroxiredoxin [Danaus plexippus]	K13279 PRDX1; peroxiredoxin 1 [EC:1.11.1.24]	ko04146:Peroxisome;ko05146:Amoebiasis;ko04147:Exosome;	GO:0051920;	GO:0055114;GO:0098869;	NA
GWHGABGR014268	6.50333	3.04667	-1.0939	0.00859114	0.0438998	Down	asparagine-rich protein-like [Bombyx mori]	NA	NA	NA	NA	NA
GWHGABGR014270	3.50667	1.05	-1.7397	0.00823467	0.0424	Down	P450 [Bombyx mori]	K14999 CYP6; cytochrome P450 family 6 [EC:1.14.-.-]	ko00199:Cytochrome P450;	GO:0016491;GO:0046872;	NA	GO:0016020;
GWHGABGR014275	5.81	1.66333	-1.8045	0.00180446	0.0122551	Down	uncharacterized protein LOC101735575 [Bombyx mori]	NA	NA	NA	NA	NA
GWHGABGR014281	3022.07	1291.3	-1.2267	0.00680011	0.0361288	Down	protein T265_07282 [Opisthorchis viverrini] gt;gi|663049191|gb|KER25244.1| hypothetical protein T265_07282 [Opisthorchis viverrini]	K07375 TUBB; tubulin beta	ko04145:Phagosome;ko04540:Gap junction;ko05010:Alzheimer disease;ko05012:Parkinson disease;ko05014:Amyotrophic lateral sclerosis;ko05016:Huntington disease;ko05130:Pathogenic Escherichia coli infection;ko03036:Chromosome and associated proteins;ko04812:Cytoskeleton proteins;ko04147:Exosome;	GO:0003924;GO:0005200;GO:0005525;	GO:0007017;	GO:0005737;GO:0005874;
GWHGABGR014282	43.6233	20.5933	-1.0829	0.00401617	0.0236611	Down	uncharacterized protein LOC101739297 [Bombyx mori]	K07378 NLGN; neuroligin	ko04514:Cell adhesion molecules;ko04131:Membrane trafficking;	NA	NA	GO:0016020;
GWHGABGR014293	5.95667	16.2133	1.4446	6.05314e-14	3.11762e-12	Up	protein OBRU01_13126 [Operophtera brumata]	NA	NA	NA	NA	GO:0016021;
GWHGABGR014295	42.85	16.46	-1.3803	4.20347e-07	7.80625e-06	Down	protein OBRU01_13124 [Operophtera brumata]	NA	NA	NA	NA	NA
GWHGABGR014300	37.3667	15.9567	-1.2276	0.00209911	0.0139183	Down	adenylate cyclase type 8 [Bombyx mori]	K08048 ADCY8; adenylate cyclase 8 [EC:4.6.1.1]	ko00230:Purine metabolism;ko04015:Rap1 signaling pathway;ko04371:Apelin signaling pathway;ko04020:Calcium signaling pathway;ko04072:Phospholipase D signaling pathway;ko04024:cAMP signaling pathway;ko04022:cGMP-PKG signaling pathway;ko04114:Oocyte meiosis;ko04540:Gap junction;ko04611:Platelet activation;ko04062:Chemokine signaling pathway;ko04911:Insulin secretion;ko04923:Regulation of lipolysis i…	NA	NA	NA
GWHGABGR014310	63.06	28.7133	-1.135	0.00376631	0.0224509	Down	putative protein arginine N-methyltransferase 9 [Papilio machaon] gt;gi|930677788|gb|KPJ17827.1| Putative protein arginine N-methyltransferase 10 [Papilio machaon]	K19737 PRMT9; type II protein arginine methyltransferase [EC:2.1.1.320]	ko03036:Chromosome and associated proteins;	NA	NA	NA
GWHGABGR014313	11.8667	5.85	-1.0204	0.00542436	0.0301223	Down	PAX3- and PAX7-binding protein 1 [Papilio machaon] gt;gi|930677789|gb|KPJ17828.1| GC-rich sequence DNA-binding factor 1 [Papilio machaon]	K13211 GCFC; GC-rich sequence DNA-binding factor	ko03041:Spliceosome;	NA	NA	NA
GWHGABGR014322	9	25.7333	1.5156	2.02342e-07	4.00738e-06	Up	probable pseudouridine-5apos;-phosphatase [Amyelois transitella]	K17623 PUDP, HDHD1; pseudouridine 5'-phosphatase [EC:3.1.3.96]	ko01009:Protein phosphatases and associated proteins;	NA	NA	NA
GWHGABGR014323	12.65	32.3967	1.3567	1.37951e-21	1.75391e-19	Up	dehydrogenase [ubiquinone] 1 alpha subcomplex subunit 2 [Bombyx mori] gt;gi|87248185|gb|ABD36145.1| NADH-ubiquinone oxidoreductase B8 subunit [Bombyx mori]	K03946 NDUFA2; NADH dehydrogenase (ubiquinone) 1 alpha subcomplex subunit 2	ko00190:Oxidative phosphorylation;ko04723:Retrograde endocannabinoid signaling;ko04714:Thermogenesis;ko05010:Alzheimer disease;ko05012:Parkinson disease;ko05014:Amyotrophic lateral sclerosis;ko05016:Huntington disease;ko04932:Non-alcoholic fatty liver disease;	NA	NA	NA
GWHGABGR014336	136.983	6.45	-4.4086	2.30696e-12	9.93906e-11	Down	uncharacterized protein LOC101746276 [Bombyx mori]	NA	NA	NA	NA	NA
GWHGABGR014343	0.001	1.05	10.0362	5.54659e-07	1.00843e-05	Up	gustatory receptor for sugar taste 64f-like [Bombyx mori]	K08471 GR; gustatory receptor	ko04030:G protein-coupled receptors;	NA	NA	GO:0016020;
GWHGABGR014347	0.0433333	3.68667	6.4107	8.38204e-07	1.44693e-05	Up	protein KGM_12890 [Danaus plexippus]	NA	NA	NA	NA	NA
GWHGABGR014348	0.08	3.31	5.3707	4.97426e-08	1.09887e-06	Up	uncharacterized protein LOC106111014 [Papilio polytes]	NA	NA	NA	NA	NA
GWHGABGR014349	0.116667	2.68	4.5218	8.95625e-06	0.000122893	Up	uncharacterized protein LOC106114575 [Papilio xuthus]	NA	NA	NA	NA	NA
GWHGABGR014378	2.13	17.22	3.0152	0.000184529	0.00177697	Up	uncharacterized protein LOC101742379 [Bombyx mori]	NA	NA	NA	NA	NA
GWHGABGR014382	0.1	1.13	3.4983	0.000890208	0.00684929	Up	NA	NA	NA	NA	NA	NA
GWHGABGR014383	35.2833	672.6	4.2527	0.00258301	0.0164778	Up	clock-controlled protein [Papilio xuthus]	NA	NA	NA	NA	NA
GWHGABGR014384	0.0233333	1.07	5.5191	1.3325e-06	2.22258e-05	Up	uncharacterized protein LOC101744394 [Bombyx mori] gt;gi|827539409|ref|XP_012552865.1| PREDICTED: uncharacterized protein LOC101744394 [Bombyx mori]	NA	NA	NA	NA	NA
GWHGABGR014387	16.0867	136.083	3.0806	0.00053053	0.00440035	Up	uncharacterized protein LOC101744394 [Bombyx mori] gt;gi|827539409|ref|XP_012552865.1| PREDICTED: uncharacterized protein LOC101744394 [Bombyx mori]	NA	NA	NA	NA	GO:0016021;
GWHGABGR014388	0.0233333	0.52	4.478	0.000695817	0.00553155	Up	uncharacterized protein LOC101744542 [Bombyx mori]	NA	NA	NA	NA	NA
GWHGABGR014390	4.72	19.12	2.0182	0.000245005	0.00227383	Up	protein takeout-like [Bombyx mori]	NA	NA	NA	NA	NA
GWHGABGR014392	12.9033	110.837	3.1026	1.24848e-24	2.20374e-22	Up	protein RR46_10823 [Papilio xuthus]	NA	NA	NA	NA	GO:0016021;
GWHGABGR014427	37.6767	13.9433	-1.4341	0.00357967	0.021536	Down	protein KGM_03554 [Danaus plexippus]	NA	NA	NA	NA	NA
GWHGABGR014430	60.43	2.05333	-4.8792	0.00334872	0.0204649	Down	leucine-rich repeat extensin-like protein 3 [Bombyx mori]	NA	NA	NA	NA	NA
GWHGABGR014431	3.36	0.38	-3.1444	6.31583e-05	0.000705766	Down	transient receptor potential cation channel subfamily V member 5 [Bombyx mori]	K04974 TRPV5; transient receptor potential cation channel subfamily V member 5	ko04928:Parathyroid hormone synthesis, secretion and action;ko04961:Endocrine and other factor-regulated calcium reabsorption;ko04040:Ion channels;	NA	NA	NA
GWHGABGR014446	1399.38	541.22	-1.3705	6.43442e-05	0.000716815	Down	importin-5 [Amyelois transitella]	K20222 IPO5, KPNB3, RANBP5; importin-5	ko03009:Ribosome biogenesis;	NA	NA	NA
GWHGABGR014454	7.82333	1.80333	-2.1171	0.00896622	0.0453701	Down	NA	NA	NA	NA	NA	NA
GWHGABGR014455	123.703	46.7667	-1.4033	0.000881856	0.00679941	Down	kinase SBK1 [Operophtera brumata]	K16714 ANA1; anastral spindle 1	ko03036:Chromosome and associated proteins;	NA	NA	NA
GWHGABGR014461	333.35	135.387	-1.3	0.000605658	0.00492022	Down	HBS1-like protein [Amyelois transitella]	K14416 HBS1; elongation factor 1 alpha-like protein	ko03015:mRNA surveillance pathway;ko05134:Legionellosis;ko03019:Messenger RNA biogenesis;	GO:0003924;GO:0005525;	NA	NA
GWHGABGR014473	96.0033	40.4233	-1.2479	0.00445066	0.0256505	Down	coiled-coil domain-containing protein 39 [Amyelois transitella]	NA	NA	NA	GO:0007017;	NA
GWHGABGR014478	174.45	68.7767	-1.3428	0.00222169	0.0145788	Down	inter-alpha-trypsin inhibitor heavy chain H4-like isoform X2 [Bombyx mori]	NA	NA	NA	NA	NA
GWHGABGR014479	411.297	182.22	-1.1745	0.00462386	0.0264707	Down	inter-alpha-trypsin inhibitor heavy chain H4-like isoform X1 [Bombyx mori]	NA	NA	NA	NA	NA
GWHGABGR014480	167.947	48.96	-1.7783	0.000117355	0.00120885	Down	inter-alpha-trypsin inhibitor heavy chain H4-like isoform X1 [Bombyx mori]	NA	NA	NA	NA	NA
GWHGABGR014492	1.69667	3.68	1.117	0.0013056	0.00941579	Up	zinc finger protein 704 [Bombyx mori]	NA	NA	NA	NA	NA
GWHGABGR014494	1.37667	3.25667	1.2422	0.00303317	0.0188084	Up	protein KGM_15875 [Danaus plexippus]	NA	NA	NA	NA	NA
GWHGABGR014496	2.3	4.84333	1.0744	0.00247543	0.0159144	Up	zinc finger protein 704 [Bombyx mori]	NA	NA	NA	NA	NA
GWHGABGR014506	156.097	67.6067	-1.2072	0.00048567	0.00408984	Down	gamma-tubulin complex component 3 isoform X1 [Amyelois transitella]	K16570 TUBGCP3, GCP3; gamma-tubulin complex component 3	ko03036:Chromosome and associated proteins;ko04812:Cytoskeleton proteins;ko04147:Exosome;	GO:0043015;	GO:0007020;	GO:0000922;GO:0005737;GO:0005815;GO:0005874;
GWHGABGR014515	34.8467	7.89333	-2.1423	1.54952e-05	0.000201659	Down	sodium-dependent noradrenaline transporter-like isoform X1 [Bombyx mori]	NA	NA	NA	NA	NA
GWHGABGR014520	3.17667	0.956667	-1.7314	0.000294102	0.00267086	Down	protein Wnt-11b-2-like [Amyelois transitella]	K01384 WNT11; wingless-type MMTV integration site family, member 11	ko04310:Wnt signaling pathway;ko04390:Hippo signaling pathway;ko04150:mTOR signaling pathway;ko04550:Signaling pathways regulating pluripotency of stem cells;ko04916:Melanogenesis;ko05200:Pathways in cancer;ko05205:Proteoglycans in cancer;ko05225:Hepatocellular carcinoma;ko05226:Gastric cancer;ko05217:Basal cell carcinoma;ko05224:Breast cancer;ko05010:Alzheimer disease;ko04934:Cushing syndrome;ko…	NA	NA	NA
GWHGABGR014525	44.3	135.503	1.6129	1.23496e-35	5.75714e-33	Up	elongation factor 1-alpha 2 [Bombyx mori] gt;gi|827543061|ref|XP_012544532.1| PREDICTED: elongation factor 1-alpha 2 [Bombyx mori]	NA	NA	GO:0003746;GO:0003924;GO:0005525;	GO:0006414;	GO:0005737;
GWHGABGR014527	13.3933	35.4467	1.4041	9.91413e-17	7.4792e-15	Up	protein RR46_10696 [Papilio xuthus]	NA	NA	NA	NA	NA
GWHGABGR014528	177.727	555.683	1.6446	2.6887e-06	4.12865e-05	Up	glutamine--fructose-6-phosphate aminotransferase [isomerizing] 1-like [Bombyx mori]	K00820 glmS, GFPT; glutamine---fructose-6-phosphate transaminase (isomerizing) [EC:2.6.1.16]	ko00520:Amino sugar and nucleotide sugar metabolism;ko00250:Alanine, aspartate and glutamate metabolism;ko04931:Insulin resistance;ko01002:Peptidases and inhibitors;	GO:0004360;GO:0030246;	GO:0005975;GO:1901137;	NA
GWHGABGR014529	5.68667	0.96	-2.5665	8.59373e-07	1.47677e-05	Down	methionine-R-sulfoxide reductase B1 isoform X2 [Bombyx mori]	K07305 msrB; peptide-methionine (R)-S-oxide reductase [EC:1.8.4.12]	ko99980:Enzymes with EC numbers;	GO:0033743;	GO:0006979;GO:0030091;GO:0055114;	NA
GWHGABGR014536	29.0867	133.607	2.1996	3.77132e-33	1.5237e-30	Up	uncharacterized protein LOC106136948 isoform X1 [Amyelois transitella]	NA	NA	NA	NA	NA
GWHGABGR014537	8.75333	25.7233	1.5552	9.44569e-16	6.26759e-14	Up	phosphotransferase, mitochondrial [Operophtera brumata]	K00944 AK3; nucleoside-triphosphate--adenylate kinase [EC:2.7.4.10]	ko00230:Purine metabolism;	GO:0004017;GO:0005524;GO:0005525;GO:0046899;	GO:0006172;GO:0046033;GO:0046039;GO:0046041;GO:0046939;	GO:0005759;
GWHGABGR014538	2.55667	6.38667	1.3208	2.90072e-05	0.000354184	Up	uncharacterized protein LOC106111229 isoform X1 [Papilio polytes]	NA	NA	NA	NA	NA
GWHGABGR014539	25.7267	58.3033	1.1803	8.95958e-05	0.000962676	Up	phosphotransferase, mitochondrial [Operophtera brumata]	K00944 AK3; nucleoside-triphosphate--adenylate kinase [EC:2.7.4.10]	ko00230:Purine metabolism;	GO:0004017;GO:0005524;GO:0005525;GO:0046899;	GO:0006172;GO:0046033;GO:0046039;GO:0046041;GO:0046939;	GO:0005759;
GWHGABGR014562	25.8433	9.99	-1.3712	0.000490909	0.0041187	Down	EF-hand domain-containing protein 1-like [Bombyx mori]	K23029 EFHC1; EF-hand domain-containing protein 1	ko04812:Cytoskeleton proteins;	NA	NA	NA
GWHGABGR014565	36.26	13.4533	-1.4304	0.000367391	0.00323149	Down	EF-hand domain-containing protein 1-like [Amyelois transitella]	K23029 EFHC1; EF-hand domain-containing protein 1	ko04812:Cytoskeleton proteins;	NA	NA	NA
GWHGABGR014593	45.36	5.37667	-3.0766	1.30033e-09	3.79474e-08	Down	multidrug resistance protein 1A [Bombyx mori]	K05658 ABCB1, CD243; ATP-binding cassette, subfamily B (MDR/TAP), member 1 [EC:7.6.2.2]	ko02010:ABC transporters;ko04976:Bile secretion;ko05206:MicroRNAs in cancer;ko05226:Gastric cancer;ko02000:Transporters;ko04147:Exosome;ko04090:CD molecules;	GO:0005524;GO:0042626;	GO:0055085;	GO:0016021;
GWHGABGR014605	1.08667	2.91667	1.4244	6.29569e-06	8.92142e-05	Up	resistance-associated protein 4 [Papilio machaon]	NA	NA	NA	NA	NA
GWHGABGR014618	9.45333	114.39	3.597	1.55699e-50	2.02198e-47	Up	[Antheraea pernyi]	K04255 OPN4, Rh2_7; r-opsin	ko04030:G protein-coupled receptors;	GO:0004930;GO:0009881;	GO:0007186;GO:0007601;GO:0007602;GO:0018298;	GO:0016021;
GWHGABGR014627	0.393333	1.08	1.4572	0.00830871	0.0427208	Up	serine protease inhibitor 29 isoform X1 [Bombyx mori]	NA	NA	NA	NA	NA
GWHGABGR014637	98.87	33.1433	-1.5768	0.00144078	0.0101612	Down	variant 1 [Manduca sexta]	K07763 MMP14; matrix metalloproteinase-14 (membrane-inserted) [EC:3.4.24.80]	ko04668:TNF signaling pathway;ko04912:GnRH signaling pathway;ko04928:Parathyroid hormone synthesis, secretion and action;ko01002:Peptidases and inhibitors;	GO:0004222;GO:0005509;GO:0008270;	GO:0006508;	GO:0031012;
GWHGABGR014676	27.35	4.94667	-2.467	8.19582e-08	1.72065e-06	Down	zinc finger protein GLI1-like [Bombyx mori]	K09233 GLIS2; zinc finger protein GLIS2	ko03000:Transcription factors;	NA	NA	NA
GWHGABGR014682	20.1167	5.71	-1.8168	0.000109856	0.00114141	Down	kynurenine formamidase isoform X1 [Papilio xuthus] gt;gi|930653208|gb|KPI95546.1| putative arylformamidase [Papilio xuthus]	K01432 AFMID; arylformamidase [EC:3.5.1.9]	ko00630:Glyoxylate and dicarboxylate metabolism;ko00380:Tryptophan metabolism;	NA	NA	NA
GWHGABGR014702	5.02333	27.5333	2.4545	0.00358175	0.0215414	Up	nose resistant to fluoxetine protein 6-like [Bombyx mori]	NA	NA	NA	NA	NA
GWHGABGR014703	16.8533	89.5933	2.4104	0.00613119	0.0333147	Up	nose resistant to fluoxetine protein 6-like [Bombyx mori]	NA	NA	NA	NA	NA
GWHGABGR014706	13.62	1.94333	-2.8091	1.0902e-05	0.00014628	Down	uncharacterized protein LOC106138668 [Amyelois transitella]	NA	NA	NA	NA	NA
GWHGABGR014707	2.96667	14.5267	2.2918	2.14261e-12	9.27495e-11	Up	glucose dehydrogenase [FAD, quinone] [Bombyx mori]	NA	NA	NA	NA	NA
GWHGABGR014718	21.33	5.50667	-1.9536	2.71669e-19	2.77484e-17	Down	O-acyltransferase 3 [Bombyx mori] gt;gi|827551776|ref|XP_012547734.1| PREDICTED: 1-acylglycerol-3-phosphate O-acyltransferase 3 isoform X1 [Bombyx mori] gt;gi|459352896|gb|AGG55024.1| acyltransferase AGPAT3 [Bombyx mori]	K13509 AGPAT1_2; lysophosphatidate acyltransferase [EC:2.3.1.51]	ko00561:Glycerolipid metabolism;ko00564:Glycerophospholipid metabolism;ko04072:Phospholipase D signaling pathway;ko04975:Fat digestion and absorption;ko01004:Lipid biosynthesis proteins;	NA	NA	NA
GWHGABGR014721	0.0866667	6.64333	6.2603	4.31631e-15	2.58993e-13	Up	uncharacterized protein LOC106710316 [Papilio machaon] gt;gi|930675246|gb|KPJ15546.1| hypothetical protein RR48_09475 [Papilio machaon]	NA	NA	NA	NA	NA
GWHGABGR014727	10.7067	42.0567	1.9738	2.07984e-11	7.9944e-10	Up	protein OBRU01_17508 [Operophtera brumata]	NA	NA	NA	NA	NA
GWHGABGR014741	106.563	37.1067	-1.522	0.00174349	0.0119572	Down	2 [Lonomia obliqua]	NA	NA	NA	NA	NA
GWHGABGR014758	45.2867	159.577	1.8171	1.3283e-09	3.86398e-08	Up	b(0,+)-type amino acid transporter 1-like [Bombyx mori]	K13868 SLC7A9_15, BAT1; solute carrier family 7 (L-type amino acid transporter), member 9/15	ko04974:Protein digestion and absorption;ko02000:Transporters;	NA	NA	NA
GWHGABGR014763	1.29667	5.26333	2.0212	0.000161186	0.00159094	Up	zinc metalloproteinase nas-7-like [Papilio machaon]	NA	NA	GO:0016787;	NA	NA
GWHGABGR014766	330.953	962.91	1.5408	1.36667e-05	0.000179663	Up	mucin-5AC [Bombyx mori]	NA	NA	NA	NA	NA
GWHGABGR014772	33.3867	12.8	-1.3831	0.000523416	0.00435326	Down	zinc finger protein 45-like protein [Operophtera brumata]	NA	NA	NA	NA	NA
GWHGABGR014793	0.14	14.16	6.6603	0.00207645	0.0138133	Up	chymotrypsin-2-like [Papilio xuthus]	K01312 PRSS1_2_3; trypsin [EC:3.4.21.4]	ko04080:Neuroactive ligand-receptor interaction;ko04972:Pancreatic secretion;ko04974:Protein digestion and absorption;ko05164:Influenza A;ko01002:Peptidases and inhibitors;ko04147:Exosome;	NA	NA	NA
GWHGABGR014794	38.9967	16.97	-1.2004	0.00129942	0.00939727	Down	deoxynucleotidyltransferase terminal-interacting protein 2 [Bombyx mori]	NA	NA	GO:0016740;	NA	NA
GWHGABGR014818	17.7533	69.7133	1.9733	3.56053e-19	3.55681e-17	Up	SET and MYND domain-containing protein 4 isoform X1 [Papilio machaon] gt;gi|930665520|gb|KPJ06648.1| SET and MYND domain-containing protein 4 [Papilio machaon]	NA	NA	NA	NA	NA
GWHGABGR014819	245.42	77.6733	-1.6598	3.44215e-05	0.000411992	Down	aquaporin AQPAn.G isoform X2 [Amyelois transitella]	K09884 AQPN; aquaporin rerated protein, invertebrate	ko02000:Transporters;	GO:0005215;	GO:0006810;	GO:0016021;
GWHGABGR014828	186.657	0.76	-7.9402	4.1132e-41	3.25139e-38	Down	branchpoint-bridging protein-like [Bombyx mori]	NA	NA	NA	NA	NA
GWHGABGR014829	133.607	382.35	1.5169	1.05876e-16	7.88908e-15	Up	chitinase 3 precursor [Papilio xuthus] gt;gi|389608647|dbj|BAM17933.1| obstructor-B [Papilio xuthus] gt;gi|930653129|gb|KPI95467.1| putative chitinase 3 [Papilio xuthus]	NA	NA	GO:0008061;	GO:0006030;	GO:0005576;
GWHGABGR014830	92.3367	963.623	3.3835	0.000271167	0.00248493	Up	protein analogous to peritrophins 3-D1 [Danaus plexippus]	NA	NA	GO:0008061;	GO:0006030;	GO:0005576;
GWHGABGR014831	58.54	293.76	2.3271	6.3698e-05	0.00071136	Up	chondroitin proteoglycan 2-like [Bombyx mori]	NA	NA	GO:0008061;	GO:0006030;	GO:0005576;
GWHGABGR014832	310.697	1132.16	1.8655	9.0295e-08	1.87832e-06	Up	precursor [Papilio polytes] gt;gi|389610677|dbj|BAM18950.1| obstructor-A [Papilio polytes]	NA	NA	GO:0008061;	GO:0006030;	GO:0005576;
GWHGABGR014834	181.68	65.66	-1.4683	0.000150466	0.00150227	Down	uncharacterized protein LOC106129367 isoform X1 [Amyelois transitella]	K20798 HENMT1; small RNA 2'-O-methyltransferase [EC:2.1.1.-]	ko03036:Chromosome and associated proteins;	NA	NA	NA
GWHGABGR014856	0.153333	0.536667	1.8074	0.00370548	0.0221756	Up	NA	NA	NA	NA	NA	NA
GWHGABGR014858	0.0866667	1.14667	3.7258	2.01383e-05	0.000254791	Up	NA	NA	NA	NA	NA	NA
GWHGABGR014872	94.24	255.107	1.4367	8.13213e-18	6.72047e-16	Up	dehydrogenase [ubiquinone] 1 beta subcomplex subunit 8, mitochondrial [Papilio xuthus]	K03964 NDUFB8; NADH dehydrogenase (ubiquinone) 1 beta subcomplex subunit 8	ko00190:Oxidative phosphorylation;ko04723:Retrograde endocannabinoid signaling;ko04714:Thermogenesis;ko05010:Alzheimer disease;ko05012:Parkinson disease;ko05014:Amyotrophic lateral sclerosis;ko05016:Huntington disease;ko04932:Non-alcoholic fatty liver disease;	GO:0003954;	NA	GO:0016020;
GWHGABGR014883	44.5667	13.5967	-1.7127	5.87914e-09	1.53136e-07	Down	zyxin [Bombyx mori]	NA	NA	GO:0003677;	NA	NA
GWHGABGR014900	0.001	5.93667	12.5354	3.46578e-13	1.66257e-11	Up	protein KGM_06201 [Danaus plexippus]	NA	NA	NA	NA	NA
GWHGABGR014901	0.0566667	1.11667	4.3006	3.42131e-06	5.13225e-05	Up	uncharacterized protein LOC106116932 [Papilio xuthus]	NA	NA	NA	NA	NA
GWHGABGR014904	3.59333	10.9767	1.611	3.03363e-09	8.28144e-08	Up	innexin shaking-B [Amyelois transitella] gt;gi|913314326|ref|XP_013187982.1| PREDICTED: innexin shaking-B [Amyelois transitella] gt;gi|913314328|ref|XP_013187983.1| PREDICTED: innexin shaking-B [Amyelois transitella] gt;gi|913314330|ref|XP_013187984.1| PREDICTED: innexin shaking-B [Amyelois transitella] gt;gi|913314332|ref|XP_013187985.1| PREDICTED: innexin shaking-B [Amyelois transitella]	K22037 inx, zpg, ogre, shakB; innexin	ko02000:Transporters;	NA	NA	NA
GWHGABGR014907	0.12	0.923333	2.9438	0.000198952	0.00189777	Up	innexin inx7-like [Bombyx mori]	NA	NA	NA	NA	NA
GWHGABGR014908	0.71	3.53667	2.3165	0.000993556	0.00751095	Up	innexin inx7 [Papilio xuthus]	K22037 inx, zpg, ogre, shakB; innexin	ko02000:Transporters;	NA	GO:0006811;	GO:0005921;GO:0016021;
GWHGABGR014913	73.82	27.7567	-1.4112	0.000172316	0.00167983	Down	nucleolar complex protein 4 homolog B isoform X2 [Bombyx mori]	K14771 NOC4, UTP19; U3 small nucleolar RNA-associated protein 19	ko03009:Ribosome biogenesis;	NA	GO:0042254;	NA
GWHGABGR014917	26.8467	10.9767	-1.2903	7.3523e-05	0.000811118	Down	adenylate kinase 8-like isoform X1 [Bombyx mori]	K00939 adk, AK; adenylate kinase [EC:2.7.4.3]	ko00230:Purine metabolism;ko00730:Thiamine metabolism;ko04147:Exosome;	NA	NA	NA
GWHGABGR014940	37.43	16.7633	-1.1589	0.000813879	0.00633439	Down	RNA polymerase subunit [Operophtera brumata]	K03017 RPB9, POLR2I; DNA-directed RNA polymerase II subunit RPB9	ko03020:RNA polymerase;ko05016:Huntington disease;ko03021:Transcription machinery;ko03400:DNA repair and recombination proteins;	GO:0003676;GO:0003899;GO:0008270;	GO:0006351;	GO:0005730;
GWHGABGR014941	964.413	463.477	-1.0572	0.00251113	0.0160909	Down	protein 5 [Lonomia obliqua] gt;gi|268306450|gb|ACY95346.1| ribosomal protein S23 [Manduca sexta]	K02973 RP-S23e, RPS23; small subunit ribosomal protein S23e	ko03010:Ribosome;ko03011:Ribosome;	GO:0003735;	GO:0006412;	GO:0015935;
GWHGABGR014946	1524.25	238.68	-2.6749	3.46554e-13	1.66257e-11	Down	multifunctional protein ADE2 [Plutella xylostella]	K01587 PAICS; phosphoribosylaminoimidazole carboxylase / phosphoribosylaminoimidazole-succinocarboxamide synthase [EC:4.1.1.21 6.3.2.6]	ko00230:Purine metabolism;	GO:0004639;GO:0005524;	GO:0006189;	NA
GWHGABGR014947	206.797	88.2133	-1.2291	0.000982941	0.00744619	Down	amidophosphoribosyltransferase-like isoform X2 [Papilio xuthus]	K00764 purF, PPAT; amidophosphoribosyltransferase [EC:2.4.2.14]	ko00230:Purine metabolism;ko00250:Alanine, aspartate and glutamate metabolism;ko01002:Peptidases and inhibitors;	NA	NA	NA
GWHGABGR014954	4.25	10.8233	1.3486	3.77961e-06	5.60042e-05	Up	protein OBRU01_04774, partial [Operophtera brumata]	NA	NA	NA	NA	NA
GWHGABGR014956	1.25333	0.253333	-2.3067	0.00326001	0.020017	Down	receptor [Operophtera brumata]	K22815 Oct-TyrR; octopamine/tyramine receptor	ko04030:G protein-coupled receptors;	NA	NA	NA
GWHGABGR014962	81.12	36.0467	-1.1702	0.00673996	0.0358931	Down	protein OBRU01_15149 [Operophtera brumata]	NA	NA	NA	NA	NA
GWHGABGR014974	50.2	12.22	-2.0384	0.000269131	0.00247	Down	receptor [Bombyx mori] gt;gi|93277056|dbj|BAE93472.1| FMRFamide receptor [Bombyx mori]	NA	NA	GO:0008528;GO:0080019;	GO:0007186;GO:0055114;	GO:0016021;
GWHGABGR014975	8.63667	0.703333	-3.6182	1.04638e-07	2.14478e-06	Down	m 6 allergen [Danaus plexippus]	NA	NA	NA	NA	NA
GWHGABGR014976	22.5867	72.4233	1.681	3.51156e-07	6.62967e-06	Up	NA	NA	NA	NA	NA	NA
GWHGABGR014986	87.6967	269.663	1.6206	0.000183235	0.00176732	Up	S-transferase theta [Antheraea pernyi]	K00799 GST, gst; glutathione S-transferase [EC:2.5.1.18]	ko00480:Glutathione metabolism;ko00980:Metabolism of xenobiotics by cytochrome P450;ko00982:Drug metabolism - cytochrome P450;ko00983:Drug metabolism - other enzymes;ko04212:Longevity regulating pathway - worm;ko05200:Pathways in cancer;ko05204:Chemical carcinogenesis;ko05225:Hepatocellular carcinoma;ko05418:Fluid shear stress and atherosclerosis;ko01524:Platinum drug resistance;ko02000:Transport…	GO:0016740;	NA	NA
GWHGABGR014991	26.8133	68.4867	1.3529	7.97462e-10	2.4491e-08	Up	mitochondrial import inner membrane translocase subunit Tim17-B [Papilio polytes] gt;gi|909573137|ref|XP_013142218.1| PREDICTED: mitochondrial import inner membrane translocase subunit Tim17-B [Papilio polytes] gt;gi|910322244|ref|XP_013164112.1| PREDICTED: mitochondrial import inner membrane translocase subunit Tim17-B [Papilio xuthus] gt;gi|910322246|ref|XP_013164113.1| PREDICTED: mitochondrial…	K17795 TIM17; mitochondrial import inner membrane translocase subunit TIM17	ko03029:Mitochondrial biogenesis;ko02000:Transporters;	GO:0015450;	GO:0006886;GO:0071806;	GO:0005744;GO:0016021;
GWHGABGR014995	167.033	30.9167	-2.4337	7.84949e-08	1.66137e-06	Down	D-aspartate oxidase [Bombyx mori]	K00272 DDO; D-aspartate oxidase [EC:1.4.3.1]	ko00250:Alanine, aspartate and glutamate metabolism;ko04146:Peroxisome;	NA	NA	NA
GWHGABGR014997	22.86	7.01333	-1.7047	4.15101e-05	0.000484711	Down	NA	NA	NA	NA	NA	NA
GWHGABGR015002	32.76	7.32333	-2.1614	1.57265e-05	0.000204377	Down	saccharopine dehydrogenase-like oxidoreductase [Amyelois transitella]	NA	NA	NA	NA	NA
GWHGABGR015010	72.03	149.617	1.0546	1.10125e-08	2.73897e-07	Up	pyruvate dehydrogenase E1 component beta subunit isoform X1 [Bombyx mori]	K00162 PDHB, pdhB; pyruvate dehydrogenase E1 component beta subunit [EC:1.2.4.1]	ko00010:Glycolysis / Gluconeogenesis;ko00020:Citrate cycle (TCA cycle);ko00620:Pyruvate metabolism;ko04066:HIF-1 signaling pathway;ko04922:Glucagon signaling pathway;ko05230:Central carbon metabolism in cancer;	GO:0004739;	GO:0006086;GO:0055114;	NA
GWHGABGR015017	0.613333	2.38	1.9562	2.43253e-07	4.76123e-06	Up	facilitated trehalose transporter Tret1-like [Bombyx mori]	NA	NA	NA	GO:0006810;	GO:0016020;
GWHGABGR015018	0.273333	1.08667	1.9912	0.00579998	0.0318675	Up	transporter, partial [Operophtera brumata]	NA	NA	NA	NA	NA
GWHGABGR015025	10.1933	31.2933	1.6182	0.00764044	0.0398711	Up	attacin [Antheraea pernyi]	NA	NA	NA	GO:0042742;GO:0045087;	GO:0005576;
GWHGABGR015035	2.14667	0.743333	-1.53	0.00749094	0.0392147	Down	protein 7 [Papilio xuthus]	K16617 COL13A; collagen, type XIII, alpha	ko04974:Protein digestion and absorption;ko00536:Glycosaminoglycan binding proteins;	NA	NA	NA
GWHGABGR015040	136.077	63.8567	-1.0915	0.000111639	0.00115851	Down	protein toll-like isoform X1 [Bombyx mori]	NA	NA	NA	NA	NA
GWHGABGR015045	52.7367	9.98333	-2.4012	5.06995e-06	7.30402e-05	Down	saccharopine dehydrogenase-like oxidoreductase [Amyelois transitella]	NA	NA	NA	NA	NA
GWHGABGR015054	25.6633	10.9833	-1.2244	0.000580134	0.00475323	Down	uncharacterized protein LOC105386217 isoform X1 [Plutella xylostella]	NA	NA	NA	NA	NA
GWHGABGR015059	52.6567	25.7533	-1.0319	0.00813312	0.0419485	Down	trichohyalin-like [Bombyx mori]	NA	NA	NA	NA	NA
GWHGABGR015063	1.69667	9.52	2.4883	1.03117e-06	1.74886e-05	Up	uncharacterized protein LOC101735993 [Bombyx mori]	NA	NA	NA	NA	NA
GWHGABGR015064	1.72333	11.41	2.727	3.19029e-08	7.29594e-07	Up	uncharacterized protein LOC101735993 [Bombyx mori]	NA	NA	NA	NA	NA
GWHGABGR015065	0.0566667	4.02667	6.1509	1.26037e-11	4.9279e-10	Up	protein [Danaus plexippus]	K23087 TFPI2; tissue factor pathway inhibitor 2	ko01002:Peptidases and inhibitors;	GO:0008236;	GO:0006508;	NA
GWHGABGR015081	7.04667	0.92	-2.9372	1.02315e-11	4.0439e-10	Down	NA	NA	NA	NA	NA	NA
GWHGABGR015082	201.953	28.8033	-2.8097	1.76752e-18	1.57526e-16	Down	protein KGM_08867 [Danaus plexippus]	NA	NA	NA	NA	GO:0016021;
GWHGABGR015083	50.71	168.41	1.7316	0.000100494	0.00105918	Up	uncharacterized protein LOC106122406 [Papilio xuthus]	NA	NA	NA	NA	GO:0016021;
GWHGABGR015085	0.333333	6.86	4.3632	2.22385e-23	3.60999e-21	Up	NA	NA	NA	NA	NA	NA
GWHGABGR015089	0.0433333	8.98667	7.6962	5.37671e-10	1.68541e-08	Up	kunitz serine protease inhibitor Pr-mulgin 2-like [Bombyx mori]	NA	NA	NA	NA	NA
GWHGABGR015094	4.63	0.136667	-5.0823	2.11083e-15	1.34185e-13	Down	kDa female-specific fat body protein [Antheraea pernyi]	K04097 HPGDS; prostaglandin-H2 D-isomerase / glutathione transferase [EC:5.3.99.2 2.5.1.18]	ko00590:Arachidonic acid metabolism;ko00480:Glutathione metabolism;ko00980:Metabolism of xenobiotics by cytochrome P450;ko00982:Drug metabolism - cytochrome P450;ko05204:Chemical carcinogenesis;	NA	NA	NA
GWHGABGR015104	43.9167	89.3733	1.0251	0.00912979	0.0461208	Up	chaoptin [Bombyx mori]	NA	NA	NA	NA	NA
GWHGABGR015107	7.33667	2.38667	-1.6201	0.00599421	0.0327368	Down	sodium channel protein Nach-like [Bombyx mori] gt;gi|827540511|ref|XP_012553296.1| PREDICTED: sodium channel protein Nach-like [Bombyx mori]	K03440 ASICN; acid-sensing ion channel, other	ko04040:Ion channels;	NA	NA	NA
GWHGABGR015127	6.90333	30.7033	2.153	0.00245749	0.0158296	Up	farnesoic acid O-methyl transferase [Operophtera brumata]	NA	NA	GO:0016740;	NA	NA
GWHGABGR015128	15.3767	32.8	1.093	0.000895815	0.0068866	Up	uncharacterized protein LOC106106346 [Papilio polytes]	NA	NA	NA	NA	NA
GWHGABGR015130	3.05	6.35667	1.0595	0.00291728	0.0181952	Up	soluble guanylate cyclase 89Db-like [Bombyx mori]	K01769 E4.6.1.2; guanylate cyclase, other [EC:4.6.1.2]	ko00230:Purine metabolism;	NA	NA	NA
GWHGABGR015133	154.663	311.937	1.0121	3.75865e-07	7.05221e-06	Up	protease precursor [Bombyx mori] gt;gi|197085574|dbj|BAG68694.1| 37-kDa protease [Bombyx mori]	NA	NA	GO:0004252;	GO:0006508;	NA
GWHGABGR015144	13.0733	3.77333	-1.7927	0.000957743	0.00729481	Down	uncharacterized protein LOC106712849 [Papilio machaon] gt;gi|930672595|gb|KPJ13175.1| hypothetical protein RR48_06266 [Papilio machaon]	NA	NA	NA	NA	NA
GWHGABGR015152	69.4967	32.2333	-1.1084	0.00105009	0.00787937	Down	NA	NA	NA	NA	NA	NA
GWHGABGR015158	289.987	80.28	-1.8529	0.00112654	0.00834961	Down	uncharacterized protein LOC101743105 [Bombyx mori]	NA	NA	NA	NA	GO:0016021;
GWHGABGR015159	0.32	0.001	-8.3219	0.00543929	0.0301867	Down	regulatory s, tetR family protein [Operophtera brumata]	NA	NA	NA	NA	NA
GWHGABGR015160	24.8033	10.57	-1.2306	0.000976306	0.00740209	Down	LOW QUALITY PROTEIN: rootletin-like [Papilio polytes]	NA	NA	NA	NA	NA
GWHGABGR015161	145.34	70.52	-1.0433	0.0080136	0.0414968	Down	protein KGM_08863 [Danaus plexippus]	K18629 TEKT2; tektin-2	ko04812:Cytoskeleton proteins;	NA	NA	NA
GWHGABGR015178	0.0666667	19.1533	8.1664	1.08947e-13	5.48688e-12	Up	myosin regulatory light chain, smooth muscle [Bombyx mori]	K12757 MYL12; myosin regulatory light chain 12	ko04510:Focal adhesion;ko04530:Tight junction;ko04810:Regulation of actin cytoskeleton;ko04611:Platelet activation;ko04670:Leukocyte transendothelial migration;ko04360:Axon guidance;ko05132:Salmonella infection;ko05131:Shigellosis;ko04812:Cytoskeleton proteins;ko04147:Exosome;	NA	NA	NA
GWHGABGR015193	42.5933	15.5333	-1.4553	0.0067772	0.0360492	Down	NA	NA	NA	NA	NA	NA
GWHGABGR015214	62.5133	17.7967	-1.8126	0.00735765	0.0386505	Down	protein RR48_13106 [Papilio machaon]	NA	NA	NA	NA	NA
GWHGABGR015218	1.15	0.0933333	-3.6231	8.5011e-05	0.000918897	Down	uncharacterized protein LOC106129555 [Amyelois transitella]	NA	NA	NA	NA	NA
GWHGABGR015219	2.81667	0.303333	-3.215	0.000362848	0.0032024	Down	protein RR48_13106 [Papilio machaon]	NA	NA	NA	NA	NA
GWHGABGR015220	1	0.113333	-3.1414	0.00176851	0.0121059	Down	protein RR48_13106 [Papilio machaon]	NA	NA	NA	NA	NA
GWHGABGR015221	24.1267	4.49	-2.4258	6.94166e-07	1.2265e-05	Down	protein RR48_13106 [Papilio machaon]	NA	NA	NA	NA	NA
GWHGABGR015222	16.12	2.45667	-2.7141	1.60403e-14	9.085e-13	Down	protein RR48_13106 [Papilio machaon]	NA	NA	NA	NA	NA
GWHGABGR015223	14.4933	1.36	-3.4137	7.2297e-07	1.26388e-05	Down	protein RR48_13106 [Papilio machaon]	NA	NA	NA	NA	NA
GWHGABGR015245	28.74	8.68	-1.7273	5.10653e-06	7.34509e-05	Down	facilitated trehalose transporter Tret1-like [Bombyx mori]	NA	NA	GO:0022857;	GO:0055085;	GO:0016021;
GWHGABGR015253	147.137	68.5267	-1.1024	0.000970135	0.00736452	Down	probable ATP-dependent RNA helicase pitchoune [Bombyx mori]	K13179 DDX18, HAS1; ATP-dependent RNA helicase DDX18/HAS1 [EC:3.6.4.13]	ko03041:Spliceosome;ko03009:Ribosome biogenesis;	NA	NA	NA
GWHGABGR015289	17.96	3.18333	-2.4962	9.96259e-06	0.000134769	Down	uncharacterized protein LOC106101004 [Papilio polytes]	NA	NA	NA	NA	NA
GWHGABGR015297	516.9	138.93	-1.8955	0.000908301	0.00696786	Down	dehydratase catabolic [Papilio machaon]	NA	NA	GO:0004794;	GO:0006567;	NA
GWHGABGR015298	138.193	38.2067	-1.8548	0.00038375	0.0033527	Down	serine racemase-like [Bombyx mori]	K01754 E4.3.1.19, ilvA, tdcB; threonine dehydratase [EC:4.3.1.19]	ko00260:Glycine, serine and threonine metabolism;ko00290:Valine, leucine and isoleucine biosynthesis;	NA	NA	NA
GWHGABGR015326	0.99	4.58667	2.2119	0.0025061	0.0160718	Up	tigger transposable element-derived protein 6-like [Plutella xylostella]	NA	NA	NA	NA	NA
GWHGABGR015346	61.45	25.58	-1.2644	0.00864095	0.0440447	Down	uncharacterized protein LOC106143503 [Amyelois transitella]	NA	NA	NA	NA	NA
GWHGABGR015353	46.8633	109.953	1.2304	1.54697e-12	6.79361e-11	Up	mitochondrial ribosomal protein, L37 [Operophtera brumata]	K17418 MRPL37; large subunit ribosomal protein L37	ko03011:Ribosome;ko03029:Mitochondrial biogenesis;	NA	NA	GO:0005840;
GWHGABGR015354	60.0833	225.64	1.909	8.92526e-17	6.76126e-15	Up	ETS-like protein pointed, isoform P1 [Danaus plexippus]	K02678 ETS1, pnt; C-ets-1	ko04014:Ras signaling pathway;ko04013:MAPK signaling pathway - fly;ko04218:Cellular senescence;ko04320:Dorso-ventral axis formation;ko05200:Pathways in cancer;ko05211:Renal cell carcinoma;ko05166:Human T-cell leukemia virus 1 infection;ko03000:Transcription factors;	GO:0003700;GO:0043565;	GO:0006355;	NA
GWHGABGR015358	1.09	4.59	2.0742	6.52883e-10	2.02561e-08	Up	NA	NA	NA	NA	NA	NA
GWHGABGR015401	142.947	66.7167	-1.0994	0.0014057	0.0100028	Down	autophagy-related protein 2 homolog A-like [Bombyx mori]	K17906 ATG2; autophagy-related protein 2	ko04140:Autophagy - animal;ko04138:Autophagy - yeast;ko04136:Autophagy - other;ko05010:Alzheimer disease;ko05014:Amyotrophic lateral sclerosis;ko05016:Huntington disease;ko05017:Spinocerebellar ataxia;ko04131:Membrane trafficking;ko03029:Mitochondrial biogenesis;ko02000:Transporters;	NA	NA	NA
GWHGABGR015402	32.5767	15.6133	-1.0611	0.00834919	0.0429028	Down	autophagy-related protein 2 homolog A-like [Bombyx mori]	K17906 ATG2; autophagy-related protein 2	ko04140:Autophagy - animal;ko04138:Autophagy - yeast;ko04136:Autophagy - other;ko05010:Alzheimer disease;ko05014:Amyotrophic lateral sclerosis;ko05016:Huntington disease;ko05017:Spinocerebellar ataxia;ko04131:Membrane trafficking;ko03029:Mitochondrial biogenesis;ko02000:Transporters;	NA	NA	NA
GWHGABGR015409	21.0967	8.52	-1.3081	0.000635016	0.00512893	Down	rho GTPase-activating protein 11A-like [Bombyx mori]	K20635 ARHGAP11; Rho GTPase-activating protein 11	ko04131:Membrane trafficking;	NA	GO:0007165;	NA
GWHGABGR015419	207.337	36.04	-2.5243	5.68662e-06	8.1089e-05	Down	binding protein-2 [Antheraea pernyi]	K03098 APOD; apolipoprotein D and lipocalin family protein	ko04147:Exosome;	GO:0016787;GO:0031409;	NA	NA
GWHGABGR015427	0.233333	1.34	2.5218	0.000228202	0.00213753	Up	binding protein-II [Samia ricini]	K03098 APOD; apolipoprotein D and lipocalin family protein	ko04147:Exosome;	GO:0016787;GO:0031409;	NA	NA
GWHGABGR015430	21.1167	4.22333	-2.3219	1.79691e-06	2.89624e-05	Down	chlorophyllide A binding protein isoform X1 [Bombyx mori]	K18271 RBP4; retinol-binding protein 4	ko04147:Exosome;	NA	NA	NA
GWHGABGR015440	37.22	15.3267	-1.28	0.00624938	0.0337752	Down	N-acetylneuraminate lyase-like isoform X2 [Papilio machaon]	K01639 E4.1.3.3, nanA, NPL; N-acetylneuraminate lyase [EC:4.1.3.3]	ko00520:Amino sugar and nucleotide sugar metabolism;	GO:0016829;	GO:0008152;	NA
GWHGABGR015448	58.7933	23.87	-1.3005	0.00086296	0.00667637	Down	dynein regulatory complex subunit 7 [Papilio xuthus]	NA	NA	NA	NA	NA
GWHGABGR015459	18.1267	7.93667	-1.1915	0.00535557	0.029804	Down	protein OBRU01_23415 [Operophtera brumata]	NA	NA	NA	NA	NA
GWHGABGR015481	302.45	122.167	-1.3078	0.000119059	0.00122295	Down	myosin-I heavy chain-like [Bombyx mori]	NA	NA	GO:0003774;GO:0003779;GO:0005524;	NA	GO:0016459;
GWHGABGR015489	0.0133333	1.16667	6.4512	0.000177869	0.00172563	Up	NA	NA	NA	NA	NA	NA
GWHGABGR015492	189.65	84.1533	-1.1722	0.000330381	0.00295749	Down	glycine-rich RNA-binding protein RZ1C-like isoform X2 [Amyelois transitella]	K12885 RBMX, HNRNPG; heterogeneous nuclear ribonucleoprotein G	ko03040:Spliceosome;ko03041:Spliceosome;	NA	NA	NA
GWHGABGR015504	59.7933	25.05	-1.2552	0.000298041	0.00270259	Down	eukaryotic translation initiation factor 2-alpha kinase 4 [Bombyx mori]	K16196 EIF2AK4; eukaryotic translation initiation factor 2-alpha kinase 4 [EC:2.7.11.1]	ko04141:Protein processing in endoplasmic reticulum;ko04140:Autophagy - animal;ko04138:Autophagy - yeast;ko05162:Measles;ko05160:Hepatitis C;ko05168:Herpes simplex virus 1 infection;ko01001:Protein kinases;	NA	NA	NA
GWHGABGR015505	66.3333	32.73	-1.0191	0.00272695	0.0171926	Down	eukaryotic translation initiation factor 2-alpha kinase 4 [Bombyx mori]	K16196 EIF2AK4; eukaryotic translation initiation factor 2-alpha kinase 4 [EC:2.7.11.1]	ko04141:Protein processing in endoplasmic reticulum;ko04140:Autophagy - animal;ko04138:Autophagy - yeast;ko05162:Measles;ko05160:Hepatitis C;ko05168:Herpes simplex virus 1 infection;ko01001:Protein kinases;	GO:0000166;GO:0004672;	GO:0006468;	NA
GWHGABGR015508	0.93	3.15667	1.7631	4.68662e-05	0.000538946	Up	LOW QUALITY PROTEIN: venom carboxylesterase-6-like [Bombyx mori]	K07378 NLGN; neuroligin	ko04514:Cell adhesion molecules;ko04131:Membrane trafficking;	NA	NA	NA
GWHGABGR015525	24.0433	50.77	1.0783	2.18364e-09	6.09842e-08	Up	putative succinate dehydrogenase [ubiquinone] cytochrome b small subunit, mitochondrial [Bombyx mori]	K00237 SDHD, SDH4; succinate dehydrogenase (ubiquinone) membrane anchor subunit	ko00020:Citrate cycle (TCA cycle);ko00190:Oxidative phosphorylation;ko04714:Thermogenesis;ko05010:Alzheimer disease;ko05012:Parkinson disease;ko05014:Amyotrophic lateral sclerosis;ko05016:Huntington disease;ko04932:Non-alcoholic fatty liver disease;	NA	NA	GO:0005740;GO:0016021;
GWHGABGR015537	2.53667	8.04667	1.6655	7.01862e-08	1.50478e-06	Up	juvenile hormone esterase-like [Bombyx mori]	NA	NA	NA	NA	NA
GWHGABGR015588	6.47333	1.56667	-2.0468	0.000249676	0.00231246	Down	cyclin-dependent kinase-like 4 [Amyelois transitella]	NA	NA	NA	NA	NA
GWHGABGR015624	14.6833	0.95	-3.9501	8.71827e-11	3.15123e-09	Down	decaprenyl-diphosphate synthase subunit 2-like [Amyelois transitella]	K12505 PDSS2; decaprenyl-diphosphate synthase subunit 2 [EC:2.5.1.91]	ko00900:Terpenoid backbone biosynthesis;ko01006:Prenyltransferases;	NA	GO:0008299;	NA
GWHGABGR015638	5.39333	12.26	1.1847	1.30007e-06	2.17248e-05	Up	retinol dehydrogenase 13-like [Bombyx mori]	K11161 RDH13; retinol dehydrogenase 13 [EC:1.1.1.300]	ko99980:Enzymes with EC numbers;	NA	NA	NA
GWHGABGR015654	13.7333	6.59	-1.0593	0.000948746	0.00724146	Down	integrator complex subunit 1 isoform X1 [Papilio polytes]	NA	NA	NA	NA	NA
GWHGABGR015667	51.2567	17.0433	-1.5885	0.000206723	0.0019616	Down	uncharacterized protein LOC106100969 [Papilio polytes]	NA	NA	NA	NA	NA
GWHGABGR015683	96.0967	4.21667	-4.5103	1.52055e-14	8.63908e-13	Down	uncharacterized protein LOC106133239 [Amyelois transitella]	NA	NA	NA	NA	NA
GWHGABGR015684	8.08	19.1667	1.2462	1.52965e-05	0.000199359	Up	bicaudal D-related protein homolog [Bombyx mori]	K16756 CCDC64; coiled-coil domain-containing protein 64	ko03036:Chromosome and associated proteins;	NA	NA	NA
GWHGABGR015685	5.64667	15.6	1.4661	0.000249647	0.00231246	Up	D-related protein-like [Papilio xuthus]	K16756 CCDC64; coiled-coil domain-containing protein 64	ko03036:Chromosome and associated proteins;	NA	NA	NA
GWHGABGR015686	8.65333	22.27	1.3638	0.000216877	0.0020462	Up	bicaudal D-related protein 1 [Amyelois transitella]	NA	NA	GO:0005488;	NA	NA
GWHGABGR015696	0.001	5.03667	12.2983	7.97632e-13	3.65283e-11	Up	protein OBRU01_18342 [Operophtera brumata]	NA	NA	NA	NA	NA
GWHGABGR015701	4.52	0.16	-4.8202	6.94664e-08	1.49111e-06	Down	estradiol 17-beta-dehydrogenase 8-like isoform X1 [Bombyx mori]	NA	NA	NA	NA	NA
GWHGABGR015704	1.72333	7.06333	2.0351	0.000833327	0.00646913	Up	short-chain type dehydrogenase/reductase y4vI [Papilio xuthus]	NA	NA	NA	NA	NA
GWHGABGR015734	166.41	68.3767	-1.2832	0.00462017	0.0264648	Down	heat shock protein 68-like [Amyelois transitella]	K03283 HSPA1s; heat shock 70kDa protein 1/2/6/8	ko03040:Spliceosome;ko04141:Protein processing in endoplasmic reticulum;ko04010:MAPK signaling pathway;ko04144:Endocytosis;ko04612:Antigen processing and presentation;ko04915:Estrogen signaling pathway;ko04213:Longevity regulating pathway - multiple species;ko05020:Prion diseases;ko05134:Legionellosis;ko05162:Measles;ko05145:Toxoplasmosis;ko01009:Protein phosphatases and associated proteins;ko030…	GO:0005524;	NA	NA
GWHGABGR015746	10.8333	36.44	1.75	0.00114886	0.0084839	Up	glucose dehydrogenase [FAD, quinone] [Amyelois transitella]	K00115 GLD; glucose 1-dehydrogenase (FAD, quinone) [EC:1.1.5.9]	ko00030:Pentose phosphate pathway;	NA	NA	NA
GWHGABGR015748	1.31667	40.58	4.9458	3.37594e-15	2.0666e-13	Up	domain-containing protein, partial [Manduca sexta]	NA	NA	NA	NA	NA
GWHGABGR015761	0.24	0.756667	1.6566	0.00281805	0.0176611	Up	clavesin-1-like isoform X1 [Bombyx mori]	NA	NA	NA	NA	NA
GWHGABGR015763	7.07	2.49	-1.5056	0.00414226	0.0242702	Down	glucose and ribitol dehydrogenase homolog 1-like [Bombyx mori]	NA	NA	GO:0016491;	GO:0055114;	NA
GWHGABGR015770	37.1467	17.1533	-1.1147	3.44468e-05	0.000412025	Down	acidic ribosomal protein P2 [Papilio polytes] gt;gi|914614600|ref|NP_001299078.1| 60S acidic ribosomal protein P2 [Papilio xuthus] gt;gi|943955850|ref|XP_014360850.1| PREDICTED: 60S acidic ribosomal protein P2 [Papilio machaon] gt;gi|389608135|dbj|BAM17679.1| ribosomal protein LP2 [Papilio xuthus] gt;gi|389610557|dbj|BAM18890.1| ribosomal protein LP2 [Papilio polytes] gt;gi|930653653|gb|KPI95990.…	K02943 RP-LP2, RPLP2; large subunit ribosomal protein LP2	ko03010:Ribosome;ko03011:Ribosome;	GO:0003735;	GO:0006414;	GO:0005840;
GWHGABGR015783	0.08	0.953333	3.5749	0.00115414	0.00851948	Up	luciferin 4-monooxygenase-like [Bombyx mori]	K01904 4CL; 4-coumarate--CoA ligase [EC:6.2.1.12]	ko00130:Ubiquinone and other terpenoid-quinone biosynthesis;ko00940:Phenylpropanoid biosynthesis;	NA	NA	NA
GWHGABGR015836	7.41667	0.34	-4.4472	0.000346225	0.00307659	Down	astacin-like [Papilio xuthus]	NA	NA	NA	NA	NA
GWHGABGR015846	47.7967	14.14	-1.7571	1.18135e-06	1.98504e-05	Down	uncharacterized protein LOC101739529 [Bombyx mori]	NA	NA	NA	NA	NA
GWHGABGR015848	2.60667	1	-1.3822	0.00178911	0.0121799	Down	uncharacterized protein LOC101742718 [Bombyx mori]	NA	NA	NA	NA	NA
GWHGABGR015849	10.42	24.0933	1.2093	3.37315e-14	1.83614e-12	Up	mitochondrial import inner membrane translocase subunit Tim22 [Amyelois transitella]	K17790 TIM22; mitochondrial import inner membrane translocase subunit TIM22	ko03029:Mitochondrial biogenesis;ko02000:Transporters;	NA	NA	GO:0016021;
GWHGABGR015851	6.31333	22.04	1.8037	1.77409e-05	0.000228109	Up	cis-muconate transporter protein [Bombyx mori] gt;gi|398298382|dbj|BAM34534.1| major facilitator superfamily protein [Bombyx mori]	NA	NA	NA	GO:0055085;	GO:0016021;
GWHGABGR015864	1.71	7.53667	2.1399	0.00335741	0.0205111	Up	P450 CYP6AE21 [Bombyx mandarina]	K14999 CYP6; cytochrome P450 family 6 [EC:1.14.-.-]	ko00199:Cytochrome P450;	GO:0016491;GO:0046872;	NA	GO:0016020;
GWHGABGR015898	63.6167	31.3533	-1.0208	0.000339212	0.00302166	Down	condensin complex subunit 3 [Bombyx mori]	K06678 YCG1, CAPG; condensin complex subunit 3	ko04111:Cell cycle - yeast;ko03036:Chromosome and associated proteins;	NA	NA	NA
GWHGABGR015899	3.79667	0.686667	-2.4671	3.66826e-06	5.4492e-05	Down	glucose dehydrogenase [FAD, quinone]-like isoform X1 [Bombyx mori]	K00115 GLD; glucose 1-dehydrogenase (FAD, quinone) [EC:1.1.5.9]	ko00030:Pentose phosphate pathway;	GO:0016491;	NA	NA
GWHGABGR015900	1319.08	12180	3.2069	0.000556067	0.00457874	Up	protein hypothetical 30 precursor [Bombyx mori] gt;gi|223671093|tpd|FAA00498.1| TPA: putative cuticle protein [Bombyx mori]	NA	NA	NA	NA	NA
[truncated: 745 more rows]
