# Supplementary material for: Pupal Diapause Termination and Transcriptional Response of Antheraea pernyi (Lepidoptera: Saturniidae) Triggered by 20-Hydroxyecdysone
Source: Front Physiol. 2022 May 26;13:888643. doi: 10.3389/fphys.2022.888643 (PMC9204484; doi:10.3389/fphys.2022.888643)
Supplement: Supplementary file 10 [file Table4.XLSX]

## Sheet: Table S3
Table S4 DEGs in the comparison of 3 dpi versus 1 dpi.
GeneID	1dpi	3dpi	log2(FC)	PValue	FDR	Up/Down	Nr_desc	KEGG_ANNOT	KEGG_pathway	GO_MF	GO_BP	GO_CC
GWHGABGR000018	97.2767	322.577	1.7295	1.5909e-13	3.38188e-11	Up	protein henna [Amyelois transitella]	K00500 phhA, PAH; phenylalanine-4-hydroxylase [EC:1.14.16.1]	ko00360:Phenylalanine metabolism;ko00400:Phenylalanine, tyrosine and tryptophan biosynthesis;ko00790:Folate biosynthesis;	GO:0004505;GO:0005506;GO:0016597;	GO:0006559;GO:0055114;	NA
GWHGABGR000037	4.10333	11.02	1.4253	1.78954e-06	8.98198e-05	Up	proton-coupled amino acid transporter 1-like isoform X1 [Bombyx mori] gt;gi|512900588|ref|XP_004924928.1| PREDICTED: proton-coupled amino acid transporter 1-like isoform X1 [Bombyx mori]	K14209 SLC36A, PAT; solute carrier family 36 (proton-coupled amino acid transporter)	ko04138:Autophagy - yeast;ko04974:Protein digestion and absorption;ko04131:Membrane trafficking;ko02000:Transporters;	NA	NA	GO:0016021;
GWHGABGR000054	1.07667	3.55333	1.7226	0.000135163	0.0033228	Up	protein KGM_01281 [Danaus plexippus]	NA	NA	NA	NA	NA
GWHGABGR000083	1.55333	95.59	5.9434	2.52915e-36	4.15448e-33	Up	H/ACA ribonucleoprotein complex subunit 1 precursor [Papilio xuthus] gt;gi|183979410|dbj|BAG30712.1| cuticular protein CPT2 [Papilio xuthus]	NA	NA	NA	NA	NA
GWHGABGR000124	3.71333	15.18	2.0314	3.13772e-05	0.00100169	Up	sodium- and chloride-dependent glycine transporter 1-like [Papilio xuthus]	NA	NA	NA	NA	NA
GWHGABGR000160	29.17	61.7233	1.0813	7.00532e-06	0.000290319	Up	Full=Period circadian protein gt;gi|533717|gb|AAA64675.1| period clock protein homolog [Antheraea pernyi]	K02633 PER2; period circadian protein 2	ko04710:Circadian rhythm;ko04713:Circadian entrainment;ko04711:Circadian rhythm - fly;ko05202:Transcriptional misregulation in cancer;ko05221:Acute myeloid leukemia;ko03400:DNA repair and recombination proteins;	NA	GO:0006355;GO:0048511;	GO:0005634;
GWHGABGR000178	1.63333	4.25667	1.3819	0.00283788	0.0366793	Up	trypsin alpha-4-like [Papilio xuthus]	K01312 PRSS1_2_3; trypsin [EC:3.4.21.4]	ko04080:Neuroactive ligand-receptor interaction;ko04972:Pancreatic secretion;ko04974:Protein digestion and absorption;ko05164:Influenza A;ko01002:Peptidases and inhibitors;ko04147:Exosome;	NA	NA	NA
GWHGABGR000185	0.98	2.28	1.2182	0.00377336	0.0455754	Up	forkhead box C1-B-like [Papilio machaon] gt;gi|930665267|gb|KPJ06396.1| Fork head domain-containing protein crocodile [Papilio machaon]	K09396 FOXC; forkhead box protein C	ko03000:Transcription factors;	GO:0003700;GO:0043565;	GO:0006355;	NA
GWHGABGR000197	1.3	3.40667	1.3898	0.00391281	0.0465526	Up	uncharacterized protein LOC101738019 [Bombyx mori]	NA	NA	NA	NA	NA
GWHGABGR000200	2734.97	5749.98	1.072	5.82333e-05	0.00166227	Up	protein KGM_08730 [Danaus plexippus]	NA	NA	NA	NA	NA
GWHGABGR000209	1.11	2.34667	1.0801	0.00391026	0.0465526	Up	uncharacterized protein LOC101736996 [Bombyx mori]	NA	NA	NA	NA	NA
GWHGABGR000230	3.75	7.77667	1.0523	0.00301786	0.0384478	Up	E3 ubiquitin-protein ligase highwire [Bombyx mori]	K10693 MYCBP2, PAM; RCR-type E3 ubiquitin transferase [EC:2.3.2.33]	ko04361:Axon regeneration;ko04121:Ubiquitin system;	NA	NA	NA
GWHGABGR000234	0.993333	4.87	2.2936	0.000438525	0.0086221	Up	protein RR48_01231 [Papilio machaon]	NA	NA	NA	NA	NA
GWHGABGR000288	21.43	10.1567	-1.0772	0.00118597	0.0186504	Down	uncharacterized protein LOC101741127 [Bombyx mori]	NA	NA	GO:0003676;GO:0046872;	NA	NA
GWHGABGR000304	65.3967	23.79	-1.4589	1.4948e-12	2.84311e-10	Down	myristoylated alanine-rich C-kinase substrate [Bombyx mori]	NA	NA	NA	NA	NA
GWHGABGR000306	958.583	412.847	-1.2153	6.36888e-07	3.64175e-05	Down	mucin-5AC isoform X1 [Bombyx mori] gt;gi|512934863|ref|XP_004933135.1| PREDICTED: mucin-5AC isoform X1 [Bombyx mori]	NA	NA	NA	NA	NA
GWHGABGR000343	0.63	1.72667	1.4546	0.00420038	0.0491106	Up	NA	NA	NA	NA	NA	NA
GWHGABGR000381	223.957	1281.14	2.5161	8.17199e-11	1.08573e-08	Up	protein KGM_21511 [Danaus plexippus]	K19720 COL3A; collagen, type III, alpha	ko04611:Platelet activation;ko04926:Relaxin signaling pathway;ko04974:Protein digestion and absorption;ko04933:AGE-RAGE signaling pathway in diabetic complications;ko05146:Amoebiasis;ko00536:Glycosaminoglycan binding proteins;	NA	NA	NA
GWHGABGR000400	132.783	20.02	-2.7296	6.38001e-15	1.7206e-12	Down	protein tweedle motif 1 precursor [Bombyx mori] gt;gi|223671400|tpd|FAA00652.1| TPA: putative cuticle protein [Bombyx mori]	NA	NA	NA	NA	NA
GWHGABGR000430	45.5733	146.977	1.6893	5.46133e-05	0.00157637	Up	aminopeptidase-like protein [Bombyx mori] gt;gi|18700453|dbj|BAB85194.1| leucyl aminopeptidase-like protein [Bombyx mori] gt;gi|22474510|dbj|BAC10615.1| leucyl aminopeptidase-like protein [Bombyx mori]	K11142 LAP3; cytosol aminopeptidase [EC:3.4.11.1 3.4.11.5]	ko00330:Arginine and proline metabolism;ko00480:Glutathione metabolism;ko01002:Peptidases and inhibitors;	GO:0004177;GO:0008235;GO:0030145;	GO:0006508;	GO:0005737;
GWHGABGR000437	103.713	51.5667	-1.0081	1.75141e-05	0.000634057	Down	protein precursor [Bombyx mori]	K16642 PTN; pleiotrophin	ko00536:Glycosaminoglycan binding proteins;	GO:0008083;	NA	NA
GWHGABGR000495	1.71667	5.24667	1.6118	1.88049e-07	1.20492e-05	Up	gamma-aminobutyric acid receptor subunit beta-like [Amyelois transitella]	K05181 GABRB; gamma-aminobutyric acid receptor subunit beta	ko04080:Neuroactive ligand-receptor interaction;ko04727:GABAergic synapse;ko04726:Serotonergic synapse;ko04723:Retrograde endocannabinoid signaling;ko05032:Morphine addiction;ko05033:Nicotine addiction;ko04040:Ion channels;	GO:0004890;GO:0005230;	GO:0007165;GO:0034220;	GO:0005886;GO:0016021;GO:0030054;GO:0045202;
GWHGABGR000528	75.5	29.07	-1.3769	1.56976e-08	1.35067e-06	Down	hydroxylase [Samia ricini]	K00501 TH; tyrosine 3-monooxygenase [EC:1.14.16.2]	ko00350:Tyrosine metabolism;ko00790:Folate biosynthesis;ko00950:Isoquinoline alkaloid biosynthesis;ko04917:Prolactin signaling pathway;ko04728:Dopaminergic synapse;ko05012:Parkinson disease;ko05030:Cocaine addiction;ko05031:Amphetamine addiction;ko05034:Alcoholism;	GO:0004511;GO:0005506;	GO:0009072;GO:0042423;GO:0055114;	NA
GWHGABGR000555	0.876667	24	4.7749	1.19155e-13	2.56312e-11	Up	uncharacterized protein LOC106717336 [Papilio machaon] gt;gi|930668201|gb|KPJ09242.1| hypothetical protein RR48_15383 [Papilio machaon]	NA	NA	NA	NA	NA
GWHGABGR000576	3.01333	1.5	-1.0064	0.002244	0.0307815	Down	proton-coupled amino acid transporter 1-like [Bombyx mori]	K14209 SLC36A, PAT; solute carrier family 36 (proton-coupled amino acid transporter)	ko04138:Autophagy - yeast;ko04974:Protein digestion and absorption;ko04131:Membrane trafficking;ko02000:Transporters;	NA	NA	NA
GWHGABGR000586	4.88333	11.2933	1.2095	0.00207317	0.0289715	Up	F-box-like/WD repeat-containing protein TBL1XR1 [Trichogramma pretiosum]	NA	NA	NA	NA	NA
GWHGABGR000613	35.3467	70.8267	1.0027	0.00248341	0.0331408	Up	uncharacterized protein LOC101746166 [Bombyx mori]	NA	NA	NA	NA	GO:0016020;
GWHGABGR000640	0.526667	2.45667	2.2217	1.98955e-06	9.84907e-05	Up	activity of bc1 complex-like, mitochondrial [Papilio machaon]	NA	NA	NA	NA	NA
GWHGABGR000687	4.02667	1.79	-1.1696	0.00240437	0.0323971	Down	protein KGM_21529 [Danaus plexippus]	NA	NA	NA	NA	NA
GWHGABGR000694	6.26667	20.67	1.7218	8.32514e-10	9.46081e-08	Up	dipeptidase 1-like [Bombyx mori]	NA	NA	NA	NA	NA
GWHGABGR000695	4.33667	10.9	1.3297	3.91961e-05	0.00118831	Up	dipeptidase 1-like [Bombyx mori]	NA	NA	NA	NA	NA
GWHGABGR000696	3.32667	8.64	1.377	1.24312e-05	0.000472881	Up	partial [Operophtera brumata]	K01273 DPEP; membrane dipeptidase [EC:3.4.13.19]	ko01002:Peptidases and inhibitors;ko04147:Exosome;ko00537:Glycosylphosphatidylinositol (GPI)-anchored proteins;	GO:0008235;GO:0008239;GO:0016805;GO:0046872;	GO:0006508;	GO:0031225;
GWHGABGR000702	2.92333	7.96667	1.4464	0.000251353	0.00545878	Up	dipeptidase 1-like [Papilio polytes]	NA	NA	NA	NA	NA
GWHGABGR000703	0.06	15.2067	7.9855	7.35194e-26	5.77575e-23	Up	NA	NA	NA	NA	NA	NA
GWHGABGR000788	0.13	2.25667	4.1176	7.32112e-08	5.27033e-06	Up	cation transporter protein [Operophtera brumata]	NA	NA	NA	NA	NA
GWHGABGR000842	3.03667	8.53	1.4901	5.36413e-05	0.001555	Up	migration inhibitory factor-like protein [Antheraea yamamai]	K07253 MIF; phenylpyruvate tautomerase [EC:5.3.2.1]	ko00350:Tyrosine metabolism;ko00360:Phenylalanine metabolism;ko04147:Exosome;	NA	NA	NA
GWHGABGR000844	0.883333	28.43	5.0083	3.85281e-22	2.32055e-19	Up	antigen LPMC-61 [Bombyx mori]	NA	NA	NA	NA	NA
GWHGABGR000871	0.336667	1.37	2.0248	0.000822017	0.0142543	Up	3 [Operophtera brumata]	K01052 LIPA; lysosomal acid lipase/cholesteryl ester hydrolase [EC:3.1.1.13]	ko00100:Steroid biosynthesis;ko04142:Lysosome;ko04979:Cholesterol metabolism;	NA	NA	NA
GWHGABGR000898	1.03	4.49667	2.1262	4.02679e-05	0.00121469	Up	odorant-degrading enzyme, partial [Operophtera brumata]	NA	NA	GO:0016787;	NA	NA
GWHGABGR000915	2.17667	0.743333	-1.55	0.00193711	0.0276039	Down	protein VAC14 homolog isoform X1 [Amyelois transitella]	NA	NA	NA	NA	NA
GWHGABGR000926	69.3	34.47	-1.0075	1.88599e-05	0.00067215	Down	NADH dehydrogenase [ubiquinone] iron-sulfur protein 3, mitochondrial [Bombyx mori]	K03936 NDUFS3; NADH dehydrogenase (ubiquinone) Fe-S protein 3 [EC:7.1.1.2]	ko00190:Oxidative phosphorylation;ko04723:Retrograde endocannabinoid signaling;ko04714:Thermogenesis;ko05010:Alzheimer disease;ko05012:Parkinson disease;ko05014:Amyotrophic lateral sclerosis;ko05016:Huntington disease;ko04932:Non-alcoholic fatty liver disease;	GO:0008137;	GO:0055114;	NA
GWHGABGR000935	4	14.6733	1.8751	1.88929e-08	1.59522e-06	Up	uncharacterized protein LOC101736890 [Bombyx mori]	NA	NA	NA	NA	GO:0016021;
GWHGABGR001096	1.65667	0.37	-2.1627	0.00130437	0.0200756	Down	protein [Dendrolimus kikuchii]	NA	NA	NA	NA	NA
GWHGABGR001098	1789.76	229.72	-2.9618	8.87583e-12	1.48498e-09	Down	protein 4 precursor [Bombyx mori] gt;gi|21070369|gb|AAM34276.1|AF509239_1 chemosensory protein CSP1 [Bombyx mori] gt;gi|77415576|emb|CAJ01457.1| hypothetical protein [Bombyx mori] gt;gi|112032114|gb|ABH88197.1| chemosensory protein 4 [Bombyx mori] gt;gi|215435082|gb|ACJ66920.1| chemosensory protein CSP1 [Bombyx mori]	NA	NA	NA	NA	NA
GWHGABGR001099	746.163	51.03	-3.8701	3.30242e-19	1.38771e-16	Down	protein 4 precursor [Bombyx mori] gt;gi|21070369|gb|AAM34276.1|AF509239_1 chemosensory protein CSP1 [Bombyx mori] gt;gi|77415576|emb|CAJ01457.1| hypothetical protein [Bombyx mori] gt;gi|112032114|gb|ABH88197.1| chemosensory protein 4 [Bombyx mori] gt;gi|215435082|gb|ACJ66920.1| chemosensory protein CSP1 [Bombyx mori]	NA	NA	NA	NA	NA
GWHGABGR001122	1.79667	0.133333	-3.7522	2.46242e-05	0.000822429	Down	NA	NA	NA	NA	NA	NA
GWHGABGR001141	79.6667	22.2433	-1.8406	4.3923e-06	0.000194521	Down	protein [Danaus plexippus]	NA	NA	NA	NA	NA
GWHGABGR001144	296.727	27.1033	-3.4526	2.81288e-15	8.19772e-13	Down	protein [Danaus plexippus]	NA	NA	NA	NA	NA
GWHGABGR001145	491.223	47.4233	-3.3727	4.00643e-11	5.83808e-09	Down	protein [Danaus plexippus]	NA	NA	NA	NA	NA
GWHGABGR001164	8.76333	19.2933	1.1386	6.56315e-06	0.000277079	Up	sex peptide receptor-like [Amyelois transitella]	NA	NA	GO:0008528;	GO:0007218;	GO:0016021;
GWHGABGR001177	0.0566667	2.20333	5.281	5.53637e-08	4.11674e-06	Up	uncharacterized protein LOC101735305 [Bombyx mori]	NA	NA	NA	NA	NA
GWHGABGR001229	0.873333	4.49333	2.3632	0.00183594	0.0263492	Up	uncharacterized protein LOC101738428 [Bombyx mori] gt;gi|827538078|ref|XP_012549615.1| PREDICTED: uncharacterized protein LOC101738428 [Bombyx mori]	NA	NA	NA	NA	NA
GWHGABGR001231	6.99667	18.9133	1.4347	0.00327185	0.0407436	Up	uncharacterized protein LOC101738428 [Bombyx mori] gt;gi|827538078|ref|XP_012549615.1| PREDICTED: uncharacterized protein LOC101738428 [Bombyx mori]	NA	NA	NA	NA	NA
GWHGABGR001252	2.82667	14.8533	2.3936	1.34989e-14	3.34124e-12	Up	alpha-N-acetylgalactosaminidase-like [Amyelois transitella]	K01189 GLA; alpha-galactosidase [EC:3.2.1.22]	ko00052:Galactose metabolism;ko00561:Glycerolipid metabolism;ko00600:Sphingolipid metabolism;ko00603:Glycosphingolipid biosynthesis - globo and isoglobo series;ko04142:Lysosome;	GO:0016787;	NA	NA
GWHGABGR001305	43.5633	4.62333	-3.2361	9.15876e-19	3.76113e-16	Down	mast/stem cell growth factor receptor-related protein Kit-like [Bombyx mori]	K12378 TOR; tyrosine-protein kinase receptor torso [EC:2.7.10.1]	ko04013:MAPK signaling pathway - fly;	NA	NA	NA
GWHGABGR001309	1.56333	6.12	1.9689	6.38177e-08	4.66851e-06	Up	uncharacterized protein LOC105842244 [Bombyx mori]	NA	NA	NA	NA	NA
GWHGABGR001339	39.9	183.63	2.2023	1.19001e-11	1.88617e-09	Up	receptor-like protein kinase BRI1-like 3 [Bombyx mori]	NA	NA	NA	NA	NA
GWHGABGR001341	9.25333	28.7267	1.6343	0.00109804	0.0175424	Up	thioredoxin domain-containing protein 3 homolog isoform X1 [Papilio xuthus]	NA	NA	NA	NA	NA
GWHGABGR001343	25.8767	78.7233	1.6051	2.24569e-08	1.83608e-06	Up	alpha-protein kinase 1 [Bombyx mori]	K17914 KIF13; kinesin family member 13	ko04812:Cytoskeleton proteins;	NA	NA	NA
GWHGABGR001423	1.83333	7.92333	2.1116	0.000373321	0.00752851	Up	piggyBac transposable element-derived protein 3-like [Papilio machaon]	NA	NA	NA	NA	NA
GWHGABGR001465	0.9	2.75667	1.6149	0.00263569	0.0345855	Up	protein RR-2 motif 143 [Bombyx mori] gt;gi|223671388|tpd|FAA00646.1| TPA: putative cuticle protein [Bombyx mori]	NA	NA	NA	NA	NA
GWHGABGR001688	16.36	34.7167	1.0855	2.04334e-05	0.000711391	Up	uncharacterized protein LOC106136576 isoform X2 [Amyelois transitella]	NA	NA	NA	NA	GO:0044425;
GWHGABGR001805	0.19	0.946667	2.3169	0.00178028	0.0257138	Up	carbonic anhydrase 2-like [Bombyx mori]	K01672 CA; carbonic anhydrase [EC:4.2.1.1]	ko00910:Nitrogen metabolism;	NA	NA	NA
GWHGABGR001827	0.173333	1.17667	2.7631	0.00278204	0.0360348	Up	NA	NA	NA	NA	NA	NA
GWHGABGR001831	0.0133333	1.67	6.9687	2.00162e-05	0.000700918	Up	NA	NA	NA	NA	NA	NA
GWHGABGR001842	0.0266667	0.916667	5.1033	0.00254595	0.0337016	Up	protein KGM_07193 [Danaus plexippus]	NA	NA	NA	NA	NA
GWHGABGR001863	771.197	1570.79	1.0263	1.84224e-07	1.1846e-05	Up	H2A.V [Papilio machaon]	K24262 SPARC; secreted protein acidic and rich in cysteine	ko03110:Chaperones and folding catalysts;	GO:0003677;GO:0005509;GO:0046982;	GO:0007165;	GO:0000786;GO:0005615;GO:0005634;
GWHGABGR001906	0.246667	1.93	2.968	2.08603e-05	0.000723465	Up	vesicle 2-related protein [Papilio xuthus]	NA	NA	NA	NA	NA
GWHGABGR001915	0.0433333	0.986667	4.509	8.99487e-05	0.0023671	Up	NA	NA	NA	NA	NA	NA
GWHGABGR002005	8.52	28.4267	1.7383	0.000101175	0.002602	Up	B [Manduca sexta]	NA	NA	GO:0008233;	NA	NA
GWHGABGR002012	70.5	143.043	1.0208	0.00200072	0.0283093	Up	clade H, member 1 precursor [Bombyx mori] gt;gi|95102790|gb|ABF51336.1| carboxylesterase [Bombyx mori]	NA	NA	GO:0016787;	NA	NA
GWHGABGR002015	81.7767	40.6	-1.0102	4.30849e-09	4.32501e-07	Down	emp24 domain-containing protein 3 precursor [Papilio xuthus] gt;gi|910340782|ref|XP_013174075.1| PREDICTED: transmembrane emp24 domain-containing protein 3 [Papilio xuthus] gt;gi|389611623|dbj|BAM19403.1| integral membrane protein, Tmp21-I [Papilio xuthus] gt;gi|930655173|gb|KPI97504.1| Transmembrane emp24 domain-containing protein 3 [Papilio xuthus]	K20349 TMED7; p24 family protein gamma-3	ko04131:Membrane trafficking;ko02000:Transporters;	NA	GO:0006810;	GO:0016021;
GWHGABGR002045	5.26	22.2267	2.0792	0.00125073	0.0194488	Up	kynurenine formamidase-like [Papilio polytes]	NA	NA	GO:0004061;	GO:0019441;	NA
GWHGABGR002102	2.41333	8.45667	1.8091	2.61809e-13	5.4375e-11	Up	peroxidase [Papilio machaon]	K19511 PXDN, VPO1; peroxidase [EC:1.11.1.7]	ko99980:Enzymes with EC numbers;	NA	NA	NA
GWHGABGR002245	0.293333	1.25	2.0913	0.00159579	0.0236154	Up	Full=Chorion class B protein PC401; Flags: Precursor, partial [Antheraea polyphemus] gt;gi|5631|emb|CAA23419.1| chorion protein [Antheraea polyphemus]	NA	NA	NA	NA	NA
GWHGABGR002350	25.19	2.29667	-3.4552	1.0799e-14	2.78754e-12	Down	protein 1 precursor [Papilio xuthus] gt;gi|389608733|dbj|BAM17976.1| cuticular protein PxutCPH1 [Papilio xuthus]	NA	NA	NA	NA	NA
GWHGABGR002380	3.87333	8.33667	1.1059	0.00280671	0.0363284	Up	angiotensin-converting enzyme-like [Amyelois transitella]	K01283 ACE, CD143; peptidyl-dipeptidase A [EC:3.4.15.1]	ko04924:Renin secretion;ko04614:Renin-angiotensin system;ko05410:Hypertrophic cardiomyopathy;ko05142:Chagas disease;ko01002:Peptidases and inhibitors;ko04147:Exosome;ko04090:CD molecules;	NA	NA	NA
GWHGABGR002469	1.45667	11.5833	2.9913	1.80446e-14	4.31705e-12	Up	serine proteinase stubble [Bombyx mori]	NA	NA	NA	NA	NA
GWHGABGR002470	0.476667	2.46	2.3676	0.00014681	0.0035464	Up	mucin-5AC [Amyelois transitella]	NA	NA	NA	NA	NA
GWHGABGR002477	5.80667	0.646667	-3.1666	2.44735e-08	1.96076e-06	Down	androgen-dependent TFPI-regulating protein-like [Bombyx mori]	NA	NA	NA	NA	NA
GWHGABGR002481	22.3	8.99333	-1.3101	5.14874e-05	0.00150295	Down	protein hypothetical 3 precursor [Bombyx mori] gt;gi|223671038|tpd|FAA00470.1| TPA: putative cuticle protein [Bombyx mori]	NA	NA	NA	NA	NA
GWHGABGR002482	256.657	80.11	-1.6798	2.87476e-06	0.00013319	Down	protein hypothetical 3 precursor [Bombyx mori] gt;gi|223671038|tpd|FAA00470.1| TPA: putative cuticle protein [Bombyx mori]	NA	NA	NA	NA	NA
GWHGABGR002507	1.33	9.77333	2.8774	2.34781e-21	1.21208e-18	Up	uncharacterized protein LOC105842582 [Bombyx mori]	NA	NA	NA	NA	GO:0016021;
GWHGABGR002548	2.71667	10.3133	1.9246	1.64521e-05	0.00060055	Up	cysteine dioxygenase type 1 [Bombyx mori]	K00456 CDO1; cysteine dioxygenase [EC:1.13.11.20]	ko00270:Cysteine and methionine metabolism;ko00430:Taurine and hypotaurine metabolism;	GO:0046872;GO:0051213;	NA	NA
GWHGABGR002589	0.366667	2.43	2.7284	9.01305e-05	0.0023671	Up	uncharacterized protein LOC106107056 isoform X1 [Papilio polytes]	NA	NA	NA	NA	NA
GWHGABGR002696	24.43	85.54	1.8079	0.000338474	0.00698161	Up	LOW QUALITY PROTEIN: presequence protease, mitochondrial-like [Bombyx mori]	K06972 PITRM1, PreP, CYM1; presequence protease [EC:3.4.24.-]	ko01002:Peptidases and inhibitors;	GO:0008237;GO:0046872;	GO:0006508;	NA
GWHGABGR002720	2.25667	6.19667	1.4573	0.00167455	0.0245995	Up	LOW QUALITY PROTEIN: uncharacterized protein LOC101741103 [Bombyx mori]	NA	NA	NA	NA	NA
GWHGABGR002729	54.68	20.8933	-1.388	1.90425e-05	0.000675939	Down	uncharacterized protein LOC101740538 [Bombyx mori]	NA	NA	GO:0008061;	GO:0006030;	GO:0005576;
GWHGABGR002768	0.963333	2.70667	1.4904	0.000367966	0.00743725	Up	transcription factor collier [Amyelois transitella]	K09103 EBF, COE; early B-cell factor	ko03000:Transcription factors;	NA	NA	NA
GWHGABGR002783	2.03	0.33	-2.6209	3.56108e-05	0.00110507	Down	NA	NA	NA	NA	NA	NA
GWHGABGR002801	71.6633	25.24	-1.5055	3.13936e-06	0.000144707	Down	binding protein LOC100301495 precursor [Bombyx mori] gt;gi|226000895|dbj|BAH36761.1| odorant binding protein [Bombyx mori]	NA	NA	NA	NA	NA
GWHGABGR002880	60.29	23.99	-1.3295	7.24646e-17	2.61873e-14	Down	synthetase [Bombyx mori] gt;gi|827560941|ref|XP_012551318.1| PREDICTED: asparagine synthetase isoform X1 [Bombyx mori] gt;gi|85062656|gb|ABC69171.1| asparagine synthetase [Bombyx mori]	K01953 asnB, ASNS; asparagine synthase (glutamine-hydrolysing) [EC:6.3.5.4]	ko00250:Alanine, aspartate and glutamate metabolism;ko01002:Peptidases and inhibitors;	GO:0004066;	GO:0006529;	NA
GWHGABGR002881	60.04	23.8967	-1.3291	2.97158e-16	9.94323e-14	Down	synthetase [Bombyx mori] gt;gi|827560941|ref|XP_012551318.1| PREDICTED: asparagine synthetase isoform X1 [Bombyx mori] gt;gi|85062656|gb|ABC69171.1| asparagine synthetase [Bombyx mori]	K01953 asnB, ASNS; asparagine synthase (glutamine-hydrolysing) [EC:6.3.5.4]	ko00250:Alanine, aspartate and glutamate metabolism;ko01002:Peptidases and inhibitors;	GO:0004066;	GO:0006529;	NA
GWHGABGR002906	9.3	31.9867	1.7822	0.00270647	0.0352699	Up	protein RR48_13106 [Papilio machaon]	NA	NA	NA	NA	NA
GWHGABGR002920	33.6033	11.9533	-1.4912	4.26376e-10	5.06854e-08	Down	NA	NA	NA	NA	NA	NA
GWHGABGR002921	444.483	135.627	-1.7125	2.25449e-16	7.68612e-14	Down	NA	NA	NA	NA	NA	NA
GWHGABGR002927	1.44333	0.156667	-3.2036	0.000786392	0.0137288	Down	inhibitor-like protein [Antheraea mylitta]	NA	NA	GO:0008233;	GO:0006508;	NA
GWHGABGR002961	6.4	2.51333	-1.3485	9.48277e-06	0.000375755	Down	major facilitator superfamily domain-containing protein 6-A [Amyelois transitella]	NA	NA	NA	NA	GO:0016021;
GWHGABGR003102	67.12	19.1233	-1.8114	2.14776e-16	7.46306e-14	Down	precursor [Bombyx mori] gt;gi|68066547|gb|AAD18032.2| transferrin [Bombyx mori] gt;gi|87246220|gb|ABD35289.1| transferrin [Bombyx mori]	NA	NA	GO:0046872;	GO:0006811;GO:0055072;	GO:0005615;
GWHGABGR003103	1389.27	406.09	-1.7745	5.61703e-12	1.00489e-09	Down	precursor [Bombyx mori] gt;gi|68066547|gb|AAD18032.2| transferrin [Bombyx mori] gt;gi|87246220|gb|ABD35289.1| transferrin [Bombyx mori]	K06569 MFI2, CD228; melanoma-associated antigen p97	ko04090:CD molecules;	GO:0046872;	GO:0006811;GO:0055072;	GO:0005615;
GWHGABGR003141	10.1667	39.6533	1.9636	0.000753936	0.0132261	Up	alkyldihydroxyacetonephosphate synthase [Bombyx mori]	K00803 AGPS, agpS; alkyldihydroxyacetonephosphate synthase [EC:2.5.1.26]	ko00565:Ether lipid metabolism;ko04146:Peroxisome;	NA	NA	NA
GWHGABGR003166	54.23	15.14	-1.8407	6.67344e-13	1.3398e-10	Down	leucine-rich repeats and immunoglobulin-like domains protein 1 [Papilio polytes]	NA	NA	NA	NA	NA
GWHGABGR003174	19.4233	43.9167	1.177	0.000656038	0.0119255	Up	[Antheraea pernyi]	K02295 CRY; cryptochrome	ko04710:Circadian rhythm;ko03400:DNA repair and recombination proteins;	NA	NA	NA
GWHGABGR003192	70.09	18.61	-1.9131	8.99847e-07	4.89739e-05	Down	lipase [Operophtera brumata]	K19404 LIPH_I; phosphatidic acid-selective phospholipase A1 [EC:3.1.1.-]	ko99980:Enzymes with EC numbers;	GO:0052689;	NA	GO:0005576;
GWHGABGR003265	0.733333	2.38667	1.7025	0.00156001	0.0231808	Up	P450 9e2 [Papilio xuthus]	K14999 CYP6; cytochrome P450 family 6 [EC:1.14.-.-]	ko00199:Cytochrome P450;	NA	NA	NA
GWHGABGR003280	26.7833	96.7933	1.8536	2.1785e-05	0.000748351	Up	dehydrogenase [Operophtera brumata]	K00069 HPGD; 15-hydroxyprostaglandin dehydrogenase (NAD) [EC:1.1.1.141]	ko05202:Transcriptional misregulation in cancer;ko04147:Exosome;	NA	NA	NA
GWHGABGR003310	1.46333	5.16667	1.82	1.21504e-09	1.35252e-07	Up	sodium-independent sulfate anion transporter-like [Bombyx mori]	K14708 SLC26A11; solute carrier family 26 (sodium-independent sulfate anion transporter), member 11	ko02000:Transporters;	NA	NA	NA
GWHGABGR003382	7.51667	16.8633	1.1657	2.78979e-10	3.40599e-08	Up	LOW QUALITY PROTEIN: voltage-dependent T-type calcium channel subunit alpha-1G [Bombyx mori]	K04854 CACNA1G, CAV3.1; voltage-dependent calcium channel T type alpha-1G	ko04010:MAPK signaling pathway;ko04020:Calcium signaling pathway;ko04929:GnRH secretion;ko04925:Aldosterone synthesis and secretion;ko04927:Cortisol synthesis and secretion;ko04713:Circadian entrainment;ko04930:Type II diabetes mellitus;ko04934:Cushing syndrome;ko04040:Ion channels;	NA	NA	NA
GWHGABGR003404	72.8133	149.203	1.035	2.07484e-15	6.14594e-13	Up	solute carrier family 25 member 38-B-like isoform X1 [Bombyx mori]	K15118 SLC25A38; solute carrier family 25, member 38	ko02000:Transporters;	GO:0005215;	GO:0006783;GO:0006810;	GO:0005743;GO:0016021;
GWHGABGR003414	38.5533	79.3833	1.042	0.000274564	0.00585035	Up	oxidoreductase [Bombyx mori] gt;gi|95102972|gb|ABF51427.1| NADP-dependent oxidoreductase [Bombyx mori]	K13948 PTGR1, LTB4DH; prostaglandin reductase 1 [EC:1.3.1.74 1.3.1.48]	ko99980:Enzymes with EC numbers;	GO:0008270;GO:0016491;	GO:0055114;	NA
GWHGABGR003462	7.75	46.7367	2.5923	1.30426e-05	0.000494061	Up	uncharacterized protein LOC101746073 [Bombyx mori]	NA	NA	NA	NA	NA
GWHGABGR003490	12.2433	43.51	1.8294	8.50882e-05	0.00227099	Up	nucleolin isoform X1 [Bombyx mori]	NA	NA	NA	NA	NA
GWHGABGR003563	6.00667	26.92	2.164	1.31745e-08	1.15e-06	Up	dynein intermediate chain 3, ciliary-like [Bombyx mori]	K11143 DNAI2; dynein intermediate chain 2, axonemal	ko05014:Amyotrophic lateral sclerosis;ko05016:Huntington disease;ko04812:Cytoskeleton proteins;	NA	NA	NA
GWHGABGR003567	653.25	238.897	-1.4512	7.74442e-09	7.17609e-07	Down	mucin-22-like [Amyelois transitella]	NA	NA	NA	NA	NA
GWHGABGR003574	1.53	6.84667	2.1619	2.76587e-07	1.72332e-05	Up	repeat protein 25 [Papilio xuthus]	K24254 TTC25; tetratricopeptide repeat protein 25	ko03036:Chromosome and associated proteins;	NA	NA	NA
GWHGABGR003611	1.14667	53.1567	5.5347	1.08613e-43	2.80362e-40	Up	protein glycine-rich 20 [Antheraea yamamai]	NA	NA	NA	NA	NA
GWHGABGR003613	3.05	0.716667	-2.0894	3.35409e-06	0.000153043	Down	protein OBRU01_08898 [Operophtera brumata]	K11153 RDH12; retinol dehydrogenase 12 [EC:1.1.1.300]	ko00830:Retinol metabolism;	NA	NA	NA
GWHGABGR003622	1.98	5.52	1.4792	0.000680217	0.0122663	Up	uncharacterized protein LOC105388617 [Plutella xylostella]	NA	NA	NA	NA	NA
GWHGABGR003637	1.14333	13.8267	3.5961	2.28609e-20	1.05916e-17	Up	dehydrogenase [Bombyx mori] gt;gi|399373|sp|Q02912.1|DHSO_BOMMO RecName: Full=Sorbitol dehydrogenase; AltName: Full=L-iditol 2-dehydrogenase gt;gi|217260|dbj|BAA02634.1| mammalian sorbitol dehydrogenase homolog [Bombyx mori] gt;gi|1871449|dbj|BAA11030.1| sorbitol dehydrogenase [Bombyx mori]	K00008 SORD, gutB; L-iditol 2-dehydrogenase [EC:1.1.1.14]	ko00040:Pentose and glucuronate interconversions;ko00051:Fructose and mannose metabolism;	GO:0003939;GO:0008270;	GO:0055114;	NA
GWHGABGR003661	16.8233	40.9267	1.2826	6.18985e-11	8.6701e-09	Up	collagen and calcium-binding EGF domain-containing protein 1-like [Bombyx mori]	K19638 CCBE1; collagen and calcium-binding EGF domain-containing protein 1	ko99995:Signaling proteins;	NA	NA	NA
GWHGABGR003663	0.713333	2.10667	1.5623	0.00204296	0.0286824	Up	clavesin-1-like [Bombyx mori]	NA	NA	NA	NA	NA
GWHGABGR003721	0.696667	3.32	2.2526	0.00079485	0.013823	Up	protein Lsti201 [Loxostege sticticalis]	NA	NA	NA	NA	NA
GWHGABGR003748	335.927	162.55	-1.0473	7.21905e-12	1.2423e-09	Down	45 kDa immunophilin FKBP45 isoform X1 [Bombyx mori]	K14826 FPR3_4; FK506-binding nuclear protein [EC:5.2.1.8]	ko03009:Ribosome biogenesis;	GO:0016853;GO:0097159;GO:1901363;	GO:0000413;	GO:0005634;
GWHGABGR003789	0.85	9.94667	3.5487	1.79729e-10	2.25523e-08	Up	lachesin-like [Bombyx mori]	K06774 HNT; neurotrimin	ko04515:Cell adhesion molecules;	NA	NA	NA
GWHGABGR003828	3.68	7.78333	1.0807	0.000188917	0.0043989	Up	flocculation protein FLO11 isoform X1 [Bombyx mori]	NA	NA	NA	NA	NA
GWHGABGR003829	6.36333	15.9867	1.329	7.69788e-11	1.03801e-08	Up	protein RR46_02573 [Papilio xuthus]	NA	NA	NA	NA	NA
GWHGABGR003839	750.737	109.973	-2.7712	1.60899e-29	1.71017e-26	Down	protein RR-1 motif 21 precursor [Bombyx mori] gt;gi|23096118|dbj|BAC16225.1| cuticle protein [Bombyx mori]	NA	NA	NA	NA	NA
GWHGABGR003946	0.186667	2.43333	3.7044	4.50733e-06	0.000198641	Up	21 precursor [Bombyx mori] gt;gi|207339254|gb|ACI23616.1| osiris 21 [Bombyx mori]	NA	NA	NA	NA	GO:0016021;
GWHGABGR004057	17.2467	36.2	1.0697	0.00205183	0.0287176	Up	hydrocephalus-inducing protein-like [Amyelois transitella]	K17570 HYDIN; hydrocephalus-inducing protein	ko01009:Protein phosphatases and associated proteins;	NA	NA	NA
GWHGABGR004080	21.0133	6.54333	-1.6832	0.000586657	0.0108277	Down	annulin-like isoform X1 [Amyelois transitella]	K05619 TGM1; transglutaminase 1 [EC:2.3.2.13]	ko99980:Enzymes with EC numbers;	NA	NA	NA
GWHGABGR004181	0.103333	1.37333	3.7323	0.000308438	0.00644297	Up	transcriptase [Operophtera brumata]	NA	NA	NA	NA	NA
GWHGABGR004319	147.237	569.237	1.9509	8.45971e-09	7.75931e-07	Up	venom serine carboxypeptidase-like [Bombyx mori]	K09645 CPVL; vitellogenic carboxypeptidase-like protein [EC:3.4.16.-]	ko01002:Peptidases and inhibitors;	GO:0004185;	GO:0006508;	GO:0016021;
GWHGABGR004342	1.63333	3.79	1.2144	0.00395911	0.0468482	Up	villin-like protein quail [Amyelois transitella]	K05761 VIL1; villin 1	ko04812:Cytoskeleton proteins;	NA	NA	NA
GWHGABGR004384	62.74	30.7633	-1.0282	4.82649e-07	2.84999e-05	Down	elongation of very long chain fatty acids protein AAEL008004 [Bombyx mori] gt;gi|512929945|ref|XP_004931948.1| PREDICTED: elongation of very long chain fatty acids protein AAEL008004 [Bombyx mori] gt;gi|512929949|ref|XP_004931949.1| PREDICTED: elongation of very long chain fatty acids protein AAEL008004 [Bombyx mori] gt;gi|512929953|ref|XP_004931950.1| PREDICTED: elongation of very long chain fat…	K10250 ELOVL7; elongation of very long chain fatty acids protein 7 [EC:2.3.1.199]	ko00062:Fatty acid elongation;ko01040:Biosynthesis of unsaturated fatty acids;ko01004:Lipid biosynthesis proteins;	GO:0016740;	GO:0006633;	GO:0016021;
GWHGABGR004407	9.89667	43.09	2.1223	1.97196e-08	1.64656e-06	Up	uncharacterized protein LOC106714961 isoform X2 [Papilio machaon]	NA	NA	NA	NA	NA
GWHGABGR004435	189.283	83.9433	-1.1731	1.13364e-10	1.47366e-08	Down	Zinc carboxypeptidase family protein [Danaus plexippus]	K01294 CPE; carboxypeptidase E [EC:3.4.17.10]	ko04940:Type I diabetes mellitus;ko01002:Peptidases and inhibitors;	GO:0004181;GO:0008270;	GO:0006508;	NA
GWHGABGR004465	5.45	13.4467	1.3029	1.58042e-05	0.000581599	Up	protein still life, isoform SIF type 1 [Papilio xuthus]	NA	NA	NA	NA	NA
GWHGABGR004474	5.68	15.7	1.4668	2.02726e-14	4.69622e-12	Up	PR domain zinc finger protein 1 [Bombyx mori] gt;gi|827559723|ref|XP_012550838.1| PREDICTED: PR domain zinc finger protein 1 [Bombyx mori]	NA	NA	NA	NA	NA
GWHGABGR004482	30.1333	7.45	-2.016	0.000131804	0.00325351	Down	uncharacterized protein LOC106714766 [Papilio machaon]	NA	NA	NA	NA	NA
GWHGABGR004492	6.23	0.143333	-5.4418	3.2846e-12	5.99488e-10	Down	larval cuticle protein LCP-22-like [Amyelois transitella]	NA	NA	GO:0042302;	NA	NA
GWHGABGR004523	1.11333	5.00333	2.168	9.69306e-06	0.00038241	Up	cuticle protein 8-like [Plutella xylostella]	NA	NA	GO:0042302;	NA	NA
GWHGABGR004529	0.643333	1.85667	1.5291	0.00117767	0.0185521	Up	protein RR-2 motif 125 precursor [Bombyx mori] gt;gi|223671352|tpd|FAA00628.1| TPA: putative cuticle protein [Bombyx mori]	NA	NA	NA	NA	NA
GWHGABGR004530	1.32	16.6733	3.6589	1.19812e-07	8.07795e-06	Up	cuticle protein 8 [Bombyx mori] gt;gi|262034565|gb|ACY06907.1| putative cuticle protein CPR150 [Bombyx mori]	NA	NA	NA	NA	NA
GWHGABGR004531	0.0866667	32.63	8.5565	1.51158e-28	1.51738e-25	Up	protein RR-2 motif 123 precursor [Bombyx mori] gt;gi|223671348|tpd|FAA00626.1| TPA: putative cuticle protein [Bombyx mori]	NA	NA	NA	NA	NA
GWHGABGR004566	0.57	5.04333	3.1453	2.13001e-06	0.000104119	Up	cuticle protein-like [Papilio polytes]	NA	NA	NA	NA	NA
GWHGABGR004575	0.0133333	1.40667	6.7211	2.50505e-05	0.000833588	Up	protein RR-2 motif 87 [Danaus plexippus]	NA	NA	GO:0042302;	NA	NA
GWHGABGR004578	1.69333	0.383333	-2.1432	0.000998255	0.0163828	Down	protein 19.8 [Papilio xuthus]	NA	NA	NA	NA	NA
GWHGABGR004634	9.97	4.03667	-1.3044	0.000409783	0.00813667	Down	general odorant-binding protein 70 [Bombyx mori]	NA	NA	GO:0005549;	NA	NA
GWHGABGR004676	0.673333	4.54667	2.7554	1.13544e-08	1.02071e-06	Up	K-dependent gamma-carboxylase [Papilio machaon]	K10106 GGCX; vitamin K-dependent gamma-carboxylase [EC:4.1.1.90]	ko00130:Ubiquinone and other terpenoid-quinone biosynthesis;	NA	NA	NA
GWHGABGR004693	1.59667	4.06667	1.3488	0.000932365	0.0155128	Up	uncharacterized protein LOC101743969 isoform X1 [Bombyx mori] gt;gi|827543376|ref|XP_012544637.1| PREDICTED: uncharacterized protein LOC101743969 isoform X1 [Bombyx mori]	NA	NA	NA	NA	NA
GWHGABGR004700	6.53667	27.6533	2.0808	0.00133688	0.0204745	Up	[Bombyx mori] gt;gi|19773424|dbj|BAB86851.1| alpha-tubulin [Bombyx mori]	NA	NA	GO:0003924;GO:0005200;GO:0005525;	GO:0007017;	GO:0005737;GO:0005874;
GWHGABGR004761	8.91667	4.31667	-1.0466	0.00319711	0.0400892	Down	sodium channel protein Nach-like [Papilio polytes]	NA	NA	NA	NA	NA
GWHGABGR004789	3.41	8.32333	1.2874	2.18626e-05	0.000749593	Up	uncharacterized protein LOC105386785 [Plutella xylostella]	NA	NA	NA	NA	NA
GWHGABGR004932	2.04333	0.516667	-1.9836	0.00305179	0.0386524	Down	uncharacterized protein LOC101736744 [Bombyx mori]	NA	NA	NA	NA	NA
GWHGABGR004945	0.53	0.0166667	-4.991	0.000706051	0.0126313	Down	circadian clock-controlled protein [Bombyx mori]	NA	NA	NA	NA	NA
GWHGABGR004948	3.75667	12.5033	1.7348	3.90789e-16	1.28385e-13	Up	uncharacterized protein LOC106720343 [Papilio machaon]	NA	NA	NA	NA	NA
GWHGABGR005064	40.1633	127.647	1.6682	5.02173e-05	0.00146825	Up	LOW QUALITY PROTEIN: cytosol aminopeptidase-like [Plutella xylostella]	K11142 LAP3; cytosol aminopeptidase [EC:3.4.11.1 3.4.11.5]	ko00330:Arginine and proline metabolism;ko00480:Glutathione metabolism;ko01002:Peptidases and inhibitors;	NA	NA	NA
GWHGABGR005072	61.1267	13.54	-2.1746	8.97342e-08	6.28452e-06	Down	hormone binding protein an-0128 precursor [Bombyx mori] gt;gi|73992794|dbj|BAE43410.1| hypothetical protein [Bombyx mori] gt;gi|255977200|dbj|BAH97092.1| juvenile hormone binding protein [Bombyx mori]	NA	NA	NA	NA	NA
GWHGABGR005087	0.233333	2.3	3.3012	0.000357302	0.00730327	Up	NA	NA	NA	NA	NA	NA
GWHGABGR005107	2.77	13.85	2.3219	8.38416e-07	4.6187e-05	Up	degrading enzyme CXE3 [Sesamia inferens]	K01049 ACHE; acetylcholinesterase [EC:3.1.1.7]	ko00564:Glycerophospholipid metabolism;ko04725:Cholinergic synapse;ko00537:Glycosylphosphatidylinositol (GPI)-anchored proteins;	GO:0016787;	NA	NA
GWHGABGR005119	81.01	23.3133	-1.7969	4.18393e-10	5.00658e-08	Down	potassium channel subfamily K member 1-like [Amyelois transitella]	K04912 KCNK1, K2P1.1; potassium channel subfamily K member 1	ko04040:Ion channels;	NA	NA	NA
GWHGABGR005156	2.94667	22.7133	2.9464	1.14137e-20	5.42723e-18	Up	[Papilio xuthus]	K14677 ACY1; aminoacylase [EC:3.5.1.14]	ko00220:Arginine biosynthesis;ko01002:Peptidases and inhibitors;ko04147:Exosome;	GO:0004046;GO:0008237;GO:0046872;	GO:0006508;GO:0006520;	GO:0005737;
GWHGABGR005181	6.63667	40.04	2.5929	2.21147e-06	0.000107417	Up	transmembrane protease serine 9-like [Bombyx mori]	K01312 PRSS1_2_3; trypsin [EC:3.4.21.4]	ko04080:Neuroactive ligand-receptor interaction;ko04972:Pancreatic secretion;ko04974:Protein digestion and absorption;ko05164:Influenza A;ko01002:Peptidases and inhibitors;ko04147:Exosome;	GO:0004252;	GO:0006508;	NA
GWHGABGR005182	36.9	17.5833	-1.0694	1.01464e-12	1.99278e-10	Down	neuron membrane protein-2 [Antheraea polyphemus]	K12384 SCARB2, LIMP2, CD36L2; lysosome membrane protein 2	ko04142:Lysosome;	NA	GO:0007608;GO:0050896;	GO:0005886;GO:0016021;
GWHGABGR005288	1.97333	0.51	-1.9521	1.54208e-05	0.000568649	Down	NA	NA	NA	NA	NA	NA
GWHGABGR005399	7.03	1.21667	-2.5306	5.40839e-11	7.81794e-09	Down	30.3 kDa protein [Papilio xuthus]	NA	NA	NA	NA	NA
GWHGABGR005400	46.0133	2.12667	-4.4354	6.77377e-26	5.56342e-23	Down	protein [Antheraea pernyi]	NA	NA	NA	GO:0006952;	NA
GWHGABGR005417	1.01	2.37	1.2305	0.00242176	0.0325103	Up	uncharacterized protein LOC101745768 [Bombyx mori] gt;gi|827550844|ref|XP_012547353.1| PREDICTED: uncharacterized protein LOC101745768 [Bombyx mori] gt;gi|827550847|ref|XP_012547354.1| PREDICTED: uncharacterized protein LOC101745768 [Bombyx mori] gt;gi|827550849|ref|XP_012547355.1| PREDICTED: uncharacterized protein LOC101745768 [Bombyx mori]	NA	NA	NA	NA	NA
GWHGABGR005433	139.5	416.777	1.579	4.87836e-08	3.64244e-06	Up	finger protein jing-like [Papilio machaon]	K17452 AEBP2; zinc finger protein AEBP2	ko03000:Transcription factors;ko03036:Chromosome and associated proteins;	NA	NA	NA
GWHGABGR005435	2.05333	5.09667	1.3116	0.000356726	0.00729974	Up	protein RR46_14610 [Papilio xuthus]	NA	NA	NA	NA	NA
GWHGABGR005444	2.58667	8.18	1.661	4.34405e-05	0.00130386	Up	protein OBRU01_22221 [Operophtera brumata]	NA	NA	NA	NA	NA
GWHGABGR005493	2.99	11.6367	1.9605	0.000284332	0.00603004	Up	CD9 antigen [Papilio xuthus] gt;gi|930658786|gb|KPJ00968.1| CD9 antigen [Papilio xuthus]	K06460 CD9, TSPAN29; CD9 antigen	ko04640:Hematopoietic cell lineage;ko04147:Exosome;ko04090:CD molecules;	NA	NA	GO:0016021;
GWHGABGR005524	4.45333	14.2367	1.6767	2.25258e-05	0.000762209	Up	uncharacterized protein LOC101744704 isoform X2 [Bombyx mori]	NA	NA	NA	NA	NA
GWHGABGR005526	11.4233	26.46	1.2118	4.56485e-08	3.43676e-06	Up	uncharacterized protein LOC106713560 isoform X1 [Papilio machaon] gt;gi|930671843|gb|KPJ12537.1| Monocarboxylate transporter 9 [Papilio machaon]	NA	NA	NA	NA	NA
GWHGABGR005533	1.11	4.54333	2.0332	2.57905e-06	0.000122312	Up	achaete-scute complex protein T8-like [Amyelois transitella]	K09067 ASCL; achaete-scute complex protein	ko03000:Transcription factors;	GO:0003677;GO:0046983;	NA	NA
GWHGABGR005582	662.923	74.3767	-3.1559	1.8158e-14	4.31705e-12	Down	P450 [Antheraea pernyi]	K15001 CYP4; cytochrome P450 family 4 [EC:1.14.-.-]	ko00199:Cytochrome P450;	GO:0004497;GO:0005506;GO:0016705;GO:0020037;	GO:0055114;	GO:0016021;
GWHGABGR005589	91.1433	39.2867	-1.2141	2.79902e-07	1.73799e-05	Down	clock-controlled protein [Papilio machaon]	NA	NA	NA	NA	NA
GWHGABGR005705	2.60667	8.88	1.7684	0.000113766	0.00286299	Up	COPII coat assembly protein SEC16 isoform X2 [Bombyx mori]	NA	NA	GO:0003677;	NA	NA
GWHGABGR005760	34.7233	13.5267	-1.3601	2.31241e-06	0.000111421	Down	CD151 antigen-like [Amyelois transitella]	K06537 CD151, TSPAN24; CD151 antigen	ko04090:CD molecules;	NA	NA	GO:0016021;
GWHGABGR005858	0.546667	4.20333	2.9428	0.000876434	0.0149117	Up	uncharacterized protein LOC101737637 [Bombyx mori]	NA	NA	GO:0008061;	GO:0006030;	GO:0005576;
GWHGABGR005923	0.6	2.97667	2.3107	0.000526095	0.00998531	Up	receptor B3 [Chilo suppressalis]	K04576 CALCR; calcitonin receptor	ko04080:Neuroactive ligand-receptor interaction;ko04380:Osteoclast differentiation;ko04030:G protein-coupled receptors;	GO:0004930;	GO:0007166;GO:0007186;	GO:0016021;
GWHGABGR006010	57.18	182.89	1.6774	0.00116886	0.0184359	Up	alanine--glyoxylate aminotransferase 2-like [Papilio polytes]	K14286 AGXT2L1, ETNPPL; ethanolamine-phosphate phospho-lyase [EC:4.2.3.2]	ko00564:Glycerophospholipid metabolism;	GO:0008483;GO:0030170;	NA	NA
GWHGABGR006015	17.9833	6.82333	-1.3981	2.13206e-06	0.000104119	Down	chaoptin-like [Bombyx mori]	NA	NA	NA	NA	GO:0016021;
GWHGABGR006080	13.8033	6.62333	-1.0594	1.80612e-05	0.000650096	Down	aminopeptidase N [Amyelois transitella] gt;gi|913308169|ref|XP_013184607.1| PREDICTED: aminopeptidase N [Amyelois transitella]	K11140 ANPEP, CD13; aminopeptidase N [EC:3.4.11.2]	ko00480:Glutathione metabolism;ko04640:Hematopoietic cell lineage;ko04614:Renin-angiotensin system;ko01002:Peptidases and inhibitors;ko04131:Membrane trafficking;ko04147:Exosome;ko04090:CD molecules;	NA	NA	NA
GWHGABGR006115	2.63667	0.536667	-2.2966	0.00338892	0.0419701	Down	recognition protein S2 precursor [Bombyx mori] gt;gi|16930796|gb|AAL32058.1|AF441723_1 peptidoglycan recognition protein [Bombyx mori]	K01446 PGRP; peptidoglycan recognition protein	ko04624:Toll and Imd signaling pathway;	NA	NA	NA
GWHGABGR006156	3.07333	1.37	-1.1656	0.00140108	0.0212562	Down	solute carrier family 22 member 13-like [Papilio machaon] gt;gi|930664812|gb|KPJ05943.1| Solute carrier family 22 member 13 [Papilio machaon]	NA	NA	NA	NA	NA
GWHGABGR006179	8.83333	40.42	2.194	6.41948e-07	3.64759e-05	Up	IQ and AAA domain-containing protein 1-like [Papilio xuthus]	NA	NA	NA	NA	NA
GWHGABGR006247	3	1.06667	-1.4919	0.000728021	0.0128894	Down	ATP-binding cassette sub-family G member 1-like [Plutella xylostella]	NA	NA	NA	NA	NA
GWHGABGR006249	13.87	4.95	-1.4865	1.63585e-09	1.73871e-07	Down	ATP-binding cassette sub-family G member 1-like [Bombyx mori]	K05679 ABCG1; ATP-binding cassette, subfamily G (WHITE), member 1	ko02010:ABC transporters;ko02000:Transporters;	NA	NA	NA
GWHGABGR006251	2.84667	9.92667	1.802	0.000434378	0.00856832	Up	nose resistant to fluoxetine protein 6-like [Bombyx mori]	NA	NA	NA	NA	GO:0016020;
GWHGABGR006252	8.97667	18.5267	1.0454	0.00357042	0.043473	Up	nose resistant to fluoxetine protein 6-like [Bombyx mori]	NA	NA	NA	NA	GO:0016020;
GWHGABGR006277	15.5567	32.21	1.05	1.32901e-07	8.8612e-06	Up	[Papilio machaon]	NA	NA	NA	NA	NA
GWHGABGR006281	321.07	113.933	-1.4947	1.851e-06	9.2137e-05	Down	[Antheraea pernyi]	K13915 LYZ; lysozyme C [EC:3.2.1.17]	ko04970:Salivary secretion;ko04147:Exosome;	GO:0003796;	GO:0008152;GO:0019835;GO:0042742;	NA
GWHGABGR006341	1.32	11.2433	3.0905	2.68109e-05	0.000869451	Up	neutral ceramidase-like [Bombyx mori]	K12349 ASAH2; neutral ceramidase [EC:3.5.1.23]	ko00600:Sphingolipid metabolism;ko04071:Sphingolipid signaling pathway;	NA	NA	NA
GWHGABGR006357	16.77	34.5433	1.0425	0.000276287	0.00588014	Up	heavy chain, flagellar inner arm I1 complex [Papilio xuthus]	NA	NA	NA	NA	NA
GWHGABGR006420	1.12667	4.19333	1.896	1.07386e-06	5.74068e-05	Up	limbic system-associated membrane protein-like [Bombyx mori]	NA	NA	NA	NA	NA
GWHGABGR006421	3.11	8.99	1.5314	0.000206385	0.00467902	Up	hemicentin-1-like isoform X2 [Papilio xuthus]	NA	NA	NA	NA	NA
GWHGABGR006449	15.5633	37.1067	1.2535	0.00235972	0.0321068	Up	Headcase protein [Operophtera brumata]	K23049 HECA, HDC; headcase protein	ko99994:Others;	NA	NA	NA
GWHGABGR006456	0.513333	2.32333	2.1782	0.000614067	0.011276	Up	clock-controlled protein-like precursor [Papilio xuthus] gt;gi|389608445|dbj|BAM17832.1| takeout/JHBP like protein [Papilio xuthus] gt;gi|930650523|gb|KPI92868.1| Protein takeout [Papilio xuthus]	NA	NA	NA	NA	NA
GWHGABGR006578	0.336667	0.001	-8.3952	0.0027339	0.0355644	Down	NA	NA	NA	NA	NA	NA
GWHGABGR006609	7.16	2.95333	-1.2776	0.000252452	0.00547605	Down	polyamine-modulated factor 1-binding protein 1-like isoform X1 [Bombyx mori]	NA	NA	NA	NA	NA
GWHGABGR006617	14.1867	53.1167	1.9046	0.00140071	0.0212562	Up	carbonyl reductase [NADPH] 3-like [Bombyx mori]	K00079 CBR1; carbonyl reductase 1 [EC:1.1.1.184 1.1.1.189 1.1.1.197]	ko00590:Arachidonic acid metabolism;ko00790:Folate biosynthesis;ko00980:Metabolism of xenobiotics by cytochrome P450;ko05204:Chemical carcinogenesis;	NA	NA	NA
GWHGABGR006628	28.3433	81.45	1.5229	0.000455302	0.00890352	Up	uncharacterized protein LOC105842097 [Bombyx mori]	K10263 FBXW5; F-box and WD-40 domain protein 5	ko04121:Ubiquitin system;ko03036:Chromosome and associated proteins;	NA	NA	NA
GWHGABGR006629	25.01	108.797	2.1211	6.79732e-08	4.91283e-06	Up	F-box and WD domain protein [Danaus plexippus]	NA	NA	NA	NA	NA
GWHGABGR006666	0.363333	1.98	2.4461	0.000788206	0.0137339	Up	Full=Putative defense protein 1; Short=DFP-1; Flags: Precursor [Antheraea mylitta] gt;gi|110347806|gb|ABG72705.1| putative defense protein [Antheraea mylitta]	NA	NA	NA	GO:0042742;GO:0042832;GO:0045087;	GO:0005576;
GWHGABGR006684	4.26333	1.74333	-1.2901	0.00290074	0.0373847	Down	prostatic acid phosphatase-like [Bombyx mori]	K19283 ACPP; prostatic aicd phosphatase [EC:3.1.3.2 3.1.3.5]	ko99980:Enzymes with EC numbers;	NA	NA	NA
GWHGABGR006719	4.79	12.3433	1.3656	0.00136806	0.0208252	Up	cAMP-dependent protein kinase catalytic subunit [Operophtera brumata]	K04345 PKA; protein kinase A [EC:2.7.11.11]	ko04014:Ras signaling pathway;ko04010:MAPK signaling pathway;ko04310:Wnt signaling pathway;ko04340:Hedgehog signaling pathway;ko04341:Hedgehog signaling pathway - fly;ko04371:Apelin signaling pathway;ko04020:Calcium signaling pathway;ko04024:cAMP signaling pathway;ko04140:Autophagy - animal;ko04138:Autophagy - yeast;ko04113:Meiosis - yeast;ko04114:Oocyte meiosis;ko04530:Tight junction;ko04540:Gap…	GO:0004674;GO:0005524;	GO:0006468;	NA
GWHGABGR006730	0.936667	4.59667	2.295	2.23588e-05	0.000757975	Up	lipase 3-like [Amyelois transitella]	K01052 LIPA; lysosomal acid lipase/cholesteryl ester hydrolase [EC:3.1.1.13]	ko00100:Steroid biosynthesis;ko04142:Lysosome;ko04979:Cholesterol metabolism;	NA	NA	NA
GWHGABGR006801	3.66667	33.1867	3.1781	1.29241e-11	2.03065e-09	Up	uncharacterized protein LOC101735700 [Bombyx mori]	NA	NA	NA	NA	NA
GWHGABGR006814	3.76	8.54667	1.1846	0.00420473	0.0491113	Up	tripartite motif-containing protein 45 [Bombyx mori]	K12021 TRIM45; tripartite motif-containing protein 45	ko04121:Ubiquitin system;	NA	NA	NA
GWHGABGR006971	0.943333	4.33	2.1985	0.000726921	0.0128894	Up	uncharacterized protein LOC106143120 [Amyelois transitella]	NA	NA	NA	NA	NA
GWHGABGR006978	2.89333	6.37667	1.1401	0.000958552	0.0158609	Up	zinc finger protein SLUG [Operophtera brumata]	K05706 SNAI2, SLUG; snail 2	ko04390:Hippo signaling pathway;ko04520:Adherens junction;ko03000:Transcription factors;	GO:0003676;GO:0046872;	NA	NA
GWHGABGR007024	5.37	28.52	2.409	1.73372e-10	2.19067e-08	Up	LOW QUALITY PROTEIN: uncharacterized protein LOC101739696 [Bombyx mori]	NA	NA	NA	NA	NA
GWHGABGR007032	152.587	54.1133	-1.4956	2.44276e-12	4.59774e-10	Down	myrosinase 1-like isoform X1 [Papilio machaon]	NA	NA	NA	NA	NA
GWHGABGR007088	762.31	230.917	-1.723	1.57215e-16	5.57004e-14	Down	protein RR46_11993 [Papilio xuthus]	NA	NA	NA	NA	NA
GWHGABGR007102	77.0167	173.887	1.1749	1.67298e-05	0.000608229	Up	cystathionine gamma-lyase [Plutella xylostella]	K01758 CTH; cystathionine gamma-lyase [EC:4.4.1.1]	ko00260:Glycine, serine and threonine metabolism;ko00270:Cysteine and methionine metabolism;ko00450:Selenocompound metabolism;ko04147:Exosome;	GO:0016829;GO:0030170;	NA	NA
GWHGABGR007117	11.19	24.71	1.1429	0.000667494	0.012073	Up	voltage-dependent calcium channel subunit alpha-2/delta-3 [Bombyx mori]	K04861 CACNA2D4; voltage-dependent calcium channel alpha-2/delta-4	ko04010:MAPK signaling pathway;ko04921:Oxytocin signaling pathway;ko04260:Cardiac muscle contraction;ko04261:Adrenergic signaling in cardiomyocytes;ko05410:Hypertrophic cardiomyopathy;ko05412:Arrhythmogenic right ventricular cardiomyopathy;ko05414:Dilated cardiomyopathy;ko04040:Ion channels;	NA	NA	NA
GWHGABGR007133	7.73333	20.7733	1.4256	3.49844e-06	0.000159061	Up	NA	NA	NA	NA	NA	NA
GWHGABGR007232	3.51333	7.06	1.0068	0.000563476	0.0105581	Up	uncharacterized protein LOC106099267 [Papilio polytes]	NA	NA	NA	NA	NA
GWHGABGR007244	58.7733	203.467	1.7916	4.98605e-15	1.36505e-12	Up	atlastin-like [Bombyx mori] gt;gi|827555360|ref|XP_012549164.1| PREDICTED: atlastin-like [Bombyx mori]	K17339 ATL; atlastin [EC:3.6.5.-]	ko04131:Membrane trafficking;	NA	NA	NA
GWHGABGR007478	8.64333	23.3067	1.4311	8.47525e-07	4.65469e-05	Up	mitochondrial uncoupling protein 4 [Amyelois transitella] gt;gi|913301410|ref|XP_013200005.1| PREDICTED: mitochondrial uncoupling protein 4 [Amyelois transitella] gt;gi|913301413|ref|XP_013200006.1| PREDICTED: mitochondrial uncoupling protein 4 [Amyelois transitella] gt;gi|913301415|ref|XP_013200007.1| PREDICTED: mitochondrial uncoupling protein 4 [Amyelois transitella]	K15112 SLC25A27, UCP4; solute carrier family 25 (mitochondrial uncoupling protein), member 27	ko02000:Transporters;	NA	NA	NA
GWHGABGR007486	0.54	3.15	2.5443	1.22386e-08	1.09475e-06	Up	uncharacterized protein LOC106119172 [Papilio xuthus]	NA	NA	NA	NA	NA
GWHGABGR007515	2.17667	7.00333	1.6859	1.90836e-08	1.60382e-06	Up	yellow-e isoform X1 [Bombyx mori] gt;gi|258546320|dbj|BAI39592.1| BmYellow-e protein [Bombyx mori]	NA	NA	NA	NA	NA
GWHGABGR007525	2.38333	5.44333	1.1915	0.00239403	0.0323543	Up	A basic helix-loop-helix protein 15-like [Bombyx mori] gt;gi|586695080|gb|AHJ80785.1| Dimm-protein [Bombyx mori]	K08040 BHLHB8, MIST1; class B basic helix-loop-helix protein 8	ko04950:Maturity onset diabetes of the young;ko03000:Transcription factors;	NA	NA	NA
GWHGABGR007621	0.993333	8.84667	3.1548	4.2462e-22	2.47499e-19	Up	[Antheraea pernyi]	NA	NA	GO:0030246;	NA	NA
GWHGABGR007622	36.2933	11.7333	-1.6291	0.000265077	0.00568846	Down	[Antheraea pernyi]	NA	NA	GO:0030246;	NA	NA
GWHGABGR007636	0.0133333	0.44	5.0444	0.00373292	0.0452078	Up	ecdysone oxidase, partial [Operophtera brumata]	NA	NA	NA	NA	NA
GWHGABGR007637	189.677	92.7	-1.0329	5.21729e-07	3.04101e-05	Down	lipase 3-like [Plutella xylostella]	K01052 LIPA; lysosomal acid lipase/cholesteryl ester hydrolase [EC:3.1.1.13]	ko00100:Steroid biosynthesis;ko04142:Lysosome;ko04979:Cholesterol metabolism;	NA	NA	NA
GWHGABGR007734	199.72	86.9767	-1.1993	6.20751e-21	3.11565e-18	Down	astrocyte-derived neurotrophic factor [Operophtera brumata]	K22556 MANF, ARMET; mesencephalic astrocyte-derived neurotrophic factor	ko04131:Membrane trafficking;	NA	NA	NA
GWHGABGR007842	47.65	23.5167	-1.0188	0.000570331	0.010635	Down	uncharacterized protein LOC106107482 isoform X1 [Papilio polytes]	NA	NA	NA	NA	NA
GWHGABGR007917	26.11	99.8533	1.9352	1.17747e-07	8.05642e-06	Up	secreted peptide 30 [Danaus plexippus]	NA	NA	NA	NA	NA
GWHGABGR007925	12.96	3.32333	-1.9634	2.2004e-05	0.000751587	Down	4-coumarate--CoA ligase 2-like [Papilio xuthus]	K01904 4CL; 4-coumarate--CoA ligase [EC:6.2.1.12]	ko00130:Ubiquinone and other terpenoid-quinone biosynthesis;ko00940:Phenylpropanoid biosynthesis;	NA	NA	NA
GWHGABGR007959	4.33333	19.3633	2.1598	8.41384e-16	2.57677e-13	Up	uncharacterized protein LOC101738309 [Bombyx mori]	NA	NA	NA	NA	GO:0016021;
GWHGABGR007973	3.62667	13.4533	1.8912	1.40288e-17	5.51058e-15	Up	G-protein coupled receptor moody [Bombyx mori]	K08421 GPR84; G protein-coupled receptor 84	ko04030:G protein-coupled receptors;	GO:0004930;	GO:0007186;	GO:0016021;
GWHGABGR007976	3.46	11.0867	1.68	7.57916e-09	7.10448e-07	Up	Tf2-9 polyprotein-like Protein [Tribolium castaneum]	NA	NA	NA	NA	NA
GWHGABGR007993	0.22	1.46333	2.7337	0.000139961	0.00342212	Up	uncharacterized protein LOC105841986 isoform X1 [Bombyx mori]	NA	NA	NA	NA	NA
GWHGABGR007996	0.64	3.62333	2.5012	0.0034977	0.0429056	Up	uncharacterized protein K02A2.6-like [Papilio xuthus]	NA	NA	NA	NA	NA
GWHGABGR008031	1.34	11.36	3.0837	1.66742e-09	1.7619e-07	Up	[Heliothis virescens]	NA	NA	GO:0008233;	NA	NA
GWHGABGR008040	0.25	1.41	2.4957	0.000749332	0.0131581	Up	uncharacterized oxidoreductase TM_0325-like [Papilio polytes]	NA	NA	GO:0016491;	GO:0055114;	NA
GWHGABGR008093	1.21	4.33667	1.8416	0.000256343	0.00553389	Up	AQP-Gra1 [Danaus plexippus]	K09884 AQPN; aquaporin rerated protein, invertebrate	ko02000:Transporters;	NA	NA	NA
GWHGABGR008110	0.93	20.9233	4.4917	1.76735e-11	2.75295e-09	Up	antiviral protein [Lonomia obliqua]	NA	NA	NA	NA	NA
GWHGABGR008111	1.73667	7.91333	2.188	1.56851e-09	1.68699e-07	Up	NA	NA	NA	NA	NA	NA
GWHGABGR008112	2.33333	17.9633	2.9446	3.2527e-08	2.51897e-06	Up	NA	NA	NA	NA	NA	NA
GWHGABGR008118	7.85667	41.7667	2.4104	2.20658e-05	0.000752277	Up	fatty acid synthase-like [Bombyx mori]	K00665 FASN; fatty acid synthase, animal type [EC:2.3.1.85]	ko00061:Fatty acid biosynthesis;ko04152:AMPK signaling pathway;ko04910:Insulin signaling pathway;ko01004:Lipid biosynthesis proteins;ko04147:Exosome;	GO:0003824;	GO:0008152;	NA
GWHGABGR008121	0.03	1.34	5.4811	2.82412e-05	0.000911232	Up	NA	NA	NA	NA	NA	NA
GWHGABGR008130	1.10333	14.9667	3.7618	7.91826e-08	5.61078e-06	Up	odorant receptor 4-like [Bombyx mori]	NA	NA	NA	NA	NA
GWHGABGR008189	1.87	6.98667	1.9016	1.21272e-06	6.3149e-05	Up	uncharacterized protein LOC101736535 [Bombyx mori]	NA	NA	NA	NA	NA
GWHGABGR008218	0.113333	4.39667	5.2778	1.66161e-08	1.41621e-06	Up	uncharacterized protein LOC101741297 [Bombyx mori]	NA	NA	NA	NA	NA
GWHGABGR008229	10.44	4.62333	-1.1751	0.00175575	0.0254408	Down	factor 11 [Operophtera brumata]	NA	NA	NA	NA	GO:0016021;
GWHGABGR008245	1.50333	3.28	1.1255	0.00267984	0.0350311	Up	P450 CYP302A1 [Manduca sexta]	K10721 DIB, CYP302A1; ecdysteroid 22-hydroxylase	ko00981:Insect hormone biosynthesis;ko00199:Cytochrome P450;	GO:0004497;GO:0005506;GO:0016705;GO:0020037;	GO:0055114;	NA
GWHGABGR008285	44.7267	12.6233	-1.825	2.72595e-13	5.59718e-11	Down	S-transferase epsilon 3 [Bombyx mori] gt;gi|827549559|ref|XP_012546875.1| PREDICTED: glutathione S-transferase epsilon 3 isoform X1 [Bombyx mori] gt;gi|827549561|ref|XP_012546876.1| PREDICTED: glutathione S-transferase epsilon 3 isoform X1 [Bombyx mori] gt;gi|154000790|gb|ABS56976.1| glutathione S-transferase 10 [Bombyx mori]	K00799 GST, gst; glutathione S-transferase [EC:2.5.1.18]	ko00480:Glutathione metabolism;ko00980:Metabolism of xenobiotics by cytochrome P450;ko00982:Drug metabolism - cytochrome P450;ko00983:Drug metabolism - other enzymes;ko04212:Longevity regulating pathway - worm;ko05200:Pathways in cancer;ko05204:Chemical carcinogenesis;ko05225:Hepatocellular carcinoma;ko05418:Fluid shear stress and atherosclerosis;ko01524:Platinum drug resistance;ko02000:Transport…	GO:0004364;	NA	NA
GWHGABGR008321	4.69333	9.93333	1.0817	0.000925301	0.0154375	Up	uncharacterized protein LOC105391048 [Plutella xylostella]	NA	NA	NA	NA	NA
GWHGABGR008323	1.35667	4.13333	1.6072	0.000271333	0.00578833	Up	NA	NA	NA	NA	NA	NA
GWHGABGR008328	0.306667	9.53333	4.9582	9.87412e-10	1.10817e-07	Up	mediator of RNA polymerase II transcription subunit 15 isoform X1 [Papilio machaon] gt;gi|930670863|gb|KPJ11670.1| Larval cuticle protein A1A [Papilio machaon]	NA	NA	NA	NA	NA
GWHGABGR008330	0.703333	6.99333	3.3137	0.000703689	0.0126015	Up	arrestin homolog [Bombyx mori]	K13805 ARR2; arrestin-2	ko04745:Phototransduction - fly;	NA	GO:0007165;	NA
GWHGABGR008350	7.12667	17.92	1.3303	1.00784e-10	1.31962e-08	Up	inducible metalloproteinase inhibitor protein-like [Papilio polytes]	NA	NA	NA	NA	NA
GWHGABGR008351	489.77	178.257	-1.4581	0.000511121	0.00976263	Down	zonadhesin-like isoform X1 [Bombyx mori]	NA	NA	NA	NA	NA
GWHGABGR008516	0.001	0.346667	8.4374	0.00107526	0.0172701	Up	retinol dehydrogenase 11 [Operophtera brumata]	K11169 DHRS13; dehydrogenase/reductase SDR family member 13 [EC:1.1.-.-]	ko99980:Enzymes with EC numbers;	NA	NA	NA
GWHGABGR008526	6.18667	12.89	1.059	0.000144338	0.00350543	Up	downstream regulated, partial [Operophtera brumata]	NA	NA	NA	NA	NA
GWHGABGR008537	374.877	94.8467	-1.9827	1.2201e-09	1.35252e-07	Down	protein RR-3 motif 148 precursor [Bombyx mori] gt;gi|223671398|tpd|FAA00651.1| TPA: putative cuticle protein [Bombyx mori]	NA	NA	NA	NA	NA
GWHGABGR008540	2.09	9.14667	2.1297	1.19414e-05	0.000458109	Up	protein OBRU01_22790 [Operophtera brumata]	NA	NA	NA	NA	NA
GWHGABGR008542	89.6433	29.5033	-1.6033	1.23988e-08	1.0982e-06	Down	protein LOC100327241 [Bombyx mori] gt;gi|281398212|gb|ADA67929.1| hypothetical protein [Bombyx mori]	NA	NA	NA	NA	NA
GWHGABGR008543	18.2333	7.77667	-1.2294	1.6005e-07	1.05162e-05	Down	uncharacterized protein LOC100327241 isoform X1 [Bombyx mori]	NA	NA	NA	NA	NA
GWHGABGR008544	2.26667	127.793	5.8171	2.04263e-43	4.61353e-40	Up	protein OBRU01_16650 [Operophtera brumata]	NA	NA	NA	NA	NA
GWHGABGR008550	0.32	5.41333	4.0804	1.98963e-13	4.18031e-11	Up	elongation of very long chain fatty acids protein AAEL008004-like isoform X1 [Papilio polytes]	NA	NA	NA	NA	NA
GWHGABGR008556	11.1967	25.9333	1.2117	0.00388241	0.0463759	Up	elongation of very long chain fatty acids protein 7-like [Bombyx mori]	K10250 ELOVL7; elongation of very long chain fatty acids protein 7 [EC:2.3.1.199]	ko00062:Fatty acid elongation;ko01040:Biosynthesis of unsaturated fatty acids;ko01004:Lipid biosynthesis proteins;	NA	NA	NA
GWHGABGR008666	67.6867	28.68	-1.2388	6.34248e-06	0.00026839	Down	immunoglobulin-binding protein 1 [Amyelois transitella]	K17606 IGBP1, TAP42; immunoglobulin-binding protein 1	ko04140:Autophagy - animal;ko04138:Autophagy - yeast;ko04136:Autophagy - other;ko01009:Protein phosphatases and associated proteins;ko04131:Membrane trafficking;	NA	GO:0009966;	NA
GWHGABGR008692	11.0633	5.37	-1.0428	0.00382744	0.0459828	Down	white-like [Bombyx mori] gt;gi|527487133|dbj|BAN66704.1| Bm-brown protein [Bombyx mori]	K21396 WHT; ATP-binding cassette, subfamily G (WHITE), eye pigment precursor transporter	ko02000:Transporters;	GO:0000166;	NA	GO:0016020;
GWHGABGR008697	2.12333	5.12333	1.2708	0.00147979	0.022208	Up	NA	NA	NA	NA	NA	NA
GWHGABGR008699	63.2567	159.01	1.3298	9.9334e-06	0.000391038	Up	syndecan isoform X1 [Bombyx mori]	K16336 SDC2, CD362; syndecan 2	ko04514:Cell adhesion molecules;ko04361:Axon regeneration;ko05205:Proteoglycans in cancer;ko05418:Fluid shear stress and atherosclerosis;ko05144:Malaria;ko04090:CD molecules;ko00535:Proteoglycans;	NA	GO:0007411;	GO:0016021;
GWHGABGR008702	67.76	145.96	1.1071	0.00350777	0.0429811	Up	probable peroxisomal acyl-coenzyme A oxidase 1 [Bombyx mori] gt;gi|827560610|ref|XP_012551187.1| PREDICTED: probable peroxisomal acyl-coenzyme A oxidase 1 [Bombyx mori]	K00232 E1.3.3.6, ACOX1, ACOX3; acyl-CoA oxidase [EC:1.3.3.6]	ko00640:Propanoate metabolism;ko00071:Fatty acid degradation;ko00592:alpha-Linolenic acid metabolism;ko01040:Biosynthesis of unsaturated fatty acids;ko00410:beta-Alanine metabolism;ko04024:cAMP signaling pathway;ko04146:Peroxisome;ko03320:PPAR signaling pathway;	GO:0003995;GO:0003997;GO:0050660;	GO:0006635;	GO:0005777;
GWHGABGR008719	61.0333	14.79	-2.045	1.70705e-07	1.11353e-05	Down	NA	NA	NA	NA	NA	NA
GWHGABGR008722	5.44333	17.2033	1.6601	2.87955e-07	1.77579e-05	Up	NA	NA	NA	NA	NA	NA
GWHGABGR008759	2539.66	8952.14	1.8176	2.01002e-05	0.000702495	Up	kDa apolipoprotein precursor [Bombyx mori] gt;gi|221579621|gb|ACM24341.1| 32 kDa apolipoprotein [Bombyx mori]	K03098 APOD; apolipoprotein D and lipocalin family protein	ko04147:Exosome;	GO:0031409;	NA	NA
GWHGABGR008779	2.91	0.67	-2.1188	4.81252e-05	0.0014232	Down	protein 35 [Lonomia obliqua]	NA	NA	NA	NA	NA
GWHGABGR008836	190.057	34.5733	-2.4587	7.01602e-39	1.40858e-35	Down	protein 3 [Lonomia obliqua]	NA	NA	GO:0042302;	NA	NA
GWHGABGR008853	5.26333	18.7533	1.8331	8.2391e-07	4.56663e-05	Up	protein LOC106111980 precursor [Papilio polytes] gt;gi|389611037|dbj|BAM19129.1| unknown secreted protein [Papilio polytes]	NA	NA	NA	NA	NA
GWHGABGR009058	11.51	24.7167	1.1026	7.73617e-06	0.000315541	Up	lysozyme 2-like [Bombyx mori]	NA	NA	NA	NA	NA
GWHGABGR009148	0.733333	2.08	1.504	0.00202364	0.0285257	Up	synaptotagmin 15 [Danaus plexippus]	NA	NA	NA	NA	NA
GWHGABGR009159	0.001	0.436667	8.7704	0.000301279	0.00633105	Up	endonuclease and reverse transcriptase-like protein [Danaus plexippus]	NA	NA	NA	NA	NA
GWHGABGR009202	69.75	10.3533	-2.7521	8.80624e-23	5.68286e-20	Down	carboxylesterase 1E [Amyelois transitella]	NA	NA	NA	NA	NA
GWHGABGR009203	0.16	1.65	3.3663	7.67552e-05	0.00207618	Up	carboxylesterase 5A [Papilio machaon]	NA	NA	NA	NA	NA
GWHGABGR009204	0.001	0.326667	8.3517	0.00326119	0.040667	Up	esterase CXE19 [Spodoptera littoralis]	NA	NA	NA	NA	NA
GWHGABGR009206	0.833333	4.38333	2.3951	0.000367628	0.00743725	Up	uncharacterized protein LOC101742058 [Bombyx mori]	NA	NA	NA	NA	NA
GWHGABGR009209	574.167	275.08	-1.0616	1.02103e-05	0.000400195	Down	uncharacterized protein LOC101741350 [Bombyx mori]	NA	NA	NA	NA	NA
GWHGABGR009261	86.78	194.077	1.1612	0.00010783	0.00274035	Up	protein KGM_02666 [Danaus plexippus]	NA	NA	GO:0003796;	NA	NA
GWHGABGR009283	3.31	13.7533	2.0549	0.000367041	0.00743725	Up	piggyBac transposable element-derived protein 4-like [Amyelois transitella]	NA	NA	NA	NA	NA
GWHGABGR009284	4.62	16.9067	1.8716	0.00116738	0.0184359	Up	uncharacterized protein LOC106713204 [Papilio machaon]	NA	NA	NA	NA	NA
GWHGABGR009295	7.37333	16.5933	1.1702	0.00204861	0.0287176	Up	hypothetical protein [Pediculus humanus corporis] gt;gi|212510915|gb|EEB14006.1| conserved hypothetical protein [Pediculus humanus corporis]	NA	NA	NA	NA	NA
GWHGABGR009350	36.2167	79.88	1.1412	3.73962e-06	0.000168507	Up	probable polyamine oxidase 5 [Bombyx mori]	K12259 SMOX, PAO5; spermine oxidase [EC:1.5.3.16 1.5.3.-]	ko00330:Arginine and proline metabolism;ko00410:beta-Alanine metabolism;	NA	NA	NA
GWHGABGR009381	3.13	7.18333	1.1985	0.00102375	0.0166649	Up	NA	NA	NA	NA	NA	NA
GWHGABGR009492	0.0866667	1.36667	3.979	2.26883e-06	0.000109908	Up	uncharacterized protein LOC106138096 [Amyelois transitella]	NA	NA	NA	NA	NA
GWHGABGR009508	1	2.66333	1.4132	0.00321616	0.040254	Up	uncharacterized protein LOC106137691 [Amyelois transitella] gt;gi|913328774|ref|XP_013195915.1| PREDICTED: uncharacterized protein LOC106139095 [Amyelois transitella] gt;gi|913334901|ref|XP_013199186.1| PREDICTED: uncharacterized protein LOC106142106 [Amyelois transitella]	NA	NA	NA	NA	NA
GWHGABGR009522	0.476667	2.38667	2.3239	0.000203224	0.00463058	Up	uncharacterized protein LOC101746790 [Bombyx mori]	NA	NA	NA	NA	NA
GWHGABGR009874	7.61333	24.12	1.6636	5.98373e-16	1.89684e-13	Up	uncharacterized protein LOC105841811 [Bombyx mori]	K17725 ETHE1; sulfur dioxygenase [EC:1.13.11.18]	ko00920:Sulfur metabolism;ko03029:Mitochondrial biogenesis;	NA	NA	NA
GWHGABGR009890	1.21333	13.8033	3.508	1.59577e-14	3.89648e-12	Up	protein OBRU01_18367 [Operophtera brumata]	NA	NA	NA	NA	GO:0016021;
GWHGABGR009891	221.067	103.11	-1.1003	7.41886e-08	5.29847e-06	Down	uncharacterized protein LOC101735404 [Bombyx mori]	NA	NA	NA	NA	NA
GWHGABGR009892	7.66667	3.13	-1.2924	0.000623029	0.0114058	Down	protein KGM_07577 [Danaus plexippus]	NA	NA	GO:0008233;	NA	GO:0016020;
GWHGABGR009893	0.336667	10.06	4.9012	4.39515e-09	4.38762e-07	Up	UGT48C1 precursor [Bombyx mori] gt;gi|363896206|gb|AEW43187.1| UDP-glycosyltransferase UGT48C1 [Bombyx mori]	K00699 UGT; glucuronosyltransferase [EC:2.4.1.17]	ko00040:Pentose and glucuronate interconversions;ko00053:Ascorbate and aldarate metabolism;ko00140:Steroid hormone biosynthesis;ko00830:Retinol metabolism;ko00860:Porphyrin and chlorophyll metabolism;ko00980:Metabolism of xenobiotics by cytochrome P450;ko00982:Drug metabolism - cytochrome P450;ko00983:Drug metabolism - other enzymes;ko04976:Bile secretion;ko05204:Chemical carcinogenesis;ko01003:G…	NA	NA	NA
GWHGABGR009928	0.72	2.11	1.5512	0.00334856	0.0415558	Up	23 kDa integral membrane protein-like [Bombyx mori]	NA	NA	NA	NA	NA
GWHGABGR009984	0.203333	1.27	2.6429	8.71053e-05	0.00231117	Up	15-hydroxyprostaglandin dehydrogenase [NAD(+)]-like [Bombyx mori]	NA	NA	NA	NA	NA
GWHGABGR009985	46.8967	123.387	1.3956	2.78882e-08	2.18144e-06	Up	15-hydroxyprostaglandin dehydrogenase [NAD(+)]-like [Bombyx mori]	K00069 HPGD; 15-hydroxyprostaglandin dehydrogenase (NAD) [EC:1.1.1.141]	ko05202:Transcriptional misregulation in cancer;ko04147:Exosome;	GO:0016491;	GO:0055114;	NA
GWHGABGR009989	14.7467	51.08	1.7924	2.1044e-21	1.11837e-18	Up	15-hydroxyprostaglandin dehydrogenase [NAD(+)]-like [Bombyx mori]	K00069 HPGD; 15-hydroxyprostaglandin dehydrogenase (NAD) [EC:1.1.1.141]	ko05202:Transcriptional misregulation in cancer;ko04147:Exosome;	GO:0016491;	GO:0055114;	NA
GWHGABGR010009	64.3067	25.74	-1.321	0.00238994	0.0323233	Down	protein KGM_15813 [Danaus plexippus]	NA	NA	NA	NA	NA
GWHGABGR010010	59.7333	25.41	-1.2331	4.26379e-08	3.23708e-06	Down	UDP-glucuronosyltransferase 2B30-like [Papilio polytes]	K00699 UGT; glucuronosyltransferase [EC:2.4.1.17]	ko00040:Pentose and glucuronate interconversions;ko00053:Ascorbate and aldarate metabolism;ko00140:Steroid hormone biosynthesis;ko00830:Retinol metabolism;ko00860:Porphyrin and chlorophyll metabolism;ko00980:Metabolism of xenobiotics by cytochrome P450;ko00982:Drug metabolism - cytochrome P450;ko00983:Drug metabolism - other enzymes;ko04976:Bile secretion;ko05204:Chemical carcinogenesis;ko01003:G…	NA	NA	NA
GWHGABGR010052	3343.48	682.457	-2.2925	1.6269e-23	1.14022e-20	Down	probable chitinase 3 [Amyelois transitella]	K01183 E3.2.1.14; chitinase [EC:3.2.1.14]	ko00520:Amino sugar and nucleotide sugar metabolism;	NA	NA	NA
GWHGABGR010089	5.44667	12.4167	1.1888	0.000331303	0.00685717	Up	sterol O-acyltransferase 2 [Bombyx mori]	K00637 SOAT; sterol O-acyltransferase [EC:2.3.1.26]	ko00100:Steroid biosynthesis;ko04979:Cholesterol metabolism;	NA	NA	NA
GWHGABGR010113	104.67	40.0233	-1.3869	1.49543e-07	9.93419e-06	Down	P450 [Bombyx mori]	K10720 PHM, CYP306A1; ecdysteroid 25-hydroxylase	ko00981:Insect hormone biosynthesis;ko00199:Cytochrome P450;	GO:0004497;GO:0005506;GO:0016705;GO:0020037;	GO:0055114;	NA
GWHGABGR010114	211.247	43.9133	-2.2662	1.06179e-13	2.31151e-11	Down	P450 CYP18A1 [Helicoverpa armigera]	K14985 CYP18A1; 26-hydroxylase [EC:1.14.-.-]	ko00981:Insect hormone biosynthesis;ko00199:Cytochrome P450;	GO:0004497;GO:0005506;GO:0016705;GO:0020037;	GO:0055114;	GO:0016021;
GWHGABGR010125	2.2	0.65	-1.759	0.00209324	0.0291843	Down	transcription factor Sp5-like [Bombyx mori]	K09195 SP5; transcription factor Sp5	ko03000:Transcription factors;	GO:0003676;GO:0046872;	NA	NA
GWHGABGR010163	0.996667	2.22333	1.1575	0.00245283	0.0328297	Up	nuclear receptor E75C [Manduca sexta]	NA	NA	GO:0003700;GO:0008270;GO:0043565;	GO:0006355;GO:0043401;	GO:0005634;
GWHGABGR010288	9.49667	0.97	-3.2914	1.7805e-06	8.96151e-05	Down	protein [Antheraea pernyi]	NA	NA	NA	NA	NA
GWHGABGR010289	18.1733	3.96	-2.1983	2.13328e-05	0.000735616	Down	protein [Antheraea pernyi]	NA	NA	NA	NA	NA
GWHGABGR010306	1.78333	6.69667	1.9089	6.11578e-09	5.87798e-07	Up	protein RR46_04153 [Papilio xuthus]	NA	NA	NA	NA	NA
GWHGABGR010325	571.127	203.117	-1.4915	1.54966e-10	1.97188e-08	Down	kinase NLK [Papilio machaon]	K04468 NLK; nemo like kinase [EC:2.7.11.24]	ko04010:MAPK signaling pathway;ko04310:Wnt signaling pathway;ko04068:FoxO signaling pathway;ko04520:Adherens junction;ko01001:Protein kinases;	NA	NA	NA
GWHGABGR010350	33.25	74.2567	1.1592	0.00120236	0.0188589	Up	protein OBRU01_16470 [Operophtera brumata]	NA	NA	NA	NA	NA
GWHGABGR010364	0.26	1.45	2.4795	4.98131e-05	0.00146426	Up	sulfotransferase 1C4 [Bombyx mori]	NA	NA	NA	NA	NA
GWHGABGR010411	19.59	6.83333	-1.5195	8.84105e-11	1.16605e-08	Down	2 [Antheraea pernyi]	NA	NA	GO:0005507;GO:0052716;	GO:0055114;	NA
GWHGABGR010415	5.92667	15.27	1.3654	1.98724e-05	0.000697231	Up	receptor-like receptor [Bombyx mori]	NA	NA	NA	GO:0050896;	GO:0016020;
GWHGABGR010458	4.29333	9.36667	1.1254	3.22978e-05	0.00102384	Up	patched domain-containing protein 3 [Amyelois transitella]	NA	NA	NA	NA	NA
GWHGABGR010485	466.92	2195.27	2.2332	0.000383236	0.00767703	Up	hemocytin isoform X3 [Papilio xuthus]	NA	NA	NA	NA	NA
GWHGABGR010489	2.76333	6.77667	1.2942	8.1168e-06	0.000330321	Up	uncharacterized protein LOC101739887 [Bombyx mori]	NA	NA	NA	NA	NA
GWHGABGR010490	9.29667	26.4133	1.5065	2.44493e-18	9.81722e-16	Up	uncharacterized protein LOC101739887 [Bombyx mori]	NA	NA	NA	NA	NA
GWHGABGR010517	0.833333	4.06333	2.2857	5.64637e-10	6.62495e-08	Up	NA	NA	NA	NA	NA	NA
GWHGABGR010522	16.6367	43.29	1.3797	1.18601e-07	8.05642e-06	Up	receptor [Manduca sexta]	K22872 ASTC-R; allatostatin C receptor	ko04030:G protein-coupled receptors;	GO:0004994;	GO:0038170;	GO:0016021;
GWHGABGR010547	1.44333	74.1233	5.6825	4.56306e-24	3.43541e-21	Up	prisilkin-39-like [Amyelois transitella]	NA	NA	NA	NA	NA
GWHGABGR010592	7.64333	28.8367	1.9156	0.0017361	0.0251762	Up	uncharacterized protein LOC101741593 [Bombyx mori]	NA	NA	NA	NA	NA
GWHGABGR010593	14.9767	44.0967	1.558	0.000743045	0.0130893	Up	uncharacterized protein LOC101744381 [Bombyx mori]	NA	NA	NA	NA	NA
GWHGABGR010627	55.6733	275.81	2.3086	5.20736e-17	1.96024e-14	Up	uncharacterized protein LOC106142857 [Amyelois transitella]	NA	NA	NA	NA	NA
GWHGABGR010659	8.85	19.3367	1.1276	5.20949e-07	3.04101e-05	Up	SCAN domain-containing protein 3 isoform X1 [Sus scrofa]	NA	NA	NA	NA	NA
GWHGABGR010681	35.6933	14.26	-1.3237	0.000584559	0.0108175	Down	alkylglycerol monooxygenase-like [Bombyx mori]	K15537 AGMO; alkylglycerol monooxygenase [EC:1.14.16.5]	ko99980:Enzymes with EC numbers;	GO:0004497;GO:0005506;	GO:0006633;GO:0055114;	GO:0016021;
GWHGABGR010684	2.28333	5.92667	1.3761	8.20652e-07	4.56257e-05	Up	uncharacterized protein LOC106142831 [Amyelois transitella]	NA	NA	NA	NA	NA
GWHGABGR010685	1.01	2.54333	1.3324	0.000544201	0.0102643	Up	uncharacterized protein LOC106142831 [Amyelois transitella]	NA	NA	NA	NA	NA
GWHGABGR010702	15.8933	44.7167	1.4924	5.6322e-09	5.47141e-07	Up	uncharacterized protein LOC106142788 [Amyelois transitella]	NA	NA	NA	NA	NA
GWHGABGR010711	86.24	41.6467	-1.0502	1.83437e-06	9.15613e-05	Down	[Manduca sexta]	K20694 SPZ; protein spaetzle	ko04624:Toll and Imd signaling pathway;	NA	NA	NA
GWHGABGR010736	0.393333	1.80667	2.1995	0.00248804	0.0331782	Up	LOW QUALITY PROTEIN: uncharacterized protein K02A2.6-like [Papilio machaon]	NA	NA	NA	NA	NA
GWHGABGR010738	14.19	49.3667	1.7987	3.22047e-08	2.50822e-06	Up	NA	NA	NA	NA	NA	NA
GWHGABGR010739	1.49	0.37	-2.0097	0.000238535	0.00521802	Down	NA	NA	NA	NA	NA	NA
GWHGABGR010747	0.586667	1.85	1.6569	0.00102077	0.0166315	Up	protein 1 [Lonomia obliqua]	NA	NA	GO:0042302;	NA	NA
GWHGABGR010748	248.427	86.52	-1.5217	4.37901e-07	2.60277e-05	Down	Full=Flexible cuticle protein 12; Flags: Precursor gt;gi|470676|gb|AAA85640.1| cuticle protein 12 [Hyalophora cecropia]	NA	NA	GO:0042302;	NA	NA
GWHGABGR010783	0.683333	16.94	4.6317	8.14676e-05	0.00218403	Up	protein glycine-rich 13 precursor [Bombyx mori] gt;gi|223671000|tpd|FAA00451.1| TPA: putative cuticle protein [Bombyx mori]	NA	NA	NA	NA	NA
GWHGABGR010784	1.31333	36.1867	4.7842	1.63512e-31	1.96966e-28	Up	protein glycine-rich 12 precursor [Bombyx mori] gt;gi|68989041|dbj|BAE06190.1| glycine rich protein [Bombyx mori]	NA	NA	NA	NA	NA
GWHGABGR010785	0.103333	11.1133	6.7488	9.64507e-06	0.00038135	Up	protein glycine-rich 11 precursor [Bombyx mori] gt;gi|223670996|tpd|FAA00449.1| TPA: putative cuticle protein [Bombyx mori]	NA	NA	NA	NA	NA
GWHGABGR010838	2.09	0.6	-1.8005	0.000295463	0.00622955	Down	[Operophtera brumata]	NA	NA	GO:0016787;	NA	NA
GWHGABGR010934	179.56	88.7867	-1.0161	0.000474254	0.00920439	Down	serine--pyruvate aminotransferase, mitochondrial [Bombyx mori]	NA	NA	NA	NA	NA
GWHGABGR010939	5.16	0.8	-2.6893	0.00412549	0.0484049	Down	uncharacterized protein LOC105841862 [Bombyx mori]	NA	NA	NA	NA	NA
GWHGABGR011087	3.91333	1.20333	-1.7014	0.00347273	0.0427922	Down	enzyme 1 [Antheraea polyphemus]	NA	NA	GO:0016787;	NA	NA
GWHGABGR011089	3.78	0.923333	-2.0335	4.50986e-05	0.0013447	Down	membrane-bound alkaline phosphatase-like [Bombyx mori]	K01077 E3.1.3.1, phoA, phoB; alkaline phosphatase [EC:3.1.3.1]	ko00730:Thiamine metabolism;ko00790:Folate biosynthesis;ko02020:Two-component system;ko04147:Exosome;ko00537:Glycosylphosphatidylinositol (GPI)-anchored proteins;	NA	NA	NA
GWHGABGR011104	0.29	2.11	2.8631	2.19157e-06	0.000106737	Up	transcription factor HES-4-B-like [Bombyx mori]	K09090 HESN; hairy and enhancer of split, invertebrate	ko03000:Transcription factors;ko03019:Messenger RNA biogenesis;	NA	NA	NA
GWHGABGR011110	1350.64	2765.01	1.0336	0.000882234	0.0149822	Up	[Operophtera brumata]	K14616 CUBN; cubilin	ko04977:Vitamin digestion and absorption;ko04147:Exosome;	NA	NA	NA
GWHGABGR011148	3.66	0.843333	-2.1177	2.01349e-06	9.91329e-05	Down	protein [Papilio xuthus]	NA	NA	NA	NA	GO:0016021;
GWHGABGR011278	6.95667	15.6733	1.1718	6.551e-07	3.71066e-05	Up	uncharacterized protein LOC106141184 [Amyelois transitella]	NA	NA	NA	NA	NA
GWHGABGR011335	3.55	9.12333	1.3617	3.7178e-05	0.00114052	Up	[Operophtera brumata]	NA	NA	NA	NA	NA
GWHGABGR011344	0.16	0.773333	2.273	0.00335427	0.0415981	Up	lachesin [Bombyx mori]	NA	NA	NA	NA	NA
GWHGABGR011353	150.87	63.23	-1.2546	3.9614e-06	0.000176559	Down	scavenger receptor class B member 1 [Bombyx mori]	K13885 SCARB1; scavenger receptor class B, member 1	ko04145:Phagosome;ko04913:Ovarian steroidogenesis;ko04925:Aldosterone synthesis and secretion;ko04927:Cortisol synthesis and secretion;ko04976:Bile secretion;ko04975:Fat digestion and absorption;ko04979:Cholesterol metabolism;ko04977:Vitamin digestion and absorption;ko04934:Cushing syndrome;ko05160:Hepatitis C;ko04131:Membrane trafficking;ko04147:Exosome;	NA	NA	NA
GWHGABGR011376	0.323333	2.32667	2.8472	0.00261886	0.0344648	Up	S-transferase epsilon [Spodoptera exigua]	K00799 GST, gst; glutathione S-transferase [EC:2.5.1.18]	ko00480:Glutathione metabolism;ko00980:Metabolism of xenobiotics by cytochrome P450;ko00982:Drug metabolism - cytochrome P450;ko00983:Drug metabolism - other enzymes;ko04212:Longevity regulating pathway - worm;ko05200:Pathways in cancer;ko05204:Chemical carcinogenesis;ko05225:Hepatocellular carcinoma;ko05418:Fluid shear stress and atherosclerosis;ko01524:Platinum drug resistance;ko02000:Transport…	GO:0016740;	NA	NA
GWHGABGR011431	113.697	37.93	-1.5838	0.00128796	0.0198737	Down	uncharacterized protein LOC101736544 [Bombyx mori]	NA	NA	NA	NA	NA
GWHGABGR011461	16.4133	118.683	2.8542	1.05586e-06	5.6612e-05	Up	CoA reductase 1 [Ostrinia nubilalis]	NA	NA	NA	NA	NA
GWHGABGR011597	61.5167	171.02	1.4751	0.000876094	0.0149117	Up	fatty acyl-CoA reductase 1-like [Papilio xuthus] gt;gi|910344743|ref|XP_013176201.1| PREDICTED: fatty acyl-CoA reductase 1-like [Papilio xuthus]	K13356 FAR; alcohol-forming fatty acyl-CoA reductase [EC:1.2.1.84]	ko00073:Cutin, suberine and wax biosynthesis;ko04146:Peroxisome;ko04212:Longevity regulating pathway - worm;	GO:0080019;	GO:0055114;	GO:0016021;
GWHGABGR011601	3.00333	23.45	2.965	6.59795e-09	6.27465e-07	Up	CoA reductase 4 [Ostrinia nubilalis]	NA	NA	NA	NA	NA
GWHGABGR011607	4.81333	54.8	3.5091	1.29822e-14	3.25798e-12	Up	acyl reductase [Agrotis segetum]	K13356 FAR; alcohol-forming fatty acyl-CoA reductase [EC:1.2.1.84]	ko00073:Cutin, suberine and wax biosynthesis;ko04146:Peroxisome;ko04212:Longevity regulating pathway - worm;	GO:0080019;	GO:0055114;	GO:0016021;
GWHGABGR011609	1.04667	3.13	1.5804	0.00197414	0.0280651	Up	putative fatty acyl-CoA reductase CG5065 [Bombyx mori]	K13356 FAR; alcohol-forming fatty acyl-CoA reductase [EC:1.2.1.84]	ko00073:Cutin, suberine and wax biosynthesis;ko04146:Peroxisome;ko04212:Longevity regulating pathway - worm;	NA	NA	NA
GWHGABGR011613	3.54333	0.846667	-2.0652	0.00024175	0.00526921	Down	fatty acyl-CoA reductase 1-like [Papilio polytes]	NA	NA	NA	NA	NA
GWHGABGR011614	9.97	1.95	-2.3541	6.63265e-15	1.76243e-12	Down	fatty acyl-CoA reductase 1-like [Amyelois transitella]	NA	NA	NA	NA	NA
GWHGABGR011729	0.06	319.05	12.3765	1.75008e-48	7.90553e-45	Up	putative cuticle protein [Bombyx mori]	NA	NA	NA	NA	NA
GWHGABGR011749	7.27333	2.70667	-1.4261	0.000319963	0.00664531	Down	uncharacterized protein LOC106713262 [Papilio machaon]	K22421 SPATA22; spermatogenesis-associated protein 22	ko03400:DNA repair and recombination proteins;	NA	NA	NA
GWHGABGR011760	45.2733	15.7	-1.5279	1.05661e-11	1.68955e-09	Down	protein RR-1 motif 3 precursor [Bombyx mori] gt;gi|223671107|tpd|FAA00505.1| TPA: putative cuticle protein [Bombyx mori]	NA	NA	GO:0042302;	NA	NA
GWHGABGR011781	11.5933	36.43	1.6518	0.000605472	0.0111522	Up	serine/threonine-protein phosphatase Pgam5, mitochondrial isoform X2 [Bombyx mori]	NA	NA	NA	NA	NA
GWHGABGR011966	1.46	3.89667	1.4163	0.000253439	0.0054843	Up	metabotropic glutamate receptor 2-like [Bombyx mori]	NA	NA	GO:0004930;	GO:0007186;	GO:0016021;
GWHGABGR012015	3.90667	9.16333	1.2299	3.51748e-05	0.00109506	Up	uncharacterized protein LOC105842602 [Bombyx mori] gt;gi|827562812|ref|XP_012552041.1| PREDICTED: uncharacterized protein LOC105842602 [Bombyx mori]	NA	NA	NA	NA	GO:0016020;
GWHGABGR012112	2.06333	10.28	2.3168	0.000196042	0.00450671	Up	NA	NA	NA	NA	NA	NA
GWHGABGR012185	2.12667	0.306667	-2.7939	0.00100102	0.0163835	Down	NA	NA	NA	NA	NA	NA
GWHGABGR012224	0.806667	0.0566667	-3.8314	0.000784047	0.0137011	Down	22-kinase [Operophtera brumata]	NA	NA	NA	NA	NA
GWHGABGR012225	1.11	0.11	-3.335	0.00304309	0.03863	Down	22-kinase [Antheraea pernyi]	NA	NA	NA	NA	NA
GWHGABGR012275	0.673333	2.5	1.8925	0.000745055	0.0131085	Up	uncharacterized protein LOC101747117 [Bombyx mori]	NA	NA	NA	NA	NA
GWHGABGR012276	0.6	2.58	2.1043	0.00150732	0.0225275	Up	uncharacterized protein LOC101747117 [Bombyx mori]	NA	NA	NA	NA	NA
GWHGABGR012308	1.17333	47.61	5.3426	5.36165e-17	1.97714e-14	Up	DEAD-box ATP-dependent RNA helicase 9 [Papilio polytes]	NA	NA	NA	NA	NA
GWHGABGR012310	32.3233	8.16	-1.9859	1.52594e-09	1.66097e-07	Down	protein RR-1 motif 17 precursor [Bombyx mori] gt;gi|223671135|tpd|FAA00519.1| TPA: putative cuticle protein [Bombyx mori]	NA	NA	GO:0042302;	NA	NA
GWHGABGR012334	1.71333	9.38667	2.4538	6.43519e-05	0.00179718	Up	hemocyte protein-glutamine gamma-glutamyltransferase-like [Papilio polytes]	K05619 TGM1; transglutaminase 1 [EC:2.3.2.13]	ko99980:Enzymes with EC numbers;	NA	NA	NA
GWHGABGR012335	66.3833	32.2067	-1.0435	3.87358e-11	5.73702e-09	Down	nicalin [Bombyx mori]	NA	NA	NA	NA	NA
GWHGABGR012384	1.61	5.41333	1.7495	1.14344e-05	0.000443367	Up	excitatory amino acid transporter 3 [Amyelois transitella]	K05612 SLC1A1, EAAT3; solute carrier family 1 (neuronal/epithelial high affinity glutamate transporter), member 1	ko04974:Protein digestion and absorption;ko04724:Glutamatergic synapse;ko04721:Synaptic vesicle cycle;ko02000:Transporters;	GO:0017153;	GO:0006835;GO:0055085;	GO:0016021;
GWHGABGR012480	1.08	3.84333	1.8313	4.59137e-05	0.00136675	Up	proclotting enzyme [Bombyx mori]	NA	NA	GO:0004252;	GO:0006508;	NA
GWHGABGR012579	0.116667	2.23333	4.2587	1.88782e-05	0.00067215	Up	calcium-binding protein P, partial [Bombyx mori]	NA	NA	GO:0008061;	GO:0006030;	GO:0005576;
GWHGABGR012590	0.526667	1.86	1.8203	0.000289273	0.00612763	Up	UDP-glucuronosyltransferase 2B7-like isoform X1 [Plutella xylostella]	NA	NA	GO:0015020;	GO:0008152;	GO:0016021;
GWHGABGR012603	38.0333	8.08333	-2.2342	1.77703e-09	1.86682e-07	Down	2B15 [Papilio machaon]	K00699 UGT; glucuronosyltransferase [EC:2.4.1.17]	ko00040:Pentose and glucuronate interconversions;ko00053:Ascorbate and aldarate metabolism;ko00140:Steroid hormone biosynthesis;ko00830:Retinol metabolism;ko00860:Porphyrin and chlorophyll metabolism;ko00980:Metabolism of xenobiotics by cytochrome P450;ko00982:Drug metabolism - cytochrome P450;ko00983:Drug metabolism - other enzymes;ko04976:Bile secretion;ko05204:Chemical carcinogenesis;ko01003:G…	NA	NA	NA
GWHGABGR012635	0.0733333	1.14667	3.9668	0.000743238	0.0130893	Up	uncharacterized protein LOC106707794 [Papilio machaon]	NA	NA	NA	NA	NA
GWHGABGR012671	0.001	0.303333	8.2448	0.00407843	0.0480048	Up	uncharacterized protein LOC106131312 [Amyelois transitella]	NA	NA	NA	NA	NA
GWHGABGR012725	1.70667	7.34	2.1046	1.00869e-11	1.64198e-09	Up	regucalcin-like [Bombyx mori]	K01053 E3.1.1.17, gnl, RGN; gluconolactonase [EC:3.1.1.17]	ko00030:Pentose phosphate pathway;ko00053:Ascorbate and aldarate metabolism;ko00930:Caprolactam degradation;ko04147:Exosome;	GO:0005509;GO:0030234;	GO:0050790;	NA
GWHGABGR012740	0.646667	3.29667	2.3499	0.000192012	0.00445374	Up	ataxin-2 homolog isoform X1 [Bombyx mori]	NA	NA	NA	NA	NA
GWHGABGR012748	40.1433	87.78	1.1287	0.000198982	0.00456271	Up	soluble adenylyl cyclase [Operophtera brumata]	NA	NA	NA	GO:0009987;	NA
GWHGABGR012766	2.34	0.736667	-1.6674	0.000264885	0.00568846	Down	domain-containing protein, partial [Manduca sexta]	NA	NA	NA	NA	NA
GWHGABGR012813	0.0733333	0.876667	3.5795	6.41118e-05	0.00179325	Up	NA	NA	NA	NA	NA	NA
GWHGABGR012814	0.616667	2.01	1.7046	0.00012188	0.00303758	Up	guanine nucleotide binding protein isoform X3 [Bombyx mori]	NA	NA	NA	NA	NA
GWHGABGR012821	2.80667	6.08667	1.1168	0.000120356	0.00300375	Up	protein turtle [Bombyx mori]	K22656 IGSF9B; immunoglobulin superfamily member 9B	ko04515:Cell adhesion molecules;	NA	NA	NA
GWHGABGR012904	4.59333	0.676667	-2.763	0.00269747	0.0351918	Down	acyl-CoA Delta(11) desaturase [Bombyx mori]	K00507 SCD, desC; stearoyl-CoA desaturase (Delta-9 desaturase) [EC:1.14.19.1]	ko01040:Biosynthesis of unsaturated fatty acids;ko04152:AMPK signaling pathway;ko03320:PPAR signaling pathway;ko04212:Longevity regulating pathway - worm;ko01004:Lipid biosynthesis proteins;	NA	NA	NA
GWHGABGR013014	0.263333	2.73667	3.3775	1.93846e-05	0.000684101	Up	pro-resilin [Amyelois transitella]	NA	NA	NA	NA	NA
GWHGABGR013058	0.903333	3.06	1.7602	0.00188595	0.0269173	Up	pancreatic triacylglycerol lipase-like [Bombyx mori]	K19404 LIPH_I; phosphatidic acid-selective phospholipase A1 [EC:3.1.1.-]	ko99980:Enzymes with EC numbers;	GO:0052689;	NA	GO:0005576;
GWHGABGR013168	5.46333	16.48	1.5929	0.000722408	0.0128687	Up	uncharacterized protein LOC106720343 [Papilio machaon]	NA	NA	NA	NA	NA
GWHGABGR013174	4.18	0.933333	-2.163	0.00239632	0.0323611	Down	[Papilio machaon]	NA	NA	NA	NA	NA
GWHGABGR013186	4.60667	0.73	-2.6578	7.62781e-09	7.10448e-07	Down	CRAL/TRIO domain-containing protein [Operophtera brumata]	NA	NA	GO:0005215;	GO:0006810;	GO:0005622;
GWHGABGR013187	4.5	1.4	-1.6845	3.32567e-07	2.03012e-05	Down	domain-containing protein, partial [Manduca sexta]	NA	NA	NA	NA	NA
GWHGABGR013194	1.49	3.98	1.4175	4.77559e-05	0.00141459	Up	uncharacterized protein LOC105386785 [Plutella xylostella]	NA	NA	NA	NA	NA
GWHGABGR013256	0.001	0.363333	8.5051	0.00160152	0.0236808	Up	TWiK family of potassium channels protein 9-like [Bombyx mori]	K20007 KCNK18, K2P18.1; potassium channel subfamily K member 18	ko04040:Ion channels;	GO:0005267;	GO:0071805;	GO:0016021;
GWHGABGR013259	15.7867	6.45	-1.2913	3.20901e-06	0.000146794	Down	apyrase-like [Bombyx mori]	NA	NA	NA	NA	NA
GWHGABGR013298	5.13	20.0133	1.9639	8.16654e-05	0.00218609	Up	luciferin 4-monooxygenase-like [Amyelois transitella]	NA	NA	NA	NA	NA
GWHGABGR013316	23.5533	8.74	-1.4302	0.000151764	0.00362727	Down	4-monooxygenase [Papilio machaon]	NA	NA	NA	NA	NA
GWHGABGR013340	2839.56	5834.71	1.039	2.39885e-08	1.93503e-06	Up	[Antheraea pernyi]	NA	NA	GO:0008289;	GO:0006869;	GO:0005576;
GWHGABGR013353	0.47	6.54333	3.7993	4.94938e-20	2.12929e-17	Up	[Antheraea pernyi]	NA	NA	GO:0016491;GO:0046872;	GO:0055114;	NA
GWHGABGR013354	2.93667	49.81	4.0842	5.95723e-51	3.58804e-47	Up	[Antheraea pernyi]	NA	NA	GO:0004503;GO:0046872;	GO:0006583;GO:0006952;GO:0055114;	GO:0005576;
GWHGABGR013355	0.306667	1.90667	2.6363	1.04638e-05	0.000408361	Up	NA	NA	NA	NA	NA	NA
GWHGABGR013386	158.98	57.98	-1.4552	2.56426e-12	4.72792e-10	Down	uncharacterized protein LOC101739604 [Bombyx mori]	NA	NA	NA	NA	NA
GWHGABGR013470	116.83	50.7767	-1.2022	0.00101712	0.016587	Down	somatomedin-B and thrombospondin type-1 domain-containing protein [Amyelois transitella] gt;gi|913307167|ref|XP_013184054.1| PREDICTED: somatomedin-B and thrombospondin type-1 domain-containing protein [Amyelois transitella]	NA	NA	GO:0005044;GO:0030247;	GO:0006898;GO:0006955;	NA
GWHGABGR013478	39.9033	179.383	2.1685	3.64254e-17	1.40036e-14	Up	inositol oxygenase-like [Bombyx mori]	K00469 MIOX; inositol oxygenase [EC:1.13.99.1]	ko00053:Ascorbate and aldarate metabolism;ko00562:Inositol phosphate metabolism;	GO:0005506;GO:0050113;	GO:0019310;GO:0055114;	GO:0005737;
GWHGABGR013509	0.763333	2.79667	1.8733	0.00100054	0.0163835	Up	alpha-tocopherol transfer protein-like [Bombyx mori]	NA	NA	GO:0005215;	GO:0006810;	GO:0005622;
GWHGABGR013512	29.9067	11.64	-1.3614	8.16187e-08	5.76082e-06	Down	domain-containing protein, partial [Manduca sexta]	NA	NA	GO:0005215;	GO:0006810;	GO:0005622;
GWHGABGR013578	135.627	61.0233	-1.1522	6.26597e-06	0.000265774	Down	receptor A10 [Chilo suppressalis]	K04209 NPFR; neuropeptide F receptor	ko04030:G protein-coupled receptors;	GO:0004983;	GO:0007218;	GO:0016021;
GWHGABGR013647	1.42333	0.303333	-2.2303	0.000787872	0.0137339	Down	protein RR48_08438 [Papilio machaon]	NA	NA	NA	NA	NA
GWHGABGR013649	1.19667	0.21	-2.5106	0.000533587	0.0100957	Down	[Operophtera brumata]	NA	NA	NA	NA	NA
GWHGABGR013682	0.19	1.12	2.5594	0.000217919	0.00488532	Up	uncharacterized protein LOC101736420 [Bombyx mori]	NA	NA	NA	NA	NA
GWHGABGR013710	1.91333	5.35333	1.4843	0.00068914	0.0124025	Up	receptor A7 [Bombyx mori] gt;gi|195946984|dbj|BAG68406.1| neuropeptide receptor A7 [Bombyx mori]	K04209 NPFR; neuropeptide F receptor	ko04030:G protein-coupled receptors;	GO:0004983;	GO:0007218;	GO:0016021;
GWHGABGR013758	2.15	0.766667	-1.4877	0.00144724	0.0218166	Down	organic cation transporter protein isoform X2 [Bombyx mori]	NA	NA	GO:0022857;	GO:0055085;	GO:0016021;
GWHGABGR013779	0.176667	3.01	4.0907	9.59161e-12	1.59001e-09	Up	uncharacterized protein LOC106134994 [Amyelois transitella]	NA	NA	NA	NA	NA
GWHGABGR013780	0.53	7.06	3.7356	2.30609e-11	3.50158e-09	Up	inner centromere protein A [Bombyx mori]	NA	NA	NA	NA	NA
GWHGABGR013815	29.5167	12.4733	-1.2427	2.94705e-07	1.81123e-05	Down	ATP-dependent RNA helicase dbp2 [Bombyx mori]	NA	NA	GO:0003676;GO:0004386;GO:0005524;	NA	NA
GWHGABGR013862	0.0433333	4.06667	6.5522	4.62812e-09	4.5697e-07	Up	NA	NA	NA	NA	NA	NA
GWHGABGR013863	0.526667	3.64333	2.7903	2.45434e-06	0.000117795	Up	NA	NA	NA	NA	NA	NA
GWHGABGR013864	16.2733	43.7733	1.4275	1.15636e-05	0.000446458	Up	NA	NA	NA	NA	NA	NA
GWHGABGR013867	0.001	0.82	9.6795	1.47588e-05	0.000547591	Up	NA	NA	NA	NA	NA	NA
GWHGABGR013868	0.001	2.49	11.2819	7.39934e-11	1.0206e-08	Up	NA	NA	NA	NA	NA	NA
GWHGABGR013870	0.001	11.25	13.4576	6.16793e-14	1.37591e-11	Up	protein CPH19 [Helicoverpa armigera]	NA	NA	NA	NA	NA
GWHGABGR013871	0.176667	8.35333	5.5633	1.06788e-14	2.78754e-12	Up	NA	NA	NA	NA	NA	NA
GWHGABGR013874	0.276667	2.98	3.4291	0.00304728	0.0386395	Up	protein hypothetical 15 precursor [Bombyx mori] gt;gi|223671062|tpd|FAA00482.1| TPA: putative cuticle protein [Bombyx mori]	NA	NA	NA	NA	NA
GWHGABGR013878	2.49333	0.39	-2.6765	5.47159e-05	0.00157681	Down	protein 11 [Antheraea yamamai]	NA	NA	NA	NA	NA
GWHGABGR013880	0.0133333	0.726667	5.7682	0.000640158	0.0116957	Up	protein hypothetical 9 precursor [Bombyx mori] gt;gi|223671050|tpd|FAA00476.1| TPA: putative cuticle protein [Bombyx mori]	NA	NA	NA	NA	NA
GWHGABGR013881	2.34667	11.7267	2.3211	0.000343507	0.00707734	Up	protein hypothetical 8 precursor [Bombyx mori] gt;gi|223671048|tpd|FAA00475.1| TPA: putative cuticle protein [Bombyx mori]	NA	NA	NA	NA	NA
GWHGABGR013895	0.613333	3.39333	2.468	0.00262702	0.0344968	Up	NA	NA	NA	NA	NA	NA
GWHGABGR013896	0.263333	2.36667	3.1679	1.01331e-08	9.20075e-07	Up	NA	NA	NA	NA	NA	NA
GWHGABGR013898	1.41667	39.6967	4.8084	9.88423e-30	1.11624e-26	Up	cuticle protein [Operophtera brumata]	NA	NA	NA	NA	NA
GWHGABGR014014	0.273333	12.76	5.5448	3.65832e-20	1.65256e-17	Up	tetra-peptide repeat homeobox protein 1-like isoform X1 [Papilio machaon]	NA	NA	NA	NA	NA
GWHGABGR014020	0.0433333	1.66333	5.2625	0.00126371	0.0195516	Up	NA	NA	NA	NA	NA	NA
GWHGABGR014024	0.0433333	1.45333	5.0677	0.00413776	0.0485173	Up	protein KGM_10640 [Danaus plexippus]	K01389 MME, CD10; neprilysin [EC:3.4.24.11]	ko04640:Hematopoietic cell lineage;ko04614:Renin-angiotensin system;ko04974:Protein digestion and absorption;ko05010:Alzheimer disease;ko01002:Peptidases and inhibitors;ko04147:Exosome;ko04090:CD molecules;	NA	NA	NA
GWHGABGR014068	2.46333	10.32	2.0668	1.54093e-06	7.86525e-05	Up	uncharacterized protein LOC106141269, partial [Amyelois transitella]	NA	NA	NA	NA	NA
GWHGABGR014069	2.99	16.6633	2.4785	7.46153e-11	1.02138e-08	Up	myb-like protein P [Amyelois transitella]	NA	NA	NA	NA	NA
GWHGABGR014072	0.28	31.93	6.8333	4.98888e-34	7.51201e-31	Up	protein glycine-rich 9 precursor [Bombyx mori] gt;gi|223670992|tpd|FAA00447.1| TPA: putative cuticle protein [Bombyx mori]	NA	NA	NA	NA	GO:0016021;
GWHGABGR014087	150.507	13.42	-3.4874	6.43785e-12	1.11852e-09	Down	binding protein 1 [Manduca sexta]	NA	NA	NA	NA	NA
GWHGABGR014107	7.34333	18.8933	1.3634	0.000574146	0.0106841	Up	uncharacterized protein LOC101745570 isoform X1 [Bombyx mori] gt;gi|827551601|ref|XP_012547662.1| PREDICTED: uncharacterized protein LOC101745570 isoform X1 [Bombyx mori]	NA	NA	NA	NA	NA
GWHGABGR014143	0.863333	2.48	1.5224	0.00017683	0.00414416	Up	adhesive plaque matrix protein-like [Amyelois transitella]	NA	NA	NA	NA	NA
GWHGABGR014165	0.22	1.84	3.0641	0.000100476	0.00259298	Up	uncharacterized protein LOC106130462 [Amyelois transitella]	NA	NA	NA	NA	GO:0016021;
GWHGABGR014180	0.976667	37.6567	5.2689	4.42207e-71	3.99512e-67	Up	LOW QUALITY PROTEIN: nuclear pore complex protein Nup214-like [Bombyx mori]	NA	NA	NA	NA	NA
GWHGABGR014181	0.203333	16.63	6.3538	1.67649e-05	0.000608282	Up	RNA-binding protein EWS-like [Bombyx mori]	NA	NA	NA	NA	NA
GWHGABGR014249	3.02	11.96	1.9856	4.746e-06	0.00020764	Up	protocadherin-16 [Amyelois transitella]	NA	NA	NA	NA	NA
GWHGABGR014257	0.32	1.62667	2.3458	0.00243002	0.0325969	Up	finger protein 552 [Papilio machaon]	NA	NA	GO:0003676;GO:0046872;	NA	NA
GWHGABGR014267	2.41	0.36	-2.743	3.62939e-06	0.00016436	Down	cytochrome P450 6B5-like [Papilio polytes]	K14999 CYP6; cytochrome P450 family 6 [EC:1.14.-.-]	ko00199:Cytochrome P450;	GO:0016491;GO:0046872;	NA	GO:0016020;
GWHGABGR014276	5.57667	13.6167	1.2879	5.29804e-05	0.00154174	Up	FAM188B [Papilio xuthus]	K22647 MINDY3_4; ubiquitin carboxyl-terminal hydrolase MINDY-3/4 [EC:3.4.19.12]	ko04121:Ubiquitin system;	NA	NA	NA
GWHGABGR014385	59.1567	6.59667	-3.1647	0.00352036	0.0430666	Down	uncharacterized protein LOC106141995 [Amyelois transitella]	NA	NA	NA	NA	NA
GWHGABGR014386	145.45	13.15	-3.4674	0.00085688	0.0147316	Down	uncharacterized protein LOC105381152 [Plutella xylostella]	NA	NA	NA	NA	NA
GWHGABGR014390	0.686667	2.41	1.8114	0.000723134	0.0128687	Up	protein takeout-like [Bombyx mori]	NA	NA	NA	NA	NA
GWHGABGR014529	28.39	10.8633	-1.3859	2.3778e-08	1.92666e-06	Down	methionine-R-sulfoxide reductase B1 isoform X2 [Bombyx mori]	K07305 msrB; peptide-methionine (R)-S-oxide reductase [EC:1.8.4.12]	ko99980:Enzymes with EC numbers;	GO:0033743;	GO:0006979;GO:0030091;GO:0055114;	NA
GWHGABGR014541	36.03	83.94	1.2202	4.95957e-10	5.85716e-08	Up	uncharacterized protein LOC101742677 [Bombyx mori]	NA	NA	NA	NA	NA
GWHGABGR014568	37.21	15.9833	-1.2191	9.44269e-10	1.06637e-07	Down	multiple C2 and transmembrane domain-containing protein 1-like isoform X1 [Bombyx mori]	NA	NA	NA	NA	NA
GWHGABGR014618	0.28	3.25	3.5369	6.01142e-09	5.80857e-07	Up	[Antheraea pernyi]	K04255 OPN4, Rh2_7; r-opsin	ko04030:G protein-coupled receptors;	GO:0004930;GO:0009881;	GO:0007186;GO:0007601;GO:0007602;GO:0018298;	GO:0016021;
GWHGABGR014643	3.68333	8.44667	1.1974	0.00337632	0.0418428	Up	uncharacterized protein LOC106712223 [Papilio machaon]	NA	NA	NA	NA	NA
GWHGABGR014650	11.67	5.72	-1.0287	2.51872e-05	0.000836595	Down	zinc finger and BTB domain-containing protein 5 [Papilio xuthus] gt;gi|930650969|gb|KPI93313.1| Sal-like protein 4 [Papilio xuthus]	K21543 CRZ1, CRZA; transcription factor CRZ1	ko03000:Transcription factors;	GO:0003676;GO:0046872;	NA	NA
GWHGABGR014680	14.21	41.0667	1.5311	0.000561586	0.0105372	Up	collagen alpha-1(I) chain-like [Papilio xuthus]	K19721 COL5AS; collagen, type V/XI/XXIV/XXVII, alpha	ko04974:Protein digestion and absorption;ko00536:Glycosaminoglycan binding proteins;	NA	NA	NA
GWHGABGR014704	0.776667	4.12667	2.4096	0.000660162	0.0119662	Up	P450 CYP332A1 [Bombyx mori] gt;gi|167473197|gb|ABZ81072.1| CYP332A1 [Bombyx mori] gt;gi|433338872|dbj|BAM73792.1| cytochrome P450 [Bombyx mori] gt;gi|433338874|dbj|BAM73793.1| cytochrome P450 [Bombyx mori]	NA	NA	GO:0004497;GO:0005506;GO:0016705;GO:0020037;	GO:0055114;	GO:0016021;
GWHGABGR014707	5.71667	1.61667	-1.8222	1.49324e-06	7.64344e-05	Down	glucose dehydrogenase [FAD, quinone] [Bombyx mori]	NA	NA	NA	NA	NA
GWHGABGR014741	64.0033	179.887	1.4909	1.63284e-09	1.73871e-07	Up	2 [Lonomia obliqua]	NA	NA	NA	NA	NA
GWHGABGR014743	7.44333	22.24	1.5791	4.37538e-05	0.00131109	Up	2 [Lonomia obliqua]	NA	NA	NA	NA	NA
GWHGABGR014749	27.9767	13.9833	-1.0005	0.000169557	0.00399442	Down	protein [Antheraea mylitta]	NA	NA	NA	NA	GO:0005615;
GWHGABGR014828	649.49	1774.91	1.4504	1.63419e-05	0.000597737	Up	branchpoint-bridging protein-like [Bombyx mori]	NA	NA	NA	NA	NA
GWHGABGR014847	2.72667	6.09667	1.1609	0.000155756	0.0037031	Up	GTPase-activating Rap/Ran-GAP domain-like protein 3 isoform X2 [Bombyx mori]	NA	NA	NA	NA	NA
GWHGABGR014854	38.0533	156.783	2.0427	4.17668e-15	1.16105e-12	Up	nuclear receptor GRF isoform X1 [Bombyx mori]	K09185 NR6AN; nuclear receptor subfamily 6 group A	ko03000:Transcription factors;ko03310:Nuclear receptors;	GO:0003700;GO:0003707;GO:0008270;GO:0043565;	GO:0006355;GO:0043401;	GO:0005634;
GWHGABGR014855	0.146667	0.823333	2.4889	0.00262677	0.0344968	Up	protein RR48_11729 [Papilio machaon]	NA	NA	NA	NA	NA
GWHGABGR014870	115.82	555.297	2.2614	1.88072e-21	1.02978e-18	Up	argininosuccinate synthase [Bombyx mori]	K01940 argG, ASS1; argininosuccinate synthase [EC:6.3.4.5]	ko00250:Alanine, aspartate and glutamate metabolism;ko00220:Arginine biosynthesis;ko05418:Fluid shear stress and atherosclerosis;ko04147:Exosome;	NA	NA	NA
GWHGABGR014952	3.36667	9.06667	1.4293	1.92249e-06	9.54325e-05	Up	uncharacterized protein LOC106711417 [Papilio machaon]	NA	NA	NA	NA	NA
GWHGABGR014954	7.83667	24.8367	1.6642	6.5228e-14	1.43732e-11	Up	protein OBRU01_04774, partial [Operophtera brumata]	NA	NA	NA	NA	NA
GWHGABGR014955	1.63333	3.92667	1.2655	0.00199881	0.0283045	Up	teneurin-1-like [Papilio polytes] gt;gi|909577732|ref|XP_013144697.1| PREDICTED: teneurin-1-like [Papilio polytes]	NA	NA	NA	NA	NA
GWHGABGR014974	6.55	24.0233	1.8749	7.82867e-21	3.82314e-18	Up	receptor [Bombyx mori] gt;gi|93277056|dbj|BAE93472.1| FMRFamide receptor [Bombyx mori]	NA	NA	GO:0008528;GO:0080019;	GO:0007186;GO:0055114;	GO:0016021;
GWHGABGR015008	1.04333	3.72667	1.8367	0.00022188	0.00495569	Up	uncharacterized protein LOC105389986 [Plutella xylostella]	NA	NA	NA	NA	NA
GWHGABGR015013	0.0866667	0.866667	3.3219	0.000104646	0.0026715	Up	NA	NA	NA	NA	NA	NA
GWHGABGR015014	9.64667	1.18333	-3.0272	3.72431e-10	4.48631e-08	Down	NA	NA	NA	NA	NA	NA
GWHGABGR015021	2.61333	9.81667	1.9093	0.00245614	0.0328401	Up	protein KGM_17433 [Danaus plexippus]	NA	NA	NA	NA	NA
GWHGABGR015023	1040.23	141.063	-2.8825	3.47056e-15	9.95391e-13	Down	protein [Antheraea pernyi]	NA	NA	NA	NA	GO:0005576;
GWHGABGR015024	350.747	30.3467	-3.5308	7.40482e-22	4.18118e-19	Down	precursor [Antheraea yamamai]	NA	NA	NA	GO:0042742;GO:0045087;	GO:0005576;
GWHGABGR015025	593.303	42.1767	-3.8143	1.55855e-134	2.81614e-130	Down	attacin [Antheraea pernyi]	NA	NA	NA	GO:0042742;GO:0045087;	GO:0005576;
GWHGABGR015026	306.46	18.6133	-4.0413	2.97416e-45	8.95667e-42	Down	attacin [Antheraea pernyi]	NA	NA	NA	GO:0042742;GO:0045087;	GO:0005576;
GWHGABGR015027	267.467	14.92	-4.164	2.61563e-28	2.48747e-25	Down	attacin [Antheraea pernyi]	NA	NA	NA	GO:0042742;GO:0045087;	GO:0005576;
GWHGABGR015028	7359.46	1129.93	-2.7034	1.87958e-14	4.41066e-12	Down	protein [Antheraea pernyi]	NA	NA	NA	GO:0042742;GO:0045087;	GO:0005576;
GWHGABGR015076	3.57	0.443333	-3.0095	0.000118854	0.00297859	Down	transcriptase [Bombyx mori]	NA	NA	NA	NA	NA
GWHGABGR015083	2.64	7.18333	1.4441	6.95875e-06	0.000289718	Up	uncharacterized protein LOC106122406 [Papilio xuthus]	NA	NA	NA	NA	GO:0016021;
GWHGABGR015084	55.6433	136.317	1.2927	3.5313e-14	7.97589e-12	Up	lopap [Papilio xuthus]	NA	NA	NA	NA	NA
GWHGABGR015094	2.75667	11.9233	2.1128	0.00384169	0.0460926	Up	kDa female-specific fat body protein [Antheraea pernyi]	K04097 HPGDS; prostaglandin-H2 D-isomerase / glutathione transferase [EC:5.3.99.2 2.5.1.18]	ko00590:Arachidonic acid metabolism;ko00480:Glutathione metabolism;ko00980:Metabolism of xenobiotics by cytochrome P450;ko00982:Drug metabolism - cytochrome P450;ko05204:Chemical carcinogenesis;	NA	NA	NA
GWHGABGR015217	2.94667	0.876667	-1.749	0.00388062	0.0463759	Down	uncharacterized protein LOC106106265 [Papilio polytes]	NA	NA	NA	NA	NA
GWHGABGR015235	366.297	167.847	-1.1259	7.06888e-10	8.24049e-08	Down	roundabout homolog 2-like [Bombyx mori]	K06754 ROBO2; roundabout, axon guidance receptor 2	ko04360:Axon guidance;ko04361:Axon regeneration;ko04147:Exosome;ko04515:Cell adhesion molecules;	NA	NA	GO:0016021;
GWHGABGR015242	18.34	50.1433	1.4511	0.000117656	0.00295268	Up	uncharacterized protein LOC106136361 [Amyelois transitella]	NA	NA	NA	NA	NA
GWHGABGR015245	317.75	125.287	-1.3427	7.64896e-10	8.85956e-08	Down	facilitated trehalose transporter Tret1-like [Bombyx mori]	NA	NA	GO:0022857;	GO:0055085;	GO:0016021;
GWHGABGR015277	8.62	4.03	-1.0969	0.00276893	0.0358909	Down	NA	NA	NA	NA	NA	NA
GWHGABGR015286	26.59	61.2867	1.2047	2.26388e-05	0.000764599	Up	4-coumarate--CoA ligase 1-like isoform X1 [Amyelois transitella]	NA	NA	NA	NA	NA
GWHGABGR015336	1.59333	3.89	1.2877	0.00113491	0.01802	Up	venom carboxylesterase-6 [Bombyx mori]	NA	NA	NA	NA	NA
GWHGABGR015338	174.82	404.997	1.212	3.74821e-05	0.00114596	Up	cystathionine beta-synthase-like [Bombyx mori]	K01697 CBS; cystathionine beta-synthase [EC:4.2.1.22]	ko00260:Glycine, serine and threonine metabolism;ko00270:Cysteine and methionine metabolism;	NA	NA	NA
GWHGABGR015377	0.556667	1.88333	1.7584	0.00347919	0.0427947	Up	endonuclease and reverse transcriptase-like protein [Danaus plexippus]	NA	NA	NA	NA	NA
GWHGABGR015414	1.47333	3.28333	1.1561	0.00262279	0.0344914	Up	binding protein-3 [Antheraea pernyi]	NA	NA	GO:0031409;	NA	NA
GWHGABGR015419	253.207	629.937	1.3149	0.000127641	0.00316805	Up	binding protein-2 [Antheraea pernyi]	K03098 APOD; apolipoprotein D and lipocalin family protein	ko04147:Exosome;	GO:0016787;GO:0031409;	NA	NA
GWHGABGR015462	626.283	262.793	-1.2529	2.75168e-08	2.16174e-06	Down	protein transport protein Sec23A isoform X1 [Papilio machaon] gt;gi|930673403|gb|KPJ13930.1| Protein transport protein Sec23A [Papilio machaon]	K14006 SEC23; protein transport protein SEC23	ko04141:Protein processing in endoplasmic reticulum;ko04131:Membrane trafficking;	GO:0008270;	GO:0006886;GO:0006888;	GO:0030127;
GWHGABGR015503	1.17	3.4	1.539	9.58274e-05	0.00249137	Up	sodium/calcium exchanger 1 [Amyelois transitella]	K05849 SLC8A, NCX; solute carrier family 8 (sodium/calcium exchanger)	ko04371:Apelin signaling pathway;ko04020:Calcium signaling pathway;ko04022:cGMP-PKG signaling pathway;ko04260:Cardiac muscle contraction;ko04261:Adrenergic signaling in cardiomyocytes;ko04974:Protein digestion and absorption;ko04978:Mineral absorption;ko04961:Endocrine and other factor-regulated calcium reabsorption;ko04740:Olfactory transduction;ko05410:Hypertrophic cardiomyopathy;ko05412:Arrhyt…	GO:0005432;	GO:0006816;GO:0007154;GO:0035725;	GO:0016021;
GWHGABGR015511	3.72667	0.54	-2.7869	2.47129e-07	1.55588e-05	Down	inhibitor-like protein [Antheraea mylitta]	NA	NA	GO:0008233;	GO:0006508;	NA
GWHGABGR015534	5.67	15.6233	1.4623	0.00128501	0.0198452	Up	juvenile hormone esterase 1 isoform X1 [Bombyx mori]	NA	NA	NA	NA	NA
GWHGABGR015701	0.976667	4.09	2.0662	3.90595e-05	0.00118616	Up	estradiol 17-beta-dehydrogenase 8-like isoform X1 [Bombyx mori]	NA	NA	NA	NA	NA
GWHGABGR015746	0.366667	2.15	2.5518	8.60131e-05	0.00228554	Up	glucose dehydrogenase [FAD, quinone] [Amyelois transitella]	K00115 GLD; glucose 1-dehydrogenase (FAD, quinone) [EC:1.1.5.9]	ko00030:Pentose phosphate pathway;	NA	NA	NA
GWHGABGR015851	9.55	2.29333	-2.0581	0.000266148	0.00570466	Down	cis-muconate transporter protein [Bombyx mori] gt;gi|398298382|dbj|BAM34534.1| major facilitator superfamily protein [Bombyx mori]	NA	NA	NA	GO:0055085;	GO:0016021;
GWHGABGR015970	225.197	94.7067	-1.2496	0.000146732	0.0035464	Down	vanin-like protein 2 isoform X1 [Bombyx mori]	K08069 VNN; pantetheine hydrolase [EC:3.5.1.92]	ko00770:Pantothenate and CoA biosynthesis;	GO:0016811;	GO:0006807;	NA
GWHGABGR015971	20.76	75.83	1.869	1.00768e-05	0.000395819	Up	L-asparaginase-like [Bombyx mori]	K13278 ASPG; 60kDa lysophospholipase [EC:3.1.1.5 3.1.1.47 3.5.1.1]	ko99980:Enzymes with EC numbers;	NA	GO:0006520;	NA
GWHGABGR015977	24.3133	101.437	2.0608	8.49248e-06	0.000342524	Up	glucose dehydrogenase [FAD, quinone]-like [Bombyx mori] gt;gi|827552838|ref|XP_012548165.1| PREDICTED: glucose dehydrogenase [FAD, quinone]-like [Bombyx mori]	NA	NA	GO:0016614;GO:0050660;	GO:0055114;	NA
GWHGABGR015986	9.69	2.96333	-1.7093	0.000376428	0.00757425	Down	glucose dehydrogenase [Operophtera brumata]	NA	NA	GO:0016614;GO:0050660;	GO:0055114;	NA
GWHGABGR015988	5.31	18.5933	1.808	3.61489e-10	4.38373e-08	Up	glucose dehydrogenase [Operophtera brumata]	K00108 betA, CHDH; choline dehydrogenase [EC:1.1.99.1]	ko00260:Glycine, serine and threonine metabolism;	GO:0016614;GO:0050660;	GO:0055114;	NA
GWHGABGR016003	0.966667	12.9433	3.743	6.37526e-23	4.26646e-20	Up	[Heliothis virescens]	NA	NA	GO:0004503;GO:0046872;	GO:0055114;	NA
GWHGABGR016005	3.92	51.92	3.7274	3.03635e-38	5.48639e-35	Up	[Spodoptera exigua]	NA	NA	GO:0004503;GO:0005507;GO:0031404;	GO:0006583;GO:0035008;GO:0055114;	GO:0005576;
GWHGABGR016039	3.74	11.5	1.6205	0.00238235	0.0322446	Up	fatty acid synthase [Papilio xuthus]	K00665 FASN; fatty acid synthase, animal type [EC:2.3.1.85]	ko00061:Fatty acid biosynthesis;ko04152:AMPK signaling pathway;ko04910:Insulin signaling pathway;ko01004:Lipid biosynthesis proteins;ko04147:Exosome;	NA	NA	NA
GWHGABGR016060	0.246667	1.36	2.463	0.000154804	0.00368532	Up	extensin [Bombyx mori]	NA	NA	NA	NA	NA
GWHGABGR016061	25.1067	99.8433	1.9916	2.62736e-06	0.000123999	Up	[Danaus plexippus]	NA	NA	GO:0016491;GO:0016740;	GO:0055114;	NA
GWHGABGR016062	1.74	7.33667	2.076	0.00190994	0.0272381	Up	[Danaus plexippus]	NA	NA	NA	NA	NA
GWHGABGR016066	48.31	221.127	2.1945	6.01071e-06	0.00025615	Up	acid synthase [Papilio machaon]	NA	NA	NA	NA	NA
GWHGABGR016068	181.997	588.473	1.6931	8.25631e-06	0.000334492	Up	fatty acid synthase-like [Bombyx mori]	NA	NA	NA	NA	NA
GWHGABGR016072	3.23	16.8867	2.3863	9.85401e-05	0.00255089	Up	fatty acid synthase [Papilio polytes]	NA	NA	GO:0003824;	NA	NA
GWHGABGR016074	12.6367	39.9267	1.6597	5.92749e-06	0.000253756	Up	fatty acid synthase-like [Bombyx mori]	NA	NA	NA	NA	NA
GWHGABGR016075	36.9867	118.747	1.6828	0.000215855	0.00485246	Up	protein OBRU01_16252 [Operophtera brumata]	NA	NA	GO:0003824;	NA	NA
GWHGABGR016083	1.36	0.34	-2	0.00123633	0.0192746	Down	acid synthase [Papilio xuthus]	NA	NA	GO:0003824;	NA	NA
GWHGABGR016131	28.1233	3.75333	-2.9055	2.34027e-05	0.000788923	Down	uncharacterized protein LOC106711233 [Papilio machaon]	K14999 CYP6; cytochrome P450 family 6 [EC:1.14.-.-]	ko00199:Cytochrome P450;	GO:0004497;GO:0005506;GO:0016705;GO:0020037;	GO:0055114;	GO:0016021;
GWHGABGR016188	1.56	4.51333	1.5326	0.00392506	0.0465979	Up	sucrase-isomaltase, intestinal-like [Papilio xuthus] gt;gi|910332871|ref|XP_013169802.1| PREDICTED: sucrase-isomaltase, intestinal-like [Papilio xuthus]	K12316 GAA; lysosomal alpha-glucosidase [EC:3.2.1.20]	ko00052:Galactose metabolism;ko00500:Starch and sucrose metabolism;ko04142:Lysosome;ko04147:Exosome;	NA	NA	NA
GWHGABGR016202	0.396667	2.17333	2.4539	0.00126384	0.0195516	Up	dehydrogenase, partial [Agrotis ipsilon]	K00069 HPGD; 15-hydroxyprostaglandin dehydrogenase (NAD) [EC:1.1.1.141]	ko05202:Transcriptional misregulation in cancer;ko04147:Exosome;	NA	NA	NA
GWHGABGR016242	27.6167	84.66	1.6161	8.43963e-06	0.000341154	Up	cytochrome P450 6k1-like [Papilio machaon]	NA	NA	GO:0005488;GO:0016491;	NA	NA
GWHGABGR016298	84.4567	35.2267	-1.2615	7.3664e-05	0.00201367	Down	P450 CYP4S4 [Mamestra brassicae]	K15001 CYP4; cytochrome P450 family 4 [EC:1.14.-.-]	ko00199:Cytochrome P450;	GO:0016491;GO:0046872;	NA	NA
GWHGABGR016299	12.2667	3.97333	-1.6263	8.32512e-08	5.85317e-06	Down	P450 CYP4S4 [Mamestra brassicae]	NA	NA	GO:0016491;GO:0046872;	NA	NA
GWHGABGR016311	17.7367	75.23	2.0846	3.66299e-05	0.00112946	Up	D-amino-acid oxidase [Papilio polytes]	K00273 DAO, aao; D-amino-acid oxidase [EC:1.4.3.3]	ko00260:Glycine, serine and threonine metabolism;ko00330:Arginine and proline metabolism;ko00472:D-Arginine and D-ornithine metabolism;ko00311:Penicillin and cephalosporin biosynthesis;ko04146:Peroxisome;	GO:0016491;	NA	NA
GWHGABGR016394	2.51667	5.38	1.0961	0.00349067	0.0428931	Up	NA	NA	NA	NA	NA	NA
GWHGABGR016478	1.55	3.65667	1.2383	0.00014642	0.0035464	Up	cytochrome P450 4c3 [Bombyx mori]	K15001 CYP4; cytochrome P450 family 4 [EC:1.14.-.-]	ko00199:Cytochrome P450;	NA	NA	NA
GWHGABGR016599	7.88667	19.7433	1.3239	6.87744e-06	0.000286994	Up	uncharacterized protein LOC106126596 [Papilio xuthus]	NA	NA	NA	NA	NA
GWHGABGR016610	3.91333	0.966667	-2.0173	0.000887701	0.0150185	Down	protein RR48_04184 [Papilio machaon]	NA	NA	NA	NA	NA
GWHGABGR016636	35.97	88.34	1.2963	2.39043e-10	2.9584e-08	Up	protein RR46_04746 [Papilio xuthus]	NA	NA	NA	NA	NA
GWHGABGR016837	0.553333	2.23667	2.0151	4.98378e-05	0.00146426	Up	[Papilio machaon]	NA	NA	NA	NA	NA
GWHGABGR016866	0.6	3.98667	2.7321	8.09166e-09	7.45961e-07	Up	[Operophtera brumata]	NA	NA	NA	NA	GO:0016021;
GWHGABGR016916	0.436667	3.77333	3.1112	9.01223e-05	0.0023671	Up	proteinase T2a precursor [Ostrinia nubilalis]	K01312 PRSS1_2_3; trypsin [EC:3.4.21.4]	ko04080:Neuroactive ligand-receptor interaction;ko04972:Pancreatic secretion;ko04974:Protein digestion and absorption;ko05164:Influenza A;ko01002:Peptidases and inhibitors;ko04147:Exosome;	GO:0004252;	GO:0006508;	NA
GWHGABGR016931	7.02	28.68	2.0305	9.37674e-06	0.00037308	Up	ethanolaminephosphotransferase 1 [Bombyx mori]	K00993 EPT1; ethanolaminephosphotransferase [EC:2.7.8.1]	ko00564:Glycerophospholipid metabolism;ko00565:Ether lipid metabolism;ko00440:Phosphonate and phosphinate metabolism;	GO:0016780;	GO:0008654;	GO:0016021;
GWHGABGR016962	0.363333	3.54	3.2844	1.19446e-07	8.07795e-06	Up	[Antheraea pernyi]	NA	NA	NA	NA	GO:0005576;
GWHGABGR016972	5.91667	0.933333	-2.6643	0.00301109	0.0384449	Down	[Antheraea pernyi]	NA	NA	NA	NA	NA
GWHGABGR016973	10.2633	3.28333	-1.6443	0.00057027	0.010635	Down	[Antheraea pernyi]	NA	NA	NA	NA	NA
GWHGABGR017082	21.79	10.83	-1.0086	9.82725e-05	0.00254761	Down	disintegrin and metalloproteinase with thrombospondin motifs like precursor [Bombyx mori] gt;gi|55416036|dbj|BAD69560.1| A disintegrin and metalloproteinase with thrombospondin motifs like [Bombyx mori]	NA	NA	GO:0004222;	GO:0006508;GO:0007229;	NA
GWHGABGR017152	0.69	2.82	2.031	0.00351994	0.0430666	Up	and reverse transcriptase-like protein [Bombyx mori]	NA	NA	NA	NA	NA
GWHGABGR017172	0.866667	2.51333	1.5361	0.000241303	0.00526582	Up	protein tipE isoform X2 [Bombyx mori]	NA	NA	NA	NA	GO:0016021;
GWHGABGR017178	2.03667	5.25	1.3661	0.000151641	0.00362727	Up	hydrocarbon receptor [Papilio machaon]	K09093 AHR; aryl hydrocarbon receptor	ko04659:Th17 cell differentiation;ko04934:Cushing syndrome;ko03000:Transcription factors;	NA	NA	NA
GWHGABGR017179	0.786667	3.70333	2.235	7.61085e-09	7.10448e-07	Up	proline-rich extensin-like protein EPR1 [Bombyx mori]	NA	NA	NA	NA	NA
GWHGABGR017193	2.16333	8.57667	1.9872	0.00139994	0.0212562	Up	precursor [Chilo suppressalis]	NA	NA	NA	NA	NA
GWHGABGR017257	2.44333	6.98	1.5144	1.11313e-06	5.89827e-05	Up	uncharacterized protein LOC106715544 isoform X1 [Papilio machaon]	NA	NA	NA	NA	NA
GWHGABGR017315	13.82	4.05	-1.7708	2.56822e-06	0.000122119	Down	facilitated trehalose transporter Tret1-like [Bombyx mori]	NA	NA	GO:0022857;	GO:0055085;	GO:0016021;
GWHGABGR017319	199.187	88.2133	-1.1751	0.000164156	0.00388238	Down	protease inhibitor 11 precursor [Bombyx mori] gt;gi|195972026|gb|ACG61175.1| serpin-11 [Bombyx mori]	NA	NA	NA	NA	NA
GWHGABGR017345	0.293333	1.45667	2.3121	0.000715057	0.0127798	Up	uncharacterized protein LOC101737551 [Bombyx mori]	NA	NA	NA	NA	NA
GWHGABGR017372	2.6	11.6167	2.1596	1.14873e-06	6.0514e-05	Up	P450 CYP314A1 [Manduca sexta]	K10723 SHD, CYP314A1; ecdysone 20-monooxygenase [EC:1.14.99.22]	ko00981:Insect hormone biosynthesis;ko00199:Cytochrome P450;	GO:0004501;GO:0005506;GO:0020037;	GO:0055114;	GO:0016021;
GWHGABGR017379	1.97	3.96667	1.0097	0.0036604	0.0444189	Up	NA	NA	NA	NA	NA	NA
GWHGABGR017396	1.67333	19.6567	3.5542	2.43726e-09	2.53097e-07	Up	calphotin-like [Amyelois transitella]	NA	NA	GO:0042302;	NA	NA
GWHGABGR017398	13.2567	64.56	2.2839	1.81525e-07	1.17142e-05	Up	calphotin-like [Amyelois transitella]	NA	NA	GO:0042302;	NA	GO:0016021;
GWHGABGR017399	0.0866667	18.5433	7.7412	4.61296e-09	4.5697e-07	Up	protein RR-2 motif 68 precursor [Bombyx mori] gt;gi|223671238|tpd|FAA00571.1| TPA: putative cuticle protein [Bombyx mori]	NA	NA	GO:0042302;	NA	NA
GWHGABGR017400	0.06	25.7867	8.7474	3.71756e-08	2.83429e-06	Up	protein RR-2 motif 68 precursor [Bombyx mori] gt;gi|223671238|tpd|FAA00571.1| TPA: putative cuticle protein [Bombyx mori]	NA	NA	GO:0042302;	NA	NA
GWHGABGR017402	1.01	2.73667	1.4381	0.000538919	0.0101753	Up	larval cuticle protein A2B-like [Papilio polytes]	NA	NA	GO:0042302;	NA	NA
GWHGABGR017415	7.88667	16.7767	1.089	0.000507426	0.009742	Up	glycoprotein 3-alpha-L-fucosyltransferase A [Bombyx mori] gt;gi|969812151|dbj|BAU20373.1| core alpha 1,3-fucosyltransferase [Bombyx mori] gt;gi|969812153|dbj|BAU20374.1| core alpha 1,3-fucosyltransferase [Bombyx mori]	K00753 E2.4.1.214; glycoprotein 3-alpha-L-fucosyltransferase [EC:2.4.1.214]	ko00513:Various types of N-glycan biosynthesis;ko01003:Glycosyltransferases;	GO:0008417;	GO:0006486;GO:0036065;	GO:0016021;GO:0032580;
GWHGABGR017458	1.91667	9.75	2.3468	2.11016e-08	1.74103e-06	Up	syndrome cell adhesion molecule-like protein CG42256 [Papilio machaon]	K06768 DSCAML1; Down syndrome cell adhesion molecule-like protein 1	ko04515:Cell adhesion molecules;	NA	NA	NA
GWHGABGR017504	258.043	738.727	1.5174	3.99184e-11	5.83808e-09	Up	NA	NA	NA	NA	NA	NA
GWHGABGR017519	0.336667	1.28667	1.9342	0.000545675	0.0102813	Up	NA	NA	NA	NA	NA	NA
GWHGABGR017527	32.5167	15.7733	-1.0437	1.23419e-08	1.0982e-06	Down	zinc transporter 7 [Papilio polytes]	K14692 SLC30A5_7, ZNT5_7, MTP, MSC2; solute carrier family 30 (zinc transporter), member 5/7	ko02000:Transporters;	NA	GO:0006812;GO:0055085;	GO:0016020;
GWHGABGR017684	2.65333	21.87	3.0431	2.47761e-11	3.73066e-09	Up	UGT47A2 [Helicoverpa armigera]	K00699 UGT; glucuronosyltransferase [EC:2.4.1.17]	ko00040:Pentose and glucuronate interconversions;ko00053:Ascorbate and aldarate metabolism;ko00140:Steroid hormone biosynthesis;ko00830:Retinol metabolism;ko00860:Porphyrin and chlorophyll metabolism;ko00980:Metabolism of xenobiotics by cytochrome P450;ko00982:Drug metabolism - cytochrome P450;ko00983:Drug metabolism - other enzymes;ko04976:Bile secretion;ko05204:Chemical carcinogenesis;ko01003:G…	GO:0016758;	GO:0008152;	GO:0016021;
GWHGABGR017786	6.10667	18.2433	1.5789	0.000563868	0.0105581	Up	acidic leucine-rich nuclear phosphoprotein 32-related protein-like [Bombyx mori]	NA	NA	GO:0008061;	GO:0006030;	GO:0005576;
GWHGABGR017793	50.3333	16.33	-1.624	7.95148e-10	9.1513e-08	Down	C-type lectin domain family 4 member F [Bombyx mori]	NA	NA	GO:0030246;	NA	NA
GWHGABGR017795	2.04333	4.32	1.0801	0.00205041	0.0287176	Up	protein FAM135A [Amyelois transitella]	NA	NA	NA	NA	NA
GWHGABGR017812	0.336667	2.84333	3.0782	1.28886e-08	1.13602e-06	Up	mpv17-like protein [Bombyx mori]	K13349 MPV17L; Mpv17-like protein	ko04146:Peroxisome;	NA	NA	GO:0016021;
GWHGABGR017861	1.28333	8.40333	2.7111	2.02342e-07	1.29191e-05	Up	heparan sulfate 2-O-sulfotransferase pipe isoform X1 [Bombyx mori] gt;gi|827558686|ref|XP_012550449.1| PREDICTED: heparan sulfate 2-O-sulfotransferase pipe isoform X1 [Bombyx mori]	K03193 UST; dermatan/chondrotin sulfate uronyl 2-O-sulfotransferase UST [EC:2.8.2.-]	ko00532:Glycosaminoglycan biosynthesis - chondroitin sulfate / dermatan sulfate;ko01003:Glycosyltransferases;	GO:0008146;	NA	GO:0016021;
GWHGABGR017915	24.3233	48.7767	1.0039	0.00379431	0.0457368	Up	leukocyte receptor cluster member [Danaus plexippus]	NA	NA	NA	NA	NA
GWHGABGR017956	44.6867	156.077	1.8043	3.90554e-15	1.10264e-12	Up	purine nucleoside phosphorylase-like isoform X2 [Bombyx mori]	K03783 punA, PNP; purine-nucleoside phosphorylase [EC:2.4.2.1]	ko00230:Purine metabolism;ko00240:Pyrimidine metabolism;ko00760:Nicotinate and nicotinamide metabolism;	GO:0004731;	GO:0009116;	NA
GWHGABGR018039	764.843	359.713	-1.0883	4.39734e-07	2.6051e-05	Down	recognition protein [Antheraea pernyi]	K20692 GNBP3; gram-negative bacteria-binding protein 3	ko04624:Toll and Imd signaling pathway;	GO:0004553;GO:0030246;	GO:0005975;GO:0045088;	GO:0005576;
GWHGABGR018040	23.22	51.88	1.1598	2.86881e-05	0.000922358	Up	beta-1,3-glucan-binding protein-like [Amyelois transitella]	K20692 GNBP3; gram-negative bacteria-binding protein 3	ko04624:Toll and Imd signaling pathway;	NA	GO:0045088;	GO:0005576;
GWHGABGR018168	105.27	31.52	-1.7398	2.41824e-33	3.12108e-30	Down	uridine 5apos;-monophosphate synthase-like [Amyelois transitella]	K13421 UMPS; uridine monophosphate synthetase [EC:2.4.2.10 4.1.1.23]	ko00240:Pyrimidine metabolism;ko00983:Drug metabolism - other enzymes;	GO:0004588;	GO:0006221;GO:0009116;	NA
GWHGABGR018216	9.51	19.06	1.003	0.0020853	0.0290959	Up	neurogenic locus notch homolog protein 3-like [Amyelois transitella]	NA	NA	NA	NA	NA
GWHGABGR018221	31.4567	66.5067	1.0801	8.14264e-07	4.54103e-05	Up	LOW QUALITY PROTEIN: prolow-density lipoprotein receptor-related protein 1-like [Papilio xuthus]	NA	NA	NA	NA	NA
GWHGABGR018222	64.4067	138.23	1.1018	5.62703e-08	4.167e-06	Up	prolow-density lipoprotein receptor-related protein 1-like [Bombyx mori]	K04550 LRP1, CD91; low-density lipoprotein receptor-related protein 1 (alpha-2-macroglobulin receptor)	ko04979:Cholesterol metabolism;ko05010:Alzheimer disease;ko05144:Malaria;ko04131:Membrane trafficking;ko04090:CD molecules;	NA	NA	NA
GWHGABGR018248	0.25	1.50667	2.5914	0.00376719	0.0455314	Up	myrosinase 1-like [Bombyx mori]	NA	NA	NA	NA	NA
GWHGABGR018276	48.5533	20.5533	-1.2402	7.8712e-11	1.05352e-08	Down	carbonyl reductase [NADPH] 3-like [Amyelois transitella]	K00079 CBR1; carbonyl reductase 1 [EC:1.1.1.184 1.1.1.189 1.1.1.197]	ko00590:Arachidonic acid metabolism;ko00790:Folate biosynthesis;ko00980:Metabolism of xenobiotics by cytochrome P450;ko05204:Chemical carcinogenesis;	NA	NA	NA
GWHGABGR018298	4.31	8.77333	1.0254	6.91547e-05	0.00191064	Up	transient receptor potential channel pyrexia-like isoform X1 [Bombyx mori]	NA	NA	NA	GO:0006810;	NA
GWHGABGR018383	10.0867	21.97	1.1231	0.00095476	0.0158126	Up	sodium/hydrogen exchanger 10-like isoform X1 [Papilio polytes]	K14726 SLC9A10_11; solute carrier family 9 (sodium/hydrogen exchanger), member 10/11	ko02000:Transporters;	GO:0015299;	GO:1902600;	GO:0016021;
GWHGABGR018417	0.866667	2.52	1.5399	0.000376218	0.00757425	Up	uncharacterized protein LOC106139680 [Amyelois transitella] gt;gi|913317913|ref|XP_013189962.1| PREDICTED: uncharacterized protein LOC106134445 [Amyelois transitella] gt;gi|913320228|ref|XP_013191221.1| PREDICTED: uncharacterized protein LOC106135473 [Amyelois transitella]	NA	NA	NA	NA	NA
GWHGABGR018420	2.71667	5.82667	1.1008	0.000731241	0.0129284	Up	serine/arginine repetitive matrix protein 1-like [Papilio xuthus]	NA	NA	NA	NA	NA
GWHGABGR018430	1.09667	3.22333	1.5554	0.000434842	0.00856832	Up	NA	NA	NA	NA	NA	NA
GWHGABGR018442	37.9833	101.173	1.4134	0.000943254	0.0156651	Up	NA	NA	NA	NA	NA	NA
GWHGABGR018483	14.8733	59.3767	1.9972	1.03374e-11	1.66774e-09	Up	coiled-coil domain-containing protein 63-like [Amyelois transitella]	NA	NA	NA	NA	NA
GWHGABGR018498	3.38333	1.6	-1.0804	0.00273982	0.03559	Down	ABC transporter G family member 23 isoform X1 [Amyelois transitella]	NA	NA	NA	NA	NA
GWHGABGR018560	72.78	20.12	-1.8549	9.68582e-12	1.59103e-09	Down	ABC transporter G family member 23 [Bombyx mori]	NA	NA	GO:0005524;GO:0016887;	GO:0006810;	GO:0016021;
GWHGABGR018627	3.88	8.1	1.0619	0.00250039	0.0332784	Up	cGMP-specific 3apos;,5apos;-cyclic phosphodiesterase-like [Papilio xuthus]	K13763 PDE6N; cGMP-specific 3',5'-cyclic phosphodiesterase, invertebrate [EC:3.1.4.35]	ko00230:Purine metabolism;	NA	NA	NA
GWHGABGR018662	0.94	3.21333	1.7733	1.77642e-06	8.96151e-05	Up	uncharacterized protein LOC101743491 isoform X2 [Bombyx mori]	NA	NA	NA	NA	NA
GWHGABGR018732	1.46333	18.04	3.6239	1.6407e-23	1.14022e-20	Up	uncharacterized protein LOC106130712 [Amyelois transitella]	NA	NA	NA	NA	GO:0016021;
GWHGABGR018733	0.47	4.59333	3.2888	7.71105e-12	1.30216e-09	Up	uncharacterized protein LOC106106115 [Papilio polytes]	NA	NA	NA	NA	GO:0016021;
GWHGABGR018763	67.6167	21.8267	-1.6313	5.74786e-12	1.01822e-09	Down	synthase 3 [Papilio xuthus]	NA	NA	GO:0003824;	GO:0008152;	NA
GWHGABGR018779	4.10333	17.19	2.0667	3.73779e-07	2.26638e-05	Up	LOC106116239 precursor [Papilio xuthus] gt;gi|910324720|ref|XP_013165454.1| PREDICTED: uncharacterized protein LOC106116239 [Papilio xuthus] gt;gi|389608587|dbj|BAM17903.1| osiris 2 [Papilio xuthus]	NA	NA	NA	NA	GO:0016021;
GWHGABGR018782	51.8	10.7533	-2.2682	2.45601e-05	0.000821809	Down	Full=Cecropin-B; AltName: Full=Immune protein P9; Flags: Precursor [Hyalophora cecropia] gt;gi|9412|emb|CAA30306.1| cecropin B [Hyalophora cecropia] gt;gi|159195|gb|AAA29184.1| cecropin B [Hyalophora cecropia] gt;gi|159201|gb|AAA29187.1| cecropin B precursor [Hyalophora cecropia]	K20696 CEC; cecropin	ko04624:Toll and Imd signaling pathway;	NA	GO:0042742;GO:0045087;	GO:0005576;
GWHGABGR018787	0.346667	2.90667	3.0677	6.20792e-09	5.93497e-07	Up	uncharacterized protein LOC106130662, partial [Amyelois transitella]	NA	NA	NA	NA	NA
GWHGABGR018791	0.0566667	4.36667	6.2679	1.11369e-12	2.16208e-10	Up	protein KGM_21546 [Danaus plexippus]	NA	NA	NA	NA	NA
GWHGABGR018793	0.526667	15.53	4.882	7.26885e-34	1.01031e-30	Up	uncharacterized protein LOC106130713 [Amyelois transitella]	NA	NA	NA	NA	GO:0016021;
GWHGABGR018794	0.37	20.6067	5.7994	7.5663e-46	2.73431e-42	Up	uncharacterized protein LOC105391591 [Plutella xylostella]	NA	NA	NA	NA	GO:0016021;
GWHGABGR018795	0.13	2.22333	4.0961	8.55932e-06	0.000344451	Up	9 [Operophtera brumata]	NA	NA	NA	NA	GO:0016021;
GWHGABGR018797	0.103333	2.39333	4.5336	9.52762e-05	0.00248061	Up	uncharacterized protein LOC101741151 [Bombyx mori]	NA	NA	NA	NA	GO:0016021;
GWHGABGR018798	0.0566667	25.7233	8.8264	7.05935e-28	6.37777e-25	Up	protein RR48_04867 [Papilio machaon]	NA	NA	NA	NA	GO:0016021;
GWHGABGR018799	0.66	9.97667	3.918	2.03532e-11	3.14327e-09	Up	9 precursor [Bombyx mori] gt;gi|207339262|gb|ACI23620.1| osiris 9 [Bombyx mori]	NA	NA	NA	NA	GO:0016021;
GWHGABGR018801	0.001	3.75667	11.8752	5.63087e-11	7.94877e-09	Up	uncharacterized protein LOC106130657 [Amyelois transitella]	NA	NA	NA	NA	GO:0016021;
GWHGABGR018803	0.0133333	0.533333	5.3219	0.00207758	0.0290107	Up	uncharacterized protein LOC101741662 [Bombyx mori]	NA	NA	GO:0016829;	NA	GO:0016021;
GWHGABGR018805	0.0433333	8.67	7.6444	7.38865e-16	2.30182e-13	Up	uncharacterized protein LOC106116249 [Papilio xuthus] gt;gi|930661744|gb|KPJ03631.1| hypothetical protein RR46_04243 [Papilio xuthus]	NA	NA	NA	NA	GO:0016021;
GWHGABGR018806	0.53	12.65	4.577	3.30681e-22	2.06037e-19	Up	9 precursor [Bombyx mori] gt;gi|207339262|gb|ACI23620.1| osiris 9 [Bombyx mori]	NA	NA	NA	NA	GO:0016021;
GWHGABGR018817	0.293333	8.14	4.7944	4.63371e-20	2.04211e-17	Up	18 precursor [Bombyx mori] gt;gi|207339260|gb|ACI23619.1| osiris 18 [Bombyx mori]	NA	NA	NA	NA	GO:0016021;
GWHGABGR018819	1.59333	3.81667	1.2603	0.000169029	0.00398719	Up	zinc finger protein on ecdysone puffs isoform X1 [Amyelois transitella] gt;gi|913299710|ref|XP_013197330.1| PREDICTED: zinc finger protein on ecdysone puffs isoform X2 [Amyelois transitella]	NA	NA	NA	NA	NA
GWHGABGR018942	1328.5	458.547	-1.5347	7.52549e-09	7.10448e-07	Down	glucosamine-6-phosphate isomerase isoform X1 [Bombyx mori] gt;gi|827538971|ref|XP_012552682.1| PREDICTED: glucosamine-6-phosphate isomerase isoform X1 [Bombyx mori]	K02564 nagB, GNPDA; glucosamine-6-phosphate deaminase [EC:3.5.99.6]	ko00520:Amino sugar and nucleotide sugar metabolism;	GO:0004342;GO:0016787;	GO:0005975;GO:0006044;	GO:0005737;
GWHGABGR018945	8.8	18.6933	1.0869	5.35449e-05	0.001555	Up	lysoplasmalogenase [Bombyx mori]	NA	NA	NA	NA	GO:0016021;
GWHGABGR019016	10.0967	21.9667	1.1214	6.61513e-07	3.73527e-05	Up	protein KGM_05534 [Danaus plexippus]	NA	NA	NA	NA	NA
GWHGABGR019041	347.59	727.607	1.0658	5.99004e-07	3.44694e-05	Up	protein 2 [Spodoptera frugiperda]	K17341 HMCN; hemicentin	ko99992:Structural proteins;	NA	NA	NA
GWHGABGR019149	5.22667	0.503333	-3.3763	6.73726e-11	9.36427e-09	Down	15-hydroxyprostaglandin dehydrogenase [NAD(+)]-like [Bombyx mori]	K00069 HPGD; 15-hydroxyprostaglandin dehydrogenase (NAD) [EC:1.1.1.141]	ko05202:Transcriptional misregulation in cancer;ko04147:Exosome;	NA	NA	NA
GWHGABGR019179	9.04333	19.83	1.1328	1.81921e-05	0.000652208	Up	uncharacterized protein LOC106648510 [Trichogramma pretiosum]	NA	NA	NA	NA	NA
GWHGABGR019252	10.9867	25.8167	1.2325	7.36297e-13	1.46199e-10	Up	leucine-rich transmembrane protein [Danaus plexippus]	K08399 LGR6; leucine-rich repeat-containing G protein-coupled receptor 6	ko04310:Wnt signaling pathway;ko04030:G protein-coupled receptors;	GO:0016500;	GO:0007186;	GO:0016021;
GWHGABGR019343	2.69	9.72333	1.8538	1.46604e-08	1.27355e-06	Up	uncharacterized protein LOC105386134 [Plutella xylostella]	NA	NA	NA	NA	NA
GWHGABGR019464	1.57333	4.85333	1.6252	0.000102966	0.002639	Up	ubiquitin-associated domain-containing protein 1 isoform X1 [Bombyx mori]	NA	NA	NA	NA	NA
GWHGABGR019466	7.35667	20.35	1.4679	0.00112141	0.0178369	Up	protein RR48_10393 [Papilio machaon]	NA	NA	NA	NA	NA
GWHGABGR019507	51.17	24.3133	-1.0736	0.000111194	0.00280609	Down	transferrin-like [Bombyx mori]	NA	NA	NA	NA	GO:0016020;
GWHGABGR019537	37.07	113.777	1.6179	1.04887e-15	3.15867e-13	Up	uncharacterized protein LOC105842936 [Bombyx mori]	NA	NA	NA	NA	NA
GWHGABGR019539	0.323333	1.76333	2.4472	4.03957e-06	0.000179339	Up	uncharacterized protein LOC106711676 [Papilio machaon]	NA	NA	NA	NA	NA
GWHGABGR019547	3.74667	9.11333	1.2824	0.000116479	0.0029272	Up	protein [Operophtera brumata]	NA	NA	NA	NA	NA
GWHGABGR019560	157.813	71.8967	-1.1342	5.73648e-07	3.33288e-05	Down	translocon-associated protein subunit delta [Plutella xylostella]	K04571 SSR4; translocon-associated protein subunit delta	ko04141:Protein processing in endoplasmic reticulum;	NA	NA	GO:0005783;GO:0016021;
GWHGABGR019623	18.6933	56.52	1.5962	0.000110969	0.00280609	Up	alpha-1(IV) chain [Habropoda laboriosa]	NA	NA	NA	NA	NA
GWHGABGR019626	24.8633	61.53	1.3073	0.00187558	0.0267904	Up	protein RR46_02560 [Papilio xuthus]	NA	NA	NA	NA	NA
GWHGABGR019627	18.1633	55.0767	1.6004	7.00752e-05	0.00192723	Up	protein RR46_01763 [Papilio xuthus]	NA	NA	GO:0005488;	NA	NA
GWHGABGR019630	47.91	115.557	1.2702	0.000690277	0.0124106	Up	protein EAG_01178 [Camponotus floridanus]	NA	NA	NA	NA	NA
GWHGABGR019631	8.59	26.1133	1.6041	0.000107563	0.00273739	Up	protein X777_00562 [Cerapachys biroi]	NA	NA	NA	NA	NA
GWHGABGR019632	7.76333	22.7667	1.5522	9.33992e-05	0.0024423	Up	protein T11_8065, partial [Trichinella zimbabwensis]	NA	NA	NA	NA	NA
GWHGABGR019633	59.56	193.793	1.7021	1.15377e-05	0.000446412	Up	protein RR46_01763 [Papilio xuthus]	NA	NA	NA	NA	NA
GWHGABGR019636	123.703	307.18	1.3122	0.000410599	0.00814393	Up	transcriptase-like protein - silkworm gt;gi|903695|gb|AAB59214.1| reverse transcriptase-like protein [Bombyx mori]	NA	NA	GO:0005488;	NA	NA
GWHGABGR019637	79.3667	250.263	1.6568	3.19971e-05	0.00101788	Up	protein X777_00562 [Cerapachys biroi]	NA	NA	NA	NA	NA
GWHGABGR019638	69.4767	207.56	1.5789	6.76175e-05	0.00187677	Up	protein T11_8065, partial [Trichinella zimbabwensis]	NA	NA	NA	NA	NA
GWHGABGR019639	107.333	353.317	1.7189	1.90785e-05	0.000675939	Up	protein RR46_01763 [Papilio xuthus]	NA	NA	NA	NA	NA
GWHGABGR019642	71.4667	198.467	1.4736	2.90311e-05	0.000930434	Up	protein EAG_01178 [Camponotus floridanus]	NA	NA	NA	NA	NA
GWHGABGR019643	15.6767	46.2767	1.5617	5.72685e-05	0.00163991	Up	protein X777_00562 [Cerapachys biroi]	NA	NA	NA	NA	NA
GWHGABGR019644	16.97	50.5233	1.574	9.01131e-05	0.0023671	Up	protein T11_8065, partial [Trichinella zimbabwensis]	NA	NA	NA	NA	NA
GWHGABGR019648	41.1233	116.733	1.5052	6.68342e-05	0.00186075	Up	protein X777_00562 [Cerapachys biroi]	NA	NA	NA	NA	NA
GWHGABGR019649	51.56	156.263	1.5997	4.44e-05	0.00132732	Up	protein T11_8065, partial [Trichinella zimbabwensis]	NA	NA	NA	NA	NA
GWHGABGR019650	24.9767	75.9167	1.6038	8.55656e-05	0.00228036	Up	protein RR46_01763 [Papilio xuthus]	NA	NA	NA	NA	NA
GWHGABGR019664	7.45333	3.42	-1.1239	0.00382005	0.0459551	Down	uncharacterized protein LOC105842936 [Bombyx mori]	NA	NA	NA	NA	NA
GWHGABGR019749	80.8767	175.94	1.1213	0.00106217	0.017109	Up	protein ART2, partial [Cyphomyrmex costatus]	NA	NA	NA	NA	NA
GWHGABGR019754	16.3833	42.9767	1.3913	0.000434537	0.00856832	Up	protein RR46_01763 [Papilio xuthus]	NA	NA	NA	NA	NA
GWHGABGR019756	65.4533	162.71	1.3138	0.000323873	0.00671878	Up	protein TcasGA2_TC031589, partial [Tribolium castaneum]	NA	NA	GO:0003676;GO:0046872;	NA	NA
GWHGABGR019757	85.16	182.18	1.0971	0.000852935	0.0146918	Up	hypothetical protein [Pediculus humanus corporis] gt;gi|212510915|gb|EEB14006.1| conserved hypothetical protein [Pediculus humanus corporis]	NA	NA	NA	NA	NA
GWHGABGR019966	31.4167	7.57333	-2.0525	0.000215045	0.00484496	Down	proteinase-like protein precursor [Bombyx mori] gt;gi|95102990|gb|ABF51436.1| serine proteinase-like protein [Bombyx mori]	NA	NA	NA	NA	NA
GWHGABGR020155	35.0267	129.167	1.8827	0.00211007	0.0292833	Up	serine protease snake-like [Bombyx mori]	NA	NA	GO:0008233;	NA	NA
GWHGABGR020157	14.46	38.8967	1.4276	2.61046e-11	3.89821e-09	Up	proteinase 18 [Manduca sexta]	NA	NA	GO:0016787;	NA	NA
GWHGABGR020162	23.2767	69.2833	1.5736	7.38699e-12	1.2592e-09	Up	serine protease snake-like, partial [Bombyx mori]	NA	NA	GO:0008233;	NA	NA
GWHGABGR020165	8.5	1.59667	-2.4124	1.00752e-06	5.45056e-05	Down	A, Crystal Structure Of The Insect Immune Protein Hemolin: A New Domain Arrangement With Implications For Homophilic Adhesion gt;gi|3891928|pdb|1BIH|B Chain B, Crystal Structure Of The Insect Immune Protein Hemolin: A New Domain Arrangement With Implications For Homophilic Adhesion	NA	NA	GO:0004714;	GO:0007169;GO:0018108;GO:0045087;	GO:0005615;
GWHGABGR020298	1.48	0.23	-2.6859	0.00013666	0.00335503	Down	NA	NA	NA	NA	NA	NA
GWHGABGR020330	0.263333	1.06333	2.0136	0.00102885	0.0166878	Up	uncharacterized protein LOC101745983 isoform X2 [Bombyx mori]	NA	NA	NA	NA	GO:0016021;
GWHGABGR020339	0.37	2.63667	2.8331	5.93777e-06	0.000253756	Up	protein RR-2 motif 133 precursor [Bombyx mori] gt;gi|223671368|tpd|FAA00636.1| TPA: putative cuticle protein [Bombyx mori]	NA	NA	NA	NA	NA
GWHGABGR020352	119.207	28.64	-2.0574	1.74511e-08	1.48039e-06	Down	uncharacterized protein LOC106103270 isoform X1 [Papilio polytes]	NA	NA	NA	NA	NA
GWHGABGR020377	0.816667	3.88333	2.2495	3.73841e-05	0.0011449	Up	facilitated trehalose transporter Tret1-like [Papilio polytes]	K14258 TRET1; facilitated trehalose transporter	ko02000:Transporters;	GO:0022857;	GO:0055085;	GO:0016021;
GWHGABGR020381	0.116667	0.966667	3.0506	0.00023769	0.00520585	Up	hormone epoxide hydrolase [Bombyx mori]	NA	NA	GO:0016787;	NA	GO:0005783;GO:0044422;GO:0044425;
GWHGABGR020382	20.1867	46.26	1.1964	4.75053e-09	4.65502e-07	Up	uncharacterized protein LOC106136012 isoform X1 [Amyelois transitella] gt;gi|913321465|ref|XP_013191895.1| PREDICTED: uncharacterized protein LOC106136012 isoform X2 [Amyelois transitella]	K09068 TAL; T-cell acute lymphocytic leukemia protein	ko03000:Transcription factors;	GO:0046983;	NA	NA
GWHGABGR020386	38.77	87.5833	1.1757	0.000205655	0.00467419	Up	transcriptase [Danaus plexippus]	NA	NA	NA	NA	NA
GWHGABGR020387	1.57333	3.47	1.1411	0.00333778	0.0414504	Up	NA	NA	NA	NA	NA	NA
GWHGABGR020388	255.01	580.223	1.1861	2.54717e-05	0.000838339	Up	protease inhibitor 7 precursor [Bombyx mori] gt;gi|195972020|gb|ACG61172.1| serpin-7 [Bombyx mori]	NA	NA	NA	NA	NA
GWHGABGR020391	0.406667	5.41667	3.7355	0.000347069	0.00713399	Up	phytanoyl-CoA dioxygenase, peroxisomal-like [Amyelois transitella]	K00477 PHYH; phytanoyl-CoA hydroxylase [EC:1.14.11.18]	ko04146:Peroxisome;	NA	NA	NA
GWHGABGR020408	1.24667	5.53	2.1492	2.74446e-08	2.16174e-06	Up	glucose dehydrogenase [FAD, quinone]-like [Papilio machaon] gt;gi|930680408|gb|KPJ20105.1| Glucose dehydrogenase [acceptor] [Papilio machaon]	NA	NA	GO:0016614;GO:0050660;	GO:0055114;	NA
GWHGABGR020465	0.001	0.51	8.9944	7.72074e-05	0.00208529	Up	uncharacterized protein LOC105382777 [Plutella xylostella]	NA	NA	NA	NA	NA
GWHGABGR020474	7.66333	67.6567	3.1422	2.90425e-26	2.4989e-23	Up	protein glycine-rich 24 precursor [Bombyx mori] gt;gi|223671022|tpd|FAA00462.1| TPA: putative cuticle protein [Bombyx mori]	NA	NA	NA	NA	NA
GWHGABGR020531	8.89667	18.4133	1.0494	5.84149e-05	0.00166364	Up	[Cnaphalocrocis medinalis]	K03927 CES2; carboxylesterase 2 [EC:3.1.1.1 3.1.1.84 3.1.1.56]	ko00983:Drug metabolism - other enzymes;	NA	NA	NA
GWHGABGR020532	0.396667	1.25667	1.6636	0.00237815	0.0322412	Up	protein OBRU01_15813 [Operophtera brumata]	NA	NA	NA	NA	NA
GWHGABGR020542	744.243	334.237	-1.1549	1.29281e-09	1.42438e-07	Down	esterase 2 precursor [Bombyx mori] gt;gi|187372908|gb|ACD03181.1| carboxylesterase CarE-12 [Bombyx mori]	NA	NA	NA	NA	NA
GWHGABGR020551	1.02	3.02667	1.5692	0.000465046	0.00906462	Up	protein OBRU01_14471 [Operophtera brumata]	NA	NA	NA	NA	NA
GWHGABGR020584	0.0133333	0.546667	5.3576	0.00237963	0.0322412	Up	protein KGM_02800 [Danaus plexippus]	NA	NA	NA	NA	NA
GWHGABGR020650	475.683	234.767	-1.0188	0.000149818	0.00360462	Down	5 [Bombyx mandarina]	NA	NA	NA	NA	GO:0005615;
GWHGABGR020678	30.54	3.06	-3.3191	4.98246e-16	1.60764e-13	Down	protein [Antheraea pernyi]	NA	NA	NA	GO:0042742;GO:0045087;	GO:0005576;
GWHGABGR020705	49.4667	23.89	-1.05	0.000162226	0.00384931	Down	transporter [Operophtera brumata]	K14258 TRET1; facilitated trehalose transporter	ko02000:Transporters;	NA	GO:0055085;	GO:0016021;
GWHGABGR020809	0.383333	1.32333	1.7875	0.0024751	0.0330544	Up	uncharacterized protein LOC106707794 [Papilio machaon]	NA	NA	NA	NA	NA
GWHGABGR020829	32.13	15.84	-1.0203	5.37829e-06	0.000232489	Down	trehalase-like isoform X1 [Amyelois transitella] gt;gi|913301686|ref|XP_013200113.1| PREDICTED: trehalase-like isoform X1 [Amyelois transitella]	K01194 TREH, treA, treF; alpha,alpha-trehalase [EC:3.2.1.28]	ko00500:Starch and sucrose metabolism;ko00537:Glycosylphosphatidylinositol (GPI)-anchored proteins;	GO:0004555;	GO:0005991;	GO:0016021;
GWHGABGR020913	3.81	1.48333	-1.3609	0.00256137	0.033881	Down	uncharacterized protein LOC105841727 [Bombyx mori]	NA	NA	NA	NA	NA
GWHGABGR020920	4.81333	2.29333	-1.0696	0.00106239	0.017109	Down	uncharacterized protein LOC106111310 [Papilio polytes]	NA	NA	NA	NA	NA
GWHGABGR020940	5.06333	15.7267	1.6351	4.14722e-07	2.48957e-05	Up	endothelin-converting enzyme 1 [Bombyx mori]	K08635 MMEL1, NEP; neprilysin [EC:3.4.24.11]	ko01002:Peptidases and inhibitors;	NA	NA	NA
GWHGABGR020941	9.08667	21.4967	1.2423	3.85003e-06	0.000172621	Up	endothelin-converting enzyme 1 [Amyelois transitella]	K08635 MMEL1, NEP; neprilysin [EC:3.4.24.11]	ko01002:Peptidases and inhibitors;	NA	NA	NA
GWHGABGR020958	4.42667	11.8167	1.4165	0.000899376	0.0151311	Up	NA	NA	NA	NA	NA	NA
GWHGABGR020991	7.57333	3.73	-1.0218	2.21606e-05	0.000752671	Down	protein transport protein Sec24C isoform X1 [Bombyx mori]	NA	NA	NA	GO:0015031;GO:0046907;	NA
GWHGABGR021004	0.94	2.75667	1.5522	0.000863585	0.0147915	Up	protein KGM_11017 [Danaus plexippus]	NA	NA	NA	NA	NA
GWHGABGR021026	0.216667	2.88	3.7325	2.4776e-12	4.61522e-10	Up	paired box protein Pax-5 [Amyelois transitella]	K15608 PAX2; paired box protein 2	ko03000:Transcription factors;ko04131:Membrane trafficking;ko03036:Chromosome and associated proteins;	NA	GO:0006351;	NA
GWHGABGR021046	0.26	2.18333	3.0699	4.91213e-07	2.89111e-05	Up	NA	NA	NA	NA	NA	NA
GWHGABGR021054	0.966667	3.39667	1.813	0.00354078	0.0432286	Up	piggyBac transposable element-derived protein 3-like, partial [Bombyx mori]	NA	NA	NA	NA	NA
GWHGABGR021098	0.963333	2.97667	1.6276	0.000111158	0.00280609	Up	protein PNISR [Papilio machaon]	K13170 SFRS18; splicing factor, arginine/serine-rich 18	ko03041:Spliceosome;	NA	NA	NA
GWHGABGR021136	86.43	0.001	-16.3992	6.66401e-06	0.000280478	Down	transcriptase [Danaus plexippus]	NA	NA	NA	NA	NA
GWHGABGR021152	0.103333	1.08333	3.3901	0.000208463	0.0047143	Up	HEAT repeat-containing protein 1 [Papilio xuthus]	NA	NA	NA	NA	NA
GWHGABGR021181	80.5933	11.9667	-2.7516	1.26554e-14	3.22071e-12	Down	1 [Papilio xuthus]	NA	NA	NA	NA	NA
GWHGABGR021182	1.51	3.42667	1.1823	0.00323431	0.0403876	Up	partial [Operophtera brumata]	NA	NA	NA	NA	NA
GWHGABGR021265	4.36	71.1467	4.0284	0.000140436	0.0034291	Up	proteinase stubble [Papilio machaon]	NA	NA	NA	NA	NA
GWHGABGR021300	1.66333	6.59	1.9862	0.00163929	0.0241405	Up	piggyBac transposable element-derived protein 3-like, partial [Bombyx mori]	NA	NA	NA	NA	NA
