# Supplementary material for: Pupal Diapause Termination and Transcriptional Response of Antheraea pernyi (Lepidoptera: Saturniidae) Triggered by 20-Hydroxyecdysone
Source: Front Physiol. 2022 May 26;13:888643. doi: 10.3389/fphys.2022.888643 (PMC9204484; doi:10.3389/fphys.2022.888643)
Supplement: Supplementary file 11 [file Table1.XLSX]

## Sheet: Table S10
Table S1. Primer sets used for qRT-PCR.
Primer name	Primer sequences (5’-3’)
qGAPDH-F	5’-CTCACGGTCGTTTCAAGGGTA-3’
qGAPDH-R	5’-AGCGGATGCTTTTTCAATGGT-3’
qEcRB1-F	5’-GCCTTGCGGTCGGTATGA-3’
qEcRB1-R	5’-TGCTGACGGGTAGTTTATCTTTC-3’
qUSP-F	5’-ATCTTCGACCGCGTGCTCT-3’
qUSP-R	5’-GGACTTCCACTTCTGGCTTATTCT-3’
qBR-C-F	5’-ACGAACCGCCACAAATCCA-3’
qBR-C-R	5’-GAGTATCATCCGTGCTCCTGTCTAT-3’
qE93-F	5’-CCCCACCTTCAGTCATACTAAAGATAC-3’
qE94-R	5’-TCGGCGAACACGGAATGA-3’
qFTZ-F1-F	5’-ATTGGTGATGGTAGTGCCTGAG-3’
qFTZ-F1-R	5’-ATGCGGTCGTGTCACTTGG-3’
qCatL-F	5’-TCGTGGACATACCGCAAGG-3’
qCatL-R	5’-GCTGGAGTAGAGCTGGAAGGT-3’
