# Supplementary material for: Pupal Diapause Termination and Transcriptional Response of Antheraea pernyi (Lepidoptera: Saturniidae) Triggered by 20-Hydroxyecdysone
Source: Front Physiol. 2022 May 26;13:888643. doi: 10.3389/fphys.2022.888643 (PMC9204484; doi:10.3389/fphys.2022.888643)
Supplement: Supplementary file 12 [file Table10.XLSX]

## Sheet: Chitinase and Threhalase
Table S10 The expression of chitinase and trehalase genes during the pupal-adult transition
Name	GeneID	0dpi	1dpi	3dpi	6dpi	9dpi	Nr_desc	KEGG_ANNOT	KEGG_pathway	GO_MF	GO_BP	GO_CC
Chitinase 1	GWHGABGR002385	16.4603	29.2066	19.0591	47.2087	35.2713	probable chitinase 2 [Ostrinia furnacalis]	K01183 E3.2.1.14; chitinase [EC:3.2.1.14]	ko00520:Amino sugar and nucleotide sugar metabolism;	GO:0004568;	GO:0005975;GO:0006032;	NA
Chitinase 2	GWHGABGR007677	2.2854	7.31243	11.4067	221.886	281.359	putative chitinase 3 [Papilio machaon]	K01183 E3.2.1.14; chitinase [EC:3.2.1.14]	ko00520:Amino sugar and nucleotide sugar metabolism;	GO:0004568;GO:0008061;	GO:0005975;GO:0006032;	GO:0005576;
Chitinase 3	GWHGABGR007676	1.66418	5.33845	8.62015	170.384	213.917	chitinase [Helicoverpa armigera]	K01183 E3.2.1.14; chitinase [EC:3.2.1.14]	ko00520:Amino sugar and nucleotide sugar metabolism;	GO:0004568;GO:0008061;	GO:0005975;GO:0006032;	GO:0005576;
Chitinase 4	GWHGABGR017366	11.6957	202.821	173.051	374.702	41.2811	isoform 4 precursor [Bombyx mori] gt;gi|11994959|dbj|BAB20017.1| chitinase precursor [Bombyx mori]	K01183 E3.2.1.14; chitinase [EC:3.2.1.14]	ko00520:Amino sugar and nucleotide sugar metabolism;	GO:0004568;GO:0008061;	GO:0005975;GO:0006032;	GO:0005576;
Chitinase 5	GWHGABGR012451	14.0276	361.217	250.393	238.594	145.395	chitinase [Antheraea pernyi]	NA	NA	GO:0004568;	GO:0005975;GO:0006032;	NA
Trehalase 1	GWHGABGR020829	9.01853	16.4399	8.10314	11.1054	7.89183	trehalase-like isoform X1 [Amyelois transitella] gt;gi|913301686|ref|XP_013200113.1| PREDICTED: trehalase-like isoform X1 [Amyelois transitella]	K01194 TREH, treA, treF; alpha,alpha-trehalase [EC:3.2.1.28]	ko00500:Starch and sucrose metabolism;ko00537:Glycosylphosphatidylinositol (GPI)-anchored proteins;	GO:0004555;	GO:0005991;	GO:0016021;
Trehalase 2	GWHGABGR007703	3.27083	10.961	8.18789	5.36715	8.19264	trehalase 1B [Antheraea pernyi]	K01194 TREH, treA, treF; alpha,alpha-trehalase [EC:3.2.1.28]	ko00500:Starch and sucrose metabolism;ko00537:Glycosylphosphatidylinositol (GPI)-anchored proteins;	GO:0004555;	GO:0005991;	NA
Trehalase 3	GWHGABGR007704	1.37925	5.56054	4.3779	3.23885	5.3923	trehalase 1B [Antheraea pernyi]	NA	NA	GO:0004555;	GO:0005991;	NA
