# Supplementary material for: Pupal Diapause Termination and Transcriptional Response of Antheraea pernyi (Lepidoptera: Saturniidae) Triggered by 20-Hydroxyecdysone
Source: Front Physiol. 2022 May 26;13:888643. doi: 10.3389/fphys.2022.888643 (PMC9204484; doi:10.3389/fphys.2022.888643)
Supplement: Supplementary file 14 [file Table5.XLSX]

## Sheet: Table S4
Table S5 DEGs in the comparison of 6 dpi versus 3 dpi
GeneID	3dpi	6dpi	log2(FC)	PValue	Up/Down	FDR	Nr_desc	KEGG_ANNOT	KEGG_pathway	GO_MF	GO_BP	GO_CC
GWHGABGR000019	1.96	0.773333	-1.3417	0.00270785	Down	0.0426087	LIM/homeobox protein Awh [Amyelois transitella]	K09375 LHX6_8; LIM homeobox protein 6/8	ko03000:Transcription factors;	GO:0003677;GO:0008270;	NA	GO:0005634;
GWHGABGR000035	9.20333	29.1967	1.6656	0.00132694	Up	0.0250392	hepatic leukemia factor isoform X4 [Bombyx mori]	K09057 HLF; hepatic leukemia factor	ko04711:Circadian rhythm - fly;ko03000:Transcription factors;	NA	NA	NA
GWHGABGR000036	4.78333	18.58	1.9577	0.000397217	Up	0.00952796	NA	NA	NA	NA	NA	NA
GWHGABGR000044	190.707	484.66	1.3456	0.0013053	Up	0.0246823	metalloprotease [Manduca sexta]	K08635 MMEL1, NEP; neprilysin [EC:3.4.24.11]	ko01002:Peptidases and inhibitors;	GO:0004222;	GO:0006508;	GO:0016021;
GWHGABGR000058	0.333333	2.10333	2.6576	1.76032e-07	Up	1.23249e-05	guanine nucleotide-binding protein subunit beta-2-like [Bombyx mori]	K07972 GNB; guanine nucleotide-binding protein subunit beta, other	ko04745:Phototransduction - fly;ko04031:GTP-binding proteins;	NA	NA	NA
GWHGABGR000123	0.446667	1.42667	1.6754	0.00136655	Up	0.0255474	Krueppel-like factor 5 [Bombyx mori]	K09206 KLF5; krueppel-like factor 5	ko03000:Transcription factors;	NA	NA	NA
GWHGABGR000139	9.34	36.0367	1.948	4.80438e-06	Up	0.000227474	peptide transporter family 1-like [Bombyx mori]	K14206 SLC15A1, PEPT1; solute carrier family 15 (oligopeptide transporter), member 1	ko04974:Protein digestion and absorption;ko02000:Transporters;	NA	NA	NA
GWHGABGR000140	0.2	1.09667	2.4551	0.00153712	Up	0.0277908	protein [Operophtera brumata]	K01050 BCHE; cholinesterase [EC:3.1.1.8]	ko99980:Enzymes with EC numbers;	NA	NA	NA
GWHGABGR000141	1.28333	4.47667	1.8025	0.000268277	Up	0.00693011	peptide transporter family 1-like [Bombyx mori]	NA	NA	NA	NA	NA
GWHGABGR000209	2.34667	39.6067	4.0771	1.9418e-07	Up	1.33381e-05	uncharacterized protein LOC101736996 [Bombyx mori]	NA	NA	NA	NA	NA
GWHGABGR000210	0.406667	11.7433	4.8519	1.83694e-06	Up	9.82626e-05	uncharacterized protein LOC101736996 [Bombyx mori]	NA	NA	NA	NA	NA
GWHGABGR000232	1.72333	3.71667	1.1088	0.000899518	Up	0.0184942	E3 ubiquitin-protein ligase highwire [Bombyx mori]	NA	NA	NA	NA	NA
GWHGABGR000245	46.1733	22.8467	-1.0151	3.97004e-06	Down	0.000190962	phytanoyl-CoA dioxygenase domain-containing protein 1 [Amyelois transitella]	K00477 PHYH; phytanoyl-CoA hydroxylase [EC:1.14.11.18]	ko04146:Peroxisome;	NA	NA	NA
GWHGABGR000316	8.67333	257.08	4.8895	7.13463e-17	Up	2.02155e-14	angiopoietin-related protein 2 [Bombyx mori]	NA	NA	NA	NA	NA
GWHGABGR000334	0.82	3.12333	1.9294	0.00148447	Up	0.0270819	NA	NA	NA	NA	NA	NA
GWHGABGR000373	1.03	14.53	3.8183	1.51308e-05	Up	0.000617979	uncharacterized protein LOC101740242 [Bombyx mori]	NA	NA	NA	NA	NA
GWHGABGR000402	56.56	23.16	-1.2881	3.71851e-08	Down	2.99696e-06	leucine-rich repeat protein SHOC-2 [Bombyx mori]	NA	NA	NA	NA	NA
GWHGABGR000403	451.78	187.087	-1.2719	4.53709e-07	Down	2.88686e-05	leucine-rich repeat protein SHOC-2 [Bombyx mori]	K19613 SHOC2, SUR8; leucine-rich repeat protein SHOC2	ko04014:Ras signaling pathway;	NA	NA	NA
GWHGABGR000437	51.5667	16.8133	-1.6168	5.17969e-18	Down	1.59201e-15	protein precursor [Bombyx mori]	K16642 PTN; pleiotrophin	ko00536:Glycosaminoglycan binding proteins;	GO:0008083;	NA	NA
GWHGABGR000464	30.95	67.1867	1.1182	0.000142448	Up	0.00406796	WD repeat-containing protein 47 isoform X3 [Papilio machaon]	NA	NA	NA	NA	NA
GWHGABGR000480	26.32	11.1333	-1.2413	5.67248e-05	Down	0.00186349	homeobox protein araucan isoform X3 [Papilio xuthus]	NA	NA	NA	NA	NA
GWHGABGR000486	11.38	4.20667	-1.4358	1.59568e-10	Down	1.74314e-08	homeobox protein caupolican [Amyelois transitella]	NA	NA	GO:0043565;	GO:0006355;	GO:0005634;
GWHGABGR000520	9.83333	4.65333	-1.0794	1.13609e-05	Down	0.000484749	carboxyl-terminal PDZ ligand of neuronal nitric oxide synthase protein isoform X2 [Bombyx mori]	K16513 NOS1AP, CAPON; carboxyl-terminal PDZ ligand of neuronal nitric oxide synthase protein	ko04713:Circadian entrainment;ko04131:Membrane trafficking;	NA	NA	NA
GWHGABGR000522	6.62667	3.12333	-1.0852	0.00016472	Down	0.00460252	NA	NA	NA	NA	NA	NA
GWHGABGR000528	29.07	155.757	2.4217	4.17886e-10	Up	4.28132e-08	hydroxylase [Samia ricini]	K00501 TH; tyrosine 3-monooxygenase [EC:1.14.16.2]	ko00350:Tyrosine metabolism;ko00790:Folate biosynthesis;ko00950:Isoquinoline alkaloid biosynthesis;ko04917:Prolactin signaling pathway;ko04728:Dopaminergic synapse;ko05012:Parkinson disease;ko05030:Cocaine addiction;ko05031:Amphetamine addiction;ko05034:Alcoholism;	GO:0004511;GO:0005506;	GO:0009072;GO:0042423;GO:0055114;	NA
GWHGABGR000530	27.7867	9.25333	-1.5863	1.57146e-06	Down	8.55763e-05	NA	NA	NA	NA	NA	NA
GWHGABGR000531	38.4633	13.4133	-1.5198	0.000277274	Down	0.00712195	hormone resistence protein II [Bombyx mori] gt;gi|165969953|gb|ABY76059.1| juvenile hormone resistence protein II [Bombyx mori]	NA	NA	NA	NA	NA
GWHGABGR000540	41.2367	19.0867	-1.1114	1.02235e-07	Down	7.47549e-06	probable ATP-dependent RNA helicase DDX43 [Bombyx mori]	K17043 DDX43; ATP-dependent RNA helicase DDX43 [EC:3.6.4.13]	ko03041:Spliceosome;	GO:0003723;GO:0004386;GO:0005524;	NA	NA
GWHGABGR000542	1.53333	7.69667	2.3276	2.32182e-06	Up	0.000118293	acyl-CoA reductase 9, partial [Helicoverpa armigera]	K13356 FAR; alcohol-forming fatty acyl-CoA reductase [EC:1.2.1.84]	ko00073:Cutin, suberine and wax biosynthesis;ko04146:Peroxisome;ko04212:Longevity regulating pathway - worm;	GO:0080019;	GO:0055114;	GO:0016021;
GWHGABGR000544	149.6	370.137	1.3069	0.00303702	Up	0.0461162	protein disulfide-isomerase A5 [Bombyx mori]	K09583 PDIA5; protein disulfide-isomerase A5 [EC:5.3.4.1]	ko03110:Chaperones and folding catalysts;ko04131:Membrane trafficking;	NA	NA	NA
GWHGABGR000545	0.346667	674.62	10.9263	7.7528e-11	Up	9.24929e-09	protein OBRU01_11895 [Operophtera brumata]	NA	NA	NA	NA	NA
GWHGABGR000548	0.173333	15.2367	6.4579	7.88104e-05	Up	0.00248981	glycine-rich RNA-binding protein 2 [Bombyx mori]	NA	NA	NA	NA	NA
GWHGABGR000549	3.23	44.67	3.7897	1.72866e-06	Up	9.30194e-05	uncharacterized protein LOC106133776 [Amyelois transitella]	K21842 EFR3; protein EFR3	ko04131:Membrane trafficking;	NA	NA	NA
GWHGABGR000568	35.82	15.5833	-1.2008	0.000160708	Down	0.00451127	glycine cleavage system H protein-like [Papilio machaon] gt;gi|943965196|ref|XP_014364768.1| PREDICTED: glycine cleavage system H protein-like [Papilio machaon] gt;gi|930669433|gb|KPJ10319.1| Glycine cleavage system H protein, mitochondrial [Papilio machaon]	K02437 gcvH, GCSH; glycine cleavage system H protein	ko00630:Glyoxylate and dicarboxylate metabolism;ko00260:Glycine, serine and threonine metabolism;	NA	GO:0019464;	GO:0005960;
GWHGABGR000571	0.001	0.643333	9.3294	1.68274e-05	Up	0.000672131	receptor A18 [Chilo suppressalis]	K05052 NMUR1; neuromedin U receptor 1	ko04080:Neuroactive ligand-receptor interaction;ko04030:G protein-coupled receptors;	NA	GO:0007186;	GO:0016020;
GWHGABGR000588	1.58333	5	1.659	0.000185554	Up	0.00509053	proton-coupled amino acid transporter 4 [Bombyx mori]	K14209 SLC36A, PAT; solute carrier family 36 (proton-coupled amino acid transporter)	ko04138:Autophagy - yeast;ko04974:Protein digestion and absorption;ko04131:Membrane trafficking;ko02000:Transporters;	NA	NA	GO:0016021;
GWHGABGR000598	1.26	2.93	1.2175	0.00099228	Up	0.019949	tigger transposable element-derived protein 6-like [Plutella xylostella] gt;gi|768416340|ref|XP_011548757.1| PREDICTED: tigger transposable element-derived protein 6-like [Plutella xylostella] gt;gi|768417249|ref|XP_011549249.1| PREDICTED: tigger transposable element-derived protein 6-like [Plutella xylostella] gt;gi|768428472|ref|XP_011555374.1| PREDICTED: tigger transposable element-derived pro…	NA	NA	NA	NA	NA
GWHGABGR000636	0.243333	2.4	3.302	2.12188e-05	Up	0.000827486	NA	NA	NA	NA	NA	NA
GWHGABGR000646	0.686667	2.66333	1.9556	5.25066e-05	Up	0.00175028	F-BAR and double SH3 domains protein 2 [Amyelois transitella]	K20125 FCHSD; F-BAR and double SH3 domains protein	ko04131:Membrane trafficking;	NA	NA	NA
GWHGABGR000676	1.31	0.263333	-2.3146	0.00200315	Down	0.0339487	ORF2, partial [Operophtera brumata]	NA	NA	NA	NA	NA
GWHGABGR000694	20.67	7.39667	-1.4826	3.88119e-07	Down	2.50468e-05	dipeptidase 1-like [Bombyx mori]	NA	NA	NA	NA	NA
GWHGABGR000695	10.9	3.71	-1.5548	4.7414e-10	Down	4.83037e-08	dipeptidase 1-like [Bombyx mori]	NA	NA	NA	NA	NA
GWHGABGR000696	8.64	3.34333	-1.3697	0.00020193	Down	0.00549819	partial [Operophtera brumata]	K01273 DPEP; membrane dipeptidase [EC:3.4.13.19]	ko01002:Peptidases and inhibitors;ko04147:Exosome;ko00537:Glycosylphosphatidylinositol (GPI)-anchored proteins;	GO:0008235;GO:0008239;GO:0016805;GO:0046872;	GO:0006508;	GO:0031225;
GWHGABGR000702	7.96667	3.34667	-1.2513	0.00139535	Down	0.0258461	dipeptidase 1-like [Papilio polytes]	NA	NA	NA	NA	NA
GWHGABGR000710	0.483333	94.3833	7.6094	5.67045e-08	Up	4.35711e-06	probable cytochrome P450 303a1 [Bombyx mori] gt;gi|827561228|ref|XP_012551426.1| PREDICTED: probable cytochrome P450 303a1 [Bombyx mori]	K07418 CYP2J; cytochrome P450 family 2 subfamily J [EC:1.14.14.1 1.14.14.73 1.14.14.74 1.14.14.75]	ko00590:Arachidonic acid metabolism;ko00591:Linoleic acid metabolism;ko04913:Ovarian steroidogenesis;ko04726:Serotonergic synapse;ko04750:Inflammatory mediator regulation of TRP channels;ko00199:Cytochrome P450;	GO:0004497;GO:0005506;GO:0016705;GO:0020037;	GO:0055114;	NA
GWHGABGR000711	0.05	12.7133	7.9902	0.000385254	Up	0.00929015	P450, partial [Bombyx mori]	NA	NA	GO:0004497;GO:0005506;GO:0016705;GO:0020037;	GO:0055114;	NA
GWHGABGR000714	8.13333	24.65	1.5997	2.11767e-05	Up	0.000827486	SET and MYND domain-containing protein 4 isoform X1 [Bombyx mori]	NA	NA	NA	NA	NA
GWHGABGR000744	2.33667	5.71667	1.2907	0.000824629	Up	0.0172877	CUB and sushi domain-containing protein 3 isoform X1 [Bombyx mori]	NA	NA	NA	NA	GO:0016021;
GWHGABGR000745	8.27667	18.2133	1.1379	8.38853e-05	Up	0.00262123	CUB and sushi domain-containing protein 3 isoform X2 [Bombyx mori]	NA	NA	NA	NA	GO:0016020;
GWHGABGR000844	28.43	124.123	2.1263	0.00142306	Up	0.0263057	antigen LPMC-61 [Bombyx mori]	NA	NA	NA	NA	NA
GWHGABGR000871	1.37	0.336667	-2.0248	0.00295795	Down	0.0453315	3 [Operophtera brumata]	K01052 LIPA; lysosomal acid lipase/cholesteryl ester hydrolase [EC:3.1.1.13]	ko00100:Steroid biosynthesis;ko04142:Lysosome;ko04979:Cholesterol metabolism;	NA	NA	NA
GWHGABGR000872	0.293333	1.24667	2.0875	0.00111681	Up	0.0219417	protein [Antheraea pernyi]	K01052 LIPA; lysosomal acid lipase/cholesteryl ester hydrolase [EC:3.1.1.13]	ko00100:Steroid biosynthesis;ko04142:Lysosome;ko04979:Cholesterol metabolism;	NA	GO:0006629;	NA
GWHGABGR001105	0.143333	2.08	3.8591	0.000441469	Up	0.0104104	protein 2 [Lonomia obliqua]	NA	NA	NA	NA	NA
GWHGABGR001109	14.1833	110.853	2.9664	0.000369866	Up	0.00897878	protein 10 [Helicoverpa armigera]	NA	NA	NA	NA	NA
GWHGABGR001110	132.267	40.4967	-1.7076	0.000850654	Down	0.0177104	protein [Antheraea yamamai]	NA	NA	NA	NA	NA
GWHGABGR001192	0.256667	9.00667	5.133	1.55838e-05	Up	0.000632208	LOW QUALITY PROTEIN: probable cytochrome P450 49a1 [Bombyx mori]	K17960 CYP49A; cytochrome P450 family 49 subfamily A	ko00199:Cytochrome P450;	NA	NA	NA
GWHGABGR001250	0.403333	1.84667	2.1949	0.000133854	Up	0.00387749	actin cytoskeleton-regulatory complex protein PAN1 [Bombyx mori] gt;gi|262034615|gb|ACY06932.1| putative cuticle protein CPH37 [Bombyx mori]	NA	NA	NA	NA	NA
GWHGABGR001272	2.54	9.4	1.8878	0.000459072	Up	0.010714	uncharacterized protein LOC101742189 [Bombyx mori]	NA	NA	GO:0016491;	GO:0055114;	NA
GWHGABGR001275	3.13333	8.50667	1.4409	0.00264803	Up	0.0420335	protein [Helicoverpa armigera]	NA	NA	NA	NA	NA
GWHGABGR001309	6.12	585.467	6.5799	2.01801e-47	Up	3.04955e-44	uncharacterized protein LOC105842244 [Bombyx mori]	NA	NA	NA	NA	NA
GWHGABGR001313	42.22	269.827	2.676	6.32386e-28	Up	4.98595e-25	peptidase [Papilio machaon]	NA	NA	NA	NA	NA
GWHGABGR001320	2.89333	9.69667	1.7448	1.07506e-10	Up	1.21845e-08	putative phosphatidate phosphatase [Amyelois transitella]	K01080 PLPP1_2_3; phosphatidate phosphatase [EC:3.1.3.4]	ko00561:Glycerolipid metabolism;ko00564:Glycerophospholipid metabolism;ko00565:Ether lipid metabolism;ko00600:Sphingolipid metabolism;ko04072:Phospholipase D signaling pathway;ko04666:Fc gamma R-mediated phagocytosis;ko04975:Fat digestion and absorption;ko05231:Choline metabolism in cancer;	NA	NA	GO:0016021;
GWHGABGR001343	78.7233	583.183	2.8891	3.00684e-05	Up	0.00109931	alpha-protein kinase 1 [Bombyx mori]	K17914 KIF13; kinesin family member 13	ko04812:Cytoskeleton proteins;	NA	NA	NA
GWHGABGR001447	0.356667	20.2533	5.8274	0.000267624	Up	0.00692309	pro-resilin-like [Bombyx mori]	NA	NA	NA	NA	NA
GWHGABGR001455	2400.66	1189.63	-1.0129	0.000492986	Down	0.0113589	uncharacterized protein LOC101742613 [Bombyx mori]	NA	NA	NA	NA	NA
GWHGABGR001465	2.75667	32.4933	3.5591	7.07926e-06	Up	0.000319342	protein RR-2 motif 143 [Bombyx mori] gt;gi|223671388|tpd|FAA00646.1| TPA: putative cuticle protein [Bombyx mori]	NA	NA	NA	NA	NA
GWHGABGR001466	0.386667	2.89	2.9019	0.00112063	Up	0.0219688	protein RR-2 motif 143 [Bombyx mori] gt;gi|223671388|tpd|FAA00646.1| TPA: putative cuticle protein [Bombyx mori]	NA	NA	GO:0042302;	NA	NA
GWHGABGR001475	10.7033	4.54333	-1.2362	1.64144e-06	Down	8.91193e-05	carbonyl reductase [NADPH] 2-like [Bombyx mori]	NA	NA	NA	NA	NA
GWHGABGR001493	17.9633	80.3	2.1603	0.00128053	Up	0.0243409	peptide binding protein precursor [Bombyx mori] gt;gi|95103040|gb|ABF51461.1| insulin-related peptide binding protein [Bombyx mori]	NA	NA	NA	NA	NA
GWHGABGR001496	3.07	11.1433	1.8599	0.00117675	Up	0.0228227	pro-resilin-like [Amyelois transitella]	NA	NA	NA	NA	NA
GWHGABGR001502	0.41	1.9	2.2123	0.0015938	Up	0.0285029	serine/arginine repetitive matrix protein 1-like [Bombyx mori]	NA	NA	NA	NA	NA
GWHGABGR001560	0.813333	0.0266667	-4.9307	0.000248648	Down	0.00654424	NA	NA	NA	NA	NA	NA
GWHGABGR001610	27.55	10.7833	-1.3532	7.43638e-07	Down	4.46572e-05	tyrosine-protein kinase-like otk [Papilio xuthus]	NA	NA	NA	NA	NA
GWHGABGR001612	8.72	263.067	4.915	0.000116813	Up	0.00343901	uncharacterized protein LOC101746552 [Bombyx mori]	NA	NA	NA	NA	NA
GWHGABGR001619	2.03	4.27333	1.0739	0.000269897	Up	0.00696205	serine/threonine-protein kinase MARK2-like isoform X6 [Bombyx mori]	NA	NA	NA	NA	NA
GWHGABGR001728	0.64	2.63333	2.0407	0.00207915	Up	0.0348137	protein RR-2 motif 132 precursor [Bombyx mori] gt;gi|827539448|ref|XP_012552875.1| PREDICTED: cuticular protein RR-2 motif 132 isoform X1 [Bombyx mori] gt;gi|223671366|tpd|FAA00635.1| TPA: putative cuticle protein [Bombyx mori]	NA	NA	NA	NA	NA
GWHGABGR001740	3.67	1.52333	-1.2685	0.00179221	Down	0.031041	nephrin-like [Bombyx mori]	NA	NA	NA	NA	GO:0016021;
GWHGABGR001765	13.6167	35.3933	1.3781	4.0981e-20	Up	1.4863e-17	xylulose kinase isoform X3 [Amyelois transitella]	K00854 xylB, XYLB; xylulokinase [EC:2.7.1.17]	ko00040:Pentose and glucuronate interconversions;	GO:0016773;	GO:0005975;	NA
GWHGABGR001807	86.64	40.4767	-1.0979	0.00196386	Down	0.0333452	synaptic vesicle glycoprotein 2B-like [Amyelois transitella]	K06258 SV2; MFS transporter, VNT family, synaptic vesicle glycoprotein 2	ko04512:ECM-receptor interaction;ko02000:Transporters;	NA	NA	NA
GWHGABGR001808	174.823	64.3167	-1.4426	4.72954e-08	Down	3.74522e-06	organic cation/carnitine transporter 7-like [Bombyx mori]	NA	NA	NA	NA	NA
GWHGABGR001831	1.67	0.136667	-3.6111	0.00195664	Down	0.0333071	NA	NA	NA	NA	NA	NA
GWHGABGR001840	4.89	1.86667	-1.3894	0.00138282	Down	0.0256918	mothers against decapentaplegic homolog 6 [Amyelois transitella]	NA	NA	NA	NA	NA
GWHGABGR001863	1570.79	724.217	-1.117	0.000259149	Down	0.00673269	H2A.V [Papilio machaon]	K24262 SPARC; secreted protein acidic and rich in cysteine	ko03110:Chaperones and folding catalysts;	GO:0003677;GO:0005509;GO:0046982;	GO:0007165;	GO:0000786;GO:0005615;GO:0005634;
GWHGABGR001895	2.54667	0.31	-3.0383	0.00179141	Down	0.031041	vesicle 2-related protein [Papilio xuthus]	NA	NA	NA	NA	NA
GWHGABGR001966	0.736667	4.40333	2.5795	9.02514e-07	Up	5.19562e-05	protein KGM_22137 [Danaus plexippus]	NA	NA	GO:0005509;	NA	NA
GWHGABGR002005	28.4267	10.7367	-1.4047	0.00192941	Down	0.0329453	B [Manduca sexta]	NA	NA	GO:0008233;	NA	NA
GWHGABGR002026	199.84	70.7167	-1.4987	7.78626e-09	Down	6.95547e-07	4-coumarate--CoA ligase 1-like [Amyelois transitella]	NA	NA	GO:0003824;	GO:0008152;	NA
GWHGABGR002047	3.14667	7.08	1.1699	0.00203689	Up	0.0343524	uncharacterized protein LOC106137654 [Amyelois transitella]	NA	NA	NA	NA	NA
GWHGABGR002048	1.86667	8.03	2.1049	0.00146394	Up	0.0267836	protein RR48_04448 [Papilio machaon]	NA	NA	GO:0008061;	GO:0006030;	GO:0005576;
GWHGABGR002066	10.0067	3.59667	-1.4762	4.16974e-05	Down	0.00144854	protein [Bombyx mori]	K09311 ANTP; Antp family, other	ko03000:Transcription factors;	GO:0003700;GO:0043565;	GO:0006355;GO:0007275;	GO:0005634;
GWHGABGR002102	8.45667	75.2833	3.1542	1.23139e-05	Up	0.000519303	peroxidase [Papilio machaon]	K19511 PXDN, VPO1; peroxidase [EC:1.11.1.7]	ko99980:Enzymes with EC numbers;	NA	NA	NA
GWHGABGR002111	0.676667	15.0833	4.4784	3.98792e-05	Up	0.00139608	NA	NA	NA	NA	NA	NA
GWHGABGR002112	4.57333	75.0633	4.0368	0.00176599	Up	0.0307097	fluid protein CSSFP002 [Chilo suppressalis]	K09640 TMPRSS9; transmembrane protease serine 9 [EC:3.4.21.-]	ko01002:Peptidases and inhibitors;	GO:0004252;	GO:0006508;	NA
GWHGABGR002133	63.2933	171.333	1.4367	7.60529e-11	Up	9.1334e-09	LOW QUALITY PROTEIN: chaoptin [Bombyx mori]	NA	NA	NA	NA	NA
GWHGABGR002206	1.46333	44.2233	4.9175	3.24588e-08	Up	2.63828e-06	uncharacterized protein LOC105841465 [Bombyx mori]	NA	NA	NA	NA	NA
GWHGABGR002220	162.853	55.29	-1.5585	2.50765e-13	Down	4.5933e-11	uncharacterized protein LOC101738839 isoform X1 [Bombyx mori] gt;gi|827544313|ref|XP_012544878.1| PREDICTED: uncharacterized protein LOC101738839 isoform X2 [Bombyx mori]	NA	NA	NA	NA	NA
GWHGABGR002346	0.286667	35.9733	6.9714	0.00110724	Up	0.0217774	protein hypothetical 1 precursor [Bombyx mori] gt;gi|223671034|tpd|FAA00468.1| TPA: putative cuticle protein [Bombyx mori]	NA	NA	NA	NA	NA
GWHGABGR002352	0.25	32.8333	7.0371	0.000100225	Up	0.00304947	protein hypothetical 1 precursor [Bombyx mori] gt;gi|223671034|tpd|FAA00468.1| TPA: putative cuticle protein [Bombyx mori]	NA	NA	NA	NA	NA
GWHGABGR002381	0.76	9.71	3.6754	2.50799e-05	Up	0.000955458	coagulation factor XI [Papilio polytes]	NA	NA	NA	NA	NA
GWHGABGR002383	0.673333	14.15	4.3933	2.85333e-07	Up	1.87472e-05	uncharacterized protein LOC106124343 isoform X1 [Papilio xuthus]	NA	NA	NA	NA	NA
GWHGABGR002384	2.53667	21.8767	3.1084	2.63175e-06	Up	0.000132567	plasminogen isoform X1 [Bombyx mori] gt;gi|827562313|ref|XP_012551847.1| PREDICTED: plasminogen isoform X2 [Bombyx mori]	NA	NA	NA	NA	NA
GWHGABGR002385	32.7333	66.4833	1.0222	0.000597091	Up	0.0132529	2 [Cnaphalocrocis medinalis]	K01183 E3.2.1.14; chitinase [EC:3.2.1.14]	ko00520:Amino sugar and nucleotide sugar metabolism;	GO:0004568;	GO:0005975;GO:0006032;	NA
GWHGABGR002406	0.001	0.406667	8.6677	0.00172916	Up	0.0302962	protein RR48_10152 [Papilio machaon]	NA	NA	NA	NA	NA
GWHGABGR002415	5.80333	17.9	1.625	2.92766e-06	Up	0.000146658	serine proteinase stubble isoform X1 [Bombyx mori]	NA	NA	GO:0004252;	GO:0006508;	NA
GWHGABGR002420	19.82	71.8467	1.858	7.60699e-10	Up	7.62128e-08	serine proteinase stubble [Amyelois transitella]	NA	NA	NA	NA	NA
GWHGABGR002467	11.7533	3.08667	-1.9289	9.79279e-05	Down	0.00298458	uncharacterized protein LOC106101798 [Papilio polytes]	NA	NA	NA	NA	NA
GWHGABGR002469	11.5833	303.203	4.7102	4.82576e-66	Up	1.25015e-62	serine proteinase stubble [Bombyx mori]	NA	NA	NA	NA	NA
GWHGABGR002470	2.46	64.86	4.7206	3.95498e-73	Up	3.58598e-69	mucin-5AC [Amyelois transitella]	NA	NA	NA	NA	NA
GWHGABGR002473	3.01333	95.1433	4.9807	1.38439e-25	Up	8.36815e-23	decaprenyl-diphosphate synthase subunit 2-like [Bombyx mori]	K12505 PDSS2; decaprenyl-diphosphate synthase subunit 2 [EC:2.5.1.91]	ko00900:Terpenoid backbone biosynthesis;ko01006:Prenyltransferases;	NA	GO:0008299;	NA
GWHGABGR002477	0.646667	2.68333	2.0529	9.25904e-05	Up	0.00284582	androgen-dependent TFPI-regulating protein-like [Bombyx mori]	NA	NA	NA	NA	NA
GWHGABGR002480	21.2067	631.643	4.8965	4.11889e-09	Up	3.83035e-07	cuticle protein PCP52 [Papilio machaon]	NA	NA	NA	NA	NA
GWHGABGR002484	0.896667	7.70667	3.1035	0.000536163	Up	0.012093	protein PpolCPH4A [Papilio polytes]	NA	NA	NA	NA	NA
GWHGABGR002507	9.77333	0.773333	-3.6597	1.02953e-27	Down	7.77895e-25	uncharacterized protein LOC105842582 [Bombyx mori]	NA	NA	NA	NA	GO:0016021;
GWHGABGR002553	3.04667	13.8067	2.1801	1.03955e-10	Up	1.20071e-08	uncharacterized protein LOC101738867 [Bombyx mori]	NA	NA	NA	NA	NA
GWHGABGR002554	28.8467	140.617	2.2853	1.51632e-12	Up	2.45509e-10	uncharacterized protein LOC106709528 isoform X1 [Papilio machaon]	NA	NA	GO:0005509;	NA	GO:0016021;GO:0031514;
GWHGABGR002581	1.54	114.95	6.2219	3.37572e-06	Up	0.000165001	putative leucine-rich repeat-containing protein DDB_G0290503 [Amyelois transitella]	NA	NA	NA	NA	NA
GWHGABGR002587	1.67	5.90333	1.8217	0.00334491	Up	0.049556	uncharacterized protein LOC106107056 isoform X1 [Papilio polytes]	NA	NA	NA	NA	NA
GWHGABGR002589	2.43	11.4733	2.2393	2.70784e-10	Up	2.85488e-08	uncharacterized protein LOC106107056 isoform X1 [Papilio polytes]	NA	NA	NA	NA	NA
GWHGABGR002719	3.49	25.7067	2.8808	1.31346e-09	Up	1.2737e-07	uncharacterized protein LOC106135377 [Amyelois transitella]	NA	NA	NA	NA	NA
GWHGABGR002720	6.19667	34.4433	2.4747	1.37813e-07	Up	9.87788e-06	LOW QUALITY PROTEIN: uncharacterized protein LOC101741103 [Bombyx mori]	NA	NA	NA	NA	NA
GWHGABGR002721	1.06333	7.46333	2.8112	5.56353e-08	Up	4.29315e-06	uncharacterized protein LOC106101319 [Papilio polytes]	NA	NA	NA	NA	GO:0016020;
GWHGABGR002723	0.0333333	1.03	4.9495	0.00315522	Up	0.0473896	uncharacterized protein LOC101746039 [Bombyx mori]	NA	NA	GO:0008061;	GO:0006030;	GO:0005576;GO:0016021;
GWHGABGR002729	20.8933	5.65333	-1.8859	0.00126847	Down	0.0242354	uncharacterized protein LOC101740538 [Bombyx mori]	NA	NA	GO:0008061;	GO:0006030;	GO:0005576;
GWHGABGR002731	2.40667	99.13	5.3642	1.01804e-70	Up	4.61527e-67	angiotensin-converting enzyme-like [Amyelois transitella]	K01283 ACE, CD143; peptidyl-dipeptidase A [EC:3.4.15.1]	ko04924:Renin secretion;ko04614:Renin-angiotensin system;ko05410:Hypertrophic cardiomyopathy;ko05142:Chagas disease;ko01002:Peptidases and inhibitors;ko04147:Exosome;ko04090:CD molecules;	GO:0004180;GO:0008237;GO:0008241;GO:0046872;	GO:0006508;	GO:0016020;
GWHGABGR002733	14.2	36.7467	1.3717	1.43443e-10	Up	1.58609e-08	chaoptin-like [Plutella xylostella]	NA	NA	NA	NA	NA
GWHGABGR002734	23.2233	62.04	1.4176	1.86119e-10	Up	2.02101e-08	protein KGM_09757 [Danaus plexippus]	NA	NA	NA	NA	NA
GWHGABGR002781	10.4167	129.07	3.6312	6.36841e-13	Up	1.09986e-10	cuticle protein 16.5, isoform A-like [Amyelois transitella]	NA	NA	NA	NA	NA
GWHGABGR002783	0.33	1.83333	2.4739	0.00148995	Up	0.0271545	NA	NA	NA	NA	NA	NA
GWHGABGR002786	28.4467	1084.41	5.2525	0.00274771	Up	0.0431029	NA	NA	NA	NA	NA	NA
GWHGABGR002788	1.02667	4.00333	1.9632	0.00217816	Up	0.0361518	prominin-1-A [Amyelois transitella]	K06532 PROM1, CD133; prominin 1	ko05202:Transcriptional misregulation in cancer;ko04147:Exosome;ko04090:CD molecules;	NA	NA	NA
GWHGABGR002789	0.56	3.2	2.5146	0.00298346	Up	0.0455788	uncharacterized protein LOC105392467 [Plutella xylostella]	NA	NA	NA	NA	NA
GWHGABGR002791	1.14	9.13	3.0016	0.00237671	Up	0.0385248	circadian clock-controlled protein-like [Amyelois transitella]	NA	NA	NA	NA	NA
GWHGABGR002823	6.36333	26.0567	2.0338	3.64829e-06	Up	0.000175952	protein OBRU01_01183 [Operophtera brumata]	NA	NA	NA	NA	NA
GWHGABGR002826	2.04667	8.51333	2.0564	1.18829e-06	Up	6.67134e-05	protein couch potato-like [Amyelois transitella]	NA	NA	GO:0000166;GO:0003676;	NA	NA
GWHGABGR002827	0.663333	3.27333	2.303	2.34777e-05	Up	0.000903917	protein couch potato [Bombyx mori]	NA	NA	GO:0000166;GO:0003676;	NA	NA
GWHGABGR002828	5.73	22.5533	1.9767	6.02699e-06	Up	0.000275299	NA	NA	NA	NA	NA	NA
GWHGABGR002923	21.68	4.43	-2.291	7.25302e-15	Down	1.49462e-12	uncharacterized protein LOC101737882 [Bombyx mori]	NA	NA	NA	NA	NA
GWHGABGR002938	12.5633	4.1	-1.6155	0.000686242	Down	0.01485	uncharacterized protein LOC106135995 [Amyelois transitella]	NA	NA	NA	NA	NA
GWHGABGR002961	2.51333	5.33667	1.0863	0.00175293	Up	0.0305944	major facilitator superfamily domain-containing protein 6-A [Amyelois transitella]	NA	NA	NA	NA	GO:0016021;
GWHGABGR002966	2.90333	1.28333	-1.1778	0.00160125	Down	0.0286079	NA	NA	NA	NA	NA	NA
GWHGABGR003018	140.5	54.03	-1.3787	0.000898809	Down	0.0184942	binding protein [Dendrolimus kikuchii]	NA	NA	NA	NA	NA
GWHGABGR003025	19.7867	39.6533	1.0029	1.37193e-07	Up	9.87243e-06	uncharacterized protein LOC101746443 [Bombyx mori]	NA	NA	NA	NA	NA
GWHGABGR003026	1.31	2.79333	1.0924	0.000931925	Up	0.0190426	protein RR46_03970 [Papilio xuthus]	NA	NA	NA	NA	NA
GWHGABGR003038	16.0167	7.80667	-1.0368	4.94564e-05	Down	0.00166699	vang-like protein 1 [Papilio xuthus]	K04510 VANGL; vang-like	ko04310:Wnt signaling pathway;	NA	GO:0007275;	GO:0016021;
GWHGABGR003039	47.9867	15.1867	-1.6598	1.23402e-06	Down	6.86433e-05	protein KGM_08319 [Danaus plexippus]	NA	NA	NA	NA	NA
GWHGABGR003098	1.83667	22.43	3.6103	2.52863e-20	Up	9.75623e-18	serine proteinase stubble [Bombyx mori]	K24133 Sb; serine proteinase stubble [EC:3.4.21.-]	ko01002:Peptidases and inhibitors;	NA	NA	NA
GWHGABGR003099	2.40667	33.8267	3.8131	2.62512e-20	Up	9.91748e-18	serine proteinase stubble [Bombyx mori]	NA	NA	NA	NA	NA
GWHGABGR003122	322.793	125.727	-1.3603	0.00129805	Down	0.0245965	mucin-17 [Bombyx mori]	NA	NA	NA	NA	NA
GWHGABGR003141	39.6533	10.2833	-1.9471	0.000109021	Down	0.00326776	alkyldihydroxyacetonephosphate synthase [Bombyx mori]	K00803 AGPS, agpS; alkyldihydroxyacetonephosphate synthase [EC:2.5.1.26]	ko00565:Ether lipid metabolism;ko04146:Peroxisome;	NA	NA	NA
GWHGABGR003145	0.153333	0.736667	2.2643	0.00204519	Up	0.034404	10A [Operophtera brumata]	NA	NA	NA	NA	GO:0005856;
GWHGABGR003146	7.40667	27.9533	1.9161	2.55458e-14	Up	5.1472e-12	unconventional myosin-XV [Amyelois transitella]	NA	NA	NA	NA	NA
GWHGABGR003147	32.93	125.927	1.9351	5.5069e-08	Up	4.26761e-06	unconventional myosin-XV isoform X1 [Bombyx mori]	NA	NA	NA	NA	NA
GWHGABGR003148	1.14667	6.91667	2.5926	0.00031175	Up	0.00784087	uncharacterized protein LOC101738864 [Bombyx mori]	NA	NA	NA	NA	GO:0016021;
GWHGABGR003233	2.33333	0.333333	-2.8074	8.34886e-06	Down	0.000370167	P450 9e2 [Papilio xuthus]	NA	NA	NA	NA	NA
GWHGABGR003234	275.977	90.52	-1.6082	9.69237e-12	Down	1.35201e-09	LOW QUALITY PROTEIN: uncharacterized protein LOC106109682 [Papilio polytes]	K15003 CYP9; cytochrome P450 family 9 [EC:1.14.-.-]	ko00199:Cytochrome P450;	GO:0004497;GO:0005506;GO:0016705;GO:0020037;	GO:0055114;	GO:0016021;
GWHGABGR003269	0.293333	1.08667	1.8893	0.00278529	Up	0.0435418	P450 [Bombyx mori] gt;gi|433339083|dbj|BAM73893.1| cytochrome P450 [Bombyx mori]	K15003 CYP9; cytochrome P450 family 9 [EC:1.14.-.-]	ko00199:Cytochrome P450;	GO:0004497;GO:0005506;GO:0016705;GO:0020037;	GO:0055114;	NA
GWHGABGR003279	150.29	58.44	-1.3627	0.000345205	Down	0.00852854	dehydrogenase [Operophtera brumata]	NA	NA	NA	NA	NA
GWHGABGR003288	51.5233	10.3233	-2.3193	6.04434e-09	Down	5.4804e-07	dehydrogenase [Operophtera brumata]	K00069 HPGD; 15-hydroxyprostaglandin dehydrogenase (NAD) [EC:1.1.1.141]	ko05202:Transcriptional misregulation in cancer;ko04147:Exosome;	NA	NA	NA
GWHGABGR003293	67.39	12.2667	-2.4578	5.72103e-09	Down	5.21332e-07	dehydrogenase [Operophtera brumata]	K00069 HPGD; 15-hydroxyprostaglandin dehydrogenase (NAD) [EC:1.1.1.141]	ko05202:Transcriptional misregulation in cancer;ko04147:Exosome;	NA	NA	NA
GWHGABGR003341	643.363	300.937	-1.0962	0.000162426	Down	0.00455244	serine hydroxymethyltransferase isoform X1 [Bombyx mori]	K00600 glyA, SHMT; glycine hydroxymethyltransferase [EC:2.1.2.1]	ko00630:Glyoxylate and dicarboxylate metabolism;ko00680:Methane metabolism;ko00260:Glycine, serine and threonine metabolism;ko00460:Cyanoamino acid metabolism;ko00670:One carbon pool by folate;ko01523:Antifolate resistance;	GO:0004372;GO:0008168;GO:0030170;	GO:0006544;GO:0006563;GO:0032259;GO:0035999;	NA
GWHGABGR003374	0.001	0.37	8.5314	0.00301129	Up	0.0457727	uncharacterized protein LOC106142699 [Amyelois transitella]	NA	NA	NA	NA	NA
GWHGABGR003376	0.001	0.44	8.7814	0.00270916	Up	0.0426087	uncharacterized protein LOC106142699 [Amyelois transitella]	NA	NA	NA	NA	NA
GWHGABGR003391	3.83	1.54667	-1.3082	0.00326455	Down	0.0487639	uncharacterized protein LOC106139784 [Amyelois transitella]	NA	NA	NA	NA	NA
GWHGABGR003408	0.613333	2.31333	1.9152	0.00104337	Up	0.0207688	protein OBRU01_16634 [Operophtera brumata]	NA	NA	NA	NA	GO:0016021;
GWHGABGR003414	79.3833	27.6767	-1.5202	1.39325e-05	Down	0.000578151	oxidoreductase [Bombyx mori] gt;gi|95102972|gb|ABF51427.1| NADP-dependent oxidoreductase [Bombyx mori]	K13948 PTGR1, LTB4DH; prostaglandin reductase 1 [EC:1.3.1.74 1.3.1.48]	ko99980:Enzymes with EC numbers;	GO:0008270;GO:0016491;	GO:0055114;	NA
GWHGABGR003459	14.2633	225.323	3.9816	2.22358e-20	Up	8.96053e-18	uncharacterized protein LOC101737793 [Bombyx mori]	NA	NA	NA	NA	GO:0016021;
GWHGABGR003460	3.03	8.68333	1.5189	0.00277408	Up	0.0434039	receptor-like protein [Danaus plexippus]	NA	NA	NA	NA	GO:0016021;
GWHGABGR003476	52.7633	170.803	1.6947	6.16012e-05	Up	0.00200913	uncharacterized protein LOC101737413 [Bombyx mori] gt;gi|827560860|ref|XP_012551286.1| PREDICTED: uncharacterized protein LOC101737413 [Bombyx mori]	K05627 BAIAP2, IRSP53; BAI1-associated protein 2	ko04520:Adherens junction;ko04810:Regulation of actin cytoskeleton;ko05130:Pathogenic Escherichia coli infection;ko05135:Yersinia infection;ko04131:Membrane trafficking;	NA	GO:0007009;	NA
GWHGABGR003479	4.93667	35.56	2.8486	0.000218234	Up	0.00587661	uncharacterized protein LOC101742755 [Bombyx mori]	K19511 PXDN, VPO1; peroxidase [EC:1.11.1.7]	ko99980:Enzymes with EC numbers;	GO:0004601;GO:0020037;	GO:0006979;GO:0055114;GO:0098869;	NA
GWHGABGR003485	2.83333	23.53	3.0539	9.64497e-05	Up	0.00295442	uncharacterized protein LOC101742755 [Bombyx mori]	NA	NA	GO:0004601;GO:0020037;	GO:0006979;GO:0055114;GO:0098869;	NA
GWHGABGR003490	43.51	982.24	4.4967	5.58877e-26	Up	3.49472e-23	nucleolin isoform X1 [Bombyx mori]	NA	NA	NA	NA	NA
GWHGABGR003513	96.05	502.807	2.3881	7.36206e-06	Up	0.000330454	[Bombyx mori]	NA	NA	NA	NA	NA
GWHGABGR003567	238.897	34.66	-2.785	2.9494e-09	Down	2.77121e-07	mucin-22-like [Amyelois transitella]	NA	NA	NA	NA	NA
GWHGABGR003592	6.2	12.5967	1.0227	0.00100668	Up	0.0201938	uncharacterized protein LOC105386785 [Plutella xylostella]	NA	NA	NA	NA	NA
GWHGABGR003623	338.653	836.603	1.3047	0.000145627	Up	0.00413917	probable GPI-anchored adhesin-like protein PGA55 [Bombyx mori]	NA	NA	NA	NA	NA
GWHGABGR003637	13.8267	6.48	-1.0934	0.000618459	Down	0.0135776	dehydrogenase [Bombyx mori] gt;gi|399373|sp|Q02912.1|DHSO_BOMMO RecName: Full=Sorbitol dehydrogenase; AltName: Full=L-iditol 2-dehydrogenase gt;gi|217260|dbj|BAA02634.1| mammalian sorbitol dehydrogenase homolog [Bombyx mori] gt;gi|1871449|dbj|BAA11030.1| sorbitol dehydrogenase [Bombyx mori]	K00008 SORD, gutB; L-iditol 2-dehydrogenase [EC:1.1.1.14]	ko00040:Pentose and glucuronate interconversions;ko00051:Fructose and mannose metabolism;	GO:0003939;GO:0008270;	GO:0055114;	NA
GWHGABGR003652	27.2433	7.99333	-1.769	4.87202e-12	Down	7.24174e-10	RNA-binding protein MEX3D [Bombyx mori]	K15686 MEX3, RKHD; RNA-binding protein MEX3 [EC:2.3.2.27]	ko03019:Messenger RNA biogenesis;ko04121:Ubiquitin system;	GO:0003723;GO:0008270;	NA	NA
GWHGABGR003657	12.38	3.42667	-1.8531	1.19118e-10	Down	1.32521e-08	RNA-binding protein MEX3B [Papilio xuthus]	NA	NA	GO:0003723;GO:0008270;	NA	NA
GWHGABGR003662	1.23	8.34	2.7614	0.000245286	Up	0.00647456	neuroendocrine convertase 1 [Bombyx mori]	K01359 PCSK1; proprotein convertase subtilisin/kexin type 1 [EC:3.4.21.93]	ko01002:Peptidases and inhibitors;ko03110:Chaperones and folding catalysts;	NA	NA	NA
GWHGABGR003663	2.10667	11.05	2.391	0.000973593	Up	0.0196605	clavesin-1-like [Bombyx mori]	NA	NA	NA	NA	NA
GWHGABGR003694	0.0766667	1.11333	3.8601	0.000950172	Up	0.0192734	uncharacterized protein LOC106711367 [Papilio machaon]	NA	NA	NA	NA	NA
GWHGABGR003704	0.296667	1.51667	2.354	0.000427094	Up	0.0101639	acetylcholine receptor subunit beta-like 2 [Papilio polytes]	K05312 CHRNN; nicotinic acetylcholine receptor, invertebrate	ko04040:Ion channels;	GO:0005230;	GO:0098655;	GO:0016021;GO:0030054;GO:0045211;
GWHGABGR003715	155.917	60.22	-1.3725	1.70249e-05	Down	0.000677037	NA	NA	NA	NA	NA	NA
GWHGABGR003776	3.34	7.41333	1.1503	5.12433e-05	Up	0.00171765	synaptic vesicle glycoprotein 2B-like [Bombyx mori] gt;gi|512920412|ref|XP_004929626.1| PREDICTED: synaptic vesicle glycoprotein 2B-like [Bombyx mori]	K06258 SV2; MFS transporter, VNT family, synaptic vesicle glycoprotein 2	ko04512:ECM-receptor interaction;ko02000:Transporters;	GO:0005215;	GO:0055085;	GO:0016021;
GWHGABGR003778	7.15333	23.5367	1.7182	0.000628582	Up	0.0137334	protein [Helicoverpa armigera]	NA	NA	NA	NA	NA
GWHGABGR003789	9.94667	1.20667	-3.0432	2.99816e-05	Down	0.00109836	lachesin-like [Bombyx mori]	K06774 HNT; neurotrimin	ko04515:Cell adhesion molecules;	NA	NA	NA
GWHGABGR003828	7.78333	22.5733	1.5362	2.07392e-21	Up	8.9544e-19	flocculation protein FLO11 isoform X1 [Bombyx mori]	NA	NA	NA	NA	NA
GWHGABGR003829	15.9867	40.79	1.3513	3.43286e-22	Up	1.55629e-19	protein RR46_02573 [Papilio xuthus]	NA	NA	NA	NA	NA
GWHGABGR003839	109.973	5.97333	-4.2025	3.74039e-63	Down	8.47853e-60	protein RR-1 motif 21 precursor [Bombyx mori] gt;gi|23096118|dbj|BAC16225.1| cuticle protein [Bombyx mori]	NA	NA	NA	NA	NA
GWHGABGR003919	0.7	118.313	7.401	2.80432e-16	Up	7.06299e-14	aromatic-L-amino-acid decarboxylase-like [Bombyx mori]	K01593 DDC, TDC; aromatic-L-amino-acid/L-tryptophan decarboxylase [EC:4.1.1.28 4.1.1.105]	ko00350:Tyrosine metabolism;ko00360:Phenylalanine metabolism;ko00380:Tryptophan metabolism;ko00901:Indole alkaloid biosynthesis;ko00950:Isoquinoline alkaloid biosynthesis;ko00965:Betalain biosynthesis;ko04728:Dopaminergic synapse;ko04726:Serotonergic synapse;ko04361:Axon regeneration;ko05030:Cocaine addiction;ko05031:Amphetamine addiction;ko05034:Alcoholism;ko04147:Exosome;	GO:0016831;GO:0030170;	GO:0006520;	NA
GWHGABGR003946	2.43333	4086.97	10.7139	3.63126e-66	Up	1.09749e-62	21 precursor [Bombyx mori] gt;gi|207339254|gb|ACI23616.1| osiris 21 [Bombyx mori]	NA	NA	NA	NA	GO:0016021;
GWHGABGR003999	8.12333	20.4933	1.335	5.94302e-08	Up	4.54729e-06	msta, isoform A [Papilio xuthus]	K11426 SMYD; [histone H3]-lysine4/36 N-trimethyltransferase SMYD	ko00310:Lysine degradation;ko03036:Chromosome and associated proteins;	NA	NA	NA
GWHGABGR004022	2.11667	22.54	3.4126	1.07272e-08	Up	9.21929e-07	protein OBRU01_09997 [Operophtera brumata]	NA	NA	NA	NA	NA
GWHGABGR004023	2.15	19.3033	3.1664	1.00428e-08	Up	8.73152e-07	protein OBRU01_09997 [Operophtera brumata]	NA	NA	NA	NA	NA
GWHGABGR004024	1.02667	7.89667	2.9433	5.14852e-07	Up	3.21942e-05	protein OBRU01_09997 [Operophtera brumata]	NA	NA	NA	NA	NA
GWHGABGR004026	0.233333	2.46	3.3982	0.0014749	Up	0.0269343	whirlin [Papilio polytes]	NA	NA	NA	NA	NA
GWHGABGR004028	0.143333	0.796667	2.4746	0.000458945	Up	0.010714	NA	NA	NA	NA	NA	NA
GWHGABGR004101	5.46667	25.0133	2.194	2.79818e-07	Up	1.84517e-05	zinc transporter ZIP10 [Bombyx mori]	K14711 SLC39A5, ZIP5; solute carrier family 39 (zinc transporter), member 5	ko02000:Transporters;	GO:0046873;	GO:0030001;GO:0055085;	GO:0016021;
GWHGABGR004119	474.027	221.807	-1.0957	7.43711e-07	Down	4.46572e-05	[Operophtera brumata]	K05759 PFN; profilin	ko04015:Rap1 signaling pathway;ko04013:MAPK signaling pathway - fly;ko04810:Regulation of actin cytoskeleton;ko05014:Amyotrophic lateral sclerosis;ko05132:Salmonella infection;ko05131:Shigellosis;ko04131:Membrane trafficking;ko04812:Cytoskeleton proteins;ko04147:Exosome;	GO:0003779;	NA	GO:0005737;GO:0005856;
GWHGABGR004126	3.4	0.38	-3.1615	1.71399e-08	Down	1.45922e-06	zinc finger protein 629 [Bombyx mori]	K09223 GFI1; growth factor independent 1	ko03000:Transcription factors;	GO:0005488;	NA	NA
GWHGABGR004127	1.29333	0.143333	-3.1736	1.77973e-05	Down	0.000706207	protein OBRU01_19886 [Operophtera brumata]	NA	NA	NA	NA	NA
GWHGABGR004194	9.91	38.6933	1.9651	0.000167913	Up	0.0046845	protein RR46_02472 [Papilio xuthus]	NA	NA	NA	GO:0007165;	NA
GWHGABGR004227	2.88333	0.92	-1.648	2.75856e-05	Down	0.00102929	SOX domain-containing protein dichaete-like [Bombyx mori]	K09267 SOX1S; transcription factor SOX1/3/14/21 (SOX group B)	ko03000:Transcription factors;	NA	NA	NA
GWHGABGR004279	1.15667	11.9467	3.3686	0.000106748	Up	0.00321022	cuticle protein-like [Papilio xuthus]	NA	NA	GO:0042302;	NA	NA
GWHGABGR004283	0.11	0.746667	2.763	0.00136244	Up	0.0254969	protein 66 [Antheraea yamamai]	NA	NA	GO:0042302;	NA	NA
GWHGABGR004342	3.79	126.63	5.0623	8.7202e-57	Up	1.58132e-53	villin-like protein quail [Amyelois transitella]	K05761 VIL1; villin 1	ko04812:Cytoskeleton proteins;	NA	NA	NA
GWHGABGR004343	0.0633333	1.48333	4.5497	1.93223e-07	Up	1.33229e-05	villin-like protein quail [Amyelois transitella]	NA	NA	NA	NA	NA
GWHGABGR004353	7.33333	60.34	3.0406	2.4073e-20	Up	9.48998e-18	leucine-rich repeat and immunoglobulin-like domain-containing nogo receptor-interacting protein 1 [Amyelois transitella]	NA	NA	GO:0004180;	GO:0006508;	GO:0016021;
GWHGABGR004365	1.12333	14.1433	3.6543	1.48515e-15	Up	3.45279e-13	alpha-tocopherol transfer protein-like isoform X1 [Amyelois transitella]	NA	NA	GO:0005215;	GO:0006810;	GO:0005622;
GWHGABGR004387	41.65	228.757	2.4574	0.000960602	Up	0.0194415	probable serine/threonine-protein kinase tsuA isoform X1 [Bombyx mori]	NA	NA	NA	NA	NA
GWHGABGR004392	10.3967	674.87	6.0204	3.41734e-37	Up	3.6453e-34	uncharacterized protein LOC106131837 [Amyelois transitella]	NA	NA	NA	NA	NA
GWHGABGR004416	0.001	0.616667	9.2683	1.49667e-05	Up	0.000612653	uncharacterized protein LOC101740982 [Bombyx mori]	NA	NA	NA	NA	NA
GWHGABGR004424	5.17	65.8767	3.6715	5.31334e-08	Up	4.13529e-06	pancreatic triacylglycerol lipase-like [Amyelois transitella]	K14073 PNLIP, PL; pancreatic triacylglycerol lipase [EC:3.1.1.3]	ko00561:Glycerolipid metabolism;ko04972:Pancreatic secretion;ko04975:Fat digestion and absorption;ko04977:Vitamin digestion and absorption;	NA	NA	NA
GWHGABGR004439	19.0033	38.2267	1.0083	0.00182165	Up	0.0313712	tissue inhibitor of metalloproteases [Bombyx mori] gt;gi|827559516|ref|XP_012550765.1| PREDICTED: tissue inhibitor of metalloproteases [Bombyx mori]	K16866 TIMP3; metalloproteinase inhibitor 3	ko05206:MicroRNAs in cancer;ko05205:Proteoglycans in cancer;ko01002:Peptidases and inhibitors;	GO:0008233;	GO:0006508;	NA
GWHGABGR004454	9	3.65667	-1.2994	0.00126729	Down	0.0242354	receptor A23, partial [Operophtera brumata]	NA	NA	NA	GO:0007165;	NA
GWHGABGR004474	15.7	44.1933	1.4931	5.81682e-06	Up	0.000267721	PR domain zinc finger protein 1 [Bombyx mori] gt;gi|827559723|ref|XP_012550838.1| PREDICTED: PR domain zinc finger protein 1 [Bombyx mori]	NA	NA	NA	NA	NA
GWHGABGR004484	0.283333	36.5	7.0093	0.000508417	Up	0.011553	protein RR-1 motif 43 [Antheraea yamamai]	NA	NA	GO:0042302;	NA	NA
GWHGABGR004493	5.97667	233.33	5.2869	3.04879e-05	Up	0.00111241	protein RR-1 motif 37 precursor [Bombyx mori] gt;gi|223671176|tpd|FAA00540.1| TPA: putative cuticle protein [Bombyx mori]	NA	NA	NA	NA	NA
GWHGABGR004495	0.746667	3.61333	2.2748	0.00129453	Up	0.0245556	cell wall protein RBR3-like [Bombyx mori]	NA	NA	NA	NA	NA
GWHGABGR004514	45.5633	185.517	2.0256	0.000864041	Up	0.0178864	bifunctional heparan sulfate N-deacetylase/N-sulfotransferase [Bombyx mori] gt;gi|827559625|ref|XP_012550804.1| PREDICTED: bifunctional heparan sulfate N-deacetylase/N-sulfotransferase [Bombyx mori]	K02577 NDST2; heparan sulfate N-deacetylase/N-sulfotransferase NDST2 [EC:3.1.1.- 2.8.2.-]	ko00534:Glycosaminoglycan biosynthesis - heparan sulfate / heparin;ko01003:Glycosyltransferases;	NA	NA	NA
GWHGABGR004523	5.00333	443.087	6.4686	2.07465e-07	Up	1.40905e-05	cuticle protein 8-like [Plutella xylostella]	NA	NA	GO:0042302;	NA	NA
GWHGABGR004528	0.983333	272.22	8.1129	8.63611e-07	Up	5.01946e-05	proteinRR-2 motif 126 [Antheraea yamamai]	NA	NA	GO:0042302;	NA	NA
GWHGABGR004529	1.85667	784.063	8.7221	4.99324e-08	Up	3.90291e-06	protein RR-2 motif 125 precursor [Bombyx mori] gt;gi|223671352|tpd|FAA00628.1| TPA: putative cuticle protein [Bombyx mori]	NA	NA	NA	NA	NA
GWHGABGR004531	32.63	3.24	-3.3321	0.000122238	Down	0.00358104	protein RR-2 motif 123 precursor [Bombyx mori] gt;gi|223671348|tpd|FAA00626.1| TPA: putative cuticle protein [Bombyx mori]	NA	NA	NA	NA	NA
GWHGABGR004566	5.04333	87.2467	4.1127	0.000782769	Up	0.016544	cuticle protein-like [Papilio polytes]	NA	NA	NA	NA	NA
GWHGABGR004567	26.3433	11.5067	-1.195	0.000843792	Down	0.017608	cuticular protein RR-2 motif 90 isoform X1 [Bombyx mori]	NA	NA	NA	NA	NA
GWHGABGR004576	0.276667	2.22	3.0043	0.000145241	Up	0.0041347	uncharacterized protein LOC106716518 [Papilio machaon]	NA	NA	NA	NA	NA
GWHGABGR004577	7.82667	771.113	6.6224	0.000257823	Up	0.00671748	putative cuticle protein [Bombyx mori]	NA	NA	GO:0042302;	NA	NA
GWHGABGR004578	0.383333	10.6867	4.8011	3.44574e-06	Up	0.00016752	protein 19.8 [Papilio xuthus]	NA	NA	NA	NA	NA
GWHGABGR004594	4.67667	2.14333	-1.1256	0.00105564	Down	0.0209442	GATA-binding factor C-like isoform X1 [Amyelois transitella] gt;gi|913330775|ref|XP_013196930.1| PREDICTED: GATA-binding factor C-like isoform X1 [Amyelois transitella]	K17894 GATA2; GATA-binding protein 2	ko03000:Transcription factors;	NA	NA	NA
GWHGABGR004616	18.3867	50	1.4433	0.00134123	Up	0.025204	shock protein 70-2 [Antheraea pernyi]	K03283 HSPA1s; heat shock 70kDa protein 1/2/6/8	ko03040:Spliceosome;ko04141:Protein processing in endoplasmic reticulum;ko04010:MAPK signaling pathway;ko04144:Endocytosis;ko04612:Antigen processing and presentation;ko04915:Estrogen signaling pathway;ko04213:Longevity regulating pathway - multiple species;ko05020:Prion diseases;ko05134:Legionellosis;ko05162:Measles;ko05145:Toxoplasmosis;ko01009:Protein phosphatases and associated proteins;ko030…	GO:0005524;	NA	NA
GWHGABGR004627	111.363	48.59	-1.1965	2.14562e-10	Down	2.31599e-08	ATP-binding cassette sub-family G member 8 [Bombyx mori] gt;gi|827559696|ref|XP_012550829.1| PREDICTED: ATP-binding cassette sub-family G member 8 [Bombyx mori] gt;gi|827559698|ref|XP_012550830.1| PREDICTED: ATP-binding cassette sub-family G member 8 [Bombyx mori]	NA	NA	GO:0005524;GO:0016887;	NA	GO:0016021;
GWHGABGR004631	17.7967	7.39	-1.268	0.00106707	Down	0.0211477	facilitated trehalose transporter Tret1-like [Papilio polytes]	NA	NA	NA	NA	NA
GWHGABGR004634	4.03667	28.9967	2.8447	0.000242715	Up	0.00641603	general odorant-binding protein 70 [Bombyx mori]	NA	NA	GO:0005549;	NA	NA
GWHGABGR004638	0.0466667	4.9	6.7142	1.65157e-13	Up	3.08759e-11	NA	NA	NA	NA	NA	NA
GWHGABGR004639	22.7767	373.18	4.0342	1.08173e-53	Up	1.78328e-50	protein OBRU01_08796, partial [Operophtera brumata]	NA	NA	NA	NA	NA
GWHGABGR004744	4.24333	1.99	-1.0924	0.00167083	Down	0.0294727	uncharacterized protein LOC101745077 [Bombyx mori]	K05313 GRIN; glutamate receptor, ionotropic, invertebrate	ko04040:Ion channels;	NA	NA	NA
GWHGABGR004772	10.8233	5.03	-1.1055	0.00164759	Down	0.0292056	protein KGM_08512 [Danaus plexippus]	K02537 MAD2; mitotic spindle assembly checkpoint protein MAD2	ko04110:Cell cycle;ko04111:Cell cycle - yeast;ko04113:Meiosis - yeast;ko04114:Oocyte meiosis;ko04914:Progesterone-mediated oocyte maturation;ko05166:Human T-cell leukemia virus 1 infection;ko03036:Chromosome and associated proteins;	NA	GO:0007094;	NA
GWHGABGR004778	16.1233	7.75	-1.0569	8.9591e-05	Down	0.00277243	netrin receptor UNC5C-like isoform X1 [Bombyx mori]	K07521 UNC5; netrin receptor unc-5	ko04360:Axon guidance;	NA	NA	NA
GWHGABGR004791	154.19	60.9133	-1.3399	3.52874e-06	Down	0.000171097	netrin receptor UNC5C-like [Amyelois transitella]	K07521 UNC5; netrin receptor unc-5	ko04360:Axon guidance;	NA	NA	NA
GWHGABGR004813	0.001	2.8	11.4512	1.91434e-06	Up	0.000100914	protein TERMINAL FLOWER 1-like [Bombyx mori]	K06910 PEBP1, TFS1; phosphatidylethanolamine-binding protein	ko01002:Peptidases and inhibitors;	NA	NA	NA
GWHGABGR004861	53.09	19.0133	-1.4814	2.67742e-06	Down	0.000134494	slit homolog 1 protein-like [Amyelois transitella]	NA	NA	NA	GO:0007165;	GO:0016021;
GWHGABGR004867	50.3767	21.58	-1.2231	9.67449e-11	Down	1.13185e-08	protein toll [Amyelois transitella]	NA	NA	NA	GO:0007165;	GO:0016021;
GWHGABGR004878	45.4433	22.7	-1.0014	0.000291482	Down	0.00740299	slit homolog 3 protein [Bombyx mori]	NA	NA	NA	GO:0007165;	GO:0016021;
GWHGABGR004879	32.9033	14.83	-1.1497	2.30384e-07	Down	1.5528e-05	slit homolog 3 protein [Bombyx mori]	NA	NA	NA	GO:0007165;	GO:0016021;
GWHGABGR004885	0.35	1.50333	2.1027	0.000344695	Up	0.00852854	beta subunit [Helicoverpa armigera]	NA	NA	GO:0005179;	NA	GO:0005576;
GWHGABGR004899	65.7233	31.7633	-1.049	0.000776673	Down	0.0164343	organic cation transporter protein-like isoform X1 [Bombyx mori]	K08202 SLC22A4_5, OCTN; MFS transporter, OCT family, solute carrier family 22 (organic cation transporter), member 4/5	ko05231:Choline metabolism in cancer;ko02000:Transporters;	GO:0022857;	GO:0055085;	GO:0016021;
GWHGABGR004920	69.9033	31.3467	-1.157	3.22395e-06	Down	0.000158891	wheeler [Operophtera brumata]	NA	NA	NA	GO:0007165;	GO:0016021;
GWHGABGR004937	0.03	0.72	4.585	0.00218594	Up	0.0362339	circadian clock-controlled protein-like [Bombyx mori]	NA	NA	NA	NA	NA
GWHGABGR004955	0.001	0.51	8.9944	0.00215289	Up	0.0357841	receptor [Bombyx mori]	K22815 Oct-TyrR; octopamine/tyramine receptor	ko04030:G protein-coupled receptors;	GO:0004989;	GO:0007186;	GO:0005886;GO:0016021;
GWHGABGR004979	62.73	25.9967	-1.2708	1.86577e-06	Down	9.92196e-05	delta-1-pyrroline-5-carboxylate synthase isoform X1 [Papilio polytes]	K12657 ALDH18A1, P5CS; delta-1-pyrroline-5-carboxylate synthetase [EC:2.7.2.11 1.2.1.41]	ko00330:Arginine and proline metabolism;	GO:0004349;GO:0004350;	GO:0006561;GO:0016310;GO:0055114;	GO:0005737;
GWHGABGR005043	0.306667	10.76	5.1329	2.39161e-05	Up	0.0009169	protein OBRU01_03031 [Operophtera brumata]	NA	NA	NA	NA	NA
GWHGABGR005057	0.63	1.71667	1.4462	0.00243666	Up	0.0392072	organic cation transporter protein-like [Bombyx mori]	NA	NA	GO:0005215;	GO:0055085;	GO:0016021;
GWHGABGR005070	91.5333	13.76	-2.7338	2.89853e-13	Down	5.20415e-11	protein takeout-like [Bombyx mori] gt;gi|512910333|ref|XP_004927146.1| PREDICTED: protein takeout-like [Bombyx mori]	NA	NA	NA	NA	NA
GWHGABGR005072	13.54	33.6033	1.3114	0.00165912	Up	0.0293526	hormone binding protein an-0128 precursor [Bombyx mori] gt;gi|73992794|dbj|BAE43410.1| hypothetical protein [Bombyx mori] gt;gi|255977200|dbj|BAH97092.1| juvenile hormone binding protein [Bombyx mori]	NA	NA	NA	NA	NA
GWHGABGR005099	6.33	1.45333	-2.1228	8.46661e-07	Down	4.93677e-05	extensin-like [Bombyx mori]	NA	NA	NA	NA	NA
GWHGABGR005109	0.266667	3.94667	3.8875	0.00273807	Up	0.0429889	esterase CXE10 [Spodoptera exigua]	NA	NA	GO:0016787;	NA	NA
GWHGABGR005119	23.3133	8.43	-1.4676	5.21842e-05	Down	0.00174348	potassium channel subfamily K member 1-like [Amyelois transitella]	K04912 KCNK1, K2P1.1; potassium channel subfamily K member 1	ko04040:Ion channels;	NA	NA	NA
GWHGABGR005163	86.1733	564.313	2.7112	0.000362061	Up	0.00884855	mucin-17-like isoform X1 [Bombyx mori] gt;gi|827550707|ref|XP_012547306.1| PREDICTED: mucin-17-like isoform X1 [Bombyx mori]	NA	NA	NA	NA	NA
GWHGABGR005166	1.09667	6.57667	2.5842	5.96739e-11	Up	7.26259e-09	proton-coupled amino acid transporter 4-like isoform X1 [Bombyx mori]	NA	NA	NA	NA	GO:0016021;
GWHGABGR005172	1.68	17.3633	3.3695	0.00116619	Up	0.0226541	elongation of very long chain fatty acids protein 4-like [Amyelois transitella]	K10249 ELOVL4; elongation of very long chain fatty acids protein 4 [EC:2.3.1.199]	ko00062:Fatty acid elongation;ko01040:Biosynthesis of unsaturated fatty acids;ko01004:Lipid biosynthesis proteins;	GO:0016740;	GO:0006633;	GO:0016021;
GWHGABGR005200	0.38	2.89667	2.9303	1.07352e-06	Up	6.06456e-05	solute carrier family 22 member 3-like [Bombyx mori]	K08200 SLC22A3, OCT3; MFS transporter, OCT family, solute carrier family 22 (organic cation transporter), member 3	ko05231:Choline metabolism in cancer;ko02000:Transporters;	NA	NA	NA
GWHGABGR005319	3.51667	10.2567	1.5443	0.000506896	Up	0.0115478	low-density lipoprotein receptor-related protein 4-like [Bombyx mori]	K20051 LRP4, MEGF7; low-density lipoprotein receptor-related protein 4	ko04131:Membrane trafficking;	NA	NA	NA
GWHGABGR005326	1.34667	4.61	1.7754	3.96096e-07	Up	2.5471e-05	otopetrin-2-like [Bombyx mori]	NA	NA	NA	NA	GO:0016021;
GWHGABGR005330	36.77	95.4567	1.3763	7.69881e-10	Up	7.67089e-08	LOW QUALITY PROTEIN: uncharacterized protein LOC101740145 [Bombyx mori]	NA	NA	NA	NA	GO:0016021;
GWHGABGR005375	0.693333	3.60667	2.379	0.00287709	Up	0.0445	carboxypeptidase Q-like [Bombyx mori]	NA	NA	GO:0004180;	GO:0006508;	NA
GWHGABGR005414	13.7733	3.80667	-1.8553	1.23399e-06	Down	6.86433e-05	LOW QUALITY PROTEIN: nose resistant to fluoxetine protein 6-like [Bombyx mori]	NA	NA	NA	NA	NA
GWHGABGR005415	15.3	4.1	-1.8998	5.97903e-10	Down	6.02354e-08	nose resistant to fluoxetine protein 6-like [Amyelois transitella]	NA	NA	NA	NA	NA
GWHGABGR005416	38.09	9.87667	-1.9473	1.12985e-15	Down	2.66088e-13	nose resistant to fluoxetine protein 6 isoform X1 [Papilio xuthus]	NA	NA	GO:0016747;	NA	GO:0016021;
GWHGABGR005455	6.04667	12.6133	1.0607	0.00309763	Up	0.0468103	uncharacterized protein LOC106131058 [Amyelois transitella]	NA	NA	NA	NA	NA
GWHGABGR005474	21.4967	10.7067	-1.0056	0.00144584	Down	0.0265912	beta-wing chain [Bombyx mori]	NA	NA	NA	NA	NA
GWHGABGR005500	6.41	24.64	1.9426	1.63167e-12	Up	2.61848e-10	epoxide hydrolase 3-like [Papilio xuthus]	NA	NA	NA	NA	NA
GWHGABGR005531	206.91	93.56	-1.145	0.00206129	Down	0.0346106	P450 4G49 [Manduca sexta]	NA	NA	GO:0016491;GO:0046872;	NA	GO:0016020;
GWHGABGR005533	4.54333	0.46	-3.304	4.06362e-15	Down	8.77257e-13	achaete-scute complex protein T8-like [Amyelois transitella]	K09067 ASCL; achaete-scute complex protein	ko03000:Transcription factors;	GO:0003677;GO:0046983;	NA	NA
GWHGABGR005536	13.1633	1.69333	-2.9586	7.4866e-12	Down	1.09486e-09	protein [Bombyx mori] gt;gi|85813384|gb|ABC84346.1| achaete-scute-like protein [Bombyx mori] gt;gi|85813386|gb|ABC84347.1| achaete-scute-like protein [Bombyx mori]	K09067 ASCL; achaete-scute complex protein	ko03000:Transcription factors;	GO:0003677;GO:0046983;	NA	NA
GWHGABGR005538	5.84333	0.38	-3.9427	1.16121e-17	Down	3.45204e-15	achaete-scute complex protein T3-like [Amyelois transitella]	K09067 ASCL; achaete-scute complex protein	ko03000:Transcription factors;	GO:0003677;GO:0046983;	NA	NA
GWHGABGR005539	5.24667	0.3	-4.1284	1.73948e-16	Down	4.50625e-14	achaete-scute complex protein T3-like [Amyelois transitella]	K09067 ASCL; achaete-scute complex protein	ko03000:Transcription factors;	GO:0003677;GO:0046983;	NA	NA
GWHGABGR005540	4.97	0.363333	-3.7739	7.04314e-15	Down	1.46805e-12	achaete-scute complex protein T3-like [Amyelois transitella]	K09067 ASCL; achaete-scute complex protein	ko03000:Transcription factors;	GO:0003677;GO:0046983;	NA	NA
GWHGABGR005543	0.48	13.6833	4.8332	1.59348e-05	Up	0.000642135	yellow protein type 1 [Bombyx mori]	NA	NA	NA	NA	NA
GWHGABGR005573	1.16	5.23333	2.1736	3.17875e-05	Up	0.00115287	cytosolic carboxypeptidase 2-like [Bombyx mori]	K23437 AGBL2_3, CCP2_3; cytosolic carboxypeptidase protein 2/3 [EC:3.4.17.-]	ko01002:Peptidases and inhibitors;	NA	NA	NA
GWHGABGR005582	74.3767	257.04	1.7891	9.84282e-06	Up	0.000428033	P450 [Antheraea pernyi]	K15001 CYP4; cytochrome P450 family 4 [EC:1.14.-.-]	ko00199:Cytochrome P450;	GO:0004497;GO:0005506;GO:0016705;GO:0020037;	GO:0055114;	GO:0016021;
GWHGABGR005692	66.2367	28.7233	-1.2054	2.06602e-07	Down	1.40846e-05	semaphorin-2A-like isoform X2 [Bombyx mori]	NA	NA	NA	NA	NA
GWHGABGR005705	8.88	2.33	-1.9302	0.0014261	Down	0.0263098	COPII coat assembly protein SEC16 isoform X2 [Bombyx mori]	NA	NA	GO:0003677;	NA	NA
GWHGABGR005759	87.5767	16.9967	-2.3653	8.76279e-08	Down	6.51248e-06	GATA zinc finger domain-containing protein 14-like [Bombyx mori]	NA	NA	NA	NA	NA
GWHGABGR005858	4.20333	157.693	5.2294	0.00190774	Up	0.0326368	uncharacterized protein LOC101737637 [Bombyx mori]	NA	NA	GO:0008061;	GO:0006030;	GO:0005576;
GWHGABGR005904	0.86	36.1733	5.3944	1.07178e-10	Up	1.21845e-08	uncharacterized protein LOC106134622 [Amyelois transitella]	NA	NA	NA	NA	GO:0016020;
GWHGABGR005918	81.9867	29.6333	-1.4682	0.000223361	Down	0.00598292	protein precursor [Bombyx mori] gt;gi|109138368|gb|ABG25817.1| SCP-related protein [Bombyx mori]	NA	NA	NA	NA	NA
GWHGABGR005951	7.59	2.83333	-1.4216	1.45692e-07	Down	1.02801e-05	desert hedgehog protein B [Bombyx mori]	K06224 HH; hedgehog	ko04341:Hedgehog signaling pathway - fly;ko01002:Peptidases and inhibitors;ko00536:Glycosaminoglycan binding proteins;	GO:0008233;	GO:0007267;GO:0007275;GO:0016539;	NA
GWHGABGR005959	0.44	2.23667	2.3458	8.84465e-05	Up	0.0027511	uncharacterized protein LOC101745757 [Bombyx mori]	NA	NA	NA	NA	NA
GWHGABGR005960	3.33333	36.74	3.4623	1.20702e-11	Up	1.65819e-09	decaprenyl-diphosphate synthase subunit 1 [Amyelois transitella]	K12504 PDSS1; decaprenyl-diphosphate synthase subunit 1 [EC:2.5.1.91]	ko00900:Terpenoid backbone biosynthesis;ko01006:Prenyltransferases;	GO:0016740;	GO:0008299;	NA
GWHGABGR005961	1.78667	16.83	3.2357	3.92532e-10	Up	4.04442e-08	synthase subunit 1 [Papilio xuthus]	K12504 PDSS1; decaprenyl-diphosphate synthase subunit 1 [EC:2.5.1.91]	ko00900:Terpenoid backbone biosynthesis;ko01006:Prenyltransferases;	GO:0016740;	GO:0008299;	NA
GWHGABGR005995	121.09	270.717	1.1607	3.38272e-05	Up	0.0012123	protein OBRU01_17675 [Operophtera brumata]	NA	NA	NA	NA	NA
GWHGABGR006010	182.89	48.5033	-1.9148	0.000406222	Down	0.00969267	alanine--glyoxylate aminotransferase 2-like [Papilio polytes]	K14286 AGXT2L1, ETNPPL; ethanolamine-phosphate phospho-lyase [EC:4.2.3.2]	ko00564:Glycerophospholipid metabolism;	GO:0008483;GO:0030170;	NA	NA
GWHGABGR006019	4.22333	11.7367	1.4746	0.000353173	Up	0.00870169	protein OBRU01_24109 [Operophtera brumata]	NA	NA	NA	NA	GO:0016021;
GWHGABGR006049	0.536667	1.46	1.4439	0.00242661	Up	0.0391147	protein FAM46C isoform X1 [Bombyx mori] gt;gi|827539097|ref|XP_012552736.1| PREDICTED: protein FAM46C isoform X1 [Bombyx mori] gt;gi|827539099|ref|XP_012552737.1| PREDICTED: protein FAM46C isoform X1 [Bombyx mori] gt;gi|827539102|ref|XP_012552739.1| PREDICTED: protein FAM46C isoform X1 [Bombyx mori]	NA	NA	NA	NA	NA
GWHGABGR006075	0.59	1.65333	1.4866	0.000935555	Up	0.0190737	alanyl aminopeptidase-like [Bombyx mori] gt;gi|389568606|gb|AFK85027.1| aminopeptidase N-11 [Bombyx mori]	K11140 ANPEP, CD13; aminopeptidase N [EC:3.4.11.2]	ko00480:Glutathione metabolism;ko04640:Hematopoietic cell lineage;ko04614:Renin-angiotensin system;ko01002:Peptidases and inhibitors;ko04131:Membrane trafficking;ko04147:Exosome;ko04090:CD molecules;	GO:0070011;	NA	GO:0016020;
GWHGABGR006149	9.74	3.17333	-1.6179	0.00021842	Down	0.00587661	uncharacterized protein LOC101746412 [Bombyx mori]	K18080 TNS; tensin	ko01009:Protein phosphatases and associated proteins;	NA	NA	NA
GWHGABGR006255	2.93	0.766667	-1.9342	0.000216104	Down	0.00584029	zinc finger protein 177-like [Amyelois transitella]	NA	NA	NA	NA	NA
GWHGABGR006258	1.23	17.3767	3.8204	4.8513e-17	Up	1.3964e-14	CYP338A2 [Spodoptera littoralis]	K14999 CYP6; cytochrome P450 family 6 [EC:1.14.-.-]	ko00199:Cytochrome P450;	GO:0004497;GO:0005506;GO:0016705;GO:0020037;	GO:0055114;	GO:0016021;
GWHGABGR006270	31.1333	14.8867	-1.0644	0.00164544	Down	0.029196	UGT46A3, partial [Operophtera brumata]	NA	NA	GO:0016758;	GO:0008152;	NA
GWHGABGR006356	2.82667	0.54	-2.3881	0.000863016	Down	0.0178864	photoreceptor outer segment membrane glycoprotein 2-like [Amyelois transitella]	K17343 PRPH2, TSPAN22; peripherin-2	ko99992:Structural proteins;	NA	NA	GO:0016021;
GWHGABGR006369	38.05	100.58	1.4024	0.00169318	Up	0.0297724	receptor class B member 3 [Bombyx mori] gt;gi|283483654|dbj|BAI66271.1| Cameo1 [Bombyx mori]	K13885 SCARB1; scavenger receptor class B, member 1	ko04145:Phagosome;ko04913:Ovarian steroidogenesis;ko04925:Aldosterone synthesis and secretion;ko04927:Cortisol synthesis and secretion;ko04976:Bile secretion;ko04975:Fat digestion and absorption;ko04979:Cholesterol metabolism;ko04977:Vitamin digestion and absorption;ko04934:Cushing syndrome;ko05160:Hepatitis C;ko04131:Membrane trafficking;ko04147:Exosome;	NA	NA	GO:0016021;
GWHGABGR006373	9.54667	47.3633	2.3107	3.30026e-05	Up	0.0011898	activating signal cointegrator 1 complex subunit 2 homolog [Papilio xuthus]	NA	NA	GO:0042302;	NA	NA
GWHGABGR006375	0.836667	36.15	5.4332	0.000258737	Up	0.00673161	uncharacterized protein LOC101737072 isoform X1 [Bombyx mori] gt;gi|827553958|ref|XP_012548604.1| PREDICTED: uncharacterized protein LOC101737072 isoform X2 [Bombyx mori]	NA	NA	NA	NA	NA
GWHGABGR006430	3.36	9.63	1.5191	0.00311976	Up	0.0470663	inactive pancreatic lipase-related protein 1-like [Bombyx mori]	K14073 PNLIP, PL; pancreatic triacylglycerol lipase [EC:3.1.1.3]	ko00561:Glycerolipid metabolism;ko04972:Pancreatic secretion;ko04975:Fat digestion and absorption;ko04977:Vitamin digestion and absorption;	GO:0052689;	NA	GO:0005576;
GWHGABGR006432	0.373333	14.8833	5.3171	6.64884e-15	Up	1.40198e-12	phospholipase A1 [Bombyx mori]	NA	NA	NA	NA	NA
GWHGABGR006433	1520.67	335.43	-2.1806	1.31175e-06	Down	7.27439e-05	aldehyde dehydrogenase X, mitochondrial-like [Plutella xylostella]	K00128 ALDH; aldehyde dehydrogenase (NAD+) [EC:1.2.1.3]	ko00010:Glycolysis / Gluconeogenesis;ko00053:Ascorbate and aldarate metabolism;ko00620:Pyruvate metabolism;ko00071:Fatty acid degradation;ko00561:Glycerolipid metabolism;ko00280:Valine, leucine and isoleucine degradation;ko00310:Lysine degradation;ko00330:Arginine and proline metabolism;ko00340:Histidine metabolism;ko00380:Tryptophan metabolism;ko00410:beta-Alanine metabolism;ko00770:Pantothenate…	NA	NA	NA
GWHGABGR006454	135.283	63.3933	-1.0936	5.29361e-07	Down	3.29878e-05	protein 20-like [Papilio xuthus] gt;gi|389608405|dbj|BAM17812.1| muscle protein 20 [Papilio xuthus]	K20526 TAGLN; transgelin	ko04131:Membrane trafficking;	NA	NA	NA
GWHGABGR006456	2.32333	41.1233	4.1457	0.00181782	Up	0.0313647	clock-controlled protein-like precursor [Papilio xuthus] gt;gi|389608445|dbj|BAM17832.1| takeout/JHBP like protein [Papilio xuthus] gt;gi|930650523|gb|KPI92868.1| Protein takeout [Papilio xuthus]	NA	NA	NA	NA	NA
GWHGABGR006461	229.787	99.32	-1.2101	3.47007e-12	Down	5.33274e-10	cadherin-86C [Amyelois transitella]	NA	NA	NA	NA	NA
GWHGABGR006463	24.6633	10.9767	-1.1679	4.52794e-08	Down	3.6013e-06	cadherin-86C [Amyelois transitella]	NA	NA	NA	NA	NA
GWHGABGR006547	312.5	148.567	-1.0727	5.10341e-05	Down	0.0017138	phosphoinositide 3-kinase adapter protein 1 isoform X1 [Bombyx mori]	K12230 PIK3AP1, BCAP; phosphoinositide 3-kinase adapter protein 1	ko04151:PI3K-Akt signaling pathway;ko04662:B cell receptor signaling pathway;	NA	NA	NA
GWHGABGR006579	5.50667	18.7333	1.7664	0.00304656	Up	0.0461539	sodium/potassium-transporting ATPase subunit beta-2-like [Amyelois transitella]	K01540 ATP1B, CD298; sodium/potassium-transporting ATPase subunit beta	ko04024:cAMP signaling pathway;ko04022:cGMP-PKG signaling pathway;ko04911:Insulin secretion;ko04918:Thyroid hormone synthesis;ko04919:Thyroid hormone signaling pathway;ko04925:Aldosterone synthesis and secretion;ko04260:Cardiac muscle contraction;ko04261:Adrenergic signaling in cardiomyocytes;ko04970:Salivary secretion;ko04971:Gastric acid secretion;ko04972:Pancreatic secretion;ko04976:Bile secre…	NA	GO:0006813;GO:0006814;	GO:0005890;
GWHGABGR006663	0.163333	2.83333	4.1166	0.000360705	Up	0.00882728	Full=Putative defense protein Hdd11-like; Flags: Precursor [Manduca sexta] gt;gi|27733419|gb|AAO21507.1|AF413066_1 immune-induced protein 1 [Manduca sexta]	NA	NA	NA	GO:0042742;GO:0042832;GO:0045087;	GO:0005576;
GWHGABGR006684	1.74333	3.93333	1.1739	0.0025093	Up	0.040162	prostatic acid phosphatase-like [Bombyx mori]	K19283 ACPP; prostatic aicd phosphatase [EC:3.1.3.2 3.1.3.5]	ko99980:Enzymes with EC numbers;	NA	NA	NA
GWHGABGR006685	1.28	2.86	1.1599	0.000335128	Up	0.00833638	venom acid phosphatase Acph-1-like isoform X1 [Bombyx mori]	K19283 ACPP; prostatic aicd phosphatase [EC:3.1.3.2 3.1.3.5]	ko99980:Enzymes with EC numbers;	NA	NA	NA
GWHGABGR006721	1.65667	4.05	1.2896	0.00222682	Up	0.0367192	chloride bicarbonate exchanger [Papilio machaon]	K13861 SLC4A10, NCBE; solute carrier family 4 (sodium bicarbonate transporter), member 10	ko02000:Transporters;	NA	NA	NA
GWHGABGR006762	18.54	69.9233	1.9151	5.96336e-07	Up	3.66575e-05	slit homolog 1 protein [Amyelois transitella]	NA	NA	NA	NA	NA
GWHGABGR006763	1.72667	4.64333	1.4272	4.31782e-07	Up	2.75702e-05	dehydrogenase [Bombyx mori] gt;gi|76496246|gb|ABA43639.1| L-threonine dehydrogenase [Bombyx mori]	K15789 TDH; threonine 3-dehydrogenase [EC:1.1.1.103]	ko00260:Glycine, serine and threonine metabolism;	GO:0003824;GO:0050662;	NA	NA
GWHGABGR006764	0.76	2.6	1.7744	2.04649e-06	Up	0.000106641	L-threonine 3-dehydrogenase, mitochondrial [Papilio xuthus] gt;gi|930651644|gb|KPI93987.1| L-threonine 3-dehydrogenase, mitochondrial [Papilio xuthus]	NA	NA	GO:0003824;GO:0050662;	NA	NA
GWHGABGR006793	682.72	318.42	-1.1004	3.88227e-05	Down	0.00136701	[Danaus plexippus]	K04381 STMN1; stathmin	ko04010:MAPK signaling pathway;ko05206:MicroRNAs in cancer;ko04812:Cytoskeleton proteins;	NA	GO:0031110;	NA
GWHGABGR006801	33.1867	956.687	4.8494	1.24892e-11	Up	1.70286e-09	uncharacterized protein LOC101735700 [Bombyx mori]	NA	NA	NA	NA	NA
GWHGABGR006846	0.69	2.48333	1.8476	0.0016616	Up	0.0293679	uncharacterized protein LOC106133235 [Amyelois transitella]	NA	NA	NA	NA	NA
GWHGABGR006866	45.5367	274.613	2.5923	1.46821e-16	Up	3.91536e-14	uncharacterized protein LOC106143149 [Amyelois transitella]	NA	NA	GO:0030246;	NA	NA
GWHGABGR006971	4.33	46.9167	3.4377	2.98149e-05	Up	0.00109446	uncharacterized protein LOC106143120 [Amyelois transitella]	NA	NA	NA	NA	NA
GWHGABGR007023	0.423333	13.5533	5.0007	3.73469e-16	Up	9.27737e-14	NA	NA	NA	NA	NA	NA
GWHGABGR007024	28.52	1243.07	5.4458	6.69232e-40	Up	7.58491e-37	LOW QUALITY PROTEIN: uncharacterized protein LOC101739696 [Bombyx mori]	NA	NA	NA	NA	NA
GWHGABGR007039	31.5567	15.6867	-1.0084	0.00133244	Down	0.0251168	nicotinate phosphoribosyltransferase 2 isoform X4 [Papilio xuthus]	K00763 pncB, NAPRT1; nicotinate phosphoribosyltransferase [EC:6.3.4.21]	ko00760:Nicotinate and nicotinamide metabolism;	NA	NA	NA
GWHGABGR007042	300.97	86.88	-1.7925	5.09696e-05	Down	0.0017138	LOW QUALITY PROTEIN: uncharacterized protein LOC101737507 [Bombyx mori]	K09614 CORIN; atrial natriuretic peptide-converting enzyme [EC:3.4.21.-]	ko01002:Peptidases and inhibitors;	NA	NA	NA
GWHGABGR007046	0.453333	1.21667	1.4243	0.00332397	Up	0.0493264	bile salt-activated lipase-like [Bombyx mori]	K12298 CEL; bile salt-stimulated lipase [EC:3.1.1.3 3.1.1.13]	ko00100:Steroid biosynthesis;ko00561:Glycerolipid metabolism;ko04972:Pancreatic secretion;ko04975:Fat digestion and absorption;ko04147:Exosome;	GO:0016787;	NA	NA
GWHGABGR007049	7.74	27.3767	1.8225	1.50248e-13	Up	2.83813e-11	uncharacterized protein LOC101737216 [Bombyx mori] gt;gi|827555617|ref|XP_012549251.1| PREDICTED: uncharacterized protein LOC101737216 [Bombyx mori]	NA	NA	NA	NA	GO:0016021;
GWHGABGR007189	0.466667	1.98333	2.0875	0.000116053	Up	0.00343312	partial [Operophtera brumata]	K09640 TMPRSS9; transmembrane protease serine 9 [EC:3.4.21.-]	ko01002:Peptidases and inhibitors;	GO:0008233;	NA	NA
GWHGABGR007217	7.63333	18.6967	1.2924	0.002179	Up	0.0361518	uncharacterized protein LOC106129803 [Amyelois transitella]	NA	NA	NA	NA	NA
GWHGABGR007223	43.0767	17.1533	-1.3284	5.94002e-07	Down	3.66382e-05	protein KGM_19989 [Danaus plexippus]	K01792 E5.1.3.15; glucose-6-phosphate 1-epimerase [EC:5.1.3.15]	ko00010:Glycolysis / Gluconeogenesis;	GO:0016853;GO:0030246;	GO:0005975;	NA
GWHGABGR007235	153.26	53.65	-1.5143	9.30729e-14	Down	1.79551e-11	LIX1-like protein [Amyelois transitella]	K16673 LIX1L; LIX1-like protein	ko04391:Hippo signaling pathway - fly;	NA	NA	NA
GWHGABGR007247	3.61333	1.34	-1.4311	0.000769689	Down	0.0163055	neurogenic protein big brain-like, partial [Bombyx mori]	K09866 AQP4; aquaporin-4	ko04976:Bile secretion;ko04962:Vasopressin-regulated water reabsorption;ko02000:Transporters;	NA	NA	NA
GWHGABGR007257	6.00333	18.08	1.5906	0.000116266	Up	0.00343383	uncharacterized protein LOC101741240 isoform X1 [Bombyx mori]	NA	NA	NA	NA	GO:0016020;
GWHGABGR007264	0.38	2.57	2.7577	0.00250869	Up	0.040162	EF-hand calcium-binding domain-containing protein 1 [Bombyx mori]	NA	NA	GO:0005509;	NA	NA
GWHGABGR007314	28.92	84.2	1.5418	3.93505e-05	Up	0.00138023	heat shock protein [Spodoptera litura]	K09542 CRYAB; crystallin, alpha B	ko04141:Protein processing in endoplasmic reticulum;ko04213:Longevity regulating pathway - multiple species;ko03110:Chaperones and folding catalysts;ko04147:Exosome;	NA	NA	NA
GWHGABGR007327	814.477	2006.97	1.3011	4.92024e-05	Up	0.00166152	B chain-like precursor [Bombyx mori] gt;gi|575097154|gb|AHA85320.2| small heat shock protein 27.4 [Bombyx mori]	NA	NA	NA	NA	NA
GWHGABGR007375	1.27	0.156667	-3.0191	0.000111981	Down	0.00333991	acetylcholinesterase isoform X2 [Papilio xuthus]	NA	NA	NA	NA	NA
GWHGABGR007441	27.56	56.33	1.0313	0.000438628	Up	0.0103704	putative inorganic phosphate cotransporter [Bombyx mori]	K08193 SLC17A; MFS transporter, ACS family, solute carrier family 17 (sodium-dependent inorganic phosphate cotransporter), other	ko02000:Transporters;	NA	GO:0055085;	GO:0016021;
GWHGABGR007460	111.237	49.6533	-1.1637	0.000141462	Down	0.00405256	putative inorganic phosphate cotransporter [Papilio polytes]	K08193 SLC17A; MFS transporter, ACS family, solute carrier family 17 (sodium-dependent inorganic phosphate cotransporter), other	ko02000:Transporters;	NA	GO:0055085;	GO:0016021;
GWHGABGR007515	7.00333	40.7467	2.5406	0.000328385	Up	0.00817986	yellow-e isoform X1 [Bombyx mori] gt;gi|258546320|dbj|BAI39592.1| BmYellow-e protein [Bombyx mori]	NA	NA	NA	NA	NA
GWHGABGR007519	9.97	50.8167	2.3496	1.01792e-05	Up	0.000441604	yellow [Papilio machaon]	NA	NA	NA	NA	NA
GWHGABGR007610	0.743333	14.3333	4.2692	1.62808e-18	Up	5.46732e-16	protein KGM_12802 [Danaus plexippus]	NA	NA	NA	NA	NA
GWHGABGR007622	11.7333	69.92	2.5751	8.56735e-11	Up	1.01543e-08	[Antheraea pernyi]	NA	NA	GO:0030246;	NA	NA
GWHGABGR007668	49.7333	1355.54	4.7685	8.44755e-12	Up	1.19538e-09	uncharacterized protein LOC101744777 isoform X2 [Bombyx mori]	K19511 PXDN, VPO1; peroxidase [EC:1.11.1.7]	ko99980:Enzymes with EC numbers;	NA	GO:0050896;	NA
GWHGABGR007676	8.77667	125.51	3.838	3.20079e-12	Up	5.00372e-10	7 [Spodoptera exigua]	K01183 E3.2.1.14; chitinase [EC:3.2.1.14]	ko00520:Amino sugar and nucleotide sugar metabolism;	GO:0004568;GO:0008061;	GO:0005975;GO:0006032;	GO:0005576;
GWHGABGR007677	25.81	363.86	3.8174	4.10938e-13	Up	7.30583e-11	7 [Spodoptera exigua]	K01183 E3.2.1.14; chitinase [EC:3.2.1.14]	ko00520:Amino sugar and nucleotide sugar metabolism;	GO:0004568;GO:0008061;	GO:0005975;GO:0006032;	GO:0005576;
GWHGABGR007680	0.816667	4.2	2.3626	5.22063e-05	Up	0.00174348	lipase [Helicoverpa armigera]	K01052 LIPA; lysosomal acid lipase/cholesteryl ester hydrolase [EC:3.1.1.13]	ko00100:Steroid biosynthesis;ko04142:Lysosome;ko04979:Cholesterol metabolism;	GO:0016788;	GO:0016042;	NA
GWHGABGR007849	100.39	44.63	-1.1695	6.34115e-05	Down	0.00205876	protein abnormal spindle [Amyelois transitella]	K16743 ASPM, ASP; abnormal spindle-like microcephaly-associated protein	ko03036:Chromosome and associated proteins;	NA	NA	NA
GWHGABGR007871	22.6567	99.45	2.134	1.15439e-06	Up	6.50113e-05	uncharacterized protein LOC101736981 [Bombyx mori] gt;gi|827551682|ref|XP_012547691.1| PREDICTED: uncharacterized protein LOC101736981 [Bombyx mori] gt;gi|827551684|ref|XP_012547692.1| PREDICTED: uncharacterized protein LOC101736981 [Bombyx mori]	K00019 E1.1.1.30, bdh; 3-hydroxybutyrate dehydrogenase [EC:1.1.1.30]	ko00650:Butanoate metabolism;ko00072:Synthesis and degradation of ketone bodies;	NA	NA	NA
GWHGABGR007969	6.63667	17.7233	1.4171	2.95446e-06	Up	0.000147187	N-acetyltransferase [Antheraea pernyi]	NA	NA	GO:0008080;	NA	NA
GWHGABGR007976	11.0867	4.59667	-1.2702	0.00235623	Down	0.0382866	Tf2-9 polyprotein-like Protein [Tribolium castaneum]	NA	NA	NA	NA	NA
GWHGABGR008042	23.89	341.177	3.836	1.46395e-06	Up	7.99618e-05	protein RR-1 motif 10 precursor [Bombyx mori] gt;gi|223671121|tpd|FAA00512.1| TPA: putative cuticle protein [Bombyx mori]	NA	NA	GO:0042302;	NA	NA
GWHGABGR008064	267.413	107.81	-1.3106	0.000159948	Down	0.00449688	iron/zinc purple acid phosphatase-like protein [Bombyx mori]	K22390 ACP7; acid phosphatase type 7	ko99999:Others;	GO:0003993;GO:0046872;	GO:0016311;	NA
GWHGABGR008092	20.3633	9.53	-1.0954	6.57126e-06	Down	0.000297908	neuroglobin-like [Amyelois transitella]	K21893 NGB; neuroglobin	ko02000:Transporters;	NA	NA	NA
GWHGABGR008109	67.2467	20.8033	-1.6926	0.000344835	Down	0.00852854	antiviral protein [Lonomia obliqua]	NA	NA	NA	NA	NA
GWHGABGR008112	17.9633	3.11	-2.5301	2.17818e-06	Down	0.000112213	NA	NA	NA	NA	NA	NA
GWHGABGR008128	10.4667	142.203	3.7641	0.00125667	Up	0.0240981	uncharacterized protein LOC101738207 [Bombyx mori] gt;gi|827545633|ref|XP_012545316.1| PREDICTED: uncharacterized protein LOC101738207 [Bombyx mori]	NA	NA	NA	NA	NA
GWHGABGR008188	3.75	11.8133	1.6555	0.00185697	Up	0.031913	protein RR46_03270 [Papilio xuthus]	NA	NA	NA	NA	NA
GWHGABGR008189	6.98667	344.483	5.6237	4.88792e-05	Up	0.00165838	uncharacterized protein LOC101736535 [Bombyx mori]	NA	NA	NA	NA	NA
GWHGABGR008218	4.39667	114.193	4.6989	2.57374e-10	Up	2.72937e-08	uncharacterized protein LOC101741297 [Bombyx mori]	NA	NA	NA	NA	NA
GWHGABGR008245	3.28	13.28	2.0175	4.71199e-13	Up	8.21608e-11	P450 CYP302A1 [Manduca sexta]	K10721 DIB, CYP302A1; ecdysteroid 22-hydroxylase	ko00981:Insect hormone biosynthesis;ko00199:Cytochrome P450;	GO:0004497;GO:0005506;GO:0016705;GO:0020037;	GO:0055114;	NA
GWHGABGR008294	945.02	437.92	-1.1097	1.4807e-05	Down	0.000608868	1 [Manduca sexta]	NA	NA	GO:0030414;	GO:0010466;	NA
GWHGABGR008325	6.23667	2.99	-1.0606	9.09723e-05	Down	0.00281038	protein anon-73B1 [Bombyx mori]	NA	NA	NA	NA	NA
GWHGABGR008329	0.0666667	5.85667	6.457	1.7802e-07	Up	1.24162e-05	protein RR48_02514, partial [Papilio machaon]	NA	NA	NA	NA	NA
GWHGABGR008387	442.41	204.26	-1.115	1.35293e-12	Down	2.21027e-10	NA	K09283 HMGA2; high mobility group AT-hook protein 2	ko05202:Transcriptional misregulation in cancer;ko05206:MicroRNAs in cancer;ko03000:Transcription factors;ko03036:Chromosome and associated proteins;	NA	NA	NA
GWHGABGR008401	32.9533	262.667	2.9947	2.55466e-15	Up	5.71928e-13	uncharacterized protein LOC101739682 [Bombyx mori] gt;gi|827547653|ref|XP_012546120.1| PREDICTED: uncharacterized protein LOC101739682 [Bombyx mori]	K14073 PNLIP, PL; pancreatic triacylglycerol lipase [EC:3.1.1.3]	ko00561:Glycerolipid metabolism;ko04972:Pancreatic secretion;ko04975:Fat digestion and absorption;ko04977:Vitamin digestion and absorption;	NA	NA	NA
GWHGABGR008417	9.74	34.36	1.8187	3.89282e-16	Up	9.53951e-14	protein RR48_14927 [Papilio machaon]	NA	NA	NA	NA	NA
GWHGABGR008423	36.3533	105.727	1.5402	3.86659e-12	Up	5.88385e-10	polypyrimidine tract-binding protein 2 isoform X2 [Papilio polytes]	K13218 PTBP1, PTB; polypyrimidine tract-binding protein 1	ko03019:Messenger RNA biogenesis;ko03041:Spliceosome;	NA	NA	NA
GWHGABGR008500	0.706667	4.73667	2.7448	1.95419e-05	Up	0.000768703	NA	NA	NA	NA	NA	NA
GWHGABGR008511	4.28	122.207	4.8356	2.93428e-29	Up	2.66051e-26	protein RR46_11214 [Papilio xuthus]	NA	NA	NA	NA	NA
GWHGABGR008529	0.343333	1.01667	1.5662	0.00283207	Up	0.0440453	uncharacterized protein ZK1073.1 [Bombyx mori]	NA	NA	NA	NA	NA
GWHGABGR008540	9.14667	198.837	4.4422	8.00966e-24	Up	4.40143e-21	protein OBRU01_22790 [Operophtera brumata]	NA	NA	NA	NA	NA
GWHGABGR008546	38.2033	17.7667	-1.1045	0.00158899	Down	0.0284449	glutamate receptor-interacting protein 2 isoform X3 [Bombyx mori]	K20251 GRIP; glutamate receptor-interacting protein	ko04131:Membrane trafficking;	GO:0046872;	NA	NA
GWHGABGR008562	0.48	6.19667	3.6904	0.000468377	Up	0.0108752	of very long chain fatty acids protein 4 [Papilio xuthus]	K10249 ELOVL4; elongation of very long chain fatty acids protein 4 [EC:2.3.1.199]	ko00062:Fatty acid elongation;ko01040:Biosynthesis of unsaturated fatty acids;ko01004:Lipid biosynthesis proteins;	NA	NA	NA
GWHGABGR008626	0.57	1.87	1.714	0.000461553	Up	0.0107581	uncharacterized protein LOC101747074 isoform X2 [Bombyx mori]	NA	NA	NA	NA	NA
GWHGABGR008627	5.49	81.6167	3.894	5.02294e-21	Up	2.11828e-18	uncharacterized protein LOC101747074 isoform X1 [Bombyx mori]	NA	NA	NA	NA	NA
GWHGABGR008664	39.3733	136.303	1.7915	2.20509e-06	Up	0.000112958	uncharacterized protein LOC105841638 [Bombyx mori]	NA	NA	NA	NA	NA
GWHGABGR008670	8.67667	20.11	1.2127	1.2545e-05	Up	0.000527821	rho GTPase-activating protein 18 isoform X4 [Papilio xuthus]	K20639 ARHGAP18_28_40; Rho GTPase-activating protein 18/28/40	ko04131:Membrane trafficking;	NA	NA	NA
GWHGABGR008673	11.9	29.7467	1.3218	5.38466e-05	Up	0.00179166	protein OBRU01_10079 [Operophtera brumata]	NA	NA	NA	NA	NA
GWHGABGR008674	21.7633	56.26	1.3702	9.12862e-06	Up	0.000400819	uncharacterized protein LOC101745080 isoform X4 [Bombyx mori] gt;gi|827546981|ref|XP_012545866.1| PREDICTED: uncharacterized protein LOC101745080 isoform X4 [Bombyx mori] gt;gi|827546983|ref|XP_012545867.1| PREDICTED: uncharacterized protein LOC101745080 isoform X4 [Bombyx mori]	NA	NA	NA	NA	NA
GWHGABGR008675	1.01	3.95	1.9675	2.12631e-07	Up	1.43875e-05	protein KGM_03683 [Danaus plexippus]	NA	NA	NA	NA	NA
GWHGABGR008684	55.6367	122.073	1.1336	4.67968e-07	Up	2.96718e-05	muscle M-line assembly protein unc-89 [Amyelois transitella]	NA	NA	NA	NA	NA
GWHGABGR008685	1.56333	4.03333	1.3673	2.32229e-06	Up	0.000118293	M-line assembly protein unc-89 [Papilio machaon]	NA	NA	GO:0005089;	GO:0035023;GO:0043547;	NA
GWHGABGR008702	145.96	57.9233	-1.3334	0.00280279	Down	0.0437024	probable peroxisomal acyl-coenzyme A oxidase 1 [Bombyx mori] gt;gi|827560610|ref|XP_012551187.1| PREDICTED: probable peroxisomal acyl-coenzyme A oxidase 1 [Bombyx mori]	K00232 E1.3.3.6, ACOX1, ACOX3; acyl-CoA oxidase [EC:1.3.3.6]	ko00640:Propanoate metabolism;ko00071:Fatty acid degradation;ko00592:alpha-Linolenic acid metabolism;ko01040:Biosynthesis of unsaturated fatty acids;ko00410:beta-Alanine metabolism;ko04024:cAMP signaling pathway;ko04146:Peroxisome;ko03320:PPAR signaling pathway;	GO:0003995;GO:0003997;GO:0050660;	GO:0006635;	GO:0005777;
GWHGABGR008719	14.79	132.887	3.1675	7.55072e-13	Up	1.27967e-10	NA	NA	NA	NA	NA	NA
GWHGABGR008721	628.477	229.91	-1.4508	0.000942892	Down	0.0191609	protein KGM_16230 [Danaus plexippus]	NA	NA	NA	NA	NA
GWHGABGR008759	8952.14	777.867	-3.5246	4.55223e-18	Down	1.44825e-15	kDa apolipoprotein precursor [Bombyx mori] gt;gi|221579621|gb|ACM24341.1| 32 kDa apolipoprotein [Bombyx mori]	K03098 APOD; apolipoprotein D and lipocalin family protein	ko04147:Exosome;	GO:0031409;	NA	NA
GWHGABGR008760	3.05	11.1167	1.8658	0.000286755	Up	0.00731367	apolipoprotein D-like [Amyelois transitella]	K03098 APOD; apolipoprotein D and lipocalin family protein	ko04147:Exosome;	NA	NA	NA
GWHGABGR008765	1.29333	4.33333	1.7444	0.00114916	Up	0.0223833	NA	NA	NA	NA	NA	NA
GWHGABGR008808	37.5267	14.3933	-1.3825	4.49655e-05	Down	0.00154433	uncharacterized protein LOC101738767 [Bombyx mori]	K19774 DVE1; homeobox domain-containing protein	ko04212:Longevity regulating pathway - worm;	GO:0003677;	NA	GO:0005634;
GWHGABGR008817	51.5967	21.3767	-1.2712	2.28479e-08	Down	1.90057e-06	dual specificity protein phosphatase 3-like isoform X1 [Bombyx mori]	K14165 K14165; atypical dual specificity phosphatase [EC:3.1.3.16 3.1.3.48]	ko01009:Protein phosphatases and associated proteins;	GO:0004725;GO:0008138;	GO:0035335;	NA
GWHGABGR008852	89.87	1142.15	3.6678	3.18156e-12	Up	5.00372e-10	35, NatC auxiliary subunit [Papilio xuthus]	K20823 NAA35, MAK10; N-alpha-acetyltransferase 35, NatC auxiliary subunit	ko04131:Membrane trafficking;	NA	NA	NA
GWHGABGR008853	18.7533	225.19	3.5859	1.10143e-09	Up	1.07384e-07	protein LOC106111980 precursor [Papilio polytes] gt;gi|389611037|dbj|BAM19129.1| unknown secreted protein [Papilio polytes]	NA	NA	NA	NA	NA
GWHGABGR008858	0.56	2.98333	2.4134	3.44815e-05	Up	0.00123088	sodium-coupled monocarboxylate transporter 1-like [Amyelois transitella]	K14388 SLC5A8_12, SMCT; solute carrier family 5 (sodium-coupled monocarboxylate transporter), member 8/12	ko02000:Transporters;	NA	NA	NA
GWHGABGR008872	24.14	88.25	1.8702	4.26338e-07	Up	2.73188e-05	myosin-IIIb-like isoform X1 [Bombyx mori]	K08834 MYO3, DFNB30; myosin III [EC:2.7.11.1]	ko04745:Phototransduction - fly;ko01001:Protein kinases;ko04812:Cytoskeleton proteins;	NA	NA	NA
GWHGABGR008877	2.55	5.75333	1.1739	0.000932492	Up	0.0190426	1-acyl-sn-glycerol-3-phosphate acyltransferase alpha-like [Bombyx mori]	NA	NA	GO:0003841;	GO:0008654;	GO:0016021;
GWHGABGR008909	74.88	157.02	1.0683	1.83209e-07	Up	1.27292e-05	myosin-2 heavy chain [Bombyx mori]	NA	NA	NA	NA	NA
GWHGABGR008921	71.1967	18.4	-1.9521	1.44619e-10	Down	1.58941e-08	protein OBRU01_00520 [Operophtera brumata]	NA	NA	GO:0004930;	GO:0007186;	GO:0016021;
GWHGABGR008940	1.03	6.72333	2.7065	0.00201267	Up	0.0340465	uncharacterized protein LOC101736330 [Bombyx mori]	NA	NA	NA	NA	NA
GWHGABGR008956	529.54	149.197	-1.8275	1.00633e-08	Down	8.73152e-07	LOW QUALITY PROTEIN: transmembrane protease serine 9 [Bombyx mori]	NA	NA	NA	NA	NA
GWHGABGR008987	1.19333	3.71	1.6364	0.000508254	Up	0.011553	tigger transposable element-derived protein 6-like [Microplitis demolitor]	NA	NA	NA	NA	NA
GWHGABGR009035	183.887	85.58	-1.1035	1.97276e-08	Down	1.66391e-06	[Bombyx mori] gt;gi|87248131|gb|ABD36118.1| fumarylacetoacetate hydrolase [Bombyx mori]	K01555 FAH, fahA; fumarylacetoacetase [EC:3.7.1.2]	ko00350:Tyrosine metabolism;ko00643:Styrene degradation;ko04147:Exosome;	GO:0004334;	GO:0009072;	NA
GWHGABGR009042	0.376667	2.27	2.5913	1.06907e-06	Up	6.06456e-05	protein OBRU01_21242, partial [Operophtera brumata]	NA	NA	NA	NA	NA
GWHGABGR009044	0.913333	16.9433	4.2134	1.57036e-05	Up	0.000634231	protein KGM_04952 [Danaus plexippus]	NA	NA	NA	NA	NA
GWHGABGR009056	71.0667	8.35333	-3.0887	2.49201e-05	Down	0.000951371	lysozyme 2-like [Bombyx mori]	NA	NA	NA	NA	NA
GWHGABGR009058	24.7167	7.94	-1.6383	0.000822465	Down	0.0172623	lysozyme 2-like [Bombyx mori]	NA	NA	NA	NA	NA
GWHGABGR009143	1475.12	6610.18	2.1639	0.00138514	Up	0.0256918	Full=Arylphorin; Flags: Precursor gt;gi|30841715|gb|AAP34685.1| arylphorin precursor [Antheraea pernyi]	NA	NA	GO:0045735;	NA	GO:0005615;
GWHGABGR009146	97.8133	20.5933	-2.2479	9.27955e-06	Down	0.000406035	arylphorin subunit beta-like [Bombyx mori]	NA	NA	NA	NA	NA
GWHGABGR009161	15.08	39.8667	1.4025	8.44557e-07	Up	4.93677e-05	[Operophtera brumata]	NA	NA	GO:0004692;GO:0005524;	GO:0006468;	NA
GWHGABGR009166	30.52	109.99	1.8495	1.1566e-20	Up	4.76677e-18	protein KGM_06061 [Danaus plexippus]	K01897 ACSL, fadD; long-chain acyl-CoA synthetase [EC:6.2.1.3]	ko00061:Fatty acid biosynthesis;ko00071:Fatty acid degradation;ko04146:Peroxisome;ko04216:Ferroptosis;ko02024:Quorum sensing;ko04920:Adipocytokine signaling pathway;ko03320:PPAR signaling pathway;ko04714:Thermogenesis;ko01004:Lipid biosynthesis proteins;ko04147:Exosome;	GO:0003824;	GO:0008152;	GO:0016021;
GWHGABGR009167	56.54	198.677	1.8131	8.48439e-17	Up	2.36701e-14	long-chain-fatty-acid--CoA ligase 5 isoform X1 [Bombyx mori]	K01897 ACSL, fadD; long-chain acyl-CoA synthetase [EC:6.2.1.3]	ko00061:Fatty acid biosynthesis;ko00071:Fatty acid degradation;ko04146:Peroxisome;ko04216:Ferroptosis;ko02024:Quorum sensing;ko04920:Adipocytokine signaling pathway;ko03320:PPAR signaling pathway;ko04714:Thermogenesis;ko01004:Lipid biosynthesis proteins;ko04147:Exosome;	GO:0016874;	GO:0008152;	GO:0016021;
GWHGABGR009171	15.75	6.90333	-1.19	2.94602e-05	Down	0.00108363	protein MIS12 homolog [Amyelois transitella]	K11543 MIS12; kinetochore-associated protein MIS12	ko03036:Chromosome and associated proteins;	NA	NA	GO:0000775;GO:0005634;
GWHGABGR009195	16.69	6.94	-1.266	0.00237049	Down	0.0384839	protein odd-skipped [Bombyx mori] gt;gi|960258470|gb|ALR81972.1| odd-skipped protein [Bombyx mori]	K09215 OSR, ODD; odd-skipped	ko03000:Transcription factors;	GO:0003676;GO:0046872;	NA	NA
GWHGABGR009196	55.6933	25.51	-1.1264	3.69489e-05	Down	0.00131122	ras-responsive element-binding protein 1 [Papilio polytes]	K09215 OSR, ODD; odd-skipped	ko03000:Transcription factors;	GO:0003676;GO:0046872;	NA	NA
GWHGABGR009216	2.03333	0.68	-1.5802	0.00144961	Down	0.0266335	NA	NA	NA	NA	NA	NA
GWHGABGR009232	17.3833	8.11333	-1.0993	0.000285833	Down	0.00730041	class D atypical G-protein coupled receptor GPRfz3 [Operophtera brumata]	K02354 FZD4, fz4, CD344; frizzled 4	ko04310:Wnt signaling pathway;ko04390:Hippo signaling pathway;ko04150:mTOR signaling pathway;ko04550:Signaling pathways regulating pluripotency of stem cells;ko04916:Melanogenesis;ko05200:Pathways in cancer;ko05205:Proteoglycans in cancer;ko05225:Hepatocellular carcinoma;ko05226:Gastric cancer;ko05217:Basal cell carcinoma;ko05224:Breast cancer;ko05010:Alzheimer disease;ko04934:Cushing syndrome;ko…	GO:0042813;	GO:0007275;GO:0060070;	GO:0016021;
GWHGABGR009240	263.323	99.94	-1.3977	0.000301482	Down	0.00763557	NAD kinase-like isoform X5 [Papilio machaon] gt;gi|930675311|gb|KPJ15610.1| NAD kinase [Papilio machaon]	K00858 ppnK, NADK; NAD+ kinase [EC:2.7.1.23]	ko00760:Nicotinate and nicotinamide metabolism;	GO:0003951;	GO:0006741;GO:0016310;GO:0019674;	NA
GWHGABGR009261	194.077	81.8567	-1.2455	4.76712e-05	Down	0.00162494	protein KGM_02666 [Danaus plexippus]	NA	NA	GO:0003796;	NA	NA
GWHGABGR009263	3.83333	41.6633	3.4421	2.64112e-13	Up	4.78941e-11	low density lipoprotein receptor adapter protein 1-like [Amyelois transitella]	K12474 LDLRAP1, ARH; low density lipoprotein receptor adapter protein 1	ko04144:Endocytosis;ko04979:Cholesterol metabolism;ko04131:Membrane trafficking;	NA	NA	NA
GWHGABGR009271	5.54	14.1633	1.3542	8.67687e-07	Up	5.02704e-05	graves disease carrier protein-like isoform X1 [Bombyx mori]	K15084 SLC25A16, GDA, LEU5; solute carrier family 25 (mitochondrial carrier protein), member 16	ko02000:Transporters;	NA	GO:0055085;	GO:0005743;GO:0016021;
GWHGABGR009276	4.70667	104.463	4.4721	6.83396e-07	Up	4.14471e-05	uncharacterized protein LOC101737397 [Bombyx mori]	NA	NA	NA	NA	NA
GWHGABGR009357	0.001	0.88	9.7814	0.00244256	Up	0.0392671	uncharacterized protein LOC106104883 isoform X1 [Papilio polytes]	NA	NA	NA	NA	NA
GWHGABGR009416	0.06	0.516667	3.1062	0.00266674	Up	0.0422715	polyadenylate-binding protein RBP45 [Amyelois transitella]	K13201 TIA1, TIAL1; nucleolysin TIA-1/TIAR	ko03019:Messenger RNA biogenesis;ko03041:Spliceosome;	NA	NA	NA
GWHGABGR009465	6.64667	2.46667	-1.4301	0.000168723	Down	0.00469267	transcriptase [Danaus plexippus]	NA	NA	NA	NA	NA
GWHGABGR009494	24.5667	223.883	3.188	1.66411e-07	Up	1.16965e-05	extensin-2-like [Bombyx mori]	NA	NA	NA	NA	NA
GWHGABGR009508	2.66333	0.813333	-1.7113	0.00186662	Down	0.0320238	uncharacterized protein LOC106137691 [Amyelois transitella] gt;gi|913328774|ref|XP_013195915.1| PREDICTED: uncharacterized protein LOC106139095 [Amyelois transitella] gt;gi|913334901|ref|XP_013199186.1| PREDICTED: uncharacterized protein LOC106142106 [Amyelois transitella]	NA	NA	NA	NA	NA
GWHGABGR009518	0.001	0.403333	8.6558	0.000232821	Up	0.00619058	NA	NA	NA	NA	NA	NA
GWHGABGR009558	79.1667	29.8633	-1.4065	1.43992e-07	Down	1.02398e-05	putative aminopeptidase W07G4.4 [Amyelois transitella]	K01255 CARP, pepA; leucyl aminopeptidase [EC:3.4.11.1]	ko00480:Glutathione metabolism;ko01002:Peptidases and inhibitors;	GO:0004177;GO:0008235;GO:0030145;	GO:0006508;	GO:0005737;
GWHGABGR009559	3.56	1.39333	-1.3533	0.000617209	Down	0.0135666	uncharacterized protein LOC106114423 [Papilio xuthus]	NA	NA	NA	NA	NA
GWHGABGR009650	4.00667	13.8067	1.7849	3.89358e-12	Up	5.88385e-10	tubulin beta chain-like [Papilio polytes]	NA	NA	GO:0003924;GO:0005200;GO:0005525;	GO:0007017;	GO:0005737;GO:0005874;
GWHGABGR009666	737.95	343.727	-1.1023	1.45006e-06	Down	7.9442e-05	lysosomal alpha-mannosidase-like isoform X1 [Amyelois transitella]	K12311 MAN2B1, LAMAN; lysosomal alpha-mannosidase [EC:3.2.1.24]	ko00511:Other glycan degradation;ko04142:Lysosome;	NA	NA	NA
GWHGABGR009705	443.05	121.99	-1.8607	0.00331404	Down	0.0492596	P450 CYP307A1 [Manduca sexta]	K14939 spo, spok, CYP307A; cytochrome P450 family 307 subfamily A	ko00981:Insect hormone biosynthesis;ko00199:Cytochrome P450;	GO:0004497;GO:0005506;GO:0016705;GO:0020037;	GO:0055114;	NA
GWHGABGR009744	32.5367	73.1667	1.1691	1.01844e-07	Up	7.47549e-06	transporter [Bombyx mori]	K07299 SLC2A1, GLUT1; MFS transporter, SP family, solute carrier family 2 (facilitated glucose transporter), member 1	ko04066:HIF-1 signaling pathway;ko04911:Insulin secretion;ko04922:Glucagon signaling pathway;ko04920:Adipocytokine signaling pathway;ko04919:Thyroid hormone signaling pathway;ko04976:Bile secretion;ko05200:Pathways in cancer;ko05230:Central carbon metabolism in cancer;ko05211:Renal cell carcinoma;ko04931:Insulin resistance;ko05166:Human T-cell leukemia virus 1 infection;ko02000:Transporters;	NA	GO:0008643;GO:0055085;	GO:0016021;
GWHGABGR009845	15.5433	68.47	2.1392	8.3974e-05	Up	0.00262123	uncharacterized protein LOC106128478 isoform X1 [Papilio xuthus] gt;gi|910316089|ref|XP_013182335.1| PREDICTED: uncharacterized protein LOC106128478 isoform X1 [Papilio xuthus]	NA	NA	NA	NA	NA
GWHGABGR009889	567.53	112.697	-2.3323	1.79188e-22	Down	8.55106e-20	von Willebrand factor C and EGF domain-containing protein [Bombyx mori]	NA	NA	NA	NA	NA
GWHGABGR009891	103.11	44.9533	-1.1977	5.67333e-11	Down	6.99865e-09	uncharacterized protein LOC101735404 [Bombyx mori]	NA	NA	NA	NA	NA
GWHGABGR009953	2.18667	5.38667	1.3007	1.68176e-05	Up	0.000672131	23 kDa integral membrane protein-like [Papilio xuthus]	NA	NA	NA	NA	NA
GWHGABGR009978	33.28	10.9	-1.6103	0.00127944	Down	0.0243409	C1A cysteine protease precursor [Manduca sexta]	NA	NA	GO:0008233;	NA	NA
GWHGABGR009989	51.08	23.4667	-1.1221	0.000941209	Down	0.0191559	15-hydroxyprostaglandin dehydrogenase [NAD(+)]-like [Bombyx mori]	K00069 HPGD; 15-hydroxyprostaglandin dehydrogenase (NAD) [EC:1.1.1.141]	ko05202:Transcriptional misregulation in cancer;ko04147:Exosome;	GO:0016491;	GO:0055114;	NA
GWHGABGR010003	10.0467	20.75	1.0464	1.4342e-07	Up	1.02393e-05	oxide synthase [Manduca sexta]	K13240 NOS1; nitric-oxide synthase, brain [EC:1.14.13.39]	ko00220:Arginine biosynthesis;ko00330:Arginine and proline metabolism;ko04371:Apelin signaling pathway;ko04020:Calcium signaling pathway;ko04145:Phagosome;ko04926:Relaxin signaling pathway;ko04970:Salivary secretion;ko04730:Long-term depression;ko04713:Circadian entrainment;ko05010:Alzheimer disease;ko05014:Amyotrophic lateral sclerosis;	GO:0004517;GO:0005506;GO:0005516;GO:0010181;GO:0020037;GO:0050660;GO:0050661;	GO:0006809;GO:0055114;	NA
GWHGABGR010047	0.976667	23.33	4.5782	1.08371e-10	Up	1.22062e-08	carboxypeptidase A2-like [Bombyx mori]	K08779 CPA1; carboxypeptidase A1 [EC:3.4.17.1]	ko04972:Pancreatic secretion;ko04974:Protein digestion and absorption;ko01002:Peptidases and inhibitors;ko03110:Chaperones and folding catalysts;	NA	NA	NA
GWHGABGR010052	682.457	219.66	-1.6355	8.95699e-05	Down	0.00277243	probable chitinase 3 [Amyelois transitella]	K01183 E3.2.1.14; chitinase [EC:3.2.1.14]	ko00520:Amino sugar and nucleotide sugar metabolism;	NA	NA	NA
GWHGABGR010074	10.09	55.2633	2.4534	1.71432e-06	Up	9.25224e-05	protein KGM_13608 [Danaus plexippus]	K09614 CORIN; atrial natriuretic peptide-converting enzyme [EC:3.4.21.-]	ko01002:Peptidases and inhibitors;	NA	NA	NA
GWHGABGR010113	40.0233	12.7833	-1.6466	2.22523e-08	Down	1.8668e-06	P450 [Bombyx mori]	K10720 PHM, CYP306A1; ecdysteroid 25-hydroxylase	ko00981:Insect hormone biosynthesis;ko00199:Cytochrome P450;	GO:0004497;GO:0005506;GO:0016705;GO:0020037;	GO:0055114;	NA
GWHGABGR010177	19.0833	4.81667	-1.9862	4.90982e-06	Down	0.000231861	NA	NA	NA	NA	NA	NA
GWHGABGR010180	5641.33	1096.89	-2.3626	7.34812e-07	Down	4.44169e-05	mucin-3A [Papilio machaon] gt;gi|930664968|gb|KPJ06099.1| hypothetical protein RR48_14541 [Papilio machaon]	NA	NA	NA	NA	NA
GWHGABGR010226	4.91333	10.2667	1.0632	0.00138076	Up	0.0256918	protein KGM_11160 [Danaus plexippus]	NA	NA	NA	NA	GO:0016021;
GWHGABGR010227	12.8833	30.5133	1.2439	6.76105e-05	Up	0.00217	CKLF-like MARVEL transmembrane domain-containing protein 4 [Amyelois transitella]	NA	NA	NA	NA	GO:0016021;
GWHGABGR010286	14.0933	32.3967	1.2008	0.000114397	Up	0.00339521	cytochrome b561 isoform X1 [Bombyx mori]	K08360 CYB561; cytochrome b-561 [EC:7.2.1.3]	ko02000:Transporters;	GO:0016491;GO:0046872;	GO:0055114;	GO:0005765;GO:0016021;GO:0031902;
GWHGABGR010306	6.69667	18.4367	1.4611	3.25893e-08	Up	2.63828e-06	protein RR46_04153 [Papilio xuthus]	NA	NA	NA	NA	NA
GWHGABGR010350	74.2567	538.24	2.8577	3.85588e-07	Up	2.49723e-05	protein OBRU01_16470 [Operophtera brumata]	NA	NA	NA	NA	NA
GWHGABGR010400	6.15333	16.6833	1.439	0.00162771	Up	0.028995	laccase-2-like [Bombyx mori]	NA	NA	GO:0005507;GO:0016491;	GO:0055114;	GO:0016021;
GWHGABGR010411	6.83333	167.117	4.6121	0.000374275	Up	0.00906155	2 [Antheraea pernyi]	NA	NA	GO:0005507;GO:0052716;	GO:0055114;	NA
GWHGABGR010412	0.496667	24.6967	5.6359	0.000101306	Up	0.00307206	laccase-like multicopper oxidase 2 isoform B [Bombyx mori]	NA	NA	GO:0005507;GO:0016491;	GO:0055114;	NA
GWHGABGR010415	15.27	4.09667	-1.8982	0.00131274	Down	0.0247972	receptor-like receptor [Bombyx mori]	NA	NA	NA	GO:0050896;	GO:0016020;
GWHGABGR010456	6.32667	27.0833	2.0979	4.07373e-05	Up	0.00142063	uncharacterized protein LOC106139059 [Amyelois transitella]	NA	NA	NA	NA	NA
GWHGABGR010458	9.36667	103.87	3.4711	9.54839e-11	Up	1.12435e-08	patched domain-containing protein 3 [Amyelois transitella]	NA	NA	NA	NA	NA
GWHGABGR010487	23.56	55.5733	1.2381	0.000344085	Up	0.00852854	cytochrome P450 6B5-like [Papilio machaon]	NA	NA	NA	NA	NA
GWHGABGR010522	43.29	18.1867	-1.2512	2.92743e-05	Down	0.00107898	receptor [Manduca sexta]	K22872 ASTC-R; allatostatin C receptor	ko04030:G protein-coupled receptors;	GO:0004994;	GO:0038170;	GO:0016021;
GWHGABGR010531	5.55	41.4033	2.8992	1.14099e-05	Up	0.000485698	uncharacterized protein LOC105842214 [Bombyx mori]	NA	NA	NA	NA	NA
GWHGABGR010545	84.16	35.4733	-1.2464	5.60005e-07	Down	3.47778e-05	LOW QUALITY PROTEIN: protein tiptop-like [Bombyx mori]	NA	NA	NA	NA	NA
GWHGABGR010576	86.1333	175.29	1.0251	3.44353e-05	Up	0.00123088	protein outspread [Amyelois transitella]	NA	NA	NA	NA	NA
GWHGABGR010595	0.1	0.856667	3.0987	9.70391e-05	Up	0.00296255	neuropeptide Y receptor-like [Amyelois transitella]	K14072 Rya-R, NEPYR; RYamide receptor	ko04030:G protein-coupled receptors;	NA	GO:0007165;	NA
GWHGABGR010673	4.56	1.59667	-1.514	1.80545e-05	Down	0.000714848	NA	NA	NA	NA	NA	NA
GWHGABGR010702	44.7167	692.463	3.9529	1.39378e-22	Up	6.83102e-20	uncharacterized protein LOC106142788 [Amyelois transitella]	NA	NA	NA	NA	NA
GWHGABGR010703	2.99333	89.86	4.9079	0.000590496	Up	0.0131226	uncharacterized protein LOC101736774 [Bombyx mori]	NA	NA	NA	NA	NA
GWHGABGR010710	22.0933	64.7533	1.5513	5.98002e-06	Up	0.000274536	uncharacterized protein LOC101738673 [Bombyx mori]	K20694 SPZ; protein spaetzle	ko04624:Toll and Imd signaling pathway;	NA	NA	NA
GWHGABGR010748	86.52	391.373	2.1774	2.56889e-06	Up	0.000129761	Full=Flexible cuticle protein 12; Flags: Precursor gt;gi|470676|gb|AAA85640.1| cuticle protein 12 [Hyalophora cecropia]	NA	NA	GO:0042302;	NA	NA
GWHGABGR010762	470.827	178.533	-1.399	6.34374e-07	Down	3.86031e-05	[Bombyx mori] gt;gi|913313203|ref|XP_013187367.1| PREDICTED: tubulin alpha-1A chain [Amyelois transitella] gt;gi|19773422|dbj|BAB86850.1| alpha-tubulin [Bombyx mori]	K07374 TUBA; tubulin alpha	ko04145:Phagosome;ko04210:Apoptosis;ko04530:Tight junction;ko04540:Gap junction;ko05010:Alzheimer disease;ko05012:Parkinson disease;ko05014:Amyotrophic lateral sclerosis;ko05016:Huntington disease;ko05130:Pathogenic Escherichia coli infection;ko03019:Messenger RNA biogenesis;ko03036:Chromosome and associated proteins;ko04812:Cytoskeleton proteins;ko04147:Exosome;	GO:0003924;GO:0005200;GO:0005525;	GO:0007017;	GO:0005737;GO:0005874;
GWHGABGR010773	31.42	15.5433	-1.0154	0.000365065	Down	0.00889845	fibrillin-1-like [Bombyx mori]	NA	NA	NA	NA	NA
GWHGABGR010782	0.176667	3.79	4.4231	3.56578e-09	Up	3.33309e-07	angiotensin-converting enzyme isoform X1 [Amyelois transitella]	NA	NA	GO:0004180;GO:0008237;GO:0008241;GO:0046872;	GO:0006508;	GO:0016020;
GWHGABGR010783	16.94	1299.25	6.2611	0.000216912	Up	0.0058534	protein glycine-rich 13 precursor [Bombyx mori] gt;gi|223671000|tpd|FAA00451.1| TPA: putative cuticle protein [Bombyx mori]	NA	NA	NA	NA	NA
GWHGABGR010785	11.1133	250.48	4.4943	0.000274908	Up	0.00708122	protein glycine-rich 11 precursor [Bombyx mori] gt;gi|223670996|tpd|FAA00449.1| TPA: putative cuticle protein [Bombyx mori]	NA	NA	NA	NA	NA
GWHGABGR010786	2.67333	33.2667	3.6374	4.8095e-09	Up	4.40482e-07	angiotensin-converting enzyme [Bombyx mori]	K01283 ACE, CD143; peptidyl-dipeptidase A [EC:3.4.15.1]	ko04924:Renin secretion;ko04614:Renin-angiotensin system;ko05410:Hypertrophic cardiomyopathy;ko05142:Chagas disease;ko01002:Peptidases and inhibitors;ko04147:Exosome;ko04090:CD molecules;	NA	NA	NA
GWHGABGR010788	933.66	345.703	-1.4334	4.34728e-13	Down	7.65375e-11	angiotensin-converting enzyme-like isoform X1 [Papilio polytes]	K01283 ACE, CD143; peptidyl-dipeptidase A [EC:3.4.15.1]	ko04924:Renin secretion;ko04614:Renin-angiotensin system;ko05410:Hypertrophic cardiomyopathy;ko05142:Chagas disease;ko01002:Peptidases and inhibitors;ko04147:Exosome;ko04090:CD molecules;	GO:0004180;GO:0008237;GO:0008241;GO:0046872;	GO:0006508;	GO:0016020;
GWHGABGR010796	4.29	10.7133	1.3204	8.27633e-07	Up	4.87282e-05	acetylcholine receptor subunit alpha-like [Amyelois transitella]	K05312 CHRNN; nicotinic acetylcholine receptor, invertebrate	ko04040:Ion channels;	GO:0005230;	GO:0098655;	GO:0016021;GO:0030054;GO:0045211;
GWHGABGR010829	0.28	1.95667	2.8049	0.000550733	Up	0.0123449	sodium-dependent multivitamin transporter [Papilio xuthus]	K14388 SLC5A8_12, SMCT; solute carrier family 5 (sodium-coupled monocarboxylate transporter), member 8/12	ko02000:Transporters;	NA	NA	NA
GWHGABGR010839	0.123333	1.04667	3.0852	0.000497559	Up	0.0113802	NA	NA	NA	NA	NA	NA
GWHGABGR010878	0.43	2.16333	2.3308	0.000547904	Up	0.0123119	protease-3 [Operophtera brumata]	K01312 PRSS1_2_3; trypsin [EC:3.4.21.4]	ko04080:Neuroactive ligand-receptor interaction;ko04972:Pancreatic secretion;ko04974:Protein digestion and absorption;ko05164:Influenza A;ko01002:Peptidases and inhibitors;ko04147:Exosome;	GO:0016787;	NA	NA
GWHGABGR010897	32.4267	97.0933	1.5822	1.11432e-07	Up	8.11528e-06	fatty-acid amide hydrolase 2-B isoform X2 [Amyelois transitella]	K19176 FAAH2; fatty acid amide hydrolase 2 [EC:3.5.1.99]	ko99980:Enzymes with EC numbers;	GO:0016884;	NA	NA
GWHGABGR010974	0.82	2.85667	1.8006	0.00105328	Up	0.0209203	calcitonin gene-related peptide type 1 receptor [Amyelois transitella]	K04577 CALCRL; calcitonin receptor-like	ko04080:Neuroactive ligand-receptor interaction;ko04270:Vascular smooth muscle contraction;ko04030:G protein-coupled receptors;	GO:0004930;	GO:0007166;GO:0007186;	GO:0016021;
GWHGABGR011007	0.46	3.36	2.8688	5.6556e-05	Up	0.00186349	A2B [Operophtera brumata]	NA	NA	NA	NA	NA
GWHGABGR011008	1.27333	8.89667	2.8047	7.79841e-06	Up	0.000349176	A2B [Operophtera brumata]	NA	NA	NA	NA	NA
GWHGABGR011067	85.7933	7.26333	-3.5622	6.4506e-16	Down	1.55967e-13	mediator of RNA polymerase II transcription subunit 1.1-like [Amyelois transitella]	NA	NA	NA	NA	NA
GWHGABGR011086	16.43	5.39333	-1.6071	2.10397e-06	Down	0.00010901	esterase CXE13 [Spodoptera litura]	NA	NA	NA	NA	NA
GWHGABGR011104	2.11	0.176667	-3.5781	2.7539e-07	Down	1.8226e-05	transcription factor HES-4-B-like [Bombyx mori]	K09090 HESN; hairy and enhancer of split, invertebrate	ko03000:Transcription factors;ko03019:Messenger RNA biogenesis;	NA	NA	NA
GWHGABGR011110	2765.01	875.93	-1.6584	2.75295e-05	Down	0.00102929	[Operophtera brumata]	K14616 CUBN; cubilin	ko04977:Vitamin digestion and absorption;ko04147:Exosome;	NA	NA	NA
GWHGABGR011148	0.843333	4.94333	2.5513	2.01975e-06	Up	0.000105856	protein [Papilio xuthus]	NA	NA	NA	NA	GO:0016021;
GWHGABGR011208	52.1067	17.8733	-1.5437	5.05027e-07	Down	3.191e-05	protein OBRU01_08504 [Operophtera brumata]	NA	NA	NA	NA	NA
GWHGABGR011209	17.63	6	-1.555	0.000304517	Down	0.0077017	metalloproteinase-16 [Papilio xuthus]	K08002 MMP24; matrix metalloproteinase-24 (membrane-inserted) [EC:3.4.24.-]	ko04928:Parathyroid hormone synthesis, secretion and action;ko01002:Peptidases and inhibitors;	NA	NA	NA
GWHGABGR011235	12.49	78.4833	2.6516	1.39151e-09	Up	1.34161e-07	carboxypeptidase D-like isoform X3 [Bombyx mori]	K01296 CPM; carboxypeptidase M [EC:3.4.17.12]	ko01002:Peptidases and inhibitors;ko00537:Glycosylphosphatidylinositol (GPI)-anchored proteins;	GO:0004181;GO:0008270;	GO:0006508;	NA
GWHGABGR011236	1.29333	5.65667	2.1289	5.53521e-10	Up	5.60757e-08	associated protein 1 [Antheraea pernyi]	K04565 SOD1; superoxide dismutase, Cu-Zn family [EC:1.15.1.1]	ko04146:Peroxisome;ko04213:Longevity regulating pathway - multiple species;ko05014:Amyotrophic lateral sclerosis;ko05016:Huntington disease;ko05020:Prion diseases;	GO:0004784;GO:0046872;	GO:0019430;GO:0055114;	GO:0016021;
GWHGABGR011237	5.71333	41.5167	2.8613	3.46872e-10	Up	3.59439e-08	carboxypeptidase D-like isoform X1 [Bombyx mori]	NA	NA	GO:0004181;GO:0008270;	GO:0006508;	NA
GWHGABGR011263	3.31	1.36333	-1.2797	0.00181387	Down	0.0313264	transcription factor 15 [Bombyx mori]	K09070 TCF15, PARAXIS; transcription factor 15	ko03000:Transcription factors;	NA	NA	NA
GWHGABGR011274	3.93333	97.8	4.636	0.000121588	Up	0.00356777	desaturase 7, partial [Helicoverpa armigera]	K00507 SCD, desC; stearoyl-CoA desaturase (Delta-9 desaturase) [EC:1.14.19.1]	ko01040:Biosynthesis of unsaturated fatty acids;ko04152:AMPK signaling pathway;ko03320:PPAR signaling pathway;ko04212:Longevity regulating pathway - worm;ko01004:Lipid biosynthesis proteins;	GO:0016717;	GO:0006633;GO:0055114;	GO:0016021;
GWHGABGR011298	3.24	10.6833	1.7213	0.00035833	Up	0.0087929	homeobox protein [Papilio xuthus]	NA	NA	NA	NA	GO:0016021;
GWHGABGR011326	3.59333	0.643333	-2.4817	0.000912473	Down	0.0186969	RNA-directed DNA polymerase from mobile element jockey-like [Strongylocentrotus purpuratus]	NA	NA	NA	NA	NA
GWHGABGR011328	129.633	12.0967	-3.4218	1.08378e-16	Down	2.93332e-14	CoA reductase 1 [Ostrinia nubilalis]	K13356 FAR; alcohol-forming fatty acyl-CoA reductase [EC:1.2.1.84]	ko00073:Cutin, suberine and wax biosynthesis;ko04146:Peroxisome;ko04212:Longevity regulating pathway - worm;	GO:0080019;	GO:0055114;	NA
GWHGABGR011336	5.47333	56.78	3.3749	7.89522e-06	Up	0.00035264	protein LOC106124336 precursor [Papilio xuthus] gt;gi|389609545|dbj|BAM18384.1| unknown secreted protein [Papilio xuthus]	NA	NA	NA	NA	NA
GWHGABGR011345	0.396667	1.96333	2.3073	0.00100547	Up	0.0201917	acyl-CoA reductase 12, partial [Helicoverpa assulta]	K13356 FAR; alcohol-forming fatty acyl-CoA reductase [EC:1.2.1.84]	ko00073:Cutin, suberine and wax biosynthesis;ko04146:Peroxisome;ko04212:Longevity regulating pathway - worm;	GO:0080019;	GO:0055114;	GO:0016021;
GWHGABGR011353	63.23	28.6867	-1.1402	0.000137756	Down	0.0039652	scavenger receptor class B member 1 [Bombyx mori]	K13885 SCARB1; scavenger receptor class B, member 1	ko04145:Phagosome;ko04913:Ovarian steroidogenesis;ko04925:Aldosterone synthesis and secretion;ko04927:Cortisol synthesis and secretion;ko04976:Bile secretion;ko04975:Fat digestion and absorption;ko04979:Cholesterol metabolism;ko04977:Vitamin digestion and absorption;ko04934:Cushing syndrome;ko05160:Hepatitis C;ko04131:Membrane trafficking;ko04147:Exosome;	NA	NA	NA
GWHGABGR011361	1.44333	9.69	2.7471	2.65332e-05	Up	0.000998243	uncharacterized protein LOC101742014 [Bombyx mori]	NA	NA	NA	NA	NA
GWHGABGR011364	249.36	73.6933	-1.7586	8.7521e-07	Down	5.05447e-05	CoA reductase 2 [Ostrinia nubilalis]	NA	NA	GO:0080019;	GO:0055114;	GO:0016021;
GWHGABGR011373	5.28333	2.04	-1.3729	6.79852e-05	Down	0.00217817	NA	NA	NA	NA	NA	NA
GWHGABGR011388	1.41667	13.2067	3.2207	8.35718e-07	Up	4.9045e-05	organic cation transporter protein-like [Papilio polytes]	K08209 SLC22A13; MFS transporter, OCT family, solute carrier family 22 (organic cation transporter), member 13	ko02000:Transporters;	GO:0022857;	GO:0055085;	GO:0016021;
GWHGABGR011414	2.58333	6.36	1.2998	0.00237726	Up	0.0385248	protein KGM_14107 [Danaus plexippus]	NA	NA	NA	NA	NA
GWHGABGR011431	37.93	196.203	2.3709	1.56595e-05	Up	0.000633858	uncharacterized protein LOC101736544 [Bombyx mori]	NA	NA	NA	NA	NA
GWHGABGR011442	23.4467	10.52	-1.1562	2.03894e-06	Down	0.000106554	importin subunit alpha-5-like isoform X1 [Bombyx mori]	K15043 KPNA2_7; importin subunit alpha-1/8	ko05164:Influenza A;ko03036:Chromosome and associated proteins;	NA	GO:0006810;	NA
GWHGABGR011461	118.683	12.6767	-3.2269	2.13367e-13	Down	3.94815e-11	CoA reductase 1 [Ostrinia nubilalis]	NA	NA	NA	NA	NA
GWHGABGR011485	1.35333	6.37	2.2348	0.000366267	Up	0.00891529	anoctamin-4-like isoform X1 [Bombyx mori] gt;gi|827557212|ref|XP_012549878.1| PREDICTED: anoctamin-4-like isoform X1 [Bombyx mori] gt;gi|827557214|ref|XP_012549879.1| PREDICTED: anoctamin-4-like isoform X1 [Bombyx mori] gt;gi|827557216|ref|XP_012549880.1| PREDICTED: anoctamin-4-like isoform X1 [Bombyx mori]	K19499 ANO4, TMEM16D; anoctamin-4	ko04040:Ion channels;	NA	NA	NA
GWHGABGR011505	51.2067	445.577	3.1213	0.000133671	Up	0.00387749	[Manduca sexta]	NA	NA	NA	NA	NA
GWHGABGR011513	13.84	129.627	3.2274	6.6587e-05	Up	0.00214856	uncharacterized protein LOC105381502 [Plutella xylostella]	NA	NA	NA	NA	NA
GWHGABGR011535	6.36667	2.09	-1.607	4.52767e-05	Down	0.00155208	NA	NA	NA	NA	NA	NA
GWHGABGR011537	24.2567	10.5233	-1.2048	6.15571e-07	Down	3.77121e-05	kinesin-like protein KIF23 [Bombyx mori]	NA	NA	GO:0003777;GO:0005524;GO:0008017;	GO:0000915;GO:0072383;	GO:0005874;
GWHGABGR011561	10.2867	4.39667	-1.2263	0.00204409	Down	0.034404	protein OBRU01_00091 [Operophtera brumata]	K16674 FJX1; four-jointed box protein 1	ko04391:Hippo signaling pathway - fly;	NA	NA	GO:0016021;
GWHGABGR011609	3.13	62.4933	4.3195	4.05809e-06	Up	0.000194681	putative fatty acyl-CoA reductase CG5065 [Bombyx mori]	K13356 FAR; alcohol-forming fatty acyl-CoA reductase [EC:1.2.1.84]	ko00073:Cutin, suberine and wax biosynthesis;ko04146:Peroxisome;ko04212:Longevity regulating pathway - worm;	NA	NA	NA
GWHGABGR011610	6.62667	28.3233	2.0956	9.39554e-05	Up	0.00288289	putative fatty acyl-CoA reductase CG5065 [Bombyx mori]	K13356 FAR; alcohol-forming fatty acyl-CoA reductase [EC:1.2.1.84]	ko00073:Cutin, suberine and wax biosynthesis;ko04146:Peroxisome;ko04212:Longevity regulating pathway - worm;	GO:0080019;	GO:0055114;	GO:0016021;
GWHGABGR011667	0.406667	5.82	3.8391	0.00241914	Up	0.0390764	uncharacterized protein LOC101744722 [Bombyx mori]	NA	NA	NA	NA	NA
GWHGABGR011670	0.84	3.41	2.0213	4.24255e-05	Up	0.00147102	sodium channel protein Nach-like [Papilio xuthus]	K03440 ASICN; acid-sensing ion channel, other	ko04040:Ion channels;	NA	NA	NA
GWHGABGR011749	2.70667	12.06	2.1556	1.49313e-05	Up	0.000612589	uncharacterized protein LOC106713262 [Papilio machaon]	K22421 SPATA22; spermatogenesis-associated protein 22	ko03400:DNA repair and recombination proteins;	NA	NA	NA
GWHGABGR011868	2.91333	15.5933	2.4202	1.17394e-07	Up	8.51531e-06	uncharacterized protein LOC106108451 [Papilio polytes]	NA	NA	NA	NA	NA
GWHGABGR011975	1.27	8.55667	2.7522	4.5642e-06	Up	0.000216668	protein KGM_18518 [Danaus plexippus]	K13865 SLC7A3, ATRC3; solute carrier family 7 (cationic amino acid transporter), member 3	ko02000:Transporters;	GO:0015171;	GO:0003333;	GO:0016021;
GWHGABGR012005	957.58	2517.42	1.3945	0.000642205	Up	0.0140141	myosin heavy chain, muscle isoform X3 [Papilio xuthus]	K17751 MYH6_7; myosin heavy chain 6/7	ko04022:cGMP-PKG signaling pathway;ko04919:Thyroid hormone signaling pathway;ko04260:Cardiac muscle contraction;ko04261:Adrenergic signaling in cardiomyocytes;ko05410:Hypertrophic cardiomyopathy;ko05414:Dilated cardiomyopathy;ko05416:Viral myocarditis;ko04812:Cytoskeleton proteins;	NA	NA	NA
GWHGABGR012013	7.06	27.53	1.9633	9.67717e-06	Up	0.000421841	uncharacterized protein LOC101743429 [Bombyx mori]	NA	NA	NA	NA	NA
GWHGABGR012015	9.16333	42.9767	2.2296	1.04764e-13	Up	1.99978e-11	uncharacterized protein LOC105842602 [Bombyx mori] gt;gi|827562812|ref|XP_012552041.1| PREDICTED: uncharacterized protein LOC105842602 [Bombyx mori]	NA	NA	NA	NA	GO:0016020;
GWHGABGR012071	5.16667	14.2433	1.463	0.000322263	Up	0.00803841	B-like precursor [Bombyx mori] gt;gi|224176023|dbj|BAH23565.1| similar to carboxypeptidase B [Bombyx mori]	K08637 CPA4; carboxypeptidase A4 [EC:3.4.17.-]	ko01002:Peptidases and inhibitors;	GO:0004181;GO:0008270;	GO:0006508;	NA
GWHGABGR012102	0.433333	206.22	8.8945	7.76249e-07	Up	4.63043e-05	cuticle protein 19.8-like [Papilio polytes]	NA	NA	NA	NA	NA
GWHGABGR012119	294.63	59.32	-2.3123	5.99288e-29	Down	5.175e-26	UDP-glucose 4-epimerase-like [Bombyx mori]	K01784 galE, GALE; UDP-glucose 4-epimerase [EC:5.1.3.2]	ko00052:Galactose metabolism;ko00520:Amino sugar and nucleotide sugar metabolism;	GO:0003978;	GO:0006012;	NA
GWHGABGR012199	1.62	11.7533	2.859	0.000356108	Up	0.0087621	glucose dehydrogenase [FAD, quinone]-like isoform X1 [Bombyx mori]	NA	NA	GO:0016614;GO:0050660;	GO:0055114;	NA
GWHGABGR012200	2.97333	6.76333	1.1857	0.00149711	Up	0.0272577	glucose dehydrogenase [FAD, quinone]-like [Bombyx mori]	NA	NA	GO:0016614;GO:0050660;	GO:0055114;	NA
GWHGABGR012224	0.0566667	1.34	4.5636	0.00107697	Up	0.0212512	22-kinase [Operophtera brumata]	NA	NA	NA	NA	NA
GWHGABGR012257	18.3	8.33	-1.1355	0.000224439	Down	0.00600292	alpha-2-macroglobulin-like [Papilio xuthus]	NA	NA	NA	NA	NA
GWHGABGR012322	18.03	57.06	1.6621	6.70254e-05	Up	0.00215886	A disintegrin and metalloproteinase with thrombospondin motifs 16-like [Papilio polytes]	NA	NA	NA	NA	NA
GWHGABGR012359	27.8467	13.08	-1.0901	0.000621013	Down	0.013601	5-formyltetrahydrofolate cyclo-ligase [Bombyx mori]	K01934 MTHFS; 5-formyltetrahydrofolate cyclo-ligase [EC:6.3.3.2]	ko00670:One carbon pool by folate;	GO:0005488;	NA	NA
GWHGABGR012373	127.723	55.26	-1.2087	6.94317e-08	Down	5.24615e-06	[Operophtera brumata]	K04659 THBS2S; thrombospondin 2/3/4/5	ko04151:PI3K-Akt signaling pathway;ko04512:ECM-receptor interaction;ko04145:Phagosome;ko04510:Focal adhesion;ko05165:Human papillomavirus infection;ko05144:Malaria;ko04131:Membrane trafficking;ko04147:Exosome;ko00536:Glycosaminoglycan binding proteins;	GO:0005509;	GO:0007155;	GO:0005576;
GWHGABGR012405	0.153333	260.427	10.73	1.02384e-06	Up	5.83844e-05	NA	NA	NA	NA	NA	NA
GWHGABGR012453	2.89	7.74333	1.4219	0.000621023	Up	0.013601	nephrin-like [Papilio polytes]	NA	NA	NA	NA	GO:0016021;
GWHGABGR012494	3.05333	10.8367	1.8275	0.000297171	Up	0.00753691	NGFI-A-binding protein homolog [Bombyx mori]	K22388 NAB; NGFI-A-binding protein	ko99973:Transcription;	NA	NA	NA
GWHGABGR012498	2.56667	28.1933	3.4574	1.97087e-11	Up	2.5712e-09	protein KGM_02369 [Danaus plexippus]	K01324 KLKB1; plasma kallikrein [EC:3.4.21.34]	ko04610:Complement and coagulation cascades;ko01002:Peptidases and inhibitors;	GO:0004252;	GO:0006508;	NA
GWHGABGR012499	3.83333	47.89	3.6431	2.97398e-15	Up	6.49761e-13	protein KGM_02369 [Danaus plexippus]	NA	NA	NA	NA	NA
GWHGABGR012512	0.34	2.85333	3.069	0.00169434	Up	0.0297724	organic cation transporter protein-like [Bombyx mori]	NA	NA	NA	NA	NA
GWHGABGR012520	1.46667	41.2867	4.8151	3.70609e-07	Up	2.40883e-05	uncharacterized protein LOC105841563 [Bombyx mori]	NA	NA	NA	NA	NA
GWHGABGR012524	1.23	2.88667	1.2307	7.68994e-05	Up	0.0024422	uncharacterized protein LOC106135318 [Amyelois transitella]	NA	NA	NA	NA	NA
GWHGABGR012596	21.97	5.97	-1.8797	0.00106874	Down	0.0211579	precursor [Bombyx mori] gt;gi|296784925|dbj|BAJ08159.1| UDP-glucosyltransferase [Bombyx mori] gt;gi|363896176|gb|AEW43172.1| UDP-glycosyltransferase UGT40N1 [Bombyx mori]	NA	NA	GO:0015020;	GO:0008152;	GO:0016021;
GWHGABGR012604	0.396667	1.64	2.0477	0.000149639	Up	0.00423993	uncharacterized protein LOC101735568 [Bombyx mori]	NA	NA	NA	NA	NA
GWHGABGR012736	0.28	2.97667	3.4102	0.00232276	Up	0.0378785	uncharacterized protein LOC105842367 isoform X1 [Bombyx mori]	NA	NA	NA	NA	NA
GWHGABGR012740	3.29667	382.763	6.8593	4.41792e-09	Up	4.08748e-07	ataxin-2 homolog isoform X1 [Bombyx mori]	NA	NA	NA	NA	NA
GWHGABGR012745	120.143	59.9267	-1.0035	0.00163352	Down	0.0290129	protease-1 [Bombyx mori]	NA	NA	GO:0004252;	GO:0006508;	NA
GWHGABGR012764	1.06333	2.48	1.2217	0.00287468	Up	0.0445	domain-containing protein, partial [Manduca sexta]	NA	NA	NA	NA	NA
GWHGABGR012792	265.963	128.613	-1.0482	2.94718e-06	Down	0.000147187	DE-cadherin isoform X1 [Papilio xuthus]	NA	NA	NA	NA	NA
GWHGABGR012805	38.66	105.943	1.4544	3.82974e-08	Up	3.07294e-06	glucose dehydrogenase [FAD, quinone]-like [Bombyx mori]	NA	NA	NA	NA	NA
GWHGABGR012855	3.62667	0.496667	-2.8683	2.35676e-05	Down	0.000905454	pancreatic lipase-related protein 3-like isoform X2 [Bombyx mori]	K19404 LIPH_I; phosphatidic acid-selective phospholipase A1 [EC:3.1.1.-]	ko99980:Enzymes with EC numbers;	NA	NA	NA
GWHGABGR012893	5.32333	174.793	5.0372	5.00037e-18	Up	1.56339e-15	uncharacterized protein LOC101743972 [Bombyx mori]	NA	NA	GO:0008237;GO:0008270;	GO:0006508;	GO:0016021;
GWHGABGR012895	30.0133	377.547	3.653	1.18738e-11	Up	1.64367e-09	protein OBRU01_07945 [Operophtera brumata]	NA	NA	NA	NA	NA
GWHGABGR012896	1.11667	8.39333	2.91	1.39828e-09	Up	1.34161e-07	desaturase 14-26 [Spodoptera exigua]	K00507 SCD, desC; stearoyl-CoA desaturase (Delta-9 desaturase) [EC:1.14.19.1]	ko01040:Biosynthesis of unsaturated fatty acids;ko04152:AMPK signaling pathway;ko03320:PPAR signaling pathway;ko04212:Longevity regulating pathway - worm;ko01004:Lipid biosynthesis proteins;	GO:0016491;	GO:0006629;	GO:0016020;
GWHGABGR012901	176.83	40.1233	-2.1398	3.93362e-05	Down	0.00138023	Delta(11) desaturase-like [Bombyx mori] gt;gi|514256388|gb|AGO45855.1| acyl-CoA desaturase BmorPDSN [Bombyx mori]	K00507 SCD, desC; stearoyl-CoA desaturase (Delta-9 desaturase) [EC:1.14.19.1]	ko01040:Biosynthesis of unsaturated fatty acids;ko04152:AMPK signaling pathway;ko03320:PPAR signaling pathway;ko04212:Longevity regulating pathway - worm;ko01004:Lipid biosynthesis proteins;	GO:0016717;	GO:0006633;GO:0055114;	GO:0016021;
GWHGABGR012907	0.536667	1.65	1.6204	0.000541829	Up	0.0122056	protein OBRU01_26840 [Operophtera brumata]	NA	NA	GO:0003677;	NA	NA
GWHGABGR012911	0.18	1.4	2.9594	0.000883811	Up	0.018254	uncharacterized protein LOC106129120 [Amyelois transitella]	K09324 GSC; homeobox protein goosecoid	ko03000:Transcription factors;	NA	NA	NA
GWHGABGR013048	29.33	10.8533	-1.4342	6.2939e-09	Down	5.67829e-07	15,15apos;-monooxygenase-like [Bombyx mori] gt;gi|384402276|gb|AFH88673.1| predicted carotinoid oxygenase [Bombyx mori]	K18048 ninaB; carotenoid isomerooxygenase [EC:1.13.11.65]	ko99980:Enzymes with EC numbers;	GO:0004497;GO:0016702;GO:0046872;	GO:0042572;GO:0055114;	NA
GWHGABGR013058	3.06	46.5167	3.9261	4.93359e-06	Up	0.000232378	pancreatic triacylglycerol lipase-like [Bombyx mori]	K19404 LIPH_I; phosphatidic acid-selective phospholipase A1 [EC:3.1.1.-]	ko99980:Enzymes with EC numbers;	GO:0052689;	NA	GO:0005576;
GWHGABGR013063	21.2667	51.45	1.2746	0.00115921	Up	0.0225548	von Willebrand factor A domain-containing protein DDB_G0286969-like isoform X1 [Amyelois transitella]	NA	NA	GO:0004842;GO:0008270;	GO:0016567;	GO:0005680;
GWHGABGR013130	55.82	111.65	1.0001	1.59707e-09	Up	1.52428e-07	LOW QUALITY PROTEIN: blastoderm-specific protein 25D-like, partial [Bombyx mori]	NA	NA	NA	NA	NA
GWHGABGR013168	16.48	7.45667	-1.1441	0.00295943	Down	0.0453315	uncharacterized protein LOC106720343 [Papilio machaon]	NA	NA	NA	NA	NA
GWHGABGR013187	1.4	0.303333	-2.2065	0.000497428	Down	0.0113802	domain-containing protein, partial [Manduca sexta]	NA	NA	NA	NA	NA
GWHGABGR013220	2.57	90.6133	5.1399	2.0259e-46	Up	2.82597e-43	uncharacterized protein LOC101738218 [Bombyx mori]	NA	NA	NA	NA	NA
GWHGABGR013303	1.29667	0.07	-4.2113	0.000754881	Down	0.0160669	luciferin 4-monooxygenase-like [Amyelois transitella]	K01904 4CL; 4-coumarate--CoA ligase [EC:6.2.1.12]	ko00130:Ubiquinone and other terpenoid-quinone biosynthesis;ko00940:Phenylpropanoid biosynthesis;	NA	NA	NA
GWHGABGR013386	57.98	14.3067	-2.0189	9.28509e-18	Down	2.80626e-15	uncharacterized protein LOC101739604 [Bombyx mori]	NA	NA	NA	NA	NA
GWHGABGR013434	14.4433	3.83333	-1.9137	3.28197e-12	Down	5.08678e-10	protein RR46_10366 [Papilio xuthus]	NA	NA	NA	NA	NA
GWHGABGR013469	184.673	55.2933	-1.7398	7.84759e-10	Down	7.7764e-08	somatomedin-B and thrombospondin type-1 domain-containing protein-like [Bombyx mori]	NA	NA	GO:0005044;GO:0030247;	GO:0006898;GO:0006955;	NA
GWHGABGR013470	50.7767	14.91	-1.7679	1.78872e-11	Down	2.35049e-09	somatomedin-B and thrombospondin type-1 domain-containing protein [Amyelois transitella] gt;gi|913307167|ref|XP_013184054.1| PREDICTED: somatomedin-B and thrombospondin type-1 domain-containing protein [Amyelois transitella]	NA	NA	GO:0005044;GO:0030247;	GO:0006898;GO:0006955;	NA
GWHGABGR013487	18.0267	130.783	2.859	1.07238e-08	Up	9.21929e-07	uncharacterized protein LOC105842064 [Bombyx mori]	NA	NA	GO:0003743;GO:0005506;GO:0009055;GO:0020037;GO:0050825;	GO:0006413;GO:0042309;GO:0050826;	GO:0016021;
GWHGABGR013507	4.21	217.903	5.6937	1.3646e-23	Up	7.27811e-21	domain-containing protein, partial [Manduca sexta]	NA	NA	GO:0005215;	GO:0006810;	GO:0005622;
GWHGABGR013508	13.7667	662.58	5.5888	2.92131e-20	Up	1.08112e-17	domain-containing protein, partial [Manduca sexta]	NA	NA	NA	NA	NA
GWHGABGR013512	11.64	30.8667	1.407	2.8526e-10	Up	2.99012e-08	domain-containing protein, partial [Manduca sexta]	NA	NA	GO:0005215;	GO:0006810;	GO:0005622;
GWHGABGR013530	2.06333	0.34	-2.6014	2.68085e-05	Down	0.00100651	cytochrome P450 4C1-like [Amyelois transitella] gt;gi|913307110|ref|XP_013184023.1| PREDICTED: cytochrome P450 4C1-like [Amyelois transitella]	K15001 CYP4; cytochrome P450 family 4 [EC:1.14.-.-]	ko00199:Cytochrome P450;	GO:0005488;GO:0016491;	NA	GO:0016020;
GWHGABGR013540	21.2633	67.4267	1.665	1.37872e-11	Up	1.8658e-09	synthase [Operophtera brumata]	K10362 MYO18; myosin XVIII	ko04131:Membrane trafficking;ko04812:Cytoskeleton proteins;	NA	NA	NA
GWHGABGR013578	61.0233	12.65	-2.2702	9.41948e-09	Down	8.33233e-07	receptor A10 [Chilo suppressalis]	K04209 NPFR; neuropeptide F receptor	ko04030:G protein-coupled receptors;	GO:0004983;	GO:0007218;	GO:0016021;
GWHGABGR013591	142.593	414.583	1.5398	0.00103901	Up	0.0207048	uncharacterized protein LOC106718955 [Papilio machaon]	NA	NA	NA	NA	NA
GWHGABGR013598	4.66	32.68	2.81	1.06125e-10	Up	1.21802e-08	retinol dehydrogenase 11-like [Amyelois transitella]	NA	NA	NA	NA	NA
GWHGABGR013599	3.05333	18.8967	2.6297	2.86371e-09	Up	2.70472e-07	retinol dehydrogenase 11-like [Bombyx mori] gt;gi|512933877|ref|XP_004932900.1| PREDICTED: retinol dehydrogenase 11-like [Bombyx mori] gt;gi|827561635|ref|XP_012551596.1| PREDICTED: retinol dehydrogenase 11-like [Bombyx mori] gt;gi|827561637|ref|XP_012551597.1| PREDICTED: retinol dehydrogenase 11-like [Bombyx mori] gt;gi|827561639|ref|XP_012551598.1| PREDICTED: retinol dehydrogenase 11-like [Bomb…	NA	NA	NA	NA	NA
GWHGABGR013606	4.61667	12.8367	1.4753	0.00125994	Up	0.0241265	transcriptase [Danaus plexippus]	NA	NA	NA	NA	NA
GWHGABGR013682	1.12	0.213333	-2.3923	0.000401808	Down	0.00962534	uncharacterized protein LOC101736420 [Bombyx mori]	NA	NA	NA	NA	NA
GWHGABGR013720	0.386667	6.58333	4.0897	1.89533e-06	Up	0.000100204	protein OBRU01_17243 [Operophtera brumata]	NA	NA	NA	NA	NA
GWHGABGR013766	11.8267	28.0367	1.2453	6.0969e-06	Up	0.000277792	uncharacterized protein LOC106135118 [Amyelois transitella]	NA	NA	NA	NA	NA
GWHGABGR013779	3.01	20.9433	2.7987	5.30942e-20	Up	1.88786e-17	uncharacterized protein LOC106134994 [Amyelois transitella]	NA	NA	NA	NA	NA
GWHGABGR013780	7.06	48.84	2.7903	8.50355e-12	Up	1.19538e-09	inner centromere protein A [Bombyx mori]	NA	NA	NA	NA	NA
GWHGABGR013858	9.12667	20.7533	1.1852	9.40655e-07	Up	5.39805e-05	uncharacterized protein LOC106104617 [Papilio polytes] gt;gi|909569344|ref|XP_013140168.1| PREDICTED: uncharacterized protein LOC106104617 [Papilio polytes]	NA	NA	NA	NA	NA
GWHGABGR013863	3.64333	0.29	-3.6511	4.96402e-08	Down	3.89687e-06	NA	NA	NA	NA	NA	NA
GWHGABGR013877	0.216667	3.46	3.9972	6.4728e-05	Up	0.0020923	protein hypothetical 13 precursor [Bombyx mori] gt;gi|223671058|tpd|FAA00480.1| TPA: putative cuticle protein [Bombyx mori]	NA	NA	NA	NA	NA
GWHGABGR013878	0.39	6.05667	3.957	4.84367e-05	Up	0.00164794	protein 11 [Antheraea yamamai]	NA	NA	NA	NA	NA
GWHGABGR013881	11.7267	372.457	4.9892	0.00039214	Up	0.00944365	protein hypothetical 8 precursor [Bombyx mori] gt;gi|223671048|tpd|FAA00475.1| TPA: putative cuticle protein [Bombyx mori]	NA	NA	NA	NA	NA
GWHGABGR013891	0.726667	144.643	7.637	1.29654e-05	Up	0.000542991	uncharacterized protein LOC101737274 [Bombyx mori]	NA	NA	NA	NA	NA
GWHGABGR013896	2.36667	44.57	4.2351	0.00219078	Up	0.0362469	NA	NA	NA	NA	NA	NA
GWHGABGR013912	6.93	80.9733	3.5465	4.48e-05	Up	0.00154357	RNA polymerase II degradation factor 1-like [Amyelois transitella]	NA	NA	NA	NA	NA
GWHGABGR013918	1.12	25.6333	4.5165	8.89179e-06	Up	0.000392321	NA	NA	NA	NA	NA	NA
GWHGABGR013920	5.03667	28.0167	2.4757	1.41765e-06	Up	7.81387e-05	LOW QUALITY PROTEIN: xanthine dehydrogenase 1-like [Bombyx mori]	K00106 XDH; xanthine dehydrogenase/oxidase [EC:1.17.1.4 1.17.3.2]	ko00230:Purine metabolism;ko00232:Caffeine metabolism;ko00983:Drug metabolism - other enzymes;ko04146:Peroxisome;ko04147:Exosome;	GO:0009055;GO:0016614;GO:0046872;GO:0050660;GO:0051537;	GO:0055114;	NA
GWHGABGR014014	12.76	419.83	5.0401	0.00233252	Up	0.0380036	tetra-peptide repeat homeobox protein 1-like isoform X1 [Papilio machaon]	NA	NA	NA	NA	NA
GWHGABGR014020	1.66333	431.6	8.0195	0.000266141	Up	0.00690444	NA	NA	NA	NA	NA	NA
GWHGABGR014021	22.9933	499.657	4.4416	1.70561e-15	Up	3.91514e-13	delta-like protein 1 [Plutella xylostella]	NA	NA	NA	NA	NA
GWHGABGR014022	11.1633	258.59	4.5338	1.54604e-27	Up	1.12143e-24	delta-like protein 1 [Plutella xylostella]	NA	NA	NA	NA	NA
GWHGABGR014054	1.5	20.27	3.7563	2.33833e-16	Up	5.97228e-14	tubulin polyglutamylase TTLL7 [Amyelois transitella]	K16610 TTLL15; tubulin monoglycylase TTLL15	ko04812:Cytoskeleton proteins;	NA	GO:0006464;	NA
GWHGABGR014069	16.6633	1075.37	6.012	1.49002e-16	Up	3.91594e-14	myb-like protein P [Amyelois transitella]	NA	NA	NA	NA	NA
GWHGABGR014070	0.08	2.48	4.9542	0.000868713	Up	0.0179627	protein glycine-rich 8 precursor [Bombyx mori] gt;gi|223670990|tpd|FAA00446.1| TPA: putative cuticle protein [Bombyx mori]	NA	NA	NA	NA	NA
GWHGABGR014071	0.001	0.593333	9.2127	0.000368434	Up	0.00895601	NA	NA	NA	NA	NA	NA
GWHGABGR014072	31.93	832.543	4.7045	4.48583e-05	Up	0.00154357	protein glycine-rich 9 precursor [Bombyx mori] gt;gi|223670992|tpd|FAA00447.1| TPA: putative cuticle protein [Bombyx mori]	NA	NA	NA	NA	GO:0016021;
GWHGABGR014075	6.58	2.42667	-1.4391	0.000306224	Down	0.00773335	venom protease isoform X2 [Bombyx mori]	NA	NA	GO:0004252;	GO:0006508;	NA
GWHGABGR014107	18.8933	621.893	5.0407	2.1691e-28	Up	1.78793e-25	uncharacterized protein LOC101745570 isoform X1 [Bombyx mori] gt;gi|827551601|ref|XP_012547662.1| PREDICTED: uncharacterized protein LOC101745570 isoform X1 [Bombyx mori]	NA	NA	NA	NA	NA
GWHGABGR014108	0.05	0.593333	3.5688	0.0020752	Up	0.0348116	uncharacterized protein LOC106135661 [Amyelois transitella]	NA	NA	NA	NA	NA
GWHGABGR014120	63.8533	27.9933	-1.1897	5.21822e-11	Down	6.52602e-09	uncharacterized protein LOC101746296 [Bombyx mori]	NA	NA	NA	NA	GO:0016021;
GWHGABGR014143	2.48	35.35	3.8333	2.84555e-05	Up	0.0010574	adhesive plaque matrix protein-like [Amyelois transitella]	NA	NA	NA	NA	NA
GWHGABGR014165	1.84	194.107	6.721	2.62321e-05	Up	0.000993096	uncharacterized protein LOC106130462 [Amyelois transitella]	NA	NA	NA	NA	GO:0016021;
GWHGABGR014181	16.63	1388.17	6.3832	1.05494e-05	Up	0.000453323	RNA-binding protein EWS-like [Bombyx mori]	NA	NA	NA	NA	NA
GWHGABGR014196	4.00667	15.6533	1.966	1.69971e-05	Up	0.000677037	UGT50A1 precursor [Bombyx mori] gt;gi|363896208|gb|AEW43188.1| UDP-glycosyltransferase UGT50A1 [Bombyx mori]	K04628 CGT, UGT8; ceramide galactosyltransferase [EC:2.4.1.47]	ko00565:Ether lipid metabolism;ko00600:Sphingolipid metabolism;ko01003:Glycosyltransferases;	GO:0016758;	GO:0008152;	GO:0016021;
GWHGABGR014218	15.1733	33.81	1.1559	0.000502524	Up	0.0114626	uncharacterized protein LOC101739177 [Bombyx mori]	NA	NA	NA	NA	NA
GWHGABGR014249	11.96	82.19	2.7807	2.90613e-05	Up	0.00107499	protocadherin-16 [Amyelois transitella]	NA	NA	NA	NA	NA
GWHGABGR014257	1.62667	77.0233	5.5653	3.15439e-31	Up	3.01061e-28	finger protein 552 [Papilio machaon]	NA	NA	GO:0003676;GO:0046872;	NA	NA
GWHGABGR014271	2.29333	4.78667	1.0616	0.00228418	Up	0.0374853	neuroligin-4, Y-linked-like [Amyelois transitella]	K07378 NLGN; neuroligin	ko04514:Cell adhesion molecules;ko04131:Membrane trafficking;	NA	NA	GO:0016021;
GWHGABGR014277	8.60667	17.9767	1.0626	2.51784e-07	Up	1.67862e-05	4-Y [Spodoptera littoralis]	K07378 NLGN; neuroligin	ko04514:Cell adhesion molecules;ko04131:Membrane trafficking;	NA	NA	GO:0016021;
GWHGABGR014336	1125.35	136.983	-3.0383	9.15554e-08	Down	6.7766e-06	uncharacterized protein LOC101746276 [Bombyx mori]	NA	NA	NA	NA	NA
GWHGABGR014370	3.74667	8.37333	1.1602	0.00022237	Up	0.00596517	protein RR48_06561 [Papilio machaon]	NA	NA	NA	NA	NA
GWHGABGR014383	1.07667	35.2833	5.0343	0.00153285	Up	0.0277412	clock-controlled protein [Papilio xuthus]	NA	NA	NA	NA	NA
GWHGABGR014387	1.05	16.0867	3.9374	0.000159872	Up	0.00449688	uncharacterized protein LOC101744394 [Bombyx mori] gt;gi|827539409|ref|XP_012552865.1| PREDICTED: uncharacterized protein LOC101744394 [Bombyx mori]	NA	NA	NA	NA	GO:0016021;
GWHGABGR014430	2.07667	60.43	4.8629	7.63526e-05	Up	0.00242908	leucine-rich repeat extensin-like protein 3 [Bombyx mori]	NA	NA	NA	NA	NA
GWHGABGR014433	40.05	19.2633	-1.0559	3.43285e-06	Down	0.000167342	serine/threonine-protein kinase polo-like [Plutella xylostella]	K06631 PLK1; polo-like kinase 1 [EC:2.7.11.21]	ko04068:FoxO signaling pathway;ko04110:Cell cycle;ko04114:Oocyte meiosis;ko04914:Progesterone-mediated oocyte maturation;ko01001:Protein kinases;ko03036:Chromosome and associated proteins;	GO:0004672;GO:0005524;	GO:0006468;	NA
GWHGABGR014442	5.5	15.0333	1.4507	5.80544e-06	Up	0.000267721	retinol dehydrogenase 12-like [Papilio polytes]	K11153 RDH12; retinol dehydrogenase 12 [EC:1.1.1.300]	ko00830:Retinol metabolism;	NA	NA	NA
GWHGABGR014479	1032.34	411.297	-1.3277	0.00203041	Down	0.0342826	inter-alpha-trypsin inhibitor heavy chain H4-like isoform X1 [Bombyx mori]	NA	NA	NA	NA	NA
GWHGABGR014536	71.4933	29.0867	-1.2975	2.45752e-05	Down	0.000940182	uncharacterized protein LOC106136948 isoform X1 [Amyelois transitella]	NA	NA	NA	NA	NA
GWHGABGR014541	83.94	31.2867	-1.4238	1.64915e-11	Down	2.21524e-09	uncharacterized protein LOC101742677 [Bombyx mori]	NA	NA	NA	NA	NA
GWHGABGR014561	6.17667	2.42667	-1.3479	0.00010069	Down	0.00305847	pseudouridine-metabolizing bifunctional protein C1861.05 isoform X1 [Bombyx mori]	K16330 K16330; pseudouridylate synthase / pseudouridine kinase [EC:4.2.1.70 2.7.1.83]	ko00240:Pyrimidine metabolism;	NA	NA	NA
GWHGABGR014591	2.56333	1.10667	-1.2118	0.00269144	Down	0.0424774	protein odd-paired [Papilio xuthus]	K09227 ZICN; zinc finger protein ZIC, invertebrate	ko03000:Transcription factors;	GO:0003676;GO:0046872;	NA	NA
GWHGABGR014618	3.25	9.45333	1.5404	0.000111964	Up	0.00333991	[Antheraea pernyi]	K04255 OPN4, Rh2_7; r-opsin	ko04030:G protein-coupled receptors;	GO:0004930;GO:0009881;	GO:0007186;GO:0007601;GO:0007602;GO:0018298;	GO:0016021;
GWHGABGR014650	5.72	20.0333	1.8083	2.99438e-08	Up	2.44595e-06	zinc finger and BTB domain-containing protein 5 [Papilio xuthus] gt;gi|930650969|gb|KPI93313.1| Sal-like protein 4 [Papilio xuthus]	K21543 CRZ1, CRZA; transcription factor CRZ1	ko03000:Transcription factors;	GO:0003676;GO:0046872;	NA	NA
GWHGABGR014660	9.46667	3.76333	-1.3308	0.00178278	Down	0.0309367	tyrosine phosphatase [Bombyx mori] gt;gi|95102766|gb|ABF51324.1| protein tyrosine phosphatase [Bombyx mori]	K10703 HACD, PHS1, PAS2; very-long-chain (3R)-3-hydroxyacyl-CoA dehydratase [EC:4.2.1.134]	ko00062:Fatty acid elongation;ko01040:Biosynthesis of unsaturated fatty acids;ko01004:Lipid biosynthesis proteins;	NA	NA	GO:0016021;
GWHGABGR014680	41.0667	228.61	2.4768	0.00238311	Up	0.0385851	collagen alpha-1(I) chain-like [Papilio xuthus]	K19721 COL5AS; collagen, type V/XI/XXIV/XXVII, alpha	ko04974:Protein digestion and absorption;ko00536:Glycosaminoglycan binding proteins;	NA	NA	NA
GWHGABGR014702	0.386667	5.02333	3.6995	0.000106424	Up	0.00320581	nose resistant to fluoxetine protein 6-like [Bombyx mori]	NA	NA	NA	NA	NA
GWHGABGR014703	1.98	16.8533	3.0895	0.000740635	Up	0.0157822	nose resistant to fluoxetine protein 6-like [Bombyx mori]	NA	NA	NA	NA	NA
GWHGABGR014764	0.736667	6.01	3.0283	2.33206e-05	Up	0.000899777	uncharacterized protein LOC101739271 isoform X1 [Bombyx mori]	NA	NA	NA	NA	NA
GWHGABGR014828	1774.91	186.657	-3.2493	2.48415e-10	Down	2.64986e-08	branchpoint-bridging protein-like [Bombyx mori]	NA	NA	NA	NA	NA
GWHGABGR014830	5.47333	92.3367	4.0764	0.00185085	Up	0.0318438	protein analogous to peritrophins 3-D1 [Danaus plexippus]	NA	NA	GO:0008061;	GO:0006030;	GO:0005576;
GWHGABGR014870	555.297	272.247	-1.0283	8.95755e-06	Down	0.000394263	argininosuccinate synthase [Bombyx mori]	K01940 argG, ASS1; argininosuccinate synthase [EC:6.3.4.5]	ko00250:Alanine, aspartate and glutamate metabolism;ko00220:Arginine biosynthesis;ko05418:Fluid shear stress and atherosclerosis;ko04147:Exosome;	NA	NA	NA
GWHGABGR014883	21.7033	44.5667	1.038	2.6362e-08	Up	2.16311e-06	zyxin [Bombyx mori]	NA	NA	GO:0003677;	NA	NA
GWHGABGR014904	7.83	3.59333	-1.1237	0.000984418	Down	0.0198129	innexin shaking-B [Amyelois transitella] gt;gi|913314326|ref|XP_013187982.1| PREDICTED: innexin shaking-B [Amyelois transitella] gt;gi|913314328|ref|XP_013187983.1| PREDICTED: innexin shaking-B [Amyelois transitella] gt;gi|913314330|ref|XP_013187984.1| PREDICTED: innexin shaking-B [Amyelois transitella] gt;gi|913314332|ref|XP_013187985.1| PREDICTED: innexin shaking-B [Amyelois transitella]	K22037 inx, zpg, ogre, shakB; innexin	ko02000:Transporters;	NA	NA	NA
GWHGABGR014952	9.06667	2.98333	-1.6036	5.09456e-06	Down	0.00023872	uncharacterized protein LOC106711417 [Papilio machaon]	NA	NA	NA	NA	NA
GWHGABGR014954	24.8367	4.25	-2.5469	4.96013e-15	Down	1.0582e-12	protein OBRU01_04774, partial [Operophtera brumata]	NA	NA	NA	NA	NA
GWHGABGR014982	47.22	22.2267	-1.0871	4.13446e-11	Down	5.20655e-09	S transferase D1 [Papilio xuthus]	K00799 GST, gst; glutathione S-transferase [EC:2.5.1.18]	ko00480:Glutathione metabolism;ko00980:Metabolism of xenobiotics by cytochrome P450;ko00982:Drug metabolism - cytochrome P450;ko00983:Drug metabolism - other enzymes;ko04212:Longevity regulating pathway - worm;ko05200:Pathways in cancer;ko05204:Chemical carcinogenesis;ko05225:Hepatocellular carcinoma;ko05418:Fluid shear stress and atherosclerosis;ko01524:Platinum drug resistance;ko02000:Transport…	GO:0016740;	NA	NA
GWHGABGR014983	12.61	25.7133	1.0279	0.00121294	Up	0.0233498	protein 3 [Lonomia obliqua]	K00799 GST, gst; glutathione S-transferase [EC:2.5.1.18]	ko00480:Glutathione metabolism;ko00980:Metabolism of xenobiotics by cytochrome P450;ko00982:Drug metabolism - cytochrome P450;ko00983:Drug metabolism - other enzymes;ko04212:Longevity regulating pathway - worm;ko05200:Pathways in cancer;ko05204:Chemical carcinogenesis;ko05225:Hepatocellular carcinoma;ko05418:Fluid shear stress and atherosclerosis;ko01524:Platinum drug resistance;ko02000:Transport…	GO:0016740;	NA	NA
GWHGABGR015008	3.72667	87.6433	4.5557	0.000471774	Up	0.0109401	uncharacterized protein LOC105389986 [Plutella xylostella]	NA	NA	NA	NA	NA
GWHGABGR015019	3.45	30.8167	3.159	1.76099e-08	Up	1.49223e-06	cadherin-89D-like [Papilio xuthus]	NA	NA	NA	NA	NA
GWHGABGR015020	1.35	15.6067	3.5311	7.71023e-08	Up	5.77758e-06	LOW QUALITY PROTEIN: cadherin-89D [Bombyx mori]	NA	NA	NA	NA	NA
GWHGABGR015023	141.063	31.7467	-2.1517	0.00016844	Down	0.00469199	protein [Antheraea pernyi]	NA	NA	NA	NA	GO:0005576;
GWHGABGR015025	42.1767	10.1933	-2.0488	1.78076e-26	Down	1.19601e-23	attacin [Antheraea pernyi]	NA	NA	NA	GO:0042742;GO:0045087;	GO:0005576;
GWHGABGR015028	1129.93	429.227	-1.3964	5.4412e-11	Down	6.75827e-09	protein [Antheraea pernyi]	NA	NA	NA	GO:0042742;GO:0045087;	GO:0005576;
GWHGABGR015045	22.68	52.7367	1.2174	0.00195794	Up	0.0333071	saccharopine dehydrogenase-like oxidoreductase [Amyelois transitella]	NA	NA	NA	NA	NA
GWHGABGR015081	0.746667	7.04667	3.2384	8.06003e-12	Up	1.15087e-09	NA	NA	NA	NA	NA	NA
GWHGABGR015082	12.9033	201.953	3.9682	2.52343e-61	Up	5.08443e-58	protein KGM_08867 [Danaus plexippus]	NA	NA	NA	NA	GO:0016021;
GWHGABGR015083	7.18333	50.71	2.8195	3.78554e-26	Up	2.45168e-23	uncharacterized protein LOC106122406 [Papilio xuthus]	NA	NA	NA	NA	GO:0016021;
GWHGABGR015092	23.0867	148.407	2.6844	5.08622e-07	Up	3.19147e-05	uncharacterized protein LOC105843010 isoform X1 [Bombyx mori] gt;gi|827540532|ref|XP_012553304.1| PREDICTED: uncharacterized protein LOC105843010 isoform X1 [Bombyx mori]	NA	NA	NA	NA	NA
GWHGABGR015100	1.86333	8.88	2.2527	9.15196e-05	Up	0.00281868	and PZP-like alpha-2-macroglobulin domain-containing protein 8 [Papilio xuthus]	NA	NA	NA	NA	NA
GWHGABGR015218	0.23	1.15	2.3219	0.000446792	Up	0.0105086	uncharacterized protein LOC106129555 [Amyelois transitella]	NA	NA	NA	NA	NA
GWHGABGR015245	125.287	28.74	-2.1241	4.18997e-12	Down	6.27942e-10	facilitated trehalose transporter Tret1-like [Bombyx mori]	NA	NA	GO:0022857;	GO:0055085;	GO:0016021;
GWHGABGR015286	61.2867	24.92	-1.2983	0.000104201	Down	0.00314407	4-coumarate--CoA ligase 1-like isoform X1 [Amyelois transitella]	NA	NA	NA	NA	NA
GWHGABGR015290	2.48	0.593333	-2.0634	0.000174691	Down	0.00482905	kinesin-like motor protein C20orf23 [Operophtera brumata]	K17916 KIF16B, SNX23; kinesin family member 16B	ko04812:Cytoskeleton proteins;	NA	NA	NA
GWHGABGR015336	3.89	21.63	2.4752	1.02719e-05	Up	0.000444561	venom carboxylesterase-6 [Bombyx mori]	NA	NA	NA	NA	NA
GWHGABGR015502	1.16	2.58	1.1532	0.00283873	Up	0.0440732	sodium/calcium exchanger 1 [Amyelois transitella]	K05849 SLC8A, NCX; solute carrier family 8 (sodium/calcium exchanger)	ko04371:Apelin signaling pathway;ko04020:Calcium signaling pathway;ko04022:cGMP-PKG signaling pathway;ko04260:Cardiac muscle contraction;ko04261:Adrenergic signaling in cardiomyocytes;ko04974:Protein digestion and absorption;ko04978:Mineral absorption;ko04961:Endocrine and other factor-regulated calcium reabsorption;ko04740:Olfactory transduction;ko05410:Hypertrophic cardiomyopathy;ko05412:Arrhyt…	GO:0005432;	GO:0006816;GO:0007154;GO:0035725;	GO:0016021;
GWHGABGR015608	11.4233	5.41333	-1.0774	0.000661389	Down	0.0143808	homeobox protein homothorax isoform X1 [Amyelois transitella]	K16672 HTH; homeobox protein homothorax	ko04391:Hippo signaling pathway - fly;ko03000:Transcription factors;	GO:0003677;	GO:0006355;	GO:0005634;
GWHGABGR015698	3.82333	0.21	-4.1864	0.00288181	Down	0.0445134	estradiol 17-beta-dehydrogenase 8-like isoform X1 [Bombyx mori]	NA	NA	NA	NA	NA
GWHGABGR015728	5.76667	2.69333	-1.0983	0.00120895	Down	0.0233224	homeobox protein cut isoform X4 [Bombyx mori]	NA	NA	GO:0043565;	GO:0006355;	GO:0005634;
GWHGABGR015733	76.48	32.2133	-1.2474	1.02589e-10	Down	1.19253e-08	protein SATB [Operophtera brumata]	K09313 CUTL; homeobox protein cut-like	ko03000:Transcription factors;	GO:0043565;	GO:0006355;	GO:0005634;
GWHGABGR015746	2.15	10.8333	2.3331	0.000313265	Up	0.00786618	glucose dehydrogenase [FAD, quinone] [Amyelois transitella]	K00115 GLD; glucose 1-dehydrogenase (FAD, quinone) [EC:1.1.5.9]	ko00030:Pentose phosphate pathway;	NA	NA	NA
GWHGABGR015818	4.44667	15.8867	1.837	0.000103189	Up	0.00311872	phosphatidylethanolamine-binding protein homolog F40A3.3-like [Bombyx mori] gt;gi|512891728|ref|XP_004922755.1| PREDICTED: phosphatidylethanolamine-binding protein homolog F40A3.3-like [Bombyx mori]	K06910 PEBP1, TFS1; phosphatidylethanolamine-binding protein	ko01002:Peptidases and inhibitors;	NA	NA	NA
GWHGABGR015851	2.29333	6.31333	1.461	0.00313119	Up	0.0471903	cis-muconate transporter protein [Bombyx mori] gt;gi|398298382|dbj|BAM34534.1| major facilitator superfamily protein [Bombyx mori]	NA	NA	NA	GO:0055085;	GO:0016021;
GWHGABGR015899	1.63	3.79667	1.2199	0.000667445	Up	0.0144951	glucose dehydrogenase [FAD, quinone]-like isoform X1 [Bombyx mori]	K00115 GLD; glucose 1-dehydrogenase (FAD, quinone) [EC:1.1.5.9]	ko00030:Pentose phosphate pathway;	GO:0016491;	NA	NA
GWHGABGR015900	15.0833	1319.08	6.4504	9.74758e-07	Up	5.57611e-05	protein hypothetical 30 precursor [Bombyx mori] gt;gi|223671093|tpd|FAA00498.1| TPA: putative cuticle protein [Bombyx mori]	NA	NA	NA	NA	NA
GWHGABGR015902	12.6967	5.98667	-1.0846	4.25545e-05	Down	0.00147268	rho/rac-interacting citron kinase [Danaus plexippus]	NA	NA	NA	NA	NA
GWHGABGR015907	5.06	2.16667	-1.2237	0.000765625	Down	0.0162574	citron Rho-interacting kinase-like [Amyelois transitella]	K16308 CIT; citron Rho-interacting kinase [EC:2.7.11.1]	ko01001:Protein kinases;	NA	NA	NA
GWHGABGR015915	7.95667	2.33	-1.7718	3.55651e-06	Down	0.000171983	uncharacterized protein LOC101736812 [Bombyx mori]	NA	NA	NA	NA	NA
GWHGABGR015974	8.69667	39.3467	2.1777	1.00372e-08	Up	8.73152e-07	dehydrogenase [acceptor], partial [Operophtera brumata]	K00108 betA, CHDH; choline dehydrogenase [EC:1.1.99.1]	ko00260:Glycine, serine and threonine metabolism;	GO:0016614;GO:0050660;	GO:0055114;	NA
GWHGABGR015978	3.58667	31.5767	3.1381	5.24637e-06	Up	0.000243943	glucose dehydrogenase [FAD, quinone] [Bombyx mori]	K00108 betA, CHDH; choline dehydrogenase [EC:1.1.99.1]	ko00260:Glycine, serine and threonine metabolism;	NA	NA	NA
GWHGABGR015980	3.49667	29.0067	3.0523	1.44966e-07	Up	1.02688e-05	uncharacterized protein LOC101741255 [Bombyx mori] gt;gi|827552853|ref|XP_012548170.1| PREDICTED: uncharacterized protein LOC101741255 [Bombyx mori] gt;gi|827552855|ref|XP_012548171.1| PREDICTED: uncharacterized protein LOC101741255 [Bombyx mori]	NA	NA	NA	NA	NA
GWHGABGR015981	10.2167	99.09	3.2778	3.44011e-10	Up	3.58523e-08	glucose dehydrogenase [FAD, quinone] [Bombyx mori]	NA	NA	GO:0016614;GO:0050660;	GO:0055114;	NA
GWHGABGR015983	0.873333	14.33	4.0364	6.19181e-05	Up	0.00201584	glucose dehydrogenase [FAD, quinone] [Amyelois transitella]	NA	NA	NA	NA	NA
GWHGABGR015988	18.5933	4.21333	-2.1418	0.000140982	Down	0.00404521	glucose dehydrogenase [Operophtera brumata]	K00108 betA, CHDH; choline dehydrogenase [EC:1.1.99.1]	ko00260:Glycine, serine and threonine metabolism;	GO:0016614;GO:0050660;	GO:0055114;	NA
GWHGABGR016066	221.127	45.2	-2.2905	1.87453e-06	Down	9.93938e-05	acid synthase [Papilio machaon]	NA	NA	NA	NA	NA
GWHGABGR016067	9.89667	1.04667	-3.2411	0.000249193	Down	0.00654908	protein OBRU01_16628, partial [Operophtera brumata]	NA	NA	GO:0003824;	GO:0008152;	NA
GWHGABGR016068	588.473	149.19	-1.9798	3.33249e-05	Down	0.00119903	fatty acid synthase-like [Bombyx mori]	NA	NA	NA	NA	NA
GWHGABGR016072	16.8867	2.60667	-2.6956	9.65029e-15	Down	1.96627e-12	fatty acid synthase [Papilio polytes]	NA	NA	GO:0003824;	NA	NA
GWHGABGR016074	39.9267	12.5233	-1.6727	0.000435147	Down	0.010342	fatty acid synthase-like [Bombyx mori]	NA	NA	NA	NA	NA
GWHGABGR016075	118.747	27.8067	-2.0944	1.6376e-05	Down	0.000658455	protein OBRU01_16252 [Operophtera brumata]	NA	NA	GO:0003824;	NA	NA
GWHGABGR016119	30.8533	11.85	-1.3805	0.000698135	Down	0.0150535	Krueppel-like factor 14 [Bombyx mori] gt;gi|512920666|ref|XP_004929689.1| PREDICTED: Krueppel-like factor 14 [Bombyx mori]	K09210 KLF15; krueppel-like factor 15	ko03000:Transcription factors;	GO:0005488;	NA	NA
GWHGABGR016271	2.26333	5.19	1.1973	0.0026494	Up	0.0420335	family 31 glucosidase KIAA1161 [Papilio machaon]	NA	NA	GO:0003824;	NA	NA
GWHGABGR016311	75.23	18.18	-2.049	5.73634e-11	Down	7.02856e-09	D-amino-acid oxidase [Papilio polytes]	K00273 DAO, aao; D-amino-acid oxidase [EC:1.4.3.3]	ko00260:Glycine, serine and threonine metabolism;ko00330:Arginine and proline metabolism;ko00472:D-Arginine and D-ornithine metabolism;ko00311:Penicillin and cephalosporin biosynthesis;ko04146:Peroxisome;	GO:0016491;	NA	NA
GWHGABGR016348	7.01	2.18	-1.6851	0.000856136	Down	0.0178041	organic cation transporter protein-like [Bombyx mori]	NA	NA	NA	NA	NA
GWHGABGR016399	3.97333	18.4667	2.2165	0.00027581	Up	0.00709438	NA	NA	NA	NA	NA	NA
GWHGABGR016400	7.49	22.3633	1.5781	0.00203834	Up	0.0343524	[Papilio xuthus]	NA	NA	NA	NA	NA
GWHGABGR016427	1.24	27.41	4.4663	7.42402e-44	Up	9.61623e-41	short-chain dehydrogenase/reductase family 16C member 6 [Bombyx mori]	NA	NA	NA	NA	GO:0016021;
GWHGABGR016437	1.03333	6.16667	2.5772	8.11329e-05	Up	0.00254985	and EVI1 complex locus protein EVI1 [Papilio machaon]	K22410 PRDM16; PR domain zinc finger protein 16	ko04714:Thermogenesis;ko03000:Transcription factors;	NA	NA	NA
GWHGABGR016455	56.3167	25.8233	-1.1249	6.47797e-06	Down	0.000294415	SPRY domain-containing SOCS box protein 4 isoform X1 [Papilio xuthus]	K10343 SPSB1_4, SSB1, SSB4; SPRY domain-containing SOCS box protein 1/4	ko04121:Ubiquitin system;	NA	NA	NA
GWHGABGR016460	26.07	10.8967	-1.2585	7.00123e-11	Down	8.46402e-09	protein [Papilio machaon]	K09069 TWIST; twist	ko05205:Proteoglycans in cancer;ko03000:Transcription factors;	NA	NA	NA
GWHGABGR016464	15.4967	161.79	3.3841	3.35774e-06	Up	0.000164566	uncharacterized protein LOC101735487 [Bombyx mori]	NA	NA	NA	NA	NA
GWHGABGR016480	13.5733	41.0533	1.5967	1.03954e-05	Up	0.000448832	myosin heavy chain, clone 203-like isoform X1 [Bombyx mori] gt;gi|512929235|ref|XP_004931772.1| PREDICTED: myosin heavy chain, clone 203-like isoform X1 [Bombyx mori] gt;gi|827559266|ref|XP_012550670.1| PREDICTED: myosin heavy chain, clone 203-like isoform X1 [Bombyx mori] gt;gi|827559270|ref|XP_012550671.1| PREDICTED: myosin heavy chain, clone 203-like isoform X1 [Bombyx mori]	NA	NA	NA	NA	GO:0005622;
GWHGABGR016563	0.986667	2.57333	1.383	0.000465739	Up	0.0108416	erlin-2-like [Amyelois transitella]	NA	NA	GO:0031625;	GO:0030433;	GO:0005783;GO:0016021;
GWHGABGR016581	27.1967	10.5633	-1.3644	2.40484e-06	Down	0.000122155	uncharacterized protein LOC106126581 [Papilio xuthus] gt;gi|930657576|gb|KPI99880.1| hypothetical protein RR46_04854 [Papilio xuthus]	NA	NA	NA	NA	NA
GWHGABGR016585	15.0867	3.79333	-1.9917	1.01713e-12	Down	1.69217e-10	of split malpha [Bombyx mori] gt;gi|215274572|gb|ACJ65011.1| m4-like protein [Bombyx mori]	NA	NA	NA	GO:0007219;GO:0007423;	NA
GWHGABGR016599	19.7433	296.307	3.9077	7.88423e-12	Up	1.1347e-09	uncharacterized protein LOC106126596 [Papilio xuthus]	NA	NA	NA	NA	NA
GWHGABGR016608	0.323333	2.45	2.9217	3.22738e-06	Up	0.000158891	protein RR46_04729 [Papilio xuthus]	NA	NA	NA	NA	NA
GWHGABGR016610	0.966667	3.56333	1.8821	2.31199e-07	Up	1.5528e-05	protein RR48_04184 [Papilio machaon]	NA	NA	NA	NA	NA
GWHGABGR016614	2.46	7.44667	1.5979	0.000614877	Up	0.0135318	potassium voltage-gated channel protein Shaw-like isoform X1 [Amyelois transitella]	K04887 KCNC1, KV3.1; potassium voltage-gated channel Shaw-related subfamily C member 1	ko04040:Ion channels;	NA	NA	NA
GWHGABGR016664	1.52333	24.2133	3.9905	1.44367e-06	Up	7.93316e-05	solute carrier family 22 member 3-like [Bombyx mori]	NA	NA	GO:0022857;	GO:0055085;	GO:0016021;
GWHGABGR016678	45.8967	220.75	2.266	0.000457836	Up	0.010714	[Operophtera brumata]	K23615 SPIK5; ovoinhibitor	ko01002:Peptidases and inhibitors;	NA	NA	NA
GWHGABGR016687	64.59	30.72	-1.0721	0.000586311	Down	0.0130616	glyoxylate reductase/hydroxypyruvate reductase-like isoform X1 [Amyelois transitella] gt;gi|913317661|ref|XP_013189825.1| PREDICTED: glyoxylate reductase/hydroxypyruvate reductase-like isoform X2 [Amyelois transitella]	K00049 GRHPR; glyoxylate/hydroxypyruvate reductase [EC:1.1.1.79 1.1.1.81]	ko00620:Pyruvate metabolism;ko00630:Glyoxylate and dicarboxylate metabolism;ko00260:Glycine, serine and threonine metabolism;	GO:0016616;GO:0051287;	GO:0055114;	NA
GWHGABGR016691	7.85	3.1	-1.3404	9.70416e-05	Down	0.00296255	protein atonal homolog 8 [Papilio xuthus]	K09084 ATOH8; atonal protein 8	ko03000:Transcription factors;	NA	NA	NA
GWHGABGR016704	18.0967	6.58333	-1.4588	8.35846e-09	Down	7.43001e-07	protein NDNF-like [Amyelois transitella]	NA	NA	NA	NA	NA
GWHGABGR016706	0.196667	1.69	3.1032	0.000690903	Up	0.0149175	trypsin-1-like [Bombyx mori]	NA	NA	NA	NA	NA
GWHGABGR016707	1.77	16.9833	3.2623	4.12365e-08	Up	3.29419e-06	msta, isoform A [Papilio xuthus]	K11426 SMYD; [histone H3]-lysine4/36 N-trimethyltransferase SMYD	ko00310:Lysine degradation;ko03036:Chromosome and associated proteins;	NA	NA	NA
GWHGABGR016737	1.85	0.32	-2.5314	0.00259789	Down	0.0413247	uncharacterized protein LOC106103361 [Papilio polytes]	NA	NA	NA	NA	NA
GWHGABGR016747	3.54667	12.01	1.7597	0.00283742	Up	0.0440732	NA	NA	NA	NA	NA	NA
GWHGABGR016857	1.22667	10.3133	3.0717	0.00120253	Up	0.0232481	CCAAT/enhancer-binding protein-like [Amyelois transitella] gt;gi|913334302|ref|XP_013198860.1| PREDICTED: CCAAT/enhancer-binding protein-like [Amyelois transitella]	K10052 CEBPN; CCAAT/enhancer binding protein (C/EBP), invertebrate	ko03000:Transcription factors;	GO:0003700;GO:0043565;	GO:0006355;	NA
GWHGABGR016902	4.68333	13.35	1.5112	0.000233414	Up	0.00619727	dual specificity protein phosphatase 23-like isoform X1 [Bombyx mori]	K14165 K14165; atypical dual specificity phosphatase [EC:3.1.3.16 3.1.3.48]	ko01009:Protein phosphatases and associated proteins;	GO:0004725;GO:0008138;	GO:0035335;	NA
GWHGABGR016909	3.42667	7.84333	1.1947	0.00016998	Up	0.00472039	kakapo [Danaus plexippus]	NA	NA	NA	NA	NA
GWHGABGR017000	64.5567	22.0733	-1.5483	0.000205735	Down	0.00559339	[Antheraea pernyi]	NA	NA	NA	NA	NA
GWHGABGR017047	6.51	18.9833	1.544	3.30826e-18	Up	1.09076e-15	clavesin-2 isoform X1 [Bombyx mori]	NA	NA	GO:0005215;	GO:0006810;	GO:0005622;
GWHGABGR017048	2.59	7.23333	1.4817	5.14067e-12	Up	7.57893e-10	domain-containing protein, partial [Manduca sexta]	NA	NA	GO:0005215;	GO:0006810;	GO:0005622;
GWHGABGR017174	0.393333	1.61333	2.0362	7.74902e-05	Up	0.00245665	protein KGM_00581 [Danaus plexippus]	NA	NA	NA	NA	GO:0016021;
GWHGABGR017178	5.25	13.7867	1.3929	4.90181e-05	Up	0.00165838	hydrocarbon receptor [Papilio machaon]	K09093 AHR; aryl hydrocarbon receptor	ko04659:Th17 cell differentiation;ko04934:Cushing syndrome;ko03000:Transcription factors;	NA	NA	NA
GWHGABGR017179	3.70333	102.067	4.7845	6.12922e-19	Up	2.09712e-16	proline-rich extensin-like protein EPR1 [Bombyx mori]	NA	NA	NA	NA	NA
GWHGABGR017181	18.68	115.403	2.6271	5.03752e-06	Up	0.000236659	uncharacterized protein LOC101736353 [Bombyx mori]	NA	NA	NA	NA	NA
GWHGABGR017222	18.8067	563.787	4.9058	8.87517e-05	Up	0.00275586	mucin-5AC [Bombyx mori] gt;gi|827539919|ref|XP_012553068.1| PREDICTED: mucin-5AC [Bombyx mori] gt;gi|827539921|ref|XP_012553069.1| PREDICTED: mucin-5AC [Bombyx mori]	NA	NA	NA	NA	NA
GWHGABGR017224	0.276667	27.56	6.6383	1.74365e-06	Up	9.35483e-05	uncharacterized protein LOC101741477 [Bombyx mori]	NA	NA	NA	NA	NA
GWHGABGR017243	0.776667	2.39333	1.6237	0.00127566	Up	0.0243248	NA	NA	NA	NA	NA	NA
GWHGABGR017257	6.98	78.8633	3.4981	7.79384e-05	Up	0.00246655	uncharacterized protein LOC106715544 isoform X1 [Papilio machaon]	NA	NA	NA	NA	NA
GWHGABGR017293	0.0433333	2.88333	6.0561	1.27202e-05	Up	0.000533954	uncharacterized protein LOC101740112 [Bombyx mori]	NA	NA	NA	NA	NA
GWHGABGR017311	10.1933	37.5867	1.8826	2.23391e-08	Up	1.8668e-06	microtubule-associated protein Jupiter isoform X2 [Amyelois transitella]	NA	NA	NA	NA	NA
GWHGABGR017312	39.6667	14.3067	-1.4712	0.00241992	Down	0.0390764	facilitated trehalose transporter Tret1-like [Papilio xuthus] gt;gi|910325669|ref|XP_013165964.1| PREDICTED: facilitated trehalose transporter Tret1-like [Papilio xuthus] gt;gi|910325671|ref|XP_013165965.1| PREDICTED: facilitated trehalose transporter Tret1-like [Papilio xuthus] gt;gi|910325673|ref|XP_013165966.1| PREDICTED: facilitated trehalose transporter Tret1-like [Papilio xuthus]	NA	NA	NA	NA	NA
GWHGABGR017316	73.6767	155.46	1.0773	0.00052646	Up	0.0118897	serine protease inhibitor 12 isoform X1 [Bombyx mori]	NA	NA	NA	NA	GO:0005615;
GWHGABGR017318	229.03	529.507	1.2091	2.77752e-14	Up	5.5349e-12	serine protease inhibitor 3/4 [Amyelois transitella]	NA	NA	NA	NA	GO:0005615;
GWHGABGR017345	1.45667	6.07333	2.0598	0.00047672	Up	0.0110407	uncharacterized protein LOC101737551 [Bombyx mori]	NA	NA	NA	NA	NA
GWHGABGR017392	2.72	34.56	3.6674	1.31895e-12	Up	2.17435e-10	protein RR-2 motif 72 [Bombyx mori] gt;gi|223671246|tpd|FAA00575.1| TPA: putative cuticle protein [Bombyx mori]	NA	NA	NA	NA	NA
GWHGABGR017398	64.56	20.6167	-1.6468	2.16143e-05	Down	0.000841101	calphotin-like [Amyelois transitella]	NA	NA	GO:0042302;	NA	GO:0016021;
GWHGABGR017474	50.8967	23.73	-1.1009	0.00142164	Down	0.0263057	class B secretin-like G-protein coupled receptor GPRmth4 [Danaus plexippus]	K04599 MTH; G protein-coupled receptor Mth (Methuselah protein)	ko04030:G protein-coupled receptors;	NA	NA	NA
GWHGABGR017511	3.46	0.73	-2.2448	7.33846e-08	Down	5.52181e-06	senecionine N-oxygenase-like [Amyelois transitella]	NA	NA	GO:0004499;GO:0050660;GO:0050661;	GO:0055114;	GO:0016021;
GWHGABGR017512	5.51	31.2267	2.5027	0.000712079	Up	0.0153177	senecionine N-oxygenase-like [Amyelois transitella]	NA	NA	GO:0004499;GO:0050660;GO:0050661;	GO:0055114;	GO:0016021;
GWHGABGR017574	127.167	681.49	2.422	2.68359e-11	Up	3.42706e-09	balbiani ring protein 3 isoform X2 [Bombyx mori]	NA	NA	NA	NA	NA
GWHGABGR017619	14.74	39.73	1.4305	1.1915e-05	Up	0.000506012	putative epidermal cell surface receptor [Bombyx mori]	NA	NA	NA	NA	NA
GWHGABGR017620	13.62	40.7633	1.5815	2.91066e-05	Up	0.00107499	putative epidermal cell surface receptor [Bombyx mori]	NA	NA	NA	NA	NA
GWHGABGR017626	10.9333	5.34333	-1.0329	0.00226776	Down	0.0372833	gland factor 1 [Bombyx mori] gt;gi|2494508|sp|Q17241.1|SGF1_BOMMO RecName: Full=Silk gland factor 1; Short=SGF-1 gt;gi|559307|dbj|BAA07523.1| silk gland factor-1 [Bombyx mori]	K08035 FOXA2, HNF3B; forkhead box protein A2, hepatocyte nuclear factor 3-beta	ko04212:Longevity regulating pathway - worm;ko04213:Longevity regulating pathway - multiple species;ko04950:Maturity onset diabetes of the young;ko03000:Transcription factors;	GO:0003700;GO:0008134;GO:0019904;GO:0043565;	GO:0006355;	GO:0005634;
GWHGABGR017674	0.1	16.16	7.3363	1.52274e-05	Up	0.000620524	larval cuticle protein 8-like [Papilio polytes] gt;gi|910334788|ref|XP_013170835.1| PREDICTED: larval cuticle protein 8-like [Papilio xuthus] gt;gi|930650063|gb|KPI92409.1| Larval cuticle protein 8 [Papilio xuthus]	NA	NA	GO:0042302;	NA	NA
GWHGABGR017795	4.32	20.75	2.264	1.07295e-06	Up	6.06456e-05	protein FAM135A [Amyelois transitella]	NA	NA	NA	NA	NA
GWHGABGR017819	268.097	103.867	-1.368	1.13298e-10	Down	1.26824e-08	[Antheraea pernyi]	K01074 PPT; palmitoyl-protein thioesterase [EC:3.1.2.22]	ko00062:Fatty acid elongation;ko04142:Lysosome;ko01004:Lipid biosynthesis proteins;	GO:0008474;	GO:0002084;	NA
GWHGABGR017823	8.94667	39.5733	2.1451	1.3675e-05	Up	0.000570077	protein phosphatase 1 regulatory subunit 16A isoform X3 [Bombyx mori] gt;gi|827558755|ref|XP_012550474.1| PREDICTED: protein phosphatase 1 regulatory subunit 16A isoform X3 [Bombyx mori]	NA	NA	NA	NA	NA
GWHGABGR017861	8.40333	51.3533	2.6114	5.32771e-14	Up	1.05014e-11	heparan sulfate 2-O-sulfotransferase pipe isoform X1 [Bombyx mori] gt;gi|827558686|ref|XP_012550449.1| PREDICTED: heparan sulfate 2-O-sulfotransferase pipe isoform X1 [Bombyx mori]	K03193 UST; dermatan/chondrotin sulfate uronyl 2-O-sulfotransferase UST [EC:2.8.2.-]	ko00532:Glycosaminoglycan biosynthesis - chondroitin sulfate / dermatan sulfate;ko01003:Glycosyltransferases;	GO:0008146;	NA	GO:0016021;
GWHGABGR017943	161.117	344.477	1.0963	5.46251e-05	Up	0.00181092	actin cytoskeleton-regulatory complex protein PAN1 [Papilio polytes]	NA	NA	NA	NA	NA
GWHGABGR017944	401.17	826.913	1.0435	0.000108916	Up	0.00326776	WW domain-binding protein 11 isoform X1 [Plutella xylostella]	NA	NA	NA	NA	NA
GWHGABGR017945	3.36	8.71333	1.3748	1.015e-09	Up	9.94918e-08	Phosphatidylinositol 3-and 4-kinase [Operophtera brumata]	NA	NA	GO:0016301;	GO:0016310;	NA
GWHGABGR017947	245.167	517.653	1.0782	0.00076397	Up	0.0162413	actin cytoskeleton-regulatory complex protein PAN1 [Papilio polytes]	NA	NA	NA	NA	NA
GWHGABGR018007	2.06	7.73	1.9078	0.0020771	Up	0.0348116	1-acylglycerophosphocholine O-acyltransferase 1 isoform X2 [Bombyx mori]	K13510 LPCAT1_2; lysophosphatidylcholine acyltransferase / lyso-PAF acetyltransferase [EC:2.3.1.23 2.3.1.67]	ko00564:Glycerophospholipid metabolism;ko00565:Ether lipid metabolism;ko01004:Lipid biosynthesis proteins;	NA	NA	NA
GWHGABGR018018	1.89	4.04	1.096	0.000383561	Up	0.00926164	putative 1-phosphatidylinositol 3-phosphate 5-kinase [Amyelois transitella]	NA	NA	GO:0016307;	GO:0046854;	NA
GWHGABGR018043	94.3833	41.0533	-1.201	0.0013464	Down	0.0252488	[Antheraea pernyi]	NA	NA	NA	GO:0045087;	NA
GWHGABGR018144	0.223333	1.05333	2.2377	0.000404383	Up	0.0096615	xylose isomerase-like [Bombyx mori]	K01805 xylA; xylose isomerase [EC:5.3.1.5]	ko00040:Pentose and glucuronate interconversions;ko00051:Fructose and mannose metabolism;	NA	NA	NA
GWHGABGR018157	1.65667	5.24333	1.6622	0.000255487	Up	0.00668543	lipase member H-B-like [Bombyx mori]	K19404 LIPH_I; phosphatidic acid-selective phospholipase A1 [EC:3.1.1.-]	ko99980:Enzymes with EC numbers;	GO:0052689;	NA	GO:0005576;
GWHGABGR018161	24.7233	222.2	3.1679	2.64374e-05	Up	0.000996705	uncharacterized protein LOC106139408, partial [Amyelois transitella]	NA	NA	NA	NA	NA
GWHGABGR018162	22.39	63.1933	1.4969	3.29744e-05	Up	0.0011898	rhophilin-2 isoform X1 [Bombyx mori]	NA	NA	NA	NA	NA
GWHGABGR018200	5.12	44.8633	3.1313	2.03748e-05	Up	0.000799734	uncharacterized protein LOC101737302 [Bombyx mori]	K01047 PLA2G, SPLA2; secretory phospholipase A2 [EC:3.1.1.4]	ko00564:Glycerophospholipid metabolism;ko00565:Ether lipid metabolism;ko00590:Arachidonic acid metabolism;ko00591:Linoleic acid metabolism;ko00592:alpha-Linolenic acid metabolism;ko04014:Ras signaling pathway;ko04270:Vascular smooth muscle contraction;ko04972:Pancreatic secretion;ko04975:Fat digestion and absorption;ko03036:Chromosome and associated proteins;	NA	NA	NA
GWHGABGR018289	0.84	32.6033	5.2785	0.00113653	Up	0.0221851	NA	NA	NA	NA	NA	NA
GWHGABGR018380	9.63667	4.78667	-1.0095	0.000671598	Down	0.0145679	actin-binding protein anillin-like [Bombyx mori]	NA	NA	NA	NA	NA
GWHGABGR018531	34.8267	164.523	2.24	3.23319e-06	Up	0.000158891	protein Skeletor, isoforms D/E isoform X1 [Amyelois transitella]	NA	NA	NA	NA	NA
GWHGABGR018542	2.38	7.33	1.6229	5.47336e-05	Up	0.0018112	facilitated trehalose transporter Tret1-like [Bombyx mori]	NA	NA	NA	NA	NA
GWHGABGR018624	0.86	0.14	-2.6189	0.00211074	Down	0.0353081	cytochrome P450 4C1-like [Amyelois transitella]	K15001 CYP4; cytochrome P450 family 4 [EC:1.14.-.-]	ko00199:Cytochrome P450;	NA	NA	NA
GWHGABGR018661	4.50333	14.1233	1.649	1.19637e-07	Up	8.64341e-06	uncharacterized protein LOC101743491 isoform X2 [Bombyx mori]	NA	NA	NA	NA	NA
GWHGABGR018719	0.62	25.5833	5.3668	0.00189739	Up	0.0324904	amine sulfotransferase [Plutella xylostella]	K01016 SULT1E1, STE; estrone sulfotransferase [EC:2.8.2.4]	ko00140:Steroid hormone biosynthesis;	NA	NA	NA
GWHGABGR018720	0.473333	19.6333	5.3743	8.13077e-07	Up	4.81841e-05	amine sulfotransferase [Bombyx mori]	NA	NA	GO:0008146;	NA	NA
GWHGABGR018732	18.04	3.51	-2.3617	0.000306622	Down	0.00773335	uncharacterized protein LOC106130712 [Amyelois transitella]	NA	NA	NA	NA	GO:0016021;
GWHGABGR018733	4.59333	0.246667	-4.2189	7.82482e-12	Down	1.1347e-09	uncharacterized protein LOC106106115 [Papilio polytes]	NA	NA	NA	NA	GO:0016021;
GWHGABGR018778	1.43667	2.91667	1.0216	0.000496442	Up	0.0113802	nuclease [Operophtera brumata]	NA	NA	NA	NA	NA
GWHGABGR018779	17.19	92.7033	2.4311	1.46933e-05	Up	0.000605564	LOC106116239 precursor [Papilio xuthus] gt;gi|910324720|ref|XP_013165454.1| PREDICTED: uncharacterized protein LOC106116239 [Papilio xuthus] gt;gi|389608587|dbj|BAM17903.1| osiris 2 [Papilio xuthus]	NA	NA	NA	NA	GO:0016021;
GWHGABGR018780	9.31667	46.68	2.3249	3.19579e-05	Up	0.00115674	uncharacterized protein LOC101743499 [Bombyx mori]	NA	NA	NA	NA	GO:0016021;
GWHGABGR018786	0.113333	2.06333	4.1863	3.17462e-05	Up	0.00115287	protein KGM_18289 [Danaus plexippus]	NA	NA	NA	NA	NA
GWHGABGR018787	2.90667	3026.86	10.0242	4.86636e-40	Up	5.88311e-37	uncharacterized protein LOC106130662, partial [Amyelois transitella]	NA	NA	NA	NA	NA
GWHGABGR018791	4.36667	4678.02	10.0652	9.86846e-70	Up	3.57909e-66	protein KGM_21546 [Danaus plexippus]	NA	NA	NA	NA	NA
GWHGABGR018793	15.53	755.583	5.6045	3.64039e-27	Up	2.53903e-24	uncharacterized protein LOC106130713 [Amyelois transitella]	NA	NA	NA	NA	GO:0016021;
GWHGABGR018794	20.6067	1092.92	5.7289	3.74792e-24	Up	2.1239e-21	uncharacterized protein LOC105391591 [Plutella xylostella]	NA	NA	NA	NA	GO:0016021;
GWHGABGR018795	2.22333	85.2233	5.2605	8.66412e-10	Up	8.53887e-08	9 [Operophtera brumata]	NA	NA	NA	NA	GO:0016021;
GWHGABGR018797	2.39333	25.9133	3.4366	1.55836e-05	Up	0.000632208	uncharacterized protein LOC101741151 [Bombyx mori]	NA	NA	NA	NA	GO:0016021;
GWHGABGR018798	25.7233	74.1533	1.5274	5.63755e-07	Up	3.48912e-05	protein RR48_04867 [Papilio machaon]	NA	NA	NA	NA	GO:0016021;
GWHGABGR018799	9.97667	365.663	5.1958	4.20039e-17	Up	1.22855e-14	9 precursor [Bombyx mori] gt;gi|207339262|gb|ACI23620.1| osiris 9 [Bombyx mori]	NA	NA	NA	NA	GO:0016021;
GWHGABGR018801	3.75667	2630.5	9.4517	4.88377e-72	Up	2.95208e-68	uncharacterized protein LOC106130657 [Amyelois transitella]	NA	NA	NA	NA	GO:0016021;
GWHGABGR018802	0.14	6.63667	5.567	6.71501e-09	Up	6.02822e-07	lyase [Danaus plexippus]	NA	NA	GO:0016829;	NA	GO:0016021;
GWHGABGR018803	0.533333	36.56	6.0991	3.10247e-22	Up	1.44257e-19	uncharacterized protein LOC101741662 [Bombyx mori]	NA	NA	GO:0016829;	NA	GO:0016021;
GWHGABGR018804	0.103333	388.56	11.8766	2.99306e-12	Up	4.76107e-10	uncharacterized protein LOC105841625 [Bombyx mori]	NA	NA	NA	NA	NA
GWHGABGR018805	8.67	5103.56	9.2013	3.67422e-79	Up	6.66284e-75	uncharacterized protein LOC106116249 [Papilio xuthus] gt;gi|930661744|gb|KPJ03631.1| hypothetical protein RR46_04243 [Papilio xuthus]	NA	NA	NA	NA	GO:0016021;
GWHGABGR018806	12.65	384.01	4.9239	3.85496e-18	Up	1.24832e-15	9 precursor [Bombyx mori] gt;gi|207339262|gb|ACI23620.1| osiris 9 [Bombyx mori]	NA	NA	NA	NA	GO:0016021;
GWHGABGR018807	0.001	11.4133	13.4784	3.00763e-07	Up	1.96896e-05	uncharacterized protein LOC105841625 [Bombyx mori]	NA	NA	NA	NA	NA
GWHGABGR018809	0.43	3.13333	2.8653	0.00269012	Up	0.0424774	uncharacterized protein LOC106130654 [Amyelois transitella]	NA	NA	NA	NA	GO:0016021;
GWHGABGR018812	0.126667	3.60333	4.8302	0.000801633	Up	0.016923	uncharacterized protein LOC101744505 [Bombyx mori]	NA	NA	NA	NA	NA
GWHGABGR018815	8.78	166.82	4.2479	1.78054e-11	Up	2.35049e-09	protein RR48_04857 [Papilio machaon]	NA	NA	NA	NA	GO:0016020;
GWHGABGR018817	8.14	1.34667	-2.5956	5.9443e-05	Down	0.00194574	18 precursor [Bombyx mori] gt;gi|207339260|gb|ACI23619.1| osiris 18 [Bombyx mori]	NA	NA	NA	NA	GO:0016021;
GWHGABGR018831	0.423333	1.55667	1.8786	0.00174752	Up	0.0305589	NA	NA	NA	NA	NA	NA
GWHGABGR018832	7.76667	47.16	2.6022	4.58047e-09	Up	4.21635e-07	uncharacterized protein LOC101745646 [Bombyx mori]	NA	NA	NA	GO:0033554;	GO:0005741;
GWHGABGR018877	0.213333	0.986667	2.2095	0.000251454	Up	0.00659894	octopamine receptor beta-1R [Bombyx mori]	K22790 Octbeta; octopamine receptor beta	ko04030:G protein-coupled receptors;	GO:0004930;	GO:0007186;	GO:0016021;
GWHGABGR018915	36.05	13.8433	-1.3808	6.69862e-08	Down	5.08254e-06	[Bombyx mori] gt;gi|304421472|gb|ADM32535.1| TRAF3 [Bombyx mori]	K03174 TRAF3; TNF receptor-associated factor 3	ko04064:NF-kappa B signaling pathway;ko04668:TNF signaling pathway;ko04620:Toll-like receptor signaling pathway;ko04621:NOD-like receptor signaling pathway;ko04622:RIG-I-like receptor signaling pathway;ko04657:IL-17 signaling pathway;ko05200:Pathways in cancer;ko05203:Viral carcinogenesis;ko05222:Small cell lung cancer;ko05162:Measles;ko05164:Influenza A;ko05161:Hepatitis B;ko05160:Hepatitis C;ko…	NA	NA	NA
GWHGABGR018942	458.547	183.993	-1.3174	0.000146736	Down	0.00416417	glucosamine-6-phosphate isomerase isoform X1 [Bombyx mori] gt;gi|827538971|ref|XP_012552682.1| PREDICTED: glucosamine-6-phosphate isomerase isoform X1 [Bombyx mori]	K02564 nagB, GNPDA; glucosamine-6-phosphate deaminase [EC:3.5.99.6]	ko00520:Amino sugar and nucleotide sugar metabolism;	GO:0004342;GO:0016787;	GO:0005975;GO:0006044;	GO:0005737;
GWHGABGR018947	3.76333	1.82	-1.0481	0.00253049	Down	0.0403942	protein KGM_12922 [Danaus plexippus]	K20071 ARHGAP26, GRAF; Rho GTPase-activating protein 26	ko04131:Membrane trafficking;	NA	NA	NA
GWHGABGR018978	6.67333	3.19	-1.0649	3.81855e-05	Down	0.00134719	uncharacterized protein LOC106137436 [Amyelois transitella]	NA	NA	NA	NA	NA
GWHGABGR019000	16.16	61.2867	1.9231	0.00279237	Up	0.0436148	LOW QUALITY PROTEIN: alpha-N-acetylgalactosaminidase-like [Bombyx mori]	K01204 NAGA; alpha-N-acetylgalactosaminidase [EC:3.2.1.49]	ko00603:Glycosphingolipid biosynthesis - globo and isoglobo series;ko04142:Lysosome;	GO:0004553;	GO:0005975;	NA
GWHGABGR019016	21.9667	10.4767	-1.0681	8.51911e-08	Down	6.35743e-06	protein KGM_05534 [Danaus plexippus]	NA	NA	NA	NA	NA
GWHGABGR019020	38.61	15.34	-1.3317	3.37739e-05	Down	0.0012123	torso-like protein isoform X3 [Papilio polytes]	K12377 TSL; torso-like protein	ko04013:MAPK signaling pathway - fly;ko02000:Transporters;	NA	NA	NA
GWHGABGR019034	4.50667	1.98667	-1.1817	0.00229772	Down	0.0376728	protein KGM_12369 [Danaus plexippus]	NA	NA	NA	NA	NA
GWHGABGR019048	2.2	19.43	3.1427	0.000403835	Up	0.00966115	probable cytochrome P450 49a1 [Amyelois transitella]	K17960 CYP49A; cytochrome P450 family 49 subfamily A	ko00199:Cytochrome P450;	GO:0004497;GO:0005506;GO:0016705;GO:0020037;	GO:0055114;	NA
GWHGABGR019049	7.40667	79.9833	3.4328	1.02937e-15	Up	2.45612e-13	probable cytochrome P450 301a1, mitochondrial [Papilio xuthus] gt;gi|930655832|gb|KPI98159.1| putative cytochrome P450 301a1, mitochondrial [Papilio xuthus]	K17951 CYP27C1; all-trans-retinol 3,4-desaturase [EC:1.14.19.53]	ko00830:Retinol metabolism;ko00199:Cytochrome P450;	GO:0004497;GO:0005506;GO:0016705;GO:0020037;	GO:0055114;	NA
GWHGABGR019050	1.80667	24.1	3.7376	1.00076e-16	Up	2.74966e-14	probable cytochrome P450 301a1, mitochondrial [Amyelois transitella]	NA	NA	GO:0004497;GO:0005506;GO:0016705;GO:0020037;	GO:0055114;	NA
GWHGABGR019137	168.113	66.57	-1.3365	7.62257e-07	Down	4.56197e-05	brain tumor protein isoform X1 [Papilio machaon]	K11997 TRIM2_3; tripartite motif-containing protein 2/3	ko04121:Ubiquitin system;	GO:0008270;	NA	GO:0005622;
GWHGABGR019142	0.34	2.32	2.7705	0.0021435	Up	0.0356935	protein 8 [Cnaphalocrocis medinalis]	NA	NA	GO:0005549;	NA	NA
GWHGABGR019149	0.503333	7.06	3.8101	1.13063e-05	Up	0.000483558	15-hydroxyprostaglandin dehydrogenase [NAD(+)]-like [Bombyx mori]	K00069 HPGD; 15-hydroxyprostaglandin dehydrogenase (NAD) [EC:1.1.1.141]	ko05202:Transcriptional misregulation in cancer;ko04147:Exosome;	NA	NA	NA
GWHGABGR019281	124.187	42.9567	-1.5316	9.17493e-13	Down	1.54054e-10	protein mab-21 [Papilio polytes]	K23092 MAB21L1; putative nucleotidyltransferase [EC:2.7.7.-]	ko99980:Enzymes with EC numbers;	NA	NA	NA
GWHGABGR019320	3.75667	9.49667	1.338	0.000287791	Up	0.00732977	kek1 [Operophtera brumata]	NA	NA	NA	NA	GO:0016021;
GWHGABGR019338	0.0566667	0.803333	3.8254	0.00293406	Up	0.0451435	protein 2 precursor [Bombyx mori] gt;gi|220980942|emb|CAS90126.1| odorant-binding protein 2 precursor [Bombyx mori]	NA	NA	NA	NA	GO:0016020;
GWHGABGR019625	121.467	37.6367	-1.6903	0.00304152	Down	0.0461162	protein RR48_09232 [Papilio machaon]	NA	NA	NA	NA	NA
GWHGABGR019629	250.187	82.97	-1.5923	0.0030062	Down	0.045772	protein RR48_09232 [Papilio machaon]	NA	NA	NA	NA	NA
GWHGABGR019635	137.467	59.0067	-1.2201	0.00200875	Down	0.0340118	uncharacterized protein LOC107268379 [Cephus cinctus]	NA	NA	NA	NA	NA
GWHGABGR019642	198.467	76.23	-1.3805	0.00107178	Down	0.0211843	protein EAG_01178 [Camponotus floridanus]	NA	NA	NA	NA	NA
GWHGABGR019674	0.253333	34.8	7.1019	1.3999e-05	Up	0.000579583	lipase-related protein 2 [Papilio machaon]	K14075 PNLIPRP2, PLRP2; pancreatic lipase-related protein 2 [EC:3.1.1.3]	ko00561:Glycerolipid metabolism;ko04972:Pancreatic secretion;ko04975:Fat digestion and absorption;	GO:0052689;	NA	GO:0005576;
GWHGABGR019752	99.4767	40.1633	-1.3085	0.00296362	Down	0.0453521	uncharacterized protein LOC107268379 [Cephus cinctus]	NA	NA	NA	NA	NA
GWHGABGR019825	25.19	8.28	-1.6051	1.97254e-06	Down	0.000103682	zinc finger protein 260-like isoform X1 [Bombyx mori]	K22534 PRDM5; PR domain zinc finger protein 5	ko03000:Transcription factors;	GO:0003676;GO:0046872;	NA	NA
GWHGABGR019849	0.543333	2.03333	1.9039	0.00328846	Up	0.049	phosphodiesterase epsilon-1 [Papilio machaon]	NA	NA	GO:0008081;	GO:0006629;GO:0007165;	NA
GWHGABGR019986	6.47667	16.7467	1.3706	0.00242525	Up	0.0391147	metal transporter CNNM4-like [Bombyx mori]	K16302 CNNM; metal transporter CNNM	ko02000:Transporters;	NA	NA	NA
GWHGABGR019999	8.91	2.89	-1.6244	0.00328423	Down	0.0489772	4-monooxygenase [Operophtera brumata]	NA	NA	NA	NA	NA
GWHGABGR020038	3.72	9.78	1.3945	0.00294267	Up	0.0452161	[Manduca sexta]	NA	NA	GO:0016491;GO:0046872;	NA	NA
GWHGABGR020135	109.55	45.2967	-1.2741	3.11926e-07	Down	2.0347e-05	venom protease-like isoform X1 [Bombyx mori]	NA	NA	GO:0008233;	NA	NA
GWHGABGR020147	18.9567	49.2033	1.3761	0.00142632	Up	0.0263098	proteinase-like protein 1 [Helicoverpa armigera]	NA	NA	NA	NA	NA
GWHGABGR020152	0.42	1.30667	1.6374	0.000977427	Up	0.0196941	protease HP21 precursor [Bombyx mori] gt;gi|328506959|gb|AEB21638.1| serine protease HP21 [Bombyx mori]	NA	NA	GO:0008233;	NA	NA
GWHGABGR020155	129.167	20.85	-2.6311	0.0013432	Down	0.0252149	serine protease snake-like [Bombyx mori]	NA	NA	GO:0008233;	NA	NA
GWHGABGR020156	768.097	279.753	-1.4571	2.00655e-11	Down	2.59906e-09	activating factor 1 [Lonomia obliqua]	NA	NA	GO:0004252;	GO:0006508;	NA
GWHGABGR020308	12.4033	30.75	1.3099	4.15679e-06	Up	0.00019889	uncharacterized protein LOC105841443 [Bombyx mori]	NA	NA	NA	NA	NA
GWHGABGR020323	50.95	132.817	1.3823	2.70319e-05	Up	0.0010128	putative ferric-chelate reductase 1 homolog [Bombyx mori]	NA	NA	NA	GO:0055114;	GO:0016021;
GWHGABGR020325	2.04	7.04	1.787	4.57812e-05	Up	0.00156641	uncharacterized protein LOC101747013 [Bombyx mori]	NA	NA	NA	NA	GO:0016021;
GWHGABGR020334	10.2467	23.8567	1.2192	6.01454e-06	Up	0.000275299	uncharacterized protein LOC101745890 isoform X1 [Bombyx mori]	NA	NA	NA	NA	NA
GWHGABGR020339	2.63667	256.57	6.6045	1.32392e-05	Up	0.00055318	protein RR-2 motif 133 precursor [Bombyx mori] gt;gi|223671368|tpd|FAA00636.1| TPA: putative cuticle protein [Bombyx mori]	NA	NA	NA	NA	NA
GWHGABGR020341	2.85333	94.2567	5.0459	2.51434e-23	Up	1.26653e-20	partial [Manduca sexta]	K18733 LARP6; la-related protein 6	ko03019:Messenger RNA biogenesis;	GO:0000166;GO:0003723;	GO:0006396;	GO:0005634;
GWHGABGR020379	57.84	24.17	-1.2589	0.000440848	Down	0.0104093	hormone epoxide hydrolase [Papilio machaon]	K10719 JHEH; juvenile hormone epoxide hydrolase	ko00981:Insect hormone biosynthesis;	NA	NA	NA
GWHGABGR020380	79.21	19.6	-2.0148	0.00011267	Down	0.00334945	hormone epoxide hydrolase [Bombyx mori]	K10719 JHEH; juvenile hormone epoxide hydrolase	ko00981:Insect hormone biosynthesis;	GO:0033961;	GO:0019439;	GO:0005789;GO:0016021;GO:0031090;
GWHGABGR020391	5.41667	0.3	-4.1744	0.00138526	Down	0.0256918	phytanoyl-CoA dioxygenase, peroxisomal-like [Amyelois transitella]	K00477 PHYH; phytanoyl-CoA hydroxylase [EC:1.14.11.18]	ko04146:Peroxisome;	NA	NA	NA
GWHGABGR020394	22.9533	70.3633	1.6161	0.000738423	Up	0.0157536	uncharacterized protein LOC101739898 isoform X1 [Bombyx mori]	NA	NA	NA	NA	NA
GWHGABGR020399	7.92333	17.1633	1.1152	0.00176631	Up	0.0307097	protein OBRU01_00657 [Operophtera brumata]	K23893 LHFPL; LHFPL tetraspan subfamily member protein	ko02000:Transporters;	NA	NA	GO:0016021;
GWHGABGR020410	165.39	779.12	2.236	3.78629e-22	Up	1.67465e-19	flocculation protein FLO11 [Papilio machaon]	NA	NA	NA	NA	NA
GWHGABGR020442	2.55	0.85	-1.585	0.0020273	Down	0.0342619	LOW QUALITY PROTEIN: calcium/calmodulin-dependent 3apos;,5apos;-cyclic nucleotide phosphodiesterase 1A [Papilio machaon]	NA	NA	NA	NA	NA
GWHGABGR020464	0.133333	37.1733	8.1231	1.48225e-23	Up	7.67976e-21	alcohol dehydrogenase, partial [Operophtera brumata]	NA	NA	GO:0016614;GO:0050660;	GO:0055114;	NA
GWHGABGR020471	1.35333	0.13	-3.3799	0.000614467	Down	0.0135318	uncharacterized protein LOC106110557 [Papilio polytes]	K09383 PAX5; paired box protein 5	ko05202:Transcriptional misregulation in cancer;ko03000:Transcription factors;	GO:0003677;	GO:0006355;GO:0007275;	GO:0005634;
GWHGABGR020475	171.77	69.29	-1.3098	2.78988e-15	Down	6.16971e-13	juvenile hormone epoxide hydrolase-like [Papilio machaon] gt;gi|943951593|ref|XP_014358693.1| PREDICTED: juvenile hormone epoxide hydrolase-like [Papilio machaon] gt;gi|930674517|gb|KPJ14867.1| Juvenile hormone epoxide hydrolase [Papilio machaon]	K10719 JHEH; juvenile hormone epoxide hydrolase	ko00981:Insect hormone biosynthesis;	GO:0004601;	GO:0050896;	GO:0016020;
GWHGABGR020539	0.79	7.37333	3.2224	6.6879e-13	Up	1.14414e-10	uncharacterized protein LOC101743968 [Bombyx mori]	NA	NA	NA	NA	NA
GWHGABGR020541	1.84333	30.7867	4.0619	4.97303e-25	Up	2.90906e-22	uncharacterized protein LOC101743968 [Bombyx mori]	NA	NA	NA	NA	NA
GWHGABGR020559	1.78333	4.05333	1.1845	0.00214884	Up	0.0357496	hyaluronidase-like [Bombyx mori]	K01197 hya; hyaluronoglucosaminidase [EC:3.2.1.35]	ko00531:Glycosaminoglycan degradation;ko04142:Lysosome;ko02042:Bacterial toxins;ko00536:Glycosaminoglycan binding proteins;ko00537:Glycosylphosphatidylinositol (GPI)-anchored proteins;	GO:0003824;	NA	NA
GWHGABGR020560	12.8233	275.83	4.4269	2.4558e-10	Up	2.63512e-08	nuclear-pore anchor-like isoform X1 [Bombyx mori]	K17656 MSS51; mitochondrial splicing suppressor protein 51	ko03029:Mitochondrial biogenesis;	NA	NA	NA
GWHGABGR020561	5.17667	12.05	1.2189	0.00257085	Up	0.0409305	myoneurin-like [Bombyx mori]	NA	NA	NA	NA	NA
GWHGABGR020563	0.623333	2.18667	1.8107	0.0018584	Up	0.031913	ELAV-like protein 2 [Papilio xuthus] gt;gi|943933096|ref|XP_014365183.1| PREDICTED: ELAV-like protein 2 [Papilio machaon] gt;gi|930662102|gb|KPJ03899.1| ELAV-like protein 4 [Papilio xuthus] gt;gi|930680883|gb|KPJ20486.1| ELAV-like protein 4 [Papilio machaon]	K13208 ELAVL2_3_4; ELAV like protein 2/3/4	ko03019:Messenger RNA biogenesis;ko03041:Spliceosome;	GO:0000166;GO:0003723;	NA	NA
GWHGABGR020570	14.27	5.69	-1.3265	0.00045852	Down	0.010714	insulin gene enhancer protein ISL-1 [Amyelois transitella]	K09370 ISL1; insulin gene enhancer protein ISL-1	ko04550:Signaling pathways regulating pluripotency of stem cells;ko03000:Transcription factors;	NA	NA	NA
GWHGABGR020589	0.243333	2.48333	3.3513	0.000281113	Up	0.00720015	protein KGM_02800 [Danaus plexippus]	NA	NA	NA	NA	NA
GWHGABGR020607	10.8433	5.13333	-1.0788	0.00013695	Down	0.00394826	chymotrypsin-like elastase family member 2A [Papilio polytes]	NA	NA	NA	NA	NA
GWHGABGR020611	0.233333	12.2933	5.7193	1.92204e-07	Up	1.33032e-05	regulator of hypoxia-inducible factor 1-like [Papilio xuthus]	NA	NA	GO:0016747;	NA	GO:0016021;
GWHGABGR020614	97.08	43.1033	-1.1714	9.82485e-09	Down	8.64873e-07	uncharacterized protein LOC101740578 [Bombyx mori] gt;gi|827540236|ref|XP_012553181.1| PREDICTED: uncharacterized protein LOC101740578 [Bombyx mori]	NA	NA	NA	NA	NA
GWHGABGR020615	0.35	2.53	2.8537	0.000678082	Up	0.014691	uncharacterized protein LOC101737849 isoform X2 [Bombyx mori]	NA	NA	NA	NA	NA
GWHGABGR020684	0.8	5.51333	2.7849	2.73564e-07	Up	1.81714e-05	protein lethal(2)essential for life-like [Amyelois transitella]	K09542 CRYAB; crystallin, alpha B	ko04141:Protein processing in endoplasmic reticulum;ko04213:Longevity regulating pathway - multiple species;ko03110:Chaperones and folding catalysts;ko04147:Exosome;	NA	NA	NA
GWHGABGR020697	31.2267	15.4767	-1.0127	3.02013e-06	Down	0.000149636	chloride channel protein 2 [Bombyx mori]	K05011 CLCN2; chloride channel 2	ko04978:Mineral absorption;ko04040:Ion channels;	NA	NA	NA
GWHGABGR020700	0.726667	2.94667	2.0197	0.00166763	Up	0.0294457	LOW QUALITY PROTEIN: facilitated trehalose transporter Tret1-like [Bombyx mori]	K14258 TRET1; facilitated trehalose transporter	ko02000:Transporters;	NA	NA	NA
GWHGABGR020752	4.44667	10.2767	1.2086	2.26039e-11	Up	2.90709e-09	putative hexokinase HKDC1 [Bombyx mori]	K00844 HK; hexokinase [EC:2.7.1.1]	ko00010:Glycolysis / Gluconeogenesis;ko00051:Fructose and mannose metabolism;ko00052:Galactose metabolism;ko00500:Starch and sucrose metabolism;ko00520:Amino sugar and nucleotide sugar metabolism;ko00521:Streptomycin biosynthesis;ko00524:Neomycin, kanamycin and gentamicin biosynthesis;ko04066:HIF-1 signaling pathway;ko04910:Insulin signaling pathway;ko04973:Carbohydrate digestion and absorption;k…	GO:0004396;GO:0005524;GO:0005536;	GO:0001678;GO:0006096;GO:0046835;	GO:0005623;
GWHGABGR020771	3.11	6.42667	1.0472	0.000716609	Up	0.0153969	affinity GABA transporter [Trichoplusia ni]	K05034 SLC6A1, GAT1; solute carrier family 6 (neurotransmitter transporter, GABA) member 1	ko04727:GABAergic synapse;ko04721:Synaptic vesicle cycle;ko02000:Transporters;	GO:0003676;GO:0005328;GO:0046872;	GO:0006836;GO:0055085;	GO:0016021;
GWHGABGR020832	12.4533	4.68667	-1.4099	0.000526491	Down	0.0118897	zinc finger protein 713-like [Amyelois transitella]	K09232 GLIS1_3; zinc finger protein GLIS1/3	ko03000:Transcription factors;	GO:0005488;	NA	NA
GWHGABGR020900	14.7767	32.33	1.1296	9.2922e-06	Up	0.000406035	ankyrin 2,3/unc44 [Danaus plexippus]	NA	NA	NA	NA	NA
GWHGABGR020927	104.7	456.833	2.1254	2.4263e-06	Up	0.000122901	LOW QUALITY PROTEIN: uncharacterized protein LOC101743303 [Bombyx mori]	NA	NA	NA	NA	NA
GWHGABGR020936	64.7667	129.947	1.0046	0.00176518	Up	0.0307097	dihydropyrimidinase isoform X2 [Bombyx mori]	K01464 DPYS, dht, hydA; dihydropyrimidinase [EC:3.5.2.2]	ko00240:Pyrimidine metabolism;ko00410:beta-Alanine metabolism;ko00770:Pantothenate and CoA biosynthesis;ko00983:Drug metabolism - other enzymes;ko04147:Exosome;	NA	NA	NA
GWHGABGR021014	3.26333	1.12667	-1.5343	0.000288984	Down	0.00734984	Down syndrome cell adhesion molecule-like protein 1 homolog [Amyelois transitella]	NA	NA	NA	NA	NA
GWHGABGR021035	6.69333	13.4633	1.0082	0.000130609	Up	0.00380171	protein KGM_03090 [Danaus plexippus]	NA	NA	NA	NA	NA
GWHGABGR021133	17.14	39.1333	1.191	0.000943568	Up	0.0191609	von Willebrand factor type A, EGF and pentraxin domain-containing protein 1 [Papilio machaon]	NA	NA	NA	NA	NA
GWHGABGR021141	2.18333	4.37333	1.0022	0.000135689	Up	0.00391811	NA	NA	NA	NA	NA	NA
GWHGABGR021274	13.4433	30.4	1.1772	0.000229899	Up	0.00613085	uncharacterized protein LOC106135118 [Amyelois transitella]	NA	NA	NA	NA	NA
GWHGABGR021295	0.4	14.1333	5.143	4.77587e-19	Up	1.66549e-16	carboxypeptidase A2-like [Bombyx mori]	NA	NA	NA	NA	NA
GWHGABGR021296	432.33	118.82	-1.8634	5.22908e-06	Down	0.000243764	[Bombyx mori] gt;gi|239938036|gb|ACS36117.1| beta-galactosidase [Bombyx mori]	K12309 GLB1, ELNR1; beta-galactosidase [EC:3.2.1.23]	ko00052:Galactose metabolism;ko00600:Sphingolipid metabolism;ko00531:Glycosaminoglycan degradation;ko00604:Glycosphingolipid biosynthesis - ganglio series;ko00511:Other glycan degradation;ko04142:Lysosome;ko04147:Exosome;	GO:0016787;	NA	NA
GWHGABGR021323	2.05667	53.2033	4.6931	2.32088e-35	Up	2.33815e-32	short-chain dehydrogenase/reductase family 16C member 6 [Bombyx mori]	K15734 SDR16C5; all-trans-retinol dehydrogenase (NAD+) [EC:1.1.1.105]	ko00830:Retinol metabolism;	NA	NA	GO:0016021;
GWHGABGR021334	57.33	149.59	1.3837	2.34297e-07	Up	1.5678e-05	protein Jupiter [Papilio xuthus]	NA	NA	NA	NA	NA
