# Supplementary material for: Pupal Diapause Termination and Transcriptional Response of Antheraea pernyi (Lepidoptera: Saturniidae) Triggered by 20-Hydroxyecdysone
Source: Front Physiol. 2022 May 26;13:888643. doi: 10.3389/fphys.2022.888643 (PMC9204484; doi:10.3389/fphys.2022.888643)
Supplement: Supplementary file 16 [file Table8.XLSX]

## Sheet: Table S7
Table S8 The genes in Profile 16 are enriched in molting hormone biosynthesis.
Name	GeneID	0d	1d	3d	6d	9d	Nr_desc	KEGG_ANNOT	KEGG_pathway	GO_MF	GO_BP	GO_CC
Nvd	GWHGABGR009706	1.96742	5.45996	8.55755	3.39326	1.35356	neverland isoform X1 [Bombyx mori]	K14938 NVD, DAF36; cholesterol 7-desaturase [EC:1.14.19.21]	ko00981:Insect hormone biosynthesis;ko04212:Longevity regulating pathway - worm;	GO:0016491;GO:0046872;GO:0051537;	GO:0055114;	GO:0016021;
Spk	GWHGABGR009705	23.674	99.9747	215.461	80.1486	15.4454	P450 CYP307A1 [Manduca sexta]	K14939 spo, spok, CYP307A; cytochrome P450 family 307 subfamily A	ko00981:Insect hormone biosynthesis;ko00199:Cytochrome P450;	GO:0004497;GO:0005506;GO:0016705;GO:0020037;	GO:0055114;	NA	NA
Phm	GWHGABGR010113	10.7122	55.8055	21.3091	7.69066	3.43667	P450 CYP306A1 [Bombyx mori]	K10720 PHM, CYP306A1; ecdysteroid 25-hydroxylase	ko00981:Insect hormone biosynthesis;ko00199:Cytochrome P450;	GO:0004497;GO:0005506;GO:0016705;GO:0020037;	GO:0055114;	NA
Dib	GWHGABGR008245	1.9328	0.869289	1.90257	8.35045	1.83383	P450 CYP302A1 [Manduca sexta]	K10721 DIB, CYP302A1; ecdysteroid 22-hydroxylase	ko00981:Insect hormone biosynthesis;ko00199:Cytochrome P450;	GO:0004497;GO:0005506;GO:0016705;GO:0020037;	GO:0055114;
Sad	GWHGABGR011222	13.8263	10.3389	14.9502	10.9298	4.24538	P450 CYP315A1 [Manduca sexta]	K10722 SAD, CYP315A1; ecdysteroid 2-hydroxylase	ko00981:Insect hormone biosynthesis;ko00199:Cytochrome P450;	GO:0004497;GO:0005506;GO:0016705;GO:0020037;	GO:0055114;	NA
Shd	GWHGABGR017372	19.1583	1.29085	5.81054	7.85702	2.29919	P450 CYP314A1 [Manduca sexta]	K10723 SHD, CYP314A1; ecdysone 20-monooxygenase [EC:1.14.99.22]	ko00981:Insect hormone biosynthesis;ko00199:Cytochrome P450;	GO:0004501;GO:0005506;GO:0020037;	GO:0055114;	GO:0016021;
CYP18A1	GWHGABGR010114	14.4982	109.483	22.7508	81.1501	14.6263	P450 CYP18A1 [Helicoverpa armigera]	K14985 CYP18A1; 26-hydroxylase [EC:1.14.-.-]	ko00981:Insect hormone biosynthesis;ko00199:Cytochrome P450;	GO:0004497;GO:0005506;GO:0016705;GO:0020037;	GO:0055114;	GO:0016021;
BR-C	GWHGABGR011024	44.4505	9.29745	14.8236	18.6219	0.444998	isoform Z4 [Bombyx mori] gt;gi|827540693|ref|XP_012553372.1| PREDICTED: broad-complex isoform X1 [Bombyx mori] gt;gi|49022677|dbj|BAD23980.1| broad-complex Z4-isoform [Bombyx mori] gt;gi|49022792|dbj|BAD23982.1| broad-complex Z4-isoform [Bombyx mori] gt;gi|52138470|dbj|BAD46734.1| broad-complex A-Z4 isoform [Bombyx mori] gt;gi|52138484|dbj|BAD46741.1| broad-complex B-Z4 isoform [Bombyx mori] gt;g…	K02174 BR-C; broad-complex core protein	ko04214:Apoptosis - fly;ko04320:Dorso-ventral axis formation;ko03000:Transcription factors;	NA	NA	NA
βFTZ-F1	GWHGABGR000098	11.597	3.90563	9.94031	7.67879	20.5515	nuclear hormone receptor FTZ-F1 isoform X5 [Bombyx mori]	K08705 NR5A3, ftz-f1; nuclear receptor subfamily 5 group A member 3	ko03000:Transcription factors;ko03310:Nuclear receptors;	GO:0003700;GO:0003707;GO:0008270;GO:0043565;	GO:0006355;GO:0043401;	GO:0005634;
FPPP	GWHGABGR003094	5.93551	16.2749	9.27949	7.14827	15.8327	farnesyl diphosphate phosphatase[Danaus plexippus]	K21013 FPPP; farnesyl diphosphate phosphatase [EC:3.1.3.-]	ko00981:Insect hormone biosynthesis;	NA	NA	NA
FoLDH	GWHGABGR016025	0.451383	4.32139	2.09506	9.15384	23.9055	farnesol dehydrogenase [Bombyx mori]	K15890 FOHSDR; NADP+-dependent farnesol dehydrogenase [EC:1.1.1.216]	ko00900:Terpenoid backbone biosynthesis;ko00981:Insect hormone biosynthesis;	NA	NA	NA
ALDH	GWHGABGR014228	14.8356	14.0284	12.7369	10.6815	13.9015	dehydrogenase isoform 2 [Bombyx mori] gt;gi|87248651|gb|ABD36378.1| aldehyde dehydrogenase [Bombyx mori]	K00128 ALDH; aldehyde dehydrogenase (NAD+) [EC:1.2.1.3]	ko00010:Glycolysis / Gluconeogenesis;ko00053:Ascorbate and aldarate metabolism;ko00620:Pyruvate metabolism;ko00071:Fatty acid degradation;ko00561:Glycerolipid metabolism;ko00280:Valine, leucine and isoleucine degradation;ko00310:Lysine degradation;ko00330:Arginine and proline metabolism;ko00340:Histidine metabolism;ko00380:Tryptophan metabolism;ko00410:beta-Alanine metabolism;ko00770:Pantothenate…	GO:0016491;	GO:0008152;	NA
FAMeT	GWHGABGR008799	1056.46	639.677	748.73	883.876	693.796	farnesoic acid o-methyltransferase-like protein [Aedes aegypti]	NA	NA	GO:0008168;	GO:0032259;	NA
JHAMT	GWHGABGR006483	9.5881	2.81083	3.8496	3.20884	1.68349	juvenile hormone acid O-methyltransferase-like [Manduca sexta]	NA	NA	NA	NA	NA
JHE	GWHGABGR015534	26.4736	2.82776	7.79626	6.4739	5.9143	juvenile hormone esterase 1 isoform X1 [Bombyx mori]	NA	NA	NA	NA	NA
JHEH	GWHGABGR020380	25.4346	41.7973	47.7032	9.74228	7.89321	juvenile hormone epoxide hydrolase precursor [Bombyx mori]	K10719 JHEH; juvenile hormone epoxide hydrolase	ko00981:Insect hormone biosynthesis;	GO:0033961;	GO:0019439;	GO:0005789;GO:0016021;GO:0031090;
JHDK	GWHGABGR016769	9.23319	6.53809	6.25048	7.59152	4.30768	juvenile hormone diol kinase [Antheraea yamamai]	K15825 JHDK; juvenile hormone diol kinase	ko00981:Insect hormone biosynthesis;	GO:0005509;GO:0016301;	GO:0016310;	NA
Kr-h1	GWHGABGR004054	1.49749	0.565475	0.524201	0.56375	0.574947	Kruppel-like protein 1, partial [Heortia vitessoides]	NA	NA	GO:0003676;GO:0046872;	NA	NA
